# Supplementary material for: Electrical resistivity tomography data across the Hockai Fault Zone (Ardenne, Belgium)
Source: Data Brief. 2016 Dec 21;11:1–4. doi: 10.1016/j.dib.2016.12.028 (PMC5220259; doi:10.1016/j.dib.2016.12.028)
Supplement: Supplementary file 2 — Supplementary material [file mmc2.zip › output/INV/vecquee02_robust.INV]

C:\__DATA__\__DATA__\Active Faults\HockaiFZ\Donn�es\ERT\working_dir\vecquee02.DAT
      4.0000
7
901
1
0
      6.0000,       4.0000,   1.00000,    478.1004
     10.0000,       4.0000,   1.00000,    578.0042
     14.0000,       4.0000,   1.00000,    564.5247
     18.0000,       4.0000,   1.00000,    631.6953
     22.0000,       4.0000,   1.00000,    598.2242
     26.0000,       4.0000,   1.00000,    665.3979
     30.0000,       4.0000,   1.00000,    646.9368
     34.0000,       4.0000,   1.00000,    658.3419
     38.0000,       4.0000,   1.00000,    708.3678
     42.0000,       4.0000,   1.00000,    665.2106
     46.0000,       4.0000,   1.00000,    706.5505
     50.0000,       4.0000,   1.00000,    670.2675
     54.0000,       4.0000,   1.00000,    720.9666
     58.0000,       4.0000,   1.00000,    703.6220
     62.0000,       4.0000,   1.00000,    813.6046
     66.0000,       4.0000,   1.00000,    809.7077
     70.0000,       4.0000,   1.00000,    680.7994
     74.0000,       4.0000,   1.00000,    603.7205
     78.0000,       4.0000,   1.00000,    591.9387
     82.0000,       4.0000,   1.00000,    568.6661
     86.0000,       4.0000,   1.00000,    553.5632
     90.0000,       4.0000,   1.00000,    587.2946
     94.0000,       4.0000,   1.00000,    569.2651
     98.0000,       4.0000,   1.00000,    571.1576
    102.0000,       4.0000,   1.00000,    562.5075
    106.0000,       4.0000,   1.00000,    551.3036
    110.0000,       4.0000,   1.00000,    525.8001
    114.0000,       4.0000,   1.00000,    550.5458
    118.0000,       4.0000,   1.00000,    552.0466
    122.0000,       4.0000,   1.00000,    516.5510
    126.0000,       4.0000,   1.00000,    506.1790
    130.0000,       4.0000,   1.00000,    478.5407
    134.0000,       4.0000,   1.00000,    475.7213
    138.0000,       4.0000,   1.00000,    390.7342
    142.0000,       4.0000,   1.00000,    355.3761
    146.0000,       4.0000,   1.00000,    330.2187
    150.0000,       4.0000,   1.00000,    280.0382
    154.0000,       4.0000,   1.00000,    277.6198
    158.0000,       4.0000,   1.00000,    250.9563
    162.0000,       4.0000,   1.00000,    211.0421
    166.0000,       4.0000,   1.00000,    200.8997
    170.0000,       4.0000,   1.00000,    188.0807
    174.0000,       4.0000,   1.00000,    183.6303
    178.0000,       4.0000,   1.00000,    208.8015
    182.0000,       4.0000,   1.00000,    192.9895
    186.0000,       4.0000,   1.00000,    225.1903
    190.0000,       4.0000,   1.00000,    225.0940
    194.0000,       4.0000,   1.00000,    270.2790
    198.0000,       4.0000,   1.00000,    292.1724
    202.0000,       4.0000,   1.00000,    297.8527
    206.0000,       4.0000,   1.00000,    296.1720
    210.0000,       4.0000,   1.00000,    303.3361
    214.0000,       4.0000,   1.00000,    277.3383
    218.0000,       4.0000,   1.00000,    308.6385
    222.0000,       4.0000,   1.00000,    268.9793
    226.0000,       4.0000,   1.00000,    277.4156
    230.0000,       4.0000,   1.00000,    256.4493
    234.0000,       4.0000,   1.00000,    252.1184
    238.0000,       4.0000,   1.00000,    261.3876
    242.0000,       4.0000,   1.00000,    239.3397
    246.0000,       4.0000,   1.00000,    218.2305
     10.0000,       4.0000,   2.00000,    438.7015
     14.0000,       4.0000,   2.00000,    529.3763
     18.0000,       4.0000,   2.00000,    602.1212
     22.0000,       4.0000,   2.00000,    566.9854
     26.0000,       4.0000,   2.00000,    637.4474
     30.0000,       4.0000,   2.00000,    653.9326
     34.0000,       4.0000,   2.00000,    615.6852
     38.0000,       4.0000,   2.00000,    718.9493
     42.0000,       4.0000,   2.00000,    682.5689
     46.0000,       4.0000,   2.00000,    688.3857
     50.0000,       4.0000,   2.00000,    700.7719
     54.0000,       4.0000,   2.00000,    636.6378
     58.0000,       4.0000,   2.00000,    600.3940
     62.0000,       4.0000,   2.00000,    722.1943
     66.0000,       4.0000,   2.00000,    788.6081
     70.0000,       4.0000,   2.00000,    559.2097
     74.0000,       4.0000,   2.00000,    514.6089
     78.0000,       4.0000,   2.00000,    634.3073
     82.0000,       4.0000,   2.00000,    595.1169
     86.0000,       4.0000,   2.00000,    565.5503
     90.0000,       4.0000,   2.00000,    595.3868
     94.0000,       4.0000,   2.00000,    583.4611
     98.0000,       4.0000,   2.00000,    598.4508
    102.0000,       4.0000,   2.00000,    615.0852
    106.0000,       4.0000,   2.00000,    576.5013
    110.0000,       4.0000,   2.00000,    531.3195
    114.0000,       4.0000,   2.00000,    586.7347
    118.0000,       4.0000,   2.00000,    594.9835
    122.0000,       4.0000,   2.00000,    509.9700
    126.0000,       4.0000,   2.00000,    474.0913
    130.0000,       4.0000,   2.00000,    484.9280
    134.0000,       4.0000,   2.00000,    475.7233
    138.0000,       4.0000,   2.00000,    398.6730
    142.0000,       4.0000,   2.00000,    365.5852
    146.0000,       4.0000,   2.00000,    346.3059
    150.0000,       4.0000,   2.00000,    302.7688
    154.0000,       4.0000,   2.00000,    298.9682
    158.0000,       4.0000,   2.00000,    279.2889
    162.0000,       4.0000,   2.00000,    239.4063
    166.0000,       4.0000,   2.00000,    219.8921
    170.0000,       4.0000,   2.00000,    211.5257
    174.0000,       4.0000,   2.00000,    205.4867
    178.0000,       4.0000,   2.00000,    221.1241
    182.0000,       4.0000,   2.00000,    219.0349
    186.0000,       4.0000,   2.00000,    234.2500
    190.0000,       4.0000,   2.00000,    231.5702
    194.0000,       4.0000,   2.00000,    280.9654
    198.0000,       4.0000,   2.00000,    316.2916
    202.0000,       4.0000,   2.00000,    298.2062
    206.0000,       4.0000,   2.00000,    316.9012
    210.0000,       4.0000,   2.00000,    327.9728
    214.0000,       4.0000,   2.00000,    303.2292
    218.0000,       4.0000,   2.00000,    349.9890
    222.0000,       4.0000,   2.00000,    322.2227
    226.0000,       4.0000,   2.00000,    319.6477
    230.0000,       4.0000,   2.00000,    294.5040
    234.0000,       4.0000,   2.00000,    292.6244
    238.0000,       4.0000,   2.00000,    321.8957
    242.0000,       4.0000,   2.00000,    280.3494
     14.0000,       4.0000,   3.00000,    451.4179
     18.0000,       4.0000,   3.00000,    567.2775
     22.0000,       4.0000,   3.00000,    541.2925
     26.0000,       4.0000,   3.00000,    593.5674
     30.0000,       4.0000,   3.00000,    585.9980
     34.0000,       4.0000,   3.00000,    585.4392
     38.0000,       4.0000,   3.00000,    657.9651
     42.0000,       4.0000,   3.00000,    650.3829
     46.0000,       4.0000,   3.00000,    667.1284
     50.0000,       4.0000,   3.00000,    576.7330
     54.0000,       4.0000,   3.00000,    518.3746
     58.0000,       4.0000,   3.00000,    518.5905
     62.0000,       4.0000,   3.00000,    696.5108
     66.0000,       4.0000,   3.00000,    730.7068
     70.0000,       4.0000,   3.00000,    503.5723
     74.0000,       4.0000,   3.00000,    434.5200
     78.0000,       4.0000,   3.00000,    520.8829
     82.0000,       4.0000,   3.00000,    572.7769
     86.0000,       4.0000,   3.00000,    549.6113
     90.0000,       4.0000,   3.00000,    561.0734
     94.0000,       4.0000,   3.00000,    557.0601
     98.0000,       4.0000,   3.00000,    588.6334
    102.0000,       4.0000,   3.00000,    582.0355
    106.0000,       4.0000,   3.00000,    535.5519
    110.0000,       4.0000,   3.00000,    501.1972
    114.0000,       4.0000,   3.00000,    561.0861
    118.0000,       4.0000,   3.00000,    564.2167
    122.0000,       4.0000,   3.00000,    474.9454
    126.0000,       4.0000,   3.00000,    440.4003
    130.0000,       4.0000,   3.00000,    450.8972
    134.0000,       4.0000,   3.00000,    465.5280
    138.0000,       4.0000,   3.00000,    402.9467
    142.0000,       4.0000,   3.00000,    358.5396
    146.0000,       4.0000,   3.00000,    332.8276
    150.0000,       4.0000,   3.00000,    307.9855
    154.0000,       4.0000,   3.00000,    316.8695
    158.0000,       4.0000,   3.00000,    299.4836
    162.0000,       4.0000,   3.00000,    259.8380
    166.0000,       4.0000,   3.00000,    235.4279
    170.0000,       4.0000,   3.00000,    234.4587
    174.0000,       4.0000,   3.00000,    238.4382
    178.0000,       4.0000,   3.00000,    258.8856
    182.0000,       4.0000,   3.00000,    242.8343
    186.0000,       4.0000,   3.00000,    246.3751
    190.0000,       4.0000,   3.00000,    238.0079
    194.0000,       4.0000,   3.00000,    300.1459
    198.0000,       4.0000,   3.00000,    323.7658
    202.0000,       4.0000,   3.00000,    316.9203
    206.0000,       4.0000,   3.00000,    303.9023
    210.0000,       4.0000,   3.00000,    320.7876
    214.0000,       4.0000,   3.00000,    306.8107
    218.0000,       4.0000,   3.00000,    365.4867
    222.0000,       4.0000,   3.00000,    340.3462
    226.0000,       4.0000,   3.00000,    324.4516
    230.0000,       4.0000,   3.00000,    294.0468
    234.0000,       4.0000,   3.00000,    317.9808
    238.0000,       4.0000,   3.00000,    342.0291
     18.0000,      12.0000,   1.00000,    480.2701
     22.0000,      12.0000,   1.00000,    550.5256
     26.0000,      12.0000,   1.00000,    545.3566
     30.0000,      12.0000,   1.00000,    548.6906
     34.0000,      12.0000,   1.00000,    584.0739
     38.0000,      12.0000,   1.00000,    613.6342
     42.0000,      12.0000,   1.00000,    631.6719
     46.0000,      12.0000,   1.00000,    583.0134
     50.0000,      12.0000,   1.00000,    507.9856
     54.0000,      12.0000,   1.00000,    472.9070
     58.0000,      12.0000,   1.00000,    552.4371
     62.0000,      12.0000,   1.00000,    629.3096
     66.0000,      12.0000,   1.00000,    636.4060
     70.0000,      12.0000,   1.00000,    545.0804
     74.0000,      12.0000,   1.00000,    454.2278
     78.0000,      12.0000,   1.00000,    442.8133
     82.0000,      12.0000,   1.00000,    496.6219
     86.0000,      12.0000,   1.00000,    548.1094
     90.0000,      12.0000,   1.00000,    542.6229
     94.0000,      12.0000,   1.00000,    555.5455
     98.0000,      12.0000,   1.00000,    552.4911
    102.0000,      12.0000,   1.00000,    528.3063
    106.0000,      12.0000,   1.00000,    500.4066
    110.0000,      12.0000,   1.00000,    498.9937
    114.0000,      12.0000,   1.00000,    498.2158
    118.0000,      12.0000,   1.00000,    487.7252
    122.0000,      12.0000,   1.00000,    466.6933
    126.0000,      12.0000,   1.00000,    435.1772
    130.0000,      12.0000,   1.00000,    429.3985
    134.0000,      12.0000,   1.00000,    434.1357
    138.0000,      12.0000,   1.00000,    412.8784
    142.0000,      12.0000,   1.00000,    363.7849
    146.0000,      12.0000,   1.00000,    332.4529
    150.0000,      12.0000,   1.00000,    319.6001
    154.0000,      12.0000,   1.00000,    316.7488
    158.0000,      12.0000,   1.00000,    304.6040
    162.0000,      12.0000,   1.00000,    276.2186
    166.0000,      12.0000,   1.00000,    258.2602
    170.0000,      12.0000,   1.00000,    250.4113
    174.0000,      12.0000,   1.00000,    264.9215
    178.0000,      12.0000,   1.00000,    268.0458
    182.0000,      12.0000,   1.00000,    262.8831
    186.0000,      12.0000,   1.00000,    251.9830
    190.0000,      12.0000,   1.00000,    273.5102
    194.0000,      12.0000,   1.00000,    294.6120
    198.0000,      12.0000,   1.00000,    323.8293
    202.0000,      12.0000,   1.00000,    318.4792
    206.0000,      12.0000,   1.00000,    310.5542
    210.0000,      12.0000,   1.00000,    298.1046
    214.0000,      12.0000,   1.00000,    327.2172
    218.0000,      12.0000,   1.00000,    335.2787
    222.0000,      12.0000,   1.00000,    334.4437
    226.0000,      12.0000,   1.00000,    313.4149
    230.0000,      12.0000,   1.00000,    313.3483
    234.0000,      12.0000,   1.00000,    312.8784
     18.0000,       4.0000,   4.00000,    512.4095
     22.0000,       4.0000,   4.00000,    513.4891
     26.0000,       4.0000,   4.00000,    556.2685
     30.0000,       4.0000,   4.00000,    547.9073
     34.0000,       4.0000,   4.00000,    544.2983
     38.0000,       4.0000,   4.00000,    635.9645
     42.0000,       4.0000,   4.00000,    605.2603
     46.0000,       4.0000,   4.00000,    580.4205
     50.0000,       4.0000,   4.00000,    486.3824
     54.0000,       4.0000,   4.00000,    446.6001
     58.0000,       4.0000,   4.00000,    489.3583
     62.0000,       4.0000,   4.00000,    637.1067
     66.0000,       4.0000,   4.00000,    680.8491
     70.0000,       4.0000,   4.00000,    473.8320
     74.0000,       4.0000,   4.00000,    394.8749
     78.0000,       4.0000,   4.00000,    445.5312
     82.0000,       4.0000,   4.00000,    483.3574
     86.0000,       4.0000,   4.00000,    521.1517
     90.0000,       4.0000,   4.00000,    543.7043
     94.0000,       4.0000,   4.00000,    534.7095
     98.0000,       4.0000,   4.00000,    548.4471
    102.0000,       4.0000,   4.00000,    533.8309
    106.0000,       4.0000,   4.00000,    494.9677
    110.0000,       4.0000,   4.00000,    463.4283
    114.0000,       4.0000,   4.00000,    502.7784
    118.0000,       4.0000,   4.00000,    499.6986
    122.0000,       4.0000,   4.00000,    443.0800
    126.0000,       4.0000,   4.00000,    422.2529
    130.0000,       4.0000,   4.00000,    423.9524
    134.0000,       4.0000,   4.00000,    446.3780
    138.0000,       4.0000,   4.00000,    394.9858
    142.0000,       4.0000,   4.00000,    352.1140
    146.0000,       4.0000,   4.00000,    332.2332
    150.0000,       4.0000,   4.00000,    309.8298
    154.0000,       4.0000,   4.00000,    329.2270
    158.0000,       4.0000,   4.00000,    314.9050
    162.0000,       4.0000,   4.00000,    269.4813
    166.0000,       4.0000,   4.00000,    252.9548
    170.0000,       4.0000,   4.00000,    253.3391
    174.0000,       4.0000,   4.00000,    262.8479
    178.0000,       4.0000,   4.00000,    283.2575
    182.0000,       4.0000,   4.00000,    257.0847
    186.0000,       4.0000,   4.00000,    259.0885
    190.0000,       4.0000,   4.00000,    253.9224
    194.0000,       4.0000,   4.00000,    308.4628
    198.0000,       4.0000,   4.00000,    344.7184
    202.0000,       4.0000,   4.00000,    315.1319
    206.0000,       4.0000,   4.00000,    305.1648
    210.0000,       4.0000,   4.00000,    311.0966
    214.0000,       4.0000,   4.00000,    303.2299
    218.0000,       4.0000,   4.00000,    367.4321
    222.0000,       4.0000,   4.00000,    328.6602
    226.0000,       4.0000,   4.00000,    317.9394
    230.0000,       4.0000,   4.00000,    301.9182
    234.0000,       4.0000,   4.00000,    311.3967
     24.0000,      16.0000,   1.00000,    482.3032
     28.0000,      16.0000,   1.00000,    514.2787
     32.0000,      16.0000,   1.00000,    552.5705
     36.0000,      16.0000,   1.00000,    559.6319
     40.0000,      16.0000,   1.00000,    540.8818
     44.0000,      16.0000,   1.00000,    502.0396
     48.0000,      16.0000,   1.00000,    464.4930
     52.0000,      16.0000,   1.00000,    467.3167
     56.0000,      16.0000,   1.00000,    491.2612
     60.0000,      16.0000,   1.00000,    535.0482
     64.0000,      16.0000,   1.00000,    547.0627
     68.0000,      16.0000,   1.00000,    530.5013
     72.0000,      16.0000,   1.00000,    490.6897
     76.0000,      16.0000,   1.00000,    424.8549
     80.0000,      16.0000,   1.00000,    412.1036
     84.0000,      16.0000,   1.00000,    440.1674
     88.0000,      16.0000,   1.00000,    484.8856
     92.0000,      16.0000,   1.00000,    530.9883
     96.0000,      16.0000,   1.00000,    516.9415
    100.0000,      16.0000,   1.00000,    488.4756
    104.0000,      16.0000,   1.00000,    468.1465
    108.0000,      16.0000,   1.00000,    451.1491
    112.0000,      16.0000,   1.00000,    428.1867
    116.0000,      16.0000,   1.00000,    415.0756
    120.0000,      16.0000,   1.00000,    416.9171
    124.0000,      16.0000,   1.00000,    416.6970
    128.0000,      16.0000,   1.00000,    418.6952
    132.0000,      16.0000,   1.00000,    411.0707
    136.0000,      16.0000,   1.00000,    396.4483
    140.0000,      16.0000,   1.00000,    385.0136
    144.0000,      16.0000,   1.00000,    360.1208
    148.0000,      16.0000,   1.00000,    344.1691
    152.0000,      16.0000,   1.00000,    330.8124
    156.0000,      16.0000,   1.00000,    311.2030
    160.0000,      16.0000,   1.00000,    303.9341
    164.0000,      16.0000,   1.00000,    287.6437
    168.0000,      16.0000,   1.00000,    275.4851
    172.0000,      16.0000,   1.00000,    276.4165
    176.0000,      16.0000,   1.00000,    271.5226
    180.0000,      16.0000,   1.00000,    275.5063
    184.0000,      16.0000,   1.00000,    278.5755
    188.0000,      16.0000,   1.00000,    287.7707
    192.0000,      16.0000,   1.00000,    309.5392
    196.0000,      16.0000,   1.00000,    313.5780
    200.0000,      16.0000,   1.00000,    321.6978
    204.0000,      16.0000,   1.00000,    322.9678
    208.0000,      16.0000,   1.00000,    310.1361
    212.0000,      16.0000,   1.00000,    317.9384
    216.0000,      16.0000,   1.00000,    306.9949
    220.0000,      16.0000,   1.00000,    307.4860
    224.0000,      16.0000,   1.00000,    318.3999
    228.0000,      16.0000,   1.00000,    310.0769
     22.0000,       4.0000,   5.00000,    463.4980
     26.0000,       4.0000,   5.00000,    532.5450
     30.0000,       4.0000,   5.00000,    531.9576
     34.0000,       4.0000,   5.00000,    530.9417
     38.0000,       4.0000,   5.00000,    600.6035
     42.0000,       4.0000,   5.00000,    548.4047
     46.0000,       4.0000,   5.00000,    498.4761
     50.0000,       4.0000,   5.00000,    450.2965
     54.0000,       4.0000,   5.00000,    433.9787
     58.0000,       4.0000,   5.00000,    450.1510
     62.0000,       4.0000,   5.00000,    599.0159
     66.0000,       4.0000,   5.00000,    638.0222
     70.0000,       4.0000,   5.00000,    447.0711
     74.0000,       4.0000,   5.00000,    372.9337
     78.0000,       4.0000,   5.00000,    418.6447
     82.0000,       4.0000,   5.00000,    427.8617
     86.0000,       4.0000,   5.00000,    455.8344
     90.0000,       4.0000,   5.00000,    531.3060
     94.0000,       4.0000,   5.00000,    514.3723
     98.0000,       4.0000,   5.00000,    507.2471
    102.0000,       4.0000,   5.00000,    500.1907
    106.0000,       4.0000,   5.00000,    464.8041
    110.0000,       4.0000,   5.00000,    414.2881
    114.0000,       4.0000,   5.00000,    446.8396
    118.0000,       4.0000,   5.00000,    449.9374
    122.0000,       4.0000,   5.00000,    406.1816
    126.0000,       4.0000,   5.00000,    401.6863
    130.0000,       4.0000,   5.00000,    417.1459
    134.0000,       4.0000,   5.00000,    423.7202
    138.0000,       4.0000,   5.00000,    380.2931
    142.0000,       4.0000,   5.00000,    355.0293
    146.0000,       4.0000,   5.00000,    341.6749
    150.0000,       4.0000,   5.00000,    320.2279
    154.0000,       4.0000,   5.00000,    336.7288
    158.0000,       4.0000,   5.00000,    321.1650
    162.0000,       4.0000,   5.00000,    280.7975
    166.0000,       4.0000,   5.00000,    263.0718
    170.0000,       4.0000,   5.00000,    269.7414
    174.0000,       4.0000,   5.00000,    270.9095
    178.0000,       4.0000,   5.00000,    287.2050
    182.0000,       4.0000,   5.00000,    269.2583
    186.0000,       4.0000,   5.00000,    274.1682
    190.0000,       4.0000,   5.00000,    265.6805
    194.0000,       4.0000,   5.00000,    327.0168
    198.0000,       4.0000,   5.00000,    344.3563
    202.0000,       4.0000,   5.00000,    319.7448
    206.0000,       4.0000,   5.00000,    305.8542
    210.0000,       4.0000,   5.00000,    318.3900
    214.0000,       4.0000,   5.00000,    296.5823
    218.0000,       4.0000,   5.00000,    345.8826
    222.0000,       4.0000,   5.00000,    320.4326
    226.0000,       4.0000,   5.00000,    316.3621
    230.0000,       4.0000,   5.00000,    297.9718
     26.0000,       4.0000,   6.00000,    490.4560
     30.0000,       4.0000,   6.00000,    523.5856
     34.0000,       4.0000,   6.00000,    521.3496
     38.0000,       4.0000,   6.00000,    555.1328
     42.0000,       4.0000,   6.00000,    485.0216
     46.0000,       4.0000,   6.00000,    479.8542
     50.0000,       4.0000,   6.00000,    433.7633
     54.0000,       4.0000,   6.00000,    416.5552
     58.0000,       4.0000,   6.00000,    430.1129
     62.0000,       4.0000,   6.00000,    559.8575
     66.0000,       4.0000,   6.00000,    605.1630
     70.0000,       4.0000,   6.00000,    419.1111
     74.0000,       4.0000,   6.00000,    356.4458
     78.0000,       4.0000,   6.00000,    398.9090
     82.0000,       4.0000,   6.00000,    409.9319
     86.0000,       4.0000,   6.00000,    425.3788
     90.0000,       4.0000,   6.00000,    475.3842
     94.0000,       4.0000,   6.00000,    489.2865
     98.0000,       4.0000,   6.00000,    494.9131
    102.0000,       4.0000,   6.00000,    474.1498
    106.0000,       4.0000,   6.00000,    431.1650
    110.0000,       4.0000,   6.00000,    379.8364
    114.0000,       4.0000,   6.00000,    407.2701
    118.0000,       4.0000,   6.00000,    414.3897
    122.0000,       4.0000,   6.00000,    375.1995
    126.0000,       4.0000,   6.00000,    379.0460
    130.0000,       4.0000,   6.00000,    398.6163
    134.0000,       4.0000,   6.00000,    415.7748
    138.0000,       4.0000,   6.00000,    373.6976
    142.0000,       4.0000,   6.00000,    353.5007
    146.0000,       4.0000,   6.00000,    351.8665
    150.0000,       4.0000,   6.00000,    328.7390
    154.0000,       4.0000,   6.00000,    342.0358
    158.0000,       4.0000,   6.00000,    324.7690
    162.0000,       4.0000,   6.00000,    286.7623
    166.0000,       4.0000,   6.00000,    272.3328
    170.0000,       4.0000,   6.00000,    272.0909
    174.0000,       4.0000,   6.00000,    269.5692
    178.0000,       4.0000,   6.00000,    288.0207
    182.0000,       4.0000,   6.00000,    274.3675
    186.0000,       4.0000,   6.00000,    284.0546
    190.0000,       4.0000,   6.00000,    279.3384
    194.0000,       4.0000,   6.00000,    330.6257
    198.0000,       4.0000,   6.00000,    349.6693
    202.0000,       4.0000,   6.00000,    318.6525
    206.0000,       4.0000,   6.00000,    312.6595
    210.0000,       4.0000,   6.00000,    318.2454
    214.0000,       4.0000,   6.00000,    288.6842
    218.0000,       4.0000,   6.00000,    329.4790
    222.0000,       4.0000,   6.00000,    309.4469
    226.0000,       4.0000,   6.00000,    307.8584
     30.0000,      20.0000,   1.00000,    491.1787
     34.0000,      20.0000,   1.00000,    511.1660
     38.0000,      20.0000,   1.00000,    483.2462
     42.0000,      20.0000,   1.00000,    462.9626
     46.0000,      20.0000,   1.00000,    460.6712
     50.0000,      20.0000,   1.00000,    451.0612
     54.0000,      20.0000,   1.00000,    465.6085
     58.0000,      20.0000,   1.00000,    497.1744
     62.0000,      20.0000,   1.00000,    483.7119
     66.0000,      20.0000,   1.00000,    468.4502
     70.0000,      20.0000,   1.00000,    482.2566
     74.0000,      20.0000,   1.00000,    447.2511
     78.0000,      20.0000,   1.00000,    405.8159
     82.0000,      20.0000,   1.00000,    413.3197
     86.0000,      20.0000,   1.00000,    429.3593
     90.0000,      20.0000,   1.00000,    435.4608
     94.0000,      20.0000,   1.00000,    462.9467
     98.0000,      20.0000,   1.00000,    481.0607
    102.0000,      20.0000,   1.00000,    446.8013
    106.0000,      20.0000,   1.00000,    414.4681
    110.0000,      20.0000,   1.00000,    397.2643
    114.0000,      20.0000,   1.00000,    377.3299
    118.0000,      20.0000,   1.00000,    368.2438
    122.0000,      20.0000,   1.00000,    381.1876
    126.0000,      20.0000,   1.00000,    386.0879
    130.0000,      20.0000,   1.00000,    382.1772
    134.0000,      20.0000,   1.00000,    387.9718
    138.0000,      20.0000,   1.00000,    391.0146
    142.0000,      20.0000,   1.00000,    377.3405
    146.0000,      20.0000,   1.00000,    363.1053
    150.0000,      20.0000,   1.00000,    351.0400
    154.0000,      20.0000,   1.00000,    331.0685
    158.0000,      20.0000,   1.00000,    308.9433
    162.0000,      20.0000,   1.00000,    305.3078
    166.0000,      20.0000,   1.00000,    290.9299
    170.0000,      20.0000,   1.00000,    277.6103
    174.0000,      20.0000,   1.00000,    270.6938
    178.0000,      20.0000,   1.00000,    276.7742
    182.0000,      20.0000,   1.00000,    280.5155
    186.0000,      20.0000,   1.00000,    301.0849
    190.0000,      20.0000,   1.00000,    312.8699
    194.0000,      20.0000,   1.00000,    317.3891
    198.0000,      20.0000,   1.00000,    319.5958
    202.0000,      20.0000,   1.00000,    330.4706
    206.0000,      20.0000,   1.00000,    322.0565
    210.0000,      20.0000,   1.00000,    314.1611
    214.0000,      20.0000,   1.00000,    302.5085
    218.0000,      20.0000,   1.00000,    301.9634
    222.0000,      20.0000,   1.00000,    292.7979
     30.0000,       4.0000,   7.00000,    488.6329
     34.0000,       4.0000,   7.00000,    491.7524
     38.0000,       4.0000,   7.00000,    514.7452
     42.0000,       4.0000,   7.00000,    473.2497
     46.0000,       4.0000,   7.00000,    469.5858
     50.0000,       4.0000,   7.00000,    422.7626
     54.0000,       4.0000,   7.00000,    397.6336
     58.0000,       4.0000,   7.00000,    414.6734
     62.0000,       4.0000,   7.00000,    537.9919
     66.0000,       4.0000,   7.00000,    566.9643
     70.0000,       4.0000,   7.00000,    401.3083
     74.0000,       4.0000,   7.00000,    338.6000
     78.0000,       4.0000,   7.00000,    388.8130
     82.0000,       4.0000,   7.00000,    405.1312
     86.0000,       4.0000,   7.00000,    409.9615
     90.0000,       4.0000,   7.00000,    435.8783
     94.0000,       4.0000,   7.00000,    452.3898
     98.0000,       4.0000,   7.00000,    483.5786
    102.0000,       4.0000,   7.00000,    458.0413
    106.0000,       4.0000,   7.00000,    401.9481
    110.0000,       4.0000,   7.00000,    356.2092
    114.0000,       4.0000,   7.00000,    382.4361
    118.0000,       4.0000,   7.00000,    385.6198
    122.0000,       4.0000,   7.00000,    353.7219
    126.0000,       4.0000,   7.00000,    352.8841
    130.0000,       4.0000,   7.00000,    376.0250
    134.0000,       4.0000,   7.00000,    408.5827
    138.0000,       4.0000,   7.00000,    379.0009
    142.0000,       4.0000,   7.00000,    356.1057
    146.0000,       4.0000,   7.00000,    354.7436
    150.0000,       4.0000,   7.00000,    335.7179
    154.0000,       4.0000,   7.00000,    352.5385
    158.0000,       4.0000,   7.00000,    330.8796
    162.0000,       4.0000,   7.00000,    290.0312
    166.0000,       4.0000,   7.00000,    271.4501
    170.0000,       4.0000,   7.00000,    268.2650
    174.0000,       4.0000,   7.00000,    268.0959
    178.0000,       4.0000,   7.00000,    289.9448
    182.0000,       4.0000,   7.00000,    274.4393
    186.0000,       4.0000,   7.00000,    289.6670
    190.0000,       4.0000,   7.00000,    282.1761
    194.0000,       4.0000,   7.00000,    335.7209
    198.0000,       4.0000,   7.00000,    356.6977
    202.0000,       4.0000,   7.00000,    326.1336
    206.0000,       4.0000,   7.00000,    312.5071
    210.0000,       4.0000,   7.00000,    315.4613
    214.0000,       4.0000,   7.00000,    285.9867
    218.0000,       4.0000,   7.00000,    332.7384
    222.0000,       4.0000,   7.00000,    300.3245
     34.0000,       4.0000,   8.00000,    439.0413
     38.0000,       4.0000,   8.00000,    506.1423
     42.0000,       4.0000,   8.00000,    476.7306
     46.0000,       4.0000,   8.00000,    461.2224
     50.0000,       4.0000,   8.00000,    406.5994
     54.0000,       4.0000,   8.00000,    386.9855
     58.0000,       4.0000,   8.00000,    393.8912
     62.0000,       4.0000,   8.00000,    516.5779
     66.0000,       4.0000,   8.00000,    544.8702
     70.0000,       4.0000,   8.00000,    374.6882
     74.0000,       4.0000,   8.00000,    326.2328
     78.0000,       4.0000,   8.00000,    379.2195
     82.0000,       4.0000,   8.00000,    395.7934
     86.0000,       4.0000,   8.00000,    397.8919
     90.0000,       4.0000,   8.00000,    427.2244
     94.0000,       4.0000,   8.00000,    425.3152
     98.0000,       4.0000,   8.00000,    448.0514
    102.0000,       4.0000,   8.00000,    439.1392
    106.0000,       4.0000,   8.00000,    391.2971
    110.0000,       4.0000,   8.00000,    341.9785
    114.0000,       4.0000,   8.00000,    365.2288
    118.0000,       4.0000,   8.00000,    370.2115
    122.0000,       4.0000,   8.00000,    332.6814
    126.0000,       4.0000,   8.00000,    334.6202
    130.0000,       4.0000,   8.00000,    359.8842
    134.0000,       4.0000,   8.00000,    398.0424
    138.0000,       4.0000,   8.00000,    378.9743
    142.0000,       4.0000,   8.00000,    361.6412
    146.0000,       4.0000,   8.00000,    353.8013
    150.0000,       4.0000,   8.00000,    336.8071
    154.0000,       4.0000,   8.00000,    361.3012
    158.0000,       4.0000,   8.00000,    338.6263
    162.0000,       4.0000,   8.00000,    288.5274
    166.0000,       4.0000,   8.00000,    262.8087
    170.0000,       4.0000,   8.00000,    266.9967
    174.0000,       4.0000,   8.00000,    267.9800
    178.0000,       4.0000,   8.00000,    286.5321
    182.0000,       4.0000,   8.00000,    277.0004
    186.0000,       4.0000,   8.00000,    284.3643
    190.0000,       4.0000,   8.00000,    279.8402
    194.0000,       4.0000,   8.00000,    338.3190
    198.0000,       4.0000,   8.00000,    362.4857
    202.0000,       4.0000,   8.00000,    326.4645
    206.0000,       4.0000,   8.00000,    307.5917
    210.0000,       4.0000,   8.00000,    308.7454
    214.0000,       4.0000,   8.00000,    290.6224
    218.0000,       4.0000,   8.00000,    329.4614
     42.0000,      28.0000,   1.00000,    425.6752
     46.0000,      28.0000,   1.00000,    439.2403
     50.0000,      28.0000,   1.00000,    449.3011
     54.0000,      28.0000,   1.00000,    451.1681
     58.0000,      28.0000,   1.00000,    431.7280
     62.0000,      28.0000,   1.00000,    411.0654
     66.0000,      28.0000,   1.00000,    405.8720
     70.0000,      28.0000,   1.00000,    416.8441
     74.0000,      28.0000,   1.00000,    422.8599
     78.0000,      28.0000,   1.00000,    406.4647
     82.0000,      28.0000,   1.00000,    389.2027
     86.0000,      28.0000,   1.00000,    398.7746
     90.0000,      28.0000,   1.00000,    411.6211
     94.0000,      28.0000,   1.00000,    396.1890
     98.0000,      28.0000,   1.00000,    380.4680
    102.0000,      28.0000,   1.00000,    371.9258
    106.0000,      28.0000,   1.00000,    372.6371
    110.0000,      28.0000,   1.00000,    374.0595
    114.0000,      28.0000,   1.00000,    351.9745
    118.0000,      28.0000,   1.00000,    334.3404
    122.0000,      28.0000,   1.00000,    340.7283
    126.0000,      28.0000,   1.00000,    347.8183
    130.0000,      28.0000,   1.00000,    349.7520
    134.0000,      28.0000,   1.00000,    358.4496
    138.0000,      28.0000,   1.00000,    363.8727
    142.0000,      28.0000,   1.00000,    377.5341
    146.0000,      28.0000,   1.00000,    378.1815
    150.0000,      28.0000,   1.00000,    360.8945
    154.0000,      28.0000,   1.00000,    333.9198
    158.0000,      28.0000,   1.00000,    316.5837
    162.0000,      28.0000,   1.00000,    301.5813
    166.0000,      28.0000,   1.00000,    296.4472
    170.0000,      28.0000,   1.00000,    277.2959
    174.0000,      28.0000,   1.00000,    271.8575
    178.0000,      28.0000,   1.00000,    270.7062
    182.0000,      28.0000,   1.00000,    282.9413
    186.0000,      28.0000,   1.00000,    296.8151
    190.0000,      28.0000,   1.00000,    308.8862
    194.0000,      28.0000,   1.00000,    313.6721
    198.0000,      28.0000,   1.00000,    319.0211
    202.0000,      28.0000,   1.00000,    320.8807
    206.0000,      28.0000,   1.00000,    331.9565
    210.0000,      28.0000,   1.00000,    324.0742
     42.0000,       4.0000,  10.00000,    446.6219
     46.0000,       4.0000,  10.00000,    450.0361
     50.0000,       4.0000,  10.00000,    390.1224
     54.0000,       4.0000,  10.00000,    361.2567
     58.0000,       4.0000,  10.00000,    366.0855
     62.0000,       4.0000,  10.00000,    482.2662
     66.0000,       4.0000,  10.00000,    507.5669
     70.0000,       4.0000,  10.00000,    355.0018
     74.0000,       4.0000,  10.00000,    304.3301
     78.0000,       4.0000,  10.00000,    352.2180
     82.0000,       4.0000,  10.00000,    377.8684
     86.0000,       4.0000,  10.00000,    388.1461
     90.0000,       4.0000,  10.00000,    420.0748
     94.0000,       4.0000,  10.00000,    408.6401
     98.0000,       4.0000,  10.00000,    410.6134
    102.0000,       4.0000,  10.00000,    391.2898
    106.0000,       4.0000,  10.00000,    364.6227
    110.0000,       4.0000,  10.00000,    337.4086
    114.0000,       4.0000,  10.00000,    351.2409
    118.0000,       4.0000,  10.00000,    346.1664
    122.0000,       4.0000,  10.00000,    314.2728
    126.0000,       4.0000,  10.00000,    318.8338
    130.0000,       4.0000,  10.00000,    342.4991
    134.0000,       4.0000,  10.00000,    381.6556
    138.0000,       4.0000,  10.00000,    363.3135
    142.0000,       4.0000,  10.00000,    355.7259
    146.0000,       4.0000,  10.00000,    361.3416
    150.0000,       4.0000,  10.00000,    345.5667
    154.0000,       4.0000,  10.00000,    361.7643
    158.0000,       4.0000,  10.00000,    331.5939
    162.0000,       4.0000,  10.00000,    286.8042
    166.0000,       4.0000,  10.00000,    261.2694
    170.0000,       4.0000,  10.00000,    263.4738
    174.0000,       4.0000,  10.00000,    265.3696
    178.0000,       4.0000,  10.00000,    282.3236
    182.0000,       4.0000,  10.00000,    268.1943
    186.0000,       4.0000,  10.00000,    276.9390
    190.0000,       4.0000,  10.00000,    274.7477
    194.0000,       4.0000,  10.00000,    330.5787
    198.0000,       4.0000,  10.00000,    357.7577
    202.0000,       4.0000,  10.00000,    323.7064
    206.0000,       4.0000,  10.00000,    314.0066
    210.0000,       4.0000,  10.00000,    319.6486
     54.0000,      36.0000,   1.00000,    409.7700
     58.0000,      36.0000,   1.00000,    405.5502
     62.0000,      36.0000,   1.00000,    394.1807
     66.0000,      36.0000,   1.00000,    383.1604
     70.0000,      36.0000,   1.00000,    383.1657
     74.0000,      36.0000,   1.00000,    395.0819
     78.0000,      36.0000,   1.00000,    401.7773
     82.0000,      36.0000,   1.00000,    390.1383
     86.0000,      36.0000,   1.00000,    368.6301
     90.0000,      36.0000,   1.00000,    365.4962
     94.0000,      36.0000,   1.00000,    369.8493
     98.0000,      36.0000,   1.00000,    367.6871
    102.0000,      36.0000,   1.00000,    363.9627
    106.0000,      36.0000,   1.00000,    353.1705
    110.0000,      36.0000,   1.00000,    341.2543
    114.0000,      36.0000,   1.00000,    336.2994
    118.0000,      36.0000,   1.00000,    342.8355
    122.0000,      36.0000,   1.00000,    349.6461
    126.0000,      36.0000,   1.00000,    344.7215
    130.0000,      36.0000,   1.00000,    346.2075
    134.0000,      36.0000,   1.00000,    345.5693
    138.0000,      36.0000,   1.00000,    347.3315
    142.0000,      36.0000,   1.00000,    346.7790
    146.0000,      36.0000,   1.00000,    343.2165
    150.0000,      36.0000,   1.00000,    335.1220
    154.0000,      36.0000,   1.00000,    319.4794
    158.0000,      36.0000,   1.00000,    312.9993
    162.0000,      36.0000,   1.00000,    305.9058
    166.0000,      36.0000,   1.00000,    290.7225
    170.0000,      36.0000,   1.00000,    284.0778
    174.0000,      36.0000,   1.00000,    273.4911
    178.0000,      36.0000,   1.00000,    277.1775
    182.0000,      36.0000,   1.00000,    280.3097
    186.0000,      36.0000,   1.00000,    285.3692
    190.0000,      36.0000,   1.00000,    294.5802
    194.0000,      36.0000,   1.00000,    303.0695
    198.0000,      36.0000,   1.00000,    307.2680
     54.0000,      12.0000,   4.00000,    338.2647
     58.0000,      12.0000,   4.00000,    382.3213
     62.0000,      12.0000,   4.00000,    431.6544
     66.0000,      12.0000,   4.00000,    425.3215
     70.0000,      12.0000,   4.00000,    369.3196
     74.0000,      12.0000,   4.00000,    322.4005
     78.0000,      12.0000,   4.00000,    326.6330
     82.0000,      12.0000,   4.00000,    352.0739
     86.0000,      12.0000,   4.00000,    372.0181
     90.0000,      12.0000,   4.00000,    384.7581
     94.0000,      12.0000,   4.00000,    401.5969
     98.0000,      12.0000,   4.00000,    396.9707
    102.0000,      12.0000,   4.00000,    380.5133
    106.0000,      12.0000,   4.00000,    344.3423
    110.0000,      12.0000,   4.00000,    329.7097
    114.0000,      12.0000,   4.00000,    326.9051
    118.0000,      12.0000,   4.00000,    334.8787
    122.0000,      12.0000,   4.00000,    333.6848
    126.0000,      12.0000,   4.00000,    324.1771
    130.0000,      12.0000,   4.00000,    341.2607
    134.0000,      12.0000,   4.00000,    353.5166
    138.0000,      12.0000,   4.00000,    355.9932
    142.0000,      12.0000,   4.00000,    343.2931
    146.0000,      12.0000,   4.00000,    332.2358
    150.0000,      12.0000,   4.00000,    337.8857
    154.0000,      12.0000,   4.00000,    333.8332
    158.0000,      12.0000,   4.00000,    318.0373
    162.0000,      12.0000,   4.00000,    289.0864
    166.0000,      12.0000,   4.00000,    264.2344
    170.0000,      12.0000,   4.00000,    258.0235
    174.0000,      12.0000,   4.00000,    266.9528
    178.0000,      12.0000,   4.00000,    267.0789
    182.0000,      12.0000,   4.00000,    269.5460
    186.0000,      12.0000,   4.00000,    263.9718
    190.0000,      12.0000,   4.00000,    282.1280
    194.0000,      12.0000,   4.00000,    311.0533
    198.0000,      12.0000,   4.00000,    327.6487
     66.0000,      44.0000,   1.00000,    370.7744
     70.0000,      44.0000,   1.00000,    377.7985
     74.0000,      44.0000,   1.00000,    378.7841
     78.0000,      44.0000,   1.00000,    382.0863
     82.0000,      44.0000,   1.00000,    385.3893
     86.0000,      44.0000,   1.00000,    372.5801
     90.0000,      44.0000,   1.00000,    347.7950
     94.0000,      44.0000,   1.00000,    347.7012
     98.0000,      44.0000,   1.00000,    355.9789
    102.0000,      44.0000,   1.00000,    356.7128
    106.0000,      44.0000,   1.00000,    359.6667
    110.0000,      44.0000,   1.00000,    357.0155
    114.0000,      44.0000,   1.00000,    359.2887
    118.0000,      44.0000,   1.00000,    350.8336
    122.0000,      44.0000,   1.00000,    342.9636
    126.0000,      44.0000,   1.00000,    341.3686
    130.0000,      44.0000,   1.00000,    339.2032
    134.0000,      44.0000,   1.00000,    342.9749
    138.0000,      44.0000,   1.00000,    336.9796
    142.0000,      44.0000,   1.00000,    323.0556
    146.0000,      44.0000,   1.00000,    313.6458
    150.0000,      44.0000,   1.00000,    310.6389
    154.0000,      44.0000,   1.00000,    300.4843
    158.0000,      44.0000,   1.00000,    294.2066
    162.0000,      44.0000,   1.00000,    289.9922
    166.0000,      44.0000,   1.00000,    287.0037
    170.0000,      44.0000,   1.00000,    282.3760
    174.0000,      44.0000,   1.00000,    279.9138
    178.0000,      44.0000,   1.00000,    282.4016
    182.0000,      44.0000,   1.00000,    280.4108
    186.0000,      44.0000,   1.00000,    290.3531
     66.0000,      12.0000,   5.00000,    408.5186
     70.0000,      12.0000,   5.00000,    364.5179
     74.0000,      12.0000,   5.00000,    312.8908
     78.0000,      12.0000,   5.00000,    317.1684
     82.0000,      12.0000,   5.00000,    341.5804
     86.0000,      12.0000,   5.00000,    365.9673
     90.0000,      12.0000,   5.00000,    377.6042
     94.0000,      12.0000,   5.00000,    394.6233
     98.0000,      12.0000,   5.00000,    392.2068
    102.0000,      12.0000,   5.00000,    381.7094
    106.0000,      12.0000,   5.00000,    357.5762
    110.0000,      12.0000,   5.00000,    344.8238
    114.0000,      12.0000,   5.00000,    340.4865
    118.0000,      12.0000,   5.00000,    337.0536
    122.0000,      12.0000,   5.00000,    325.2447
    126.0000,      12.0000,   5.00000,    322.3340
    130.0000,      12.0000,   5.00000,    342.2449
    134.0000,      12.0000,   5.00000,    349.6974
    138.0000,      12.0000,   5.00000,    344.9597
    142.0000,      12.0000,   5.00000,    328.6425
    146.0000,      12.0000,   5.00000,    316.0984
    150.0000,      12.0000,   5.00000,    320.0509
    154.0000,      12.0000,   5.00000,    312.2206
    158.0000,      12.0000,   5.00000,    297.4612
    162.0000,      12.0000,   5.00000,    271.6548
    166.0000,      12.0000,   5.00000,    257.4602
    170.0000,      12.0000,   5.00000,    254.6237
    174.0000,      12.0000,   5.00000,    262.6725
    178.0000,      12.0000,   5.00000,    262.3733
    182.0000,      12.0000,   5.00000,    270.2760
    186.0000,      12.0000,   5.00000,    267.0398
     78.0000,      52.0000,   1.00000,    371.4052
     82.0000,      52.0000,   1.00000,    379.0507
     86.0000,      52.0000,   1.00000,    377.6725
     90.0000,      52.0000,   1.00000,    366.2097
     94.0000,      52.0000,   1.00000,    353.4227
     98.0000,      52.0000,   1.00000,    353.6288
    102.0000,      52.0000,   1.00000,    355.6410
    106.0000,      52.0000,   1.00000,    361.4163
    110.0000,      52.0000,   1.00000,    361.1548
    114.0000,      52.0000,   1.00000,    363.7538
    118.0000,      52.0000,   1.00000,    358.6643
    122.0000,      52.0000,   1.00000,    351.8539
    126.0000,      52.0000,   1.00000,    340.6405
    130.0000,      52.0000,   1.00000,    332.0204
    134.0000,      52.0000,   1.00000,    324.7966
    138.0000,      52.0000,   1.00000,    316.0766
    142.0000,      52.0000,   1.00000,    309.4164
    146.0000,      52.0000,   1.00000,    303.4628
    150.0000,      52.0000,   1.00000,    296.1995
    154.0000,      52.0000,   1.00000,    290.6913
    158.0000,      52.0000,   1.00000,    283.5228
    162.0000,      52.0000,   1.00000,    275.7827
    166.0000,      52.0000,   1.00000,    271.1022
    170.0000,      52.0000,   1.00000,    274.5497
    174.0000,      52.0000,   1.00000,    280.9939
     78.0000,      12.0000,   6.00000,    313.4409
     82.0000,      12.0000,   6.00000,    346.8034
     86.0000,      12.0000,   6.00000,    371.8098
     90.0000,      12.0000,   6.00000,    388.1367
     94.0000,      12.0000,   6.00000,    407.9521
     98.0000,      12.0000,   6.00000,    405.4789
    102.0000,      12.0000,   6.00000,    387.0593
    106.0000,      12.0000,   6.00000,    359.7607
    110.0000,      12.0000,   6.00000,    346.3041
    114.0000,      12.0000,   6.00000,    344.6737
    118.0000,      12.0000,   6.00000,    342.4545
    122.0000,      12.0000,   6.00000,    326.9561
    126.0000,      12.0000,   6.00000,    323.8597
    130.0000,      12.0000,   6.00000,    333.7198
    134.0000,      12.0000,   6.00000,    336.7014
    138.0000,      12.0000,   6.00000,    332.7603
    142.0000,      12.0000,   6.00000,    323.4894
    146.0000,      12.0000,   6.00000,    316.8021
    150.0000,      12.0000,   6.00000,    311.5829
    154.0000,      12.0000,   6.00000,    302.7373
    158.0000,      12.0000,   6.00000,    286.6199
    162.0000,      12.0000,   6.00000,    257.0224
    166.0000,      12.0000,   6.00000,    242.5621
    170.0000,      12.0000,   6.00000,    242.3913
    174.0000,      12.0000,   6.00000,    255.3502
     84.0000,      24.0000,   3.00000,    352.6811
     88.0000,      24.0000,   3.00000,    385.2630
     92.0000,      24.0000,   3.00000,    395.2572
     96.0000,      24.0000,   3.00000,    393.3269
    100.0000,      24.0000,   3.00000,    386.0060
    104.0000,      24.0000,   3.00000,    377.6147
    108.0000,      24.0000,   3.00000,    369.1458
    112.0000,      24.0000,   3.00000,    350.8749
    116.0000,      24.0000,   3.00000,    333.9395
    120.0000,      24.0000,   3.00000,    329.8377
    124.0000,      24.0000,   3.00000,    335.4456
    128.0000,      24.0000,   3.00000,    331.7833
    132.0000,      24.0000,   3.00000,    329.1953
    136.0000,      24.0000,   3.00000,    326.4520
    140.0000,      24.0000,   3.00000,    318.6429
    144.0000,      24.0000,   3.00000,    315.4765
    148.0000,      24.0000,   3.00000,    311.4312
    152.0000,      24.0000,   3.00000,    299.8352
    156.0000,      24.0000,   3.00000,    282.1783
    160.0000,      24.0000,   3.00000,    267.8902
    164.0000,      24.0000,   3.00000,    260.3011
    168.0000,      24.0000,   3.00000,    252.8318
     90.0000,      20.0000,   4.00000,    397.1553
     94.0000,      20.0000,   4.00000,    408.4961
     98.0000,      20.0000,   4.00000,    407.3085
    102.0000,      20.0000,   4.00000,    387.9489
    106.0000,      20.0000,   4.00000,    372.8593
    110.0000,      20.0000,   4.00000,    354.3421
    114.0000,      20.0000,   4.00000,    338.4137
    118.0000,      20.0000,   4.00000,    326.6732
    122.0000,      20.0000,   4.00000,    326.8726
    126.0000,      20.0000,   4.00000,    328.8900
    130.0000,      20.0000,   4.00000,    329.1000
    134.0000,      20.0000,   4.00000,    326.2424
    138.0000,      20.0000,   4.00000,    327.6183
    142.0000,      20.0000,   4.00000,    317.9229
    146.0000,      20.0000,   4.00000,    311.0091
    150.0000,      20.0000,   4.00000,    300.4397
    154.0000,      20.0000,   4.00000,    290.9088
    158.0000,      20.0000,   4.00000,    280.7370
    162.0000,      20.0000,   4.00000,    266.4546
INVERSION RESULTS
INITIAL RMS ERROR
 26.68
NUMBER OF LAYERS
12
NUMBER OF BLOCKS
536
ITERATION 1
MODEL RESISTIVITY
LAYER 1
61,     2.0000
      8.0000,     572.71
     12.0000,     559.66
     16.0000,     558.75
     20.0000,     612.85
     24.0000,     592.17
     28.0000,     687.84
     32.0000,     726.47
     36.0000,     729.89
     40.0000,     831.42
     44.0000,     810.45
     48.0000,     802.78
     52.0000,     720.40
     56.0000,     683.35
     60.0000,     717.73
     64.0000,     927.94
     68.0000,     974.95
     72.0000,     676.43
     76.0000,     559.87
     80.0000,     623.33
     84.0000,     643.91
     88.0000,     653.50
     92.0000,     705.22
     96.0000,     689.51
    100.0000,     688.99
    104.0000,     663.80
    108.0000,     593.38
    112.0000,     530.09
    116.0000,     562.10
    120.0000,     560.03
    124.0000,     521.62
    128.0000,     521.65
    132.0000,     512.37
    136.0000,     490.44
    140.0000,     413.32
    144.0000,     368.84
    148.0000,     339.85
    152.0000,     301.26
    156.0000,     293.44
    160.0000,     254.16
    164.0000,     204.95
    168.0000,     180.22
    172.0000,     172.05
    176.0000,     170.72
    180.0000,     187.07
    184.0000,     184.87
    188.0000,     202.62
    192.0000,     213.48
    196.0000,     270.63
    200.0000,     305.62
    204.0000,     293.64
    208.0000,     292.67
    212.0000,     303.29
    216.0000,     284.66
    220.0000,     322.60
    224.0000,     300.97
    228.0000,     289.46
    232.0000,     265.48
    236.0000,     269.15
    240.0000,     272.71
    244.0000,     239.63
           219.2203
LAYER 2
61,     4.2000
      8.0000,     561.16
     12.0000,     553.61
     16.0000,     555.54
     20.0000,     599.07
     24.0000,     592.67
     28.0000,     675.94
     32.0000,     717.43
     36.0000,     726.90
     40.0000,     813.21
     44.0000,     801.23
     48.0000,     784.33
     52.0000,     706.91
     56.0000,     667.52
     60.0000,     706.61
     64.0000,     891.22
     68.0000,     922.65
     72.0000,     659.52
     76.0000,     548.18
     80.0000,     597.33
     84.0000,     623.15
     88.0000,     638.95
     92.0000,     683.25
     96.0000,     677.47
    100.0000,     678.40
    104.0000,     655.32
    108.0000,     591.37
    112.0000,     536.19
    116.0000,     558.85
    120.0000,     556.61
    124.0000,     524.20
    128.0000,     520.85
    132.0000,     511.90
    136.0000,     486.32
    140.0000,     416.74
    144.0000,     371.31
    148.0000,     341.38
    152.0000,     307.52
    156.0000,     296.30
    160.0000,     256.97
    164.0000,     208.71
    168.0000,     182.83
    172.0000,     174.75
    176.0000,     174.49
    180.0000,     188.44
    184.0000,     188.83
    188.0000,     204.29
    192.0000,     218.84
    196.0000,     273.58
    200.0000,     309.20
    204.0000,     299.78
    208.0000,     298.80
    212.0000,     307.42
    216.0000,     294.85
    220.0000,     326.10
    224.0000,     309.21
    228.0000,     294.90
    232.0000,     273.79
    236.0000,     275.72
    240.0000,     273.47
    244.0000,     241.30
           224.3745
LAYER 3
59,     6.6200
     12.0000,     538.66
     16.0000,     537.03
     20.0000,     564.28
     24.0000,     573.03
     28.0000,     634.86
     32.0000,     676.69
     36.0000,     693.81
     40.0000,     753.88
     44.0000,     746.83
     48.0000,     718.05
     52.0000,     647.25
     56.0000,     606.62
     60.0000,     639.03
     64.0000,     767.30
     68.0000,     777.03
     72.0000,     589.72
     76.0000,     502.43
     80.0000,     537.04
     84.0000,     570.79
     88.0000,     596.49
     92.0000,     634.83
     96.0000,     641.49
    100.0000,     645.58
    104.0000,     626.48
    108.0000,     573.74
    112.0000,     528.66
    116.0000,     537.20
    120.0000,     532.62
    124.0000,     508.57
    128.0000,     503.45
    132.0000,     496.47
    136.0000,     473.38
    140.0000,     419.30
    144.0000,     379.14
    148.0000,     352.50
    152.0000,     326.39
    156.0000,     312.10
    160.0000,     272.73
    164.0000,     225.44
    168.0000,     198.37
    172.0000,     190.15
    176.0000,     190.87
    180.0000,     201.79
    184.0000,     204.37
    188.0000,     217.42
    192.0000,     235.84
    196.0000,     286.20
    200.0000,     321.00
    204.0000,     316.26
    208.0000,     316.11
    212.0000,     323.86
    216.0000,     319.66
    220.0000,     343.23
    224.0000,     331.66
    228.0000,     315.40
    232.0000,     297.41
    236.0000,     293.96
    240.0000,     278.96
           245.0847
LAYER 4
57,     9.2820
     16.0000,     510.16
     20.0000,     525.29
     24.0000,     535.40
     28.0000,     578.56
     32.0000,     611.64
     36.0000,     626.91
     40.0000,     662.90
     44.0000,     651.49
     48.0000,     616.00
     52.0000,     552.10
     56.0000,     511.95
     60.0000,     529.45
     64.0000,     607.60
     68.0000,     608.25
     72.0000,     489.71
     76.0000,     433.95
     80.0000,     464.95
     84.0000,     503.83
     88.0000,     536.04
     92.0000,     571.70
     96.0000,     585.08
    100.0000,     591.25
    104.0000,     575.86
    108.0000,     532.92
    112.0000,     494.54
    116.0000,     492.23
    120.0000,     484.15
    124.0000,     465.83
    128.0000,     461.92
    132.0000,     459.69
    136.0000,     446.39
    140.0000,     411.75
    144.0000,     384.81
    148.0000,     368.08
    152.0000,     352.00
    156.0000,     339.62
    160.0000,     302.22
    164.0000,     256.34
    168.0000,     229.15
    172.0000,     221.19
    176.0000,     222.28
    180.0000,     230.72
    184.0000,     232.72
    188.0000,     242.91
    192.0000,     261.28
    196.0000,     306.13
    200.0000,     337.78
    204.0000,     336.00
    208.0000,     337.49
    212.0000,     346.48
    216.0000,     348.40
    220.0000,     367.98
    224.0000,     359.64
    228.0000,     343.89
    232.0000,     325.28
    236.0000,     317.11
           281.9033
LAYER 5
53,    12.2102
     24.0000,     465.35
     28.0000,     472.06
     32.0000,     479.82
     36.0000,     478.35
     40.0000,     476.84
     44.0000,     456.12
     48.0000,     423.37
     52.0000,     382.92
     56.0000,     354.67
     60.0000,     350.59
     64.0000,     365.17
     68.0000,     363.54
     72.0000,     338.00
     76.0000,     330.94
     80.0000,     355.47
     84.0000,     389.69
     88.0000,     421.24
     92.0000,     447.31
     96.0000,     460.54
    100.0000,     462.47
    104.0000,     449.52
    108.0000,     422.85
    112.0000,     395.69
    116.0000,     379.25
    120.0000,     365.61
    124.0000,     354.67
    128.0000,     352.75
    132.0000,     357.06
    136.0000,     362.38
    140.0000,     364.57
    144.0000,     369.80
    148.0000,     378.73
    152.0000,     385.83
    156.0000,     385.99
    160.0000,     367.41
    164.0000,     339.85
    168.0000,     321.04
    172.0000,     314.48
    176.0000,     313.52
    180.0000,     313.83
    184.0000,     310.29
    188.0000,     310.67
    192.0000,     318.86
    196.0000,     339.73
    200.0000,     355.88
    204.0000,     359.63
    208.0000,     365.40
    212.0000,     375.90
    216.0000,     385.84
    220.0000,     396.24
    224.0000,     394.67
    228.0000,     383.62
           358.6551
LAYER 6
49,    15.4312
     32.0000,     427.29
     36.0000,     412.30
     40.0000,     401.74
     44.0000,     379.61
     48.0000,     354.67
     52.0000,     326.19
     56.0000,     305.77
     60.0000,     297.44
     64.0000,     298.56
     68.0000,     298.89
     72.0000,     296.62
     76.0000,     303.46
     80.0000,     324.02
     84.0000,     350.43
     88.0000,     374.77
     92.0000,     392.54
     96.0000,     400.20
    100.0000,     397.45
    104.0000,     384.28
    108.0000,     363.34
    112.0000,     341.00
    116.0000,     322.62
    120.0000,     308.29
    124.0000,     299.08
    128.0000,     297.01
    132.0000,     301.62
    136.0000,     311.03
    140.0000,     323.53
    144.0000,     339.56
    148.0000,     357.86
    152.0000,     374.37
    156.0000,     384.18
    160.0000,     382.59
    164.0000,     373.77
    168.0000,     366.09
    172.0000,     362.31
    176.0000,     359.50
    180.0000,     354.83
    184.0000,     347.30
    188.0000,     341.16
    192.0000,     339.92
    196.0000,     345.06
    200.0000,     350.85
    204.0000,     354.92
    208.0000,     361.80
    212.0000,     371.03
    216.0000,     381.67
    220.0000,     387.64
           390.2206
LAYER 7
45,    18.9743
     40.0000,     380.42
     44.0000,     354.00
     48.0000,     335.49
     52.0000,     314.79
     56.0000,     299.77
     60.0000,     291.31
     64.0000,     289.48
     68.0000,     290.89
     72.0000,     295.05
     76.0000,     305.11
     80.0000,     321.78
     84.0000,     341.02
     88.0000,     357.82
     92.0000,     368.51
     96.0000,     370.94
    100.0000,     364.93
    104.0000,     351.54
    108.0000,     333.28
    112.0000,     313.88
    116.0000,     296.58
    120.0000,     282.95
    124.0000,     274.19
    128.0000,     271.27
    132.0000,     274.22
    136.0000,     282.36
    140.0000,     294.75
    144.0000,     310.67
    148.0000,     328.47
    152.0000,     345.39
    156.0000,     358.26
    160.0000,     364.92
    164.0000,     366.58
    168.0000,     366.25
    172.0000,     365.24
    176.0000,     362.64
    180.0000,     357.42
    184.0000,     349.94
    188.0000,     342.60
    192.0000,     337.85
    196.0000,     336.85
    200.0000,     338.17
    204.0000,     341.18
    208.0000,     347.22
    212.0000,     354.54
           368.0758
LAYER 8
41,    22.8718
     48.0000,     341.77
     52.0000,     321.94
     56.0000,     311.08
     60.0000,     305.32
     64.0000,     303.18
     68.0000,     304.54
     72.0000,     309.52
     76.0000,     318.79
     80.0000,     331.43
     84.0000,     344.51
     88.0000,     354.74
     92.0000,     359.56
     96.0000,     357.75
    100.0000,     349.50
    104.0000,     336.08
    108.0000,     319.54
    112.0000,     302.34
    116.0000,     286.66
    120.0000,     274.01
    124.0000,     265.41
    128.0000,     261.49
    132.0000,     262.35
    136.0000,     267.65
    140.0000,     276.74
    144.0000,     288.76
    148.0000,     302.37
    152.0000,     315.75
    156.0000,     327.05
    160.0000,     335.08
    164.0000,     339.92
    168.0000,     342.45
    172.0000,     343.20
    176.0000,     342.04
    180.0000,     338.77
    184.0000,     333.97
    188.0000,     328.80
    192.0000,     324.92
    196.0000,     323.60
    200.0000,     323.72
    204.0000,     326.17
           333.2587
LAYER 9
35,    27.1590
     60.0000,     327.41
     64.0000,     325.56
     68.0000,     326.11
     72.0000,     329.48
     76.0000,     336.77
     80.0000,     346.07
     84.0000,     354.28
     88.0000,     359.21
     92.0000,     359.17
     96.0000,     353.79
    100.0000,     343.65
    104.0000,     330.04
    108.0000,     314.58
    112.0000,     298.96
    116.0000,     284.70
    120.0000,     272.91
    124.0000,     264.38
    128.0000,     259.50
    132.0000,     258.37
    136.0000,     260.73
    140.0000,     266.08
    144.0000,     273.67
    148.0000,     282.51
    152.0000,     291.39
    156.0000,     299.21
    160.0000,     305.23
    164.0000,     309.33
    168.0000,     311.86
    172.0000,     313.23
    176.0000,     313.56
    180.0000,     312.76
    184.0000,     311.48
    188.0000,     309.39
    192.0000,     308.16
           309.7012
LAYER 10
29,    31.8749
     72.0000,     347.46
     76.0000,     357.13
     80.0000,     363.60
     84.0000,     368.38
     88.0000,     369.36
     92.0000,     364.95
     96.0000,     356.04
    100.0000,     343.61
    104.0000,     329.23
    108.0000,     314.06
    112.0000,     299.29
    116.0000,     285.92
    120.0000,     274.70
    124.0000,     266.11
    128.0000,     260.41
    132.0000,     257.61
    136.0000,     257.50
    140.0000,     259.66
    144.0000,     263.49
    148.0000,     268.21
    152.0000,     272.99
    156.0000,     277.06
    160.0000,     279.93
    164.0000,     281.61
    168.0000,     282.65
    172.0000,     283.79
    176.0000,     285.31
    180.0000,     286.59
           289.9444
LAYER 11
25,    37.0623
     80.0000,     384.00
     84.0000,     388.63
     88.0000,     386.91
     92.0000,     376.62
     96.0000,     363.31
    100.0000,     347.19
    104.0000,     331.19
    108.0000,     315.33
    112.0000,     300.57
    116.0000,     287.46
    120.0000,     276.39
    124.0000,     267.62
    128.0000,     261.24
    132.0000,     257.21
    136.0000,     255.32
    140.0000,     255.19
    144.0000,     256.31
    148.0000,     258.02
    152.0000,     259.62
    156.0000,     260.43
    160.0000,     259.91
    164.0000,     258.22
    168.0000,     256.27
    172.0000,     257.13
           261.0988
LAYER 12
21, 
     88.0000,     420.23
     92.0000,     392.76
     96.0000,     370.59
    100.0000,     351.26
    104.0000,     334.08
    108.0000,     316.32
    112.0000,     300.83
    116.0000,     287.44
    120.0000,     276.17
    124.0000,     267.11
    128.0000,     260.24
    132.0000,     255.49
    136.0000,     252.64
    140.0000,     251.33
    144.0000,     251.06
    148.0000,     251.19
    152.0000,     250.94
    156.0000,     249.63
    160.0000,     246.41
    164.0000,     240.43
           230.7728
CALCULATED APPARENT RESISTIVITY
      6.0000,       4.0000,   1.00000,    557.0573
     10.0000,       4.0000,   1.00000,    557.2977
     14.0000,       4.0000,   1.00000,    552.3428
     18.0000,       4.0000,   1.00000,    601.1246
     22.0000,       4.0000,   1.00000,    593.9002
     26.0000,       4.0000,   1.00000,    659.8998
     30.0000,       4.0000,   1.00000,    682.9943
     34.0000,       4.0000,   1.00000,    705.4700
     38.0000,       4.0000,   1.00000,    768.6323
     42.0000,       4.0000,   1.00000,    730.0430
     46.0000,       4.0000,   1.00000,    746.4579
     50.0000,       4.0000,   1.00000,    704.5966
     54.0000,       4.0000,   1.00000,    713.1625
     58.0000,       4.0000,   1.00000,    705.3703
     62.0000,       4.0000,   1.00000,    751.1407
     66.0000,       4.0000,   1.00000,    755.4351
     70.0000,       4.0000,   1.00000,    654.0079
     74.0000,       4.0000,   1.00000,    606.6224
     78.0000,       4.0000,   1.00000,    617.7834
     82.0000,       4.0000,   1.00000,    615.7504
     86.0000,       4.0000,   1.00000,    629.3826
     90.0000,       4.0000,   1.00000,    661.0619
     94.0000,       4.0000,   1.00000,    649.4932
     98.0000,       4.0000,   1.00000,    650.8884
    102.0000,       4.0000,   1.00000,    620.3057
    106.0000,       4.0000,   1.00000,    593.3467
    110.0000,       4.0000,   1.00000,    547.6481
    114.0000,       4.0000,   1.00000,    549.4551
    118.0000,       4.0000,   1.00000,    546.0419
    122.0000,       4.0000,   1.00000,    518.7759
    126.0000,       4.0000,   1.00000,    509.4159
    130.0000,       4.0000,   1.00000,    486.8854
    134.0000,       4.0000,   1.00000,    468.7185
    138.0000,       4.0000,   1.00000,    412.2244
    142.0000,       4.0000,   1.00000,    373.8950
    146.0000,       4.0000,   1.00000,    347.3387
    150.0000,       4.0000,   1.00000,    306.6149
    154.0000,       4.0000,   1.00000,    289.0880
    158.0000,       4.0000,   1.00000,    256.5000
    162.0000,       4.0000,   1.00000,    222.0960
    166.0000,       4.0000,   1.00000,    200.0593
    170.0000,       4.0000,   1.00000,    190.9098
    174.0000,       4.0000,   1.00000,    184.6738
    178.0000,       4.0000,   1.00000,    196.9649
    182.0000,       4.0000,   1.00000,    196.0299
    186.0000,       4.0000,   1.00000,    220.7044
    190.0000,       4.0000,   1.00000,    228.3282
    194.0000,       4.0000,   1.00000,    267.0430
    198.0000,       4.0000,   1.00000,    288.1716
    202.0000,       4.0000,   1.00000,    294.5811
    206.0000,       4.0000,   1.00000,    299.6131
    210.0000,       4.0000,   1.00000,    312.0292
    214.0000,       4.0000,   1.00000,    294.0594
    218.0000,       4.0000,   1.00000,    323.0608
    222.0000,       4.0000,   1.00000,    295.6932
    226.0000,       4.0000,   1.00000,    299.2958
    230.0000,       4.0000,   1.00000,    281.7904
    234.0000,       4.0000,   1.00000,    272.1468
    238.0000,       4.0000,   1.00000,    268.5659
    242.0000,       4.0000,   1.00000,    247.7639
    246.0000,       4.0000,   1.00000,    234.6083
     10.0000,       4.0000,   2.00000,    533.1525
     14.0000,       4.0000,   2.00000,    539.9885
     18.0000,       4.0000,   2.00000,    588.2607
     22.0000,       4.0000,   2.00000,    577.6235
     26.0000,       4.0000,   2.00000,    630.5710
     30.0000,       4.0000,   2.00000,    633.5029
     34.0000,       4.0000,   2.00000,    640.5287
     38.0000,       4.0000,   2.00000,    700.5848
     42.0000,       4.0000,   2.00000,    671.9907
     46.0000,       4.0000,   2.00000,    680.9891
     50.0000,       4.0000,   2.00000,    673.7675
     54.0000,       4.0000,   2.00000,    638.5205
     58.0000,       4.0000,   2.00000,    595.1785
     62.0000,       4.0000,   2.00000,    688.0935
     66.0000,       4.0000,   2.00000,    722.1660
     70.0000,       4.0000,   2.00000,    565.7677
     74.0000,       4.0000,   2.00000,    538.7244
     78.0000,       4.0000,   2.00000,    614.3923
     82.0000,       4.0000,   2.00000,    600.9689
     86.0000,       4.0000,   2.00000,    585.7158
     90.0000,       4.0000,   2.00000,    612.8336
     94.0000,       4.0000,   2.00000,    601.5493
     98.0000,       4.0000,   2.00000,    605.1180
    102.0000,       4.0000,   2.00000,    602.4026
    106.0000,       4.0000,   2.00000,    563.2983
    110.0000,       4.0000,   2.00000,    517.3521
    114.0000,       4.0000,   2.00000,    546.6932
    118.0000,       4.0000,   2.00000,    550.3919
    122.0000,       4.0000,   2.00000,    489.3387
    126.0000,       4.0000,   2.00000,    462.3752
    130.0000,       4.0000,   2.00000,    468.2714
    134.0000,       4.0000,   2.00000,    466.6261
    138.0000,       4.0000,   2.00000,    408.6365
    142.0000,       4.0000,   2.00000,    373.2003
    146.0000,       4.0000,   2.00000,    350.6183
    150.0000,       4.0000,   2.00000,    309.3977
    154.0000,       4.0000,   2.00000,    302.2710
    158.0000,       4.0000,   2.00000,    278.5951
    162.0000,       4.0000,   2.00000,    238.7674
    166.0000,       4.0000,   2.00000,    221.2828
    170.0000,       4.0000,   2.00000,    214.1919
    174.0000,       4.0000,   2.00000,    210.4492
    178.0000,       4.0000,   2.00000,    221.2149
    182.0000,       4.0000,   2.00000,    221.2135
    186.0000,       4.0000,   2.00000,    234.6648
    190.0000,       4.0000,   2.00000,    235.9563
    194.0000,       4.0000,   2.00000,    277.9613
    198.0000,       4.0000,   2.00000,    304.7143
    202.0000,       4.0000,   2.00000,    293.3185
    206.0000,       4.0000,   2.00000,    306.3208
    210.0000,       4.0000,   2.00000,    316.1316
    214.0000,       4.0000,   2.00000,    302.1109
    218.0000,       4.0000,   2.00000,    333.4232
    222.0000,       4.0000,   2.00000,    312.1364
    226.0000,       4.0000,   2.00000,    302.9258
    230.0000,       4.0000,   2.00000,    288.5884
    234.0000,       4.0000,   2.00000,    285.2808
    238.0000,       4.0000,   2.00000,    291.3477
    242.0000,       4.0000,   2.00000,    262.4787
     14.0000,       4.0000,   3.00000,    512.5269
     18.0000,       4.0000,   3.00000,    560.0266
     22.0000,       4.0000,   3.00000,    552.7125
     26.0000,       4.0000,   3.00000,    584.8667
     30.0000,       4.0000,   3.00000,    577.2933
     34.0000,       4.0000,   3.00000,    577.9543
     38.0000,       4.0000,   3.00000,    630.1740
     42.0000,       4.0000,   3.00000,    619.1023
     46.0000,       4.0000,   3.00000,    634.5532
     50.0000,       4.0000,   3.00000,    575.4853
     54.0000,       4.0000,   3.00000,    525.4655
     58.0000,       4.0000,   3.00000,    525.5266
     62.0000,       4.0000,   3.00000,    658.1160
     66.0000,       4.0000,   3.00000,    683.3159
     70.0000,       4.0000,   3.00000,    516.6311
     74.0000,       4.0000,   3.00000,    465.0487
     78.0000,       4.0000,   3.00000,    539.2814
     82.0000,       4.0000,   3.00000,    573.2675
     86.0000,       4.0000,   3.00000,    553.7327
     90.0000,       4.0000,   3.00000,    557.0397
     94.0000,       4.0000,   3.00000,    552.0277
     98.0000,       4.0000,   3.00000,    571.4509
    102.0000,       4.0000,   3.00000,    556.4843
    106.0000,       4.0000,   3.00000,    518.1236
    110.0000,       4.0000,   3.00000,    484.0461
    114.0000,       4.0000,   3.00000,    522.7557
    118.0000,       4.0000,   3.00000,    524.7017
    122.0000,       4.0000,   3.00000,    454.8408
    126.0000,       4.0000,   3.00000,    424.3893
    130.0000,       4.0000,   3.00000,    437.1740
    134.0000,       4.0000,   3.00000,    454.8110
    138.0000,       4.0000,   3.00000,    406.6871
    142.0000,       4.0000,   3.00000,    364.5468
    146.0000,       4.0000,   3.00000,    339.5900
    150.0000,       4.0000,   3.00000,    314.8007
    154.0000,       4.0000,   3.00000,    317.4783
    158.0000,       4.0000,   3.00000,    295.6493
    162.0000,       4.0000,   3.00000,    258.4599
    166.0000,       4.0000,   3.00000,    235.9035
    170.0000,       4.0000,   3.00000,    235.8460
    174.0000,       4.0000,   3.00000,    236.4639
    178.0000,       4.0000,   3.00000,    252.5157
    182.0000,       4.0000,   3.00000,    240.5154
    186.0000,       4.0000,   3.00000,    245.1150
    190.0000,       4.0000,   3.00000,    243.6124
    194.0000,       4.0000,   3.00000,    292.7771
    198.0000,       4.0000,   3.00000,    315.9469
    202.0000,       4.0000,   3.00000,    308.2149
    206.0000,       4.0000,   3.00000,    298.8724
    210.0000,       4.0000,   3.00000,    312.1911
    214.0000,       4.0000,   3.00000,    304.4928
    218.0000,       4.0000,   3.00000,    343.2504
    222.0000,       4.0000,   3.00000,    318.6964
    226.0000,       4.0000,   3.00000,    307.8432
    230.0000,       4.0000,   3.00000,    289.2836
    234.0000,       4.0000,   3.00000,    301.3401
    238.0000,       4.0000,   3.00000,    308.1444
     18.0000,      12.0000,   1.00000,    523.5628
     22.0000,      12.0000,   1.00000,    542.4324
     26.0000,      12.0000,   1.00000,    543.7315
     30.0000,      12.0000,   1.00000,    544.9542
     34.0000,      12.0000,   1.00000,    558.8214
     38.0000,      12.0000,   1.00000,    576.1455
     42.0000,      12.0000,   1.00000,    596.4887
     46.0000,      12.0000,   1.00000,    563.3781
     50.0000,      12.0000,   1.00000,    508.3460
     54.0000,      12.0000,   1.00000,    486.0165
     58.0000,      12.0000,   1.00000,    545.1256
     62.0000,      12.0000,   1.00000,    599.0914
     66.0000,      12.0000,   1.00000,    600.0494
     70.0000,      12.0000,   1.00000,    542.2673
     74.0000,      12.0000,   1.00000,    477.5514
     78.0000,      12.0000,   1.00000,    473.8920
     82.0000,      12.0000,   1.00000,    513.1617
     86.0000,      12.0000,   1.00000,    540.8831
     90.0000,      12.0000,   1.00000,    530.0443
     94.0000,      12.0000,   1.00000,    533.0268
     98.0000,      12.0000,   1.00000,    530.8654
    102.0000,      12.0000,   1.00000,    513.9306
    106.0000,      12.0000,   1.00000,    491.0551
    110.0000,      12.0000,   1.00000,    488.7289
    114.0000,      12.0000,   1.00000,    485.5634
    118.0000,      12.0000,   1.00000,    470.6595
    122.0000,      12.0000,   1.00000,    444.6993
    126.0000,      12.0000,   1.00000,    418.9068
    130.0000,      12.0000,   1.00000,    414.9230
    134.0000,      12.0000,   1.00000,    419.6730
    138.0000,      12.0000,   1.00000,    406.6015
    142.0000,      12.0000,   1.00000,    366.0797
    146.0000,      12.0000,   1.00000,    335.6987
    150.0000,      12.0000,   1.00000,    325.0207
    154.0000,      12.0000,   1.00000,    316.4636
    158.0000,      12.0000,   1.00000,    302.1103
    162.0000,      12.0000,   1.00000,    276.0368
    166.0000,      12.0000,   1.00000,    257.3778
    170.0000,      12.0000,   1.00000,    250.2611
    174.0000,      12.0000,   1.00000,    261.4494
    178.0000,      12.0000,   1.00000,    261.8021
    182.0000,      12.0000,   1.00000,    258.5543
    186.0000,      12.0000,   1.00000,    251.8675
    190.0000,      12.0000,   1.00000,    270.1611
    194.0000,      12.0000,   1.00000,    291.0515
    198.0000,      12.0000,   1.00000,    314.1073
    202.0000,      12.0000,   1.00000,    310.3660
    206.0000,      12.0000,   1.00000,    304.5970
    210.0000,      12.0000,   1.00000,    297.1243
    214.0000,      12.0000,   1.00000,    316.1456
    218.0000,      12.0000,   1.00000,    320.8598
    222.0000,      12.0000,   1.00000,    320.9939
    226.0000,      12.0000,   1.00000,    305.4819
    230.0000,      12.0000,   1.00000,    304.5089
    234.0000,      12.0000,   1.00000,    303.2131
     18.0000,       4.0000,   4.00000,    530.5795
     22.0000,       4.0000,   4.00000,    508.4151
     26.0000,       4.0000,   4.00000,    544.6512
     30.0000,       4.0000,   4.00000,    532.0118
     34.0000,       4.0000,   4.00000,    529.1752
     38.0000,       4.0000,   4.00000,    590.1461
     42.0000,       4.0000,   4.00000,    573.0408
     46.0000,       4.0000,   4.00000,    559.1208
     50.0000,       4.0000,   4.00000,    481.0699
     54.0000,       4.0000,   4.00000,    455.2264
     58.0000,       4.0000,   4.00000,    487.3385
     62.0000,       4.0000,   4.00000,    613.7134
     66.0000,       4.0000,   4.00000,    647.6172
     70.0000,       4.0000,   4.00000,    484.7422
     74.0000,       4.0000,   4.00000,    421.5233
     78.0000,       4.0000,   4.00000,    467.7337
     82.0000,       4.0000,   4.00000,    500.8766
     86.0000,       4.0000,   4.00000,    518.9767
     90.0000,       4.0000,   4.00000,    531.1618
     94.0000,       4.0000,   4.00000,    519.3455
     98.0000,       4.0000,   4.00000,    529.6346
    102.0000,       4.0000,   4.00000,    511.4860
    106.0000,       4.0000,   4.00000,    479.6673
    110.0000,       4.0000,   4.00000,    452.7078
    114.0000,       4.0000,   4.00000,    482.2147
    118.0000,       4.0000,   4.00000,    477.6451
    122.0000,       4.0000,   4.00000,    425.0381
    126.0000,       4.0000,   4.00000,    406.2284
    130.0000,       4.0000,   4.00000,    411.3135
    134.0000,       4.0000,   4.00000,    434.0520
    138.0000,       4.0000,   4.00000,    395.3306
    142.0000,       4.0000,   4.00000,    356.7857
    146.0000,       4.0000,   4.00000,    337.7146
    150.0000,       4.0000,   4.00000,    315.9189
    154.0000,       4.0000,   4.00000,    328.6127
    158.0000,       4.0000,   4.00000,    310.3776
    162.0000,       4.0000,   4.00000,    270.1603
    166.0000,       4.0000,   4.00000,    252.6367
    170.0000,       4.0000,   4.00000,    251.6102
    174.0000,       4.0000,   4.00000,    258.7767
    178.0000,       4.0000,   4.00000,    274.1436
    182.0000,       4.0000,   4.00000,    254.5988
    186.0000,       4.0000,   4.00000,    258.1275
    190.0000,       4.0000,   4.00000,    255.3062
    194.0000,       4.0000,   4.00000,    302.1251
    198.0000,       4.0000,   4.00000,    332.8375
    202.0000,       4.0000,   4.00000,    311.0715
    206.0000,       4.0000,   4.00000,    303.6577
    210.0000,       4.0000,   4.00000,    306.8895
    214.0000,       4.0000,   4.00000,    300.8115
    218.0000,       4.0000,   4.00000,    345.6329
    222.0000,       4.0000,   4.00000,    318.5067
    226.0000,       4.0000,   4.00000,    311.8979
    230.0000,       4.0000,   4.00000,    300.6588
    234.0000,       4.0000,   4.00000,    305.5874
     24.0000,      16.0000,   1.00000,    489.5386
     28.0000,      16.0000,   1.00000,    493.3860
     32.0000,      16.0000,   1.00000,    522.1536
     36.0000,      16.0000,   1.00000,    531.5380
     40.0000,      16.0000,   1.00000,    516.0202
     44.0000,      16.0000,   1.00000,    481.2371
     48.0000,      16.0000,   1.00000,    451.4669
     52.0000,      16.0000,   1.00000,    455.2370
     56.0000,      16.0000,   1.00000,    481.1357
     60.0000,      16.0000,   1.00000,    516.5125
     64.0000,      16.0000,   1.00000,    524.7981
     68.0000,      16.0000,   1.00000,    515.9146
     72.0000,      16.0000,   1.00000,    489.2809
     76.0000,      16.0000,   1.00000,    434.9788
     80.0000,      16.0000,   1.00000,    421.1431
     84.0000,      16.0000,   1.00000,    441.9308
     88.0000,      16.0000,   1.00000,    478.4326
     92.0000,      16.0000,   1.00000,    505.1794
     96.0000,      16.0000,   1.00000,    494.7361
    100.0000,      16.0000,   1.00000,    472.7762
    104.0000,      16.0000,   1.00000,    460.5063
    108.0000,      16.0000,   1.00000,    449.8903
    112.0000,      16.0000,   1.00000,    431.0269
    116.0000,      16.0000,   1.00000,    414.6282
    120.0000,      16.0000,   1.00000,    410.8333
    124.0000,      16.0000,   1.00000,    405.5754
    128.0000,      16.0000,   1.00000,    401.8695
    132.0000,      16.0000,   1.00000,    392.8892
    136.0000,      16.0000,   1.00000,    380.7350
    140.0000,      16.0000,   1.00000,    373.8598
    144.0000,      16.0000,   1.00000,    354.8592
    148.0000,      16.0000,   1.00000,    339.5254
    152.0000,      16.0000,   1.00000,    327.3936
    156.0000,      16.0000,   1.00000,    310.2717
    160.0000,      16.0000,   1.00000,    302.5006
    164.0000,      16.0000,   1.00000,    286.6474
    168.0000,      16.0000,   1.00000,    276.0543
    172.0000,      16.0000,   1.00000,    275.7297
    176.0000,      16.0000,   1.00000,    271.6720
    180.0000,      16.0000,   1.00000,    274.4466
    184.0000,      16.0000,   1.00000,    276.2999
    188.0000,      16.0000,   1.00000,    283.7719
    192.0000,      16.0000,   1.00000,    302.7429
    196.0000,      16.0000,   1.00000,    307.0455
    200.0000,      16.0000,   1.00000,    315.5120
    204.0000,      16.0000,   1.00000,    316.4616
    208.0000,      16.0000,   1.00000,    306.0251
    212.0000,      16.0000,   1.00000,    310.4054
    216.0000,      16.0000,   1.00000,    305.0075
    220.0000,      16.0000,   1.00000,    308.5339
    224.0000,      16.0000,   1.00000,    318.7244
    228.0000,      16.0000,   1.00000,    313.2023
     22.0000,       4.0000,   5.00000,    471.9944
     26.0000,       4.0000,   5.00000,    503.3457
     30.0000,       4.0000,   5.00000,    502.1349
     34.0000,       4.0000,   5.00000,    505.6054
     38.0000,       4.0000,   5.00000,    558.4612
     42.0000,       4.0000,   5.00000,    519.0404
     46.0000,       4.0000,   5.00000,    478.2840
     50.0000,       4.0000,   5.00000,    434.9277
     54.0000,       4.0000,   5.00000,    425.4923
     58.0000,       4.0000,   5.00000,    445.4091
     62.0000,       4.0000,   5.00000,    574.1359
     66.0000,       4.0000,   5.00000,    609.5778
     70.0000,       4.0000,   5.00000,    454.0052
     74.0000,       4.0000,   5.00000,    392.0227
     78.0000,       4.0000,   5.00000,    425.9774
     82.0000,       4.0000,   5.00000,    436.8792
     86.0000,       4.0000,   5.00000,    462.3698
     90.0000,       4.0000,   5.00000,    514.2728
     94.0000,       4.0000,   5.00000,    500.4470
     98.0000,       4.0000,   5.00000,    491.7727
    102.0000,       4.0000,   5.00000,    480.3003
    106.0000,       4.0000,   5.00000,    450.6601
    110.0000,       4.0000,   5.00000,    415.6720
    114.0000,       4.0000,   5.00000,    437.1976
    118.0000,       4.0000,   5.00000,    437.4104
    122.0000,       4.0000,   5.00000,    397.5685
    126.0000,       4.0000,   5.00000,    387.9791
    130.0000,       4.0000,   5.00000,    401.3181
    134.0000,       4.0000,   5.00000,    412.0757
    138.0000,       4.0000,   5.00000,    376.1066
    142.0000,       4.0000,   5.00000,    354.3040
    146.0000,       4.0000,   5.00000,    341.7835
    150.0000,       4.0000,   5.00000,    319.9435
    154.0000,       4.0000,   5.00000,    332.3024
    158.0000,       4.0000,   5.00000,    317.5442
    162.0000,       4.0000,   5.00000,    280.7100
    166.0000,       4.0000,   5.00000,    263.3153
    170.0000,       4.0000,   5.00000,    267.5579
    174.0000,       4.0000,   5.00000,    268.5590
    178.0000,       4.0000,   5.00000,    282.8543
    182.0000,       4.0000,   5.00000,    267.6045
    186.0000,       4.0000,   5.00000,    272.2464
    190.0000,       4.0000,   5.00000,    265.8637
    194.0000,       4.0000,   5.00000,    316.6369
    198.0000,       4.0000,   5.00000,    336.2752
    202.0000,       4.0000,   5.00000,    317.7210
    206.0000,       4.0000,   5.00000,    306.8088
    210.0000,       4.0000,   5.00000,    311.9213
    214.0000,       4.0000,   5.00000,    295.7377
    218.0000,       4.0000,   5.00000,    335.5716
    222.0000,       4.0000,   5.00000,    319.1682
    226.0000,       4.0000,   5.00000,    318.0146
    230.0000,       4.0000,   5.00000,    305.2053
     26.0000,       4.0000,   6.00000,    476.4180
     30.0000,       4.0000,   6.00000,    481.6920
     34.0000,       4.0000,   6.00000,    489.9395
     38.0000,       4.0000,   6.00000,    519.8671
     42.0000,       4.0000,   6.00000,    461.6006
     46.0000,       4.0000,   6.00000,    448.3130
     50.0000,       4.0000,   6.00000,    411.7470
     54.0000,       4.0000,   6.00000,    400.8905
     58.0000,       4.0000,   6.00000,    419.3457
     62.0000,       4.0000,   6.00000,    534.8712
     66.0000,       4.0000,   6.00000,    570.2322
     70.0000,       4.0000,   6.00000,    423.5166
     74.0000,       4.0000,   6.00000,    366.1167
     78.0000,       4.0000,   6.00000,    397.6331
     82.0000,       4.0000,   6.00000,    407.5008
     86.0000,       4.0000,   6.00000,    421.9525
     90.0000,       4.0000,   6.00000,    468.1123
     94.0000,       4.0000,   6.00000,    478.9894
     98.0000,       4.0000,   6.00000,    480.7444
    102.0000,       4.0000,   6.00000,    457.9267
    106.0000,       4.0000,   6.00000,    421.8610
    110.0000,       4.0000,   6.00000,    381.2726
    114.0000,       4.0000,   6.00000,    401.6002
    118.0000,       4.0000,   6.00000,    408.0656
    122.0000,       4.0000,   6.00000,    372.1039
    126.0000,       4.0000,   6.00000,    370.2079
    130.0000,       4.0000,   6.00000,    385.8063
    134.0000,       4.0000,   6.00000,    401.2629
    138.0000,       4.0000,   6.00000,    366.3548
    142.0000,       4.0000,   6.00000,    349.7317
    146.0000,       4.0000,   6.00000,    345.9218
    150.0000,       4.0000,   6.00000,    326.0656
    154.0000,       4.0000,   6.00000,    335.0573
    158.0000,       4.0000,   6.00000,    320.0020
    162.0000,       4.0000,   6.00000,    286.5457
    166.0000,       4.0000,   6.00000,    272.3458
    170.0000,       4.0000,   6.00000,    272.5109
    174.0000,       4.0000,   6.00000,    272.0625
    178.0000,       4.0000,   6.00000,    287.2019
    182.0000,       4.0000,   6.00000,    275.1389
    186.0000,       4.0000,   6.00000,    282.7006
    190.0000,       4.0000,   6.00000,    278.7069
    194.0000,       4.0000,   6.00000,    323.1489
    198.0000,       4.0000,   6.00000,    344.0332
    202.0000,       4.0000,   6.00000,    321.0800
    206.0000,       4.0000,   6.00000,    312.9852
    210.0000,       4.0000,   6.00000,    314.4489
    214.0000,       4.0000,   6.00000,    294.8650
    218.0000,       4.0000,   6.00000,    330.9958
    222.0000,       4.0000,   6.00000,    316.5163
    226.0000,       4.0000,   6.00000,    319.2230
     30.0000,      20.0000,   1.00000,    485.5371
     34.0000,      20.0000,   1.00000,    485.1558
     38.0000,      20.0000,   1.00000,    460.7025
     42.0000,      20.0000,   1.00000,    445.1639
     46.0000,      20.0000,   1.00000,    440.0296
     50.0000,      20.0000,   1.00000,    431.9222
     54.0000,      20.0000,   1.00000,    449.2257
     58.0000,      20.0000,   1.00000,    471.4388
     62.0000,      20.0000,   1.00000,    461.0046
     66.0000,      20.0000,   1.00000,    450.7515
     70.0000,      20.0000,   1.00000,    459.6866
     74.0000,      20.0000,   1.00000,    437.2588
     78.0000,      20.0000,   1.00000,    401.7057
     82.0000,      20.0000,   1.00000,    404.5914
     86.0000,      20.0000,   1.00000,    417.2741
     90.0000,      20.0000,   1.00000,    426.5133
     94.0000,      20.0000,   1.00000,    450.7441
     98.0000,      20.0000,   1.00000,    466.3929
    102.0000,      20.0000,   1.00000,    441.9425
    106.0000,      20.0000,   1.00000,    416.6724
    110.0000,      20.0000,   1.00000,    401.7568
    114.0000,      20.0000,   1.00000,    383.5768
    118.0000,      20.0000,   1.00000,    372.3279
    122.0000,      20.0000,   1.00000,    379.7088
    126.0000,      20.0000,   1.00000,    380.4798
    130.0000,      20.0000,   1.00000,    372.4722
    134.0000,      20.0000,   1.00000,    372.3629
    138.0000,      20.0000,   1.00000,    372.2898
    142.0000,      20.0000,   1.00000,    361.6246
    146.0000,      20.0000,   1.00000,    351.0841
    150.0000,      20.0000,   1.00000,    340.1599
    154.0000,      20.0000,   1.00000,    324.0673
    158.0000,      20.0000,   1.00000,    307.8730
    162.0000,      20.0000,   1.00000,    302.5499
    166.0000,      20.0000,   1.00000,    292.2122
    170.0000,      20.0000,   1.00000,    281.1935
    174.0000,      20.0000,   1.00000,    276.1519
    178.0000,      20.0000,   1.00000,    279.5049
    182.0000,      20.0000,   1.00000,    281.0704
    186.0000,      20.0000,   1.00000,    299.0064
    190.0000,      20.0000,   1.00000,    309.0038
    194.0000,      20.0000,   1.00000,    314.1602
    198.0000,      20.0000,   1.00000,    315.4163
    202.0000,      20.0000,   1.00000,    323.1702
    206.0000,      20.0000,   1.00000,    317.3026
    210.0000,      20.0000,   1.00000,    313.7301
    214.0000,      20.0000,   1.00000,    308.5660
    218.0000,      20.0000,   1.00000,    308.9167
    222.0000,      20.0000,   1.00000,    304.8224
     30.0000,       4.0000,   7.00000,    467.6397
     34.0000,       4.0000,   7.00000,    459.7140
     38.0000,       4.0000,   7.00000,    479.4393
     42.0000,       4.0000,   7.00000,    444.7650
     46.0000,       4.0000,   7.00000,    436.1510
     50.0000,       4.0000,   7.00000,    398.5638
     54.0000,       4.0000,   7.00000,    380.9150
     58.0000,       4.0000,   7.00000,    399.3299
     62.0000,       4.0000,   7.00000,    505.1485
     66.0000,       4.0000,   7.00000,    530.5913
     70.0000,       4.0000,   7.00000,    394.8581
     74.0000,       4.0000,   7.00000,    341.7280
     78.0000,       4.0000,   7.00000,    379.3162
     82.0000,       4.0000,   7.00000,    395.1693
     86.0000,       4.0000,   7.00000,    401.5010
     90.0000,       4.0000,   7.00000,    428.0630
     94.0000,       4.0000,   7.00000,    445.2154
     98.0000,       4.0000,   7.00000,    470.4296
    102.0000,       4.0000,   7.00000,    446.6925
    106.0000,       4.0000,   7.00000,    395.2991
    110.0000,       4.0000,   7.00000,    357.4819
    114.0000,       4.0000,   7.00000,    378.9714
    118.0000,       4.0000,   7.00000,    383.1270
    122.0000,       4.0000,   7.00000,    353.7216
    126.0000,       4.0000,   7.00000,    349.5393
    130.0000,       4.0000,   7.00000,    368.6311
    134.0000,       4.0000,   7.00000,    394.6534
    138.0000,       4.0000,   7.00000,    367.6683
    142.0000,       4.0000,   7.00000,    348.1967
    146.0000,       4.0000,   7.00000,    345.6203
    150.0000,       4.0000,   7.00000,    329.2446
    154.0000,       4.0000,   7.00000,    341.2599
    158.0000,       4.0000,   7.00000,    323.2981
    162.0000,       4.0000,   7.00000,    288.5207
    166.0000,       4.0000,   7.00000,    272.6870
    170.0000,       4.0000,   7.00000,    270.8880
    174.0000,       4.0000,   7.00000,    272.4510
    178.0000,       4.0000,   7.00000,    290.9467
    182.0000,       4.0000,   7.00000,    277.1317
    186.0000,       4.0000,   7.00000,    289.3935
    190.0000,       4.0000,   7.00000,    283.5842
    194.0000,       4.0000,   7.00000,    331.7666
    198.0000,       4.0000,   7.00000,    351.5190
    202.0000,       4.0000,   7.00000,    328.0298
    206.0000,       4.0000,   7.00000,    315.3087
    210.0000,       4.0000,   7.00000,    315.4023
    214.0000,       4.0000,   7.00000,    297.3405
    218.0000,       4.0000,   7.00000,    336.6891
    222.0000,       4.0000,   7.00000,    313.5325
     34.0000,       4.0000,   8.00000,    428.3386
     38.0000,       4.0000,   8.00000,    465.1421
     42.0000,       4.0000,   8.00000,    442.6285
     46.0000,       4.0000,   8.00000,    430.9385
     50.0000,       4.0000,   8.00000,    387.1069
     54.0000,       4.0000,   8.00000,    370.0322
     58.0000,       4.0000,   8.00000,    379.3453
     62.0000,       4.0000,   8.00000,    480.2802
     66.0000,       4.0000,   8.00000,    501.0260
     70.0000,       4.0000,   8.00000,    367.4204
     74.0000,       4.0000,   8.00000,    323.9777
     78.0000,       4.0000,   8.00000,    366.4347
     82.0000,       4.0000,   8.00000,    383.1641
     86.0000,       4.0000,   8.00000,    388.4069
     90.0000,       4.0000,   8.00000,    415.6465
     94.0000,       4.0000,   8.00000,    418.9634
     98.0000,       4.0000,   8.00000,    439.5111
    102.0000,       4.0000,   8.00000,    430.6115
    106.0000,       4.0000,   8.00000,    385.9120
    110.0000,       4.0000,   8.00000,    343.2219
    114.0000,       4.0000,   8.00000,    362.4022
    118.0000,       4.0000,   8.00000,    367.9276
    122.0000,       4.0000,   8.00000,    334.7786
    126.0000,       4.0000,   8.00000,    333.1747
    130.0000,       4.0000,   8.00000,    356.3726
    134.0000,       4.0000,   8.00000,    388.4451
    138.0000,       4.0000,   8.00000,    367.7478
    142.0000,       4.0000,   8.00000,    352.3954
    146.0000,       4.0000,   8.00000,    344.6994
    150.0000,       4.0000,   8.00000,    330.2380
    154.0000,       4.0000,   8.00000,    346.0887
    158.0000,       4.0000,   8.00000,    329.0758
    162.0000,       4.0000,   8.00000,    286.6921
    166.0000,       4.0000,   8.00000,    265.6516
    170.0000,       4.0000,   8.00000,    267.8032
    174.0000,       4.0000,   8.00000,    271.5571
    178.0000,       4.0000,   8.00000,    290.0657
    182.0000,       4.0000,   8.00000,    280.0321
    186.0000,       4.0000,   8.00000,    286.9936
    190.0000,       4.0000,   8.00000,    285.2041
    194.0000,       4.0000,   8.00000,    337.9171
    198.0000,       4.0000,   8.00000,    360.7578
    202.0000,       4.0000,   8.00000,    333.8921
    206.0000,       4.0000,   8.00000,    317.2597
    210.0000,       4.0000,   8.00000,    318.0492
    214.0000,       4.0000,   8.00000,    303.2012
    218.0000,       4.0000,   8.00000,    340.4858
     42.0000,      28.0000,   1.00000,    422.9807
     46.0000,      28.0000,   1.00000,    420.0122
     50.0000,      28.0000,   1.00000,    430.4094
     54.0000,      28.0000,   1.00000,    430.1277
     58.0000,      28.0000,   1.00000,    406.8271
     62.0000,      28.0000,   1.00000,    383.1360
     66.0000,      28.0000,   1.00000,    376.8416
     70.0000,      28.0000,   1.00000,    385.6302
     74.0000,      28.0000,   1.00000,    392.9459
     78.0000,      28.0000,   1.00000,    385.2870
     82.0000,      28.0000,   1.00000,    374.4970
     86.0000,      28.0000,   1.00000,    382.3991
     90.0000,      28.0000,   1.00000,    393.6753
     94.0000,      28.0000,   1.00000,    387.0132
     98.0000,      28.0000,   1.00000,    376.6545
    102.0000,      28.0000,   1.00000,    374.9732
    106.0000,      28.0000,   1.00000,    380.3119
    110.0000,      28.0000,   1.00000,    380.2520
    114.0000,      28.0000,   1.00000,    359.3104
    118.0000,      28.0000,   1.00000,    341.1182
    122.0000,      28.0000,   1.00000,    341.6275
    126.0000,      28.0000,   1.00000,    348.4637
    130.0000,      28.0000,   1.00000,    350.5942
    134.0000,      28.0000,   1.00000,    353.0727
    138.0000,      28.0000,   1.00000,    355.8474
    142.0000,      28.0000,   1.00000,    363.3479
    146.0000,      28.0000,   1.00000,    360.9758
    150.0000,      28.0000,   1.00000,    344.5434
    154.0000,      28.0000,   1.00000,    323.9707
    158.0000,      28.0000,   1.00000,    308.3199
    162.0000,      28.0000,   1.00000,    296.8261
    166.0000,      28.0000,   1.00000,    289.9224
    170.0000,      28.0000,   1.00000,    278.2010
    174.0000,      28.0000,   1.00000,    274.0175
    178.0000,      28.0000,   1.00000,    274.2843
    182.0000,      28.0000,   1.00000,    286.4437
    186.0000,      28.0000,   1.00000,    301.3121
    190.0000,      28.0000,   1.00000,    312.8702
    194.0000,      28.0000,   1.00000,    317.3004
    198.0000,      28.0000,   1.00000,    324.0225
    202.0000,      28.0000,   1.00000,    327.5513
    206.0000,      28.0000,   1.00000,    337.9169
    210.0000,      28.0000,   1.00000,    333.3482
     42.0000,       4.0000,  10.00000,    434.6024
     46.0000,       4.0000,  10.00000,    421.9569
     50.0000,       4.0000,  10.00000,    375.2930
     54.0000,       4.0000,  10.00000,    349.8208
     58.0000,       4.0000,  10.00000,    352.9728
     62.0000,       4.0000,  10.00000,    441.1011
     66.0000,       4.0000,  10.00000,    459.3658
     70.0000,       4.0000,  10.00000,    342.0693
     74.0000,       4.0000,  10.00000,    300.2439
     78.0000,       4.0000,  10.00000,    338.0677
     82.0000,       4.0000,  10.00000,    361.6361
     86.0000,       4.0000,  10.00000,    376.8906
     90.0000,       4.0000,  10.00000,    405.9784
     94.0000,       4.0000,  10.00000,    399.4744
     98.0000,       4.0000,  10.00000,    401.2599
    102.0000,       4.0000,  10.00000,    385.7155
    106.0000,       4.0000,  10.00000,    361.0707
    110.0000,       4.0000,  10.00000,    336.6436
    114.0000,       4.0000,  10.00000,    350.4315
    118.0000,       4.0000,  10.00000,    345.9015
    122.0000,       4.0000,  10.00000,    316.4158
    126.0000,       4.0000,  10.00000,    318.5089
    130.0000,       4.0000,  10.00000,    343.6624
    134.0000,       4.0000,  10.00000,    377.9015
    138.0000,       4.0000,  10.00000,    360.0916
    142.0000,       4.0000,  10.00000,    351.7946
    146.0000,       4.0000,  10.00000,    351.9314
    150.0000,       4.0000,  10.00000,    337.0872
    154.0000,       4.0000,  10.00000,    345.7360
    158.0000,       4.0000,  10.00000,    322.2424
    162.0000,       4.0000,  10.00000,    280.4091
    166.0000,       4.0000,  10.00000,    259.3607
    170.0000,       4.0000,  10.00000,    258.1780
    174.0000,       4.0000,  10.00000,    263.3171
    178.0000,       4.0000,  10.00000,    282.7217
    182.0000,       4.0000,  10.00000,    271.8778
    186.0000,       4.0000,  10.00000,    282.4661
    190.0000,       4.0000,  10.00000,    282.9940
    194.0000,       4.0000,  10.00000,    338.2449
    198.0000,       4.0000,  10.00000,    365.3643
    202.0000,       4.0000,  10.00000,    343.4812
    206.0000,       4.0000,  10.00000,    330.8124
    210.0000,       4.0000,  10.00000,    330.7141
     54.0000,      36.0000,   1.00000,    397.9751
     58.0000,      36.0000,   1.00000,    379.2922
     62.0000,      36.0000,   1.00000,    367.9628
     66.0000,      36.0000,   1.00000,    357.8410
     70.0000,      36.0000,   1.00000,    357.2504
     74.0000,      36.0000,   1.00000,    366.6491
     78.0000,      36.0000,   1.00000,    372.5999
     82.0000,      36.0000,   1.00000,    365.9638
     86.0000,      36.0000,   1.00000,    352.4706
     90.0000,      36.0000,   1.00000,    351.9554
     94.0000,      36.0000,   1.00000,    358.2990
     98.0000,      36.0000,   1.00000,    362.6659
    102.0000,      36.0000,   1.00000,    362.9609
    106.0000,      36.0000,   1.00000,    355.9143
    110.0000,      36.0000,   1.00000,    347.4085
    114.0000,      36.0000,   1.00000,    344.7701
    118.0000,      36.0000,   1.00000,    351.5030
    122.0000,      36.0000,   1.00000,    355.5795
    126.0000,      36.0000,   1.00000,    349.9825
    130.0000,      36.0000,   1.00000,    348.7358
    134.0000,      36.0000,   1.00000,    346.6239
    138.0000,      36.0000,   1.00000,    347.3573
    142.0000,      36.0000,   1.00000,    345.8268
    146.0000,      36.0000,   1.00000,    338.7226
    150.0000,      36.0000,   1.00000,    327.7702
    154.0000,      36.0000,   1.00000,    314.0991
    158.0000,      36.0000,   1.00000,    302.5205
    162.0000,      36.0000,   1.00000,    295.0410
    166.0000,      36.0000,   1.00000,    282.2663
    170.0000,      36.0000,   1.00000,    277.0287
    174.0000,      36.0000,   1.00000,    270.3118
    178.0000,      36.0000,   1.00000,    271.4716
    182.0000,      36.0000,   1.00000,    280.1186
    186.0000,      36.0000,   1.00000,    288.3591
    190.0000,      36.0000,   1.00000,    299.6440
    194.0000,      36.0000,   1.00000,    311.5331
    198.0000,      36.0000,   1.00000,    317.4989
     54.0000,      12.0000,   4.00000,    340.5455
     58.0000,      12.0000,   4.00000,    365.5365
     62.0000,      12.0000,   4.00000,    402.0661
     66.0000,      12.0000,   4.00000,    395.6980
     70.0000,      12.0000,   4.00000,    350.3165
     74.0000,      12.0000,   4.00000,    312.2072
     78.0000,      12.0000,   4.00000,    316.3069
     82.0000,      12.0000,   4.00000,    337.9063
     86.0000,      12.0000,   4.00000,    357.7330
     90.0000,      12.0000,   4.00000,    372.7843
     94.0000,      12.0000,   4.00000,    389.0862
     98.0000,      12.0000,   4.00000,    389.3974
    102.0000,      12.0000,   4.00000,    375.5485
    106.0000,      12.0000,   4.00000,    346.3283
    110.0000,      12.0000,   4.00000,    329.8676
    114.0000,      12.0000,   4.00000,    328.4308
    118.0000,      12.0000,   4.00000,    335.3289
    122.0000,      12.0000,   4.00000,    335.2467
    126.0000,      12.0000,   4.00000,    330.1153
    130.0000,      12.0000,   4.00000,    344.2807
    134.0000,      12.0000,   4.00000,    355.7891
    138.0000,      12.0000,   4.00000,    358.4568
    142.0000,      12.0000,   4.00000,    346.7148
    146.0000,      12.0000,   4.00000,    334.8308
    150.0000,      12.0000,   4.00000,    331.9924
    154.0000,      12.0000,   4.00000,    324.3167
    158.0000,      12.0000,   4.00000,    307.7249
    162.0000,      12.0000,   4.00000,    280.7206
    166.0000,      12.0000,   4.00000,    256.6269
    170.0000,      12.0000,   4.00000,    250.1797
    174.0000,      12.0000,   4.00000,    256.8679
    178.0000,      12.0000,   4.00000,    259.5281
    182.0000,      12.0000,   4.00000,    264.9660
    186.0000,      12.0000,   4.00000,    264.9974
    190.0000,      12.0000,   4.00000,    290.4894
    194.0000,      12.0000,   4.00000,    321.9983
    198.0000,      12.0000,   4.00000,    346.4580
     66.0000,      44.0000,   1.00000,    358.7457
     70.0000,      44.0000,   1.00000,    354.0630
     74.0000,      44.0000,   1.00000,    354.7302
     78.0000,      44.0000,   1.00000,    358.7809
     82.0000,      44.0000,   1.00000,    360.9365
     86.0000,      44.0000,   1.00000,    352.7823
     90.0000,      44.0000,   1.00000,    335.8643
     94.0000,      44.0000,   1.00000,    337.0563
     98.0000,      44.0000,   1.00000,    346.6950
    102.0000,      44.0000,   1.00000,    351.5529
    106.0000,      44.0000,   1.00000,    357.3036
    110.0000,      44.0000,   1.00000,    361.8456
    114.0000,      44.0000,   1.00000,    363.3483
    118.0000,      44.0000,   1.00000,    360.2641
    122.0000,      44.0000,   1.00000,    353.3945
    126.0000,      44.0000,   1.00000,    349.2195
    130.0000,      44.0000,   1.00000,    348.5148
    134.0000,      44.0000,   1.00000,    350.4102
    138.0000,      44.0000,   1.00000,    340.5090
    142.0000,      44.0000,   1.00000,    325.1827
    146.0000,      44.0000,   1.00000,    315.4457
    150.0000,      44.0000,   1.00000,    309.4363
    154.0000,      44.0000,   1.00000,    299.8719
    158.0000,      44.0000,   1.00000,    291.6884
    162.0000,      44.0000,   1.00000,    284.2802
    166.0000,      44.0000,   1.00000,    280.6192
    170.0000,      44.0000,   1.00000,    275.8348
    174.0000,      44.0000,   1.00000,    276.0044
    178.0000,      44.0000,   1.00000,    277.1458
    182.0000,      44.0000,   1.00000,    279.9835
    186.0000,      44.0000,   1.00000,    285.9506
     66.0000,      12.0000,   5.00000,    393.4732
     70.0000,      12.0000,   5.00000,    346.6705
     74.0000,      12.0000,   5.00000,    305.8393
     78.0000,      12.0000,   5.00000,    309.6938
     82.0000,      12.0000,   5.00000,    331.1655
     86.0000,      12.0000,   5.00000,    352.1613
     90.0000,      12.0000,   5.00000,    365.4682
     94.0000,      12.0000,   5.00000,    379.6786
     98.0000,      12.0000,   5.00000,    381.7700
    102.0000,      12.0000,   5.00000,    373.5415
    106.0000,      12.0000,   5.00000,    353.6155
    110.0000,      12.0000,   5.00000,    341.7558
    114.0000,      12.0000,   5.00000,    340.1208
    118.0000,      12.0000,   5.00000,    338.5163
    122.0000,      12.0000,   5.00000,    329.2181
    126.0000,      12.0000,   5.00000,    327.3049
    130.0000,      12.0000,   5.00000,    346.6708
    134.0000,      12.0000,   5.00000,    357.6531
    138.0000,      12.0000,   5.00000,    351.3771
    142.0000,      12.0000,   5.00000,    334.2526
    146.0000,      12.0000,   5.00000,    321.3805
    150.0000,      12.0000,   5.00000,    318.8720
    154.0000,      12.0000,   5.00000,    308.5638
    158.0000,      12.0000,   5.00000,    293.4110
    162.0000,      12.0000,   5.00000,    268.4648
    166.0000,      12.0000,   5.00000,    250.5750
    170.0000,      12.0000,   5.00000,    245.5474
    174.0000,      12.0000,   5.00000,    250.7487
    178.0000,      12.0000,   5.00000,    252.9457
    182.0000,      12.0000,   5.00000,    260.2506
    186.0000,      12.0000,   5.00000,    261.9417
     78.0000,      52.0000,   1.00000,    355.6128
     82.0000,      52.0000,   1.00000,    356.2290
     86.0000,      52.0000,   1.00000,    356.4184
     90.0000,      52.0000,   1.00000,    350.5263
     94.0000,      52.0000,   1.00000,    342.2265
     98.0000,      52.0000,   1.00000,    344.4588
    102.0000,      52.0000,   1.00000,    349.9994
    106.0000,      52.0000,   1.00000,    357.1899
    110.0000,      52.0000,   1.00000,    364.8010
    114.0000,      52.0000,   1.00000,    369.4587
    118.0000,      52.0000,   1.00000,    368.2073
    122.0000,      52.0000,   1.00000,    361.6327
    126.0000,      52.0000,   1.00000,    351.7542
    130.0000,      52.0000,   1.00000,    341.9841
    134.0000,      52.0000,   1.00000,    332.3817
    138.0000,      52.0000,   1.00000,    324.7998
    142.0000,      52.0000,   1.00000,    316.5423
    146.0000,      52.0000,   1.00000,    309.8108
    150.0000,      52.0000,   1.00000,    300.9841
    154.0000,      52.0000,   1.00000,    294.0685
    158.0000,      52.0000,   1.00000,    286.7926
    162.0000,      52.0000,   1.00000,    278.3007
    166.0000,      52.0000,   1.00000,    273.6581
    170.0000,      52.0000,   1.00000,    277.1383
    174.0000,      52.0000,   1.00000,    282.2035
     78.0000,      12.0000,   6.00000,    311.7166
     82.0000,      12.0000,   6.00000,    335.1370
     86.0000,      12.0000,   6.00000,    357.3953
     90.0000,      12.0000,   6.00000,    374.3067
     94.0000,      12.0000,   6.00000,    389.4096
     98.0000,      12.0000,   6.00000,    391.4448
    102.0000,      12.0000,   6.00000,    379.9466
    106.0000,      12.0000,   6.00000,    356.9453
    110.0000,      12.0000,   6.00000,    344.0078
    114.0000,      12.0000,   6.00000,    343.5716
    118.0000,      12.0000,   6.00000,    343.0479
    122.0000,      12.0000,   6.00000,    331.9234
    126.0000,      12.0000,   6.00000,    326.3441
    130.0000,      12.0000,   6.00000,    338.7573
    134.0000,      12.0000,   6.00000,    343.9544
    138.0000,      12.0000,   6.00000,    340.3087
    142.0000,      12.0000,   6.00000,    328.7083
    146.0000,      12.0000,   6.00000,    320.0706
    150.0000,      12.0000,   6.00000,    314.3777
    154.0000,      12.0000,   6.00000,    302.9794
    158.0000,      12.0000,   6.00000,    286.1624
    162.0000,      12.0000,   6.00000,    260.2359
    166.0000,      12.0000,   6.00000,    242.1894
    170.0000,      12.0000,   6.00000,    239.3840
    174.0000,      12.0000,   6.00000,    248.0727
     84.0000,      24.0000,   3.00000,    346.3232
     88.0000,      24.0000,   3.00000,    367.7037
     92.0000,      24.0000,   3.00000,    380.3354
     96.0000,      24.0000,   3.00000,    382.5891
    100.0000,      24.0000,   3.00000,    377.7094
    104.0000,      24.0000,   3.00000,    372.0061
    108.0000,      24.0000,   3.00000,    365.9522
    112.0000,      24.0000,   3.00000,    351.7691
    116.0000,      24.0000,   3.00000,    337.5884
    120.0000,      24.0000,   3.00000,    333.1083
    124.0000,      24.0000,   3.00000,    340.6744
    128.0000,      24.0000,   3.00000,    339.2651
    132.0000,      24.0000,   3.00000,    335.2301
    136.0000,      24.0000,   3.00000,    332.3358
    140.0000,      24.0000,   3.00000,    327.8250
    144.0000,      24.0000,   3.00000,    322.9288
    148.0000,      24.0000,   3.00000,    314.8733
    152.0000,      24.0000,   3.00000,    303.8733
    156.0000,      24.0000,   3.00000,    287.0231
    160.0000,      24.0000,   3.00000,    271.3889
    164.0000,      24.0000,   3.00000,    261.8083
    168.0000,      24.0000,   3.00000,    253.5053
     90.0000,      20.0000,   4.00000,    384.6074
     94.0000,      20.0000,   4.00000,    395.1719
     98.0000,      20.0000,   4.00000,    395.5597
    102.0000,      20.0000,   4.00000,    382.3830
    106.0000,      20.0000,   4.00000,    369.9420
    110.0000,      20.0000,   4.00000,    355.9592
    114.0000,      20.0000,   4.00000,    338.6019
    118.0000,      20.0000,   4.00000,    329.5822
    122.0000,      20.0000,   4.00000,    331.1710
    126.0000,      20.0000,   4.00000,    334.6920
    130.0000,      20.0000,   4.00000,    332.4834
    134.0000,      20.0000,   4.00000,    333.7945
    138.0000,      20.0000,   4.00000,    334.7018
    142.0000,      20.0000,   4.00000,    327.6335
    146.0000,      20.0000,   4.00000,    316.7455
    150.0000,      20.0000,   4.00000,    306.4681
    154.0000,      20.0000,   4.00000,    295.9419
    158.0000,      20.0000,   4.00000,    283.5107
    162.0000,      20.0000,   4.00000,    269.8342
   3.48
ITERATION 2
MODEL RESISTIVITY
LAYER 1
61,     2.0000
      8.0000,     552.08
     12.0000,     526.05
     16.0000,     524.42
     20.0000,     578.21
     24.0000,     546.16
     28.0000,     638.39
     32.0000,     665.81
     36.0000,     665.49
     40.0000,     770.86
     44.0000,     751.10
     48.0000,     748.28
     52.0000,     667.66
     56.0000,     642.25
     60.0000,     699.67
     64.0000,     989.36
     68.0000,     1067.5
     72.0000,     678.95
     76.0000,     530.09
     80.0000,     597.40
     84.0000,     614.48
     88.0000,     621.02
     92.0000,     678.44
     96.0000,     662.07
    100.0000,     661.74
    104.0000,     636.77
    108.0000,     563.65
    112.0000,     499.45
    116.0000,     536.35
    120.0000,     537.35
    124.0000,     503.77
    128.0000,     505.18
    132.0000,     503.86
    136.0000,     489.97
    140.0000,     412.90
    144.0000,     371.85
    148.0000,     346.32
    152.0000,     306.87
    156.0000,     304.34
    160.0000,     263.79
    164.0000,     209.88
    168.0000,     184.17
    172.0000,     176.65
    176.0000,     176.08
    180.0000,     195.44
    184.0000,     192.40
    188.0000,     211.04
    192.0000,     219.84
    196.0000,     285.67
    200.0000,     322.58
    204.0000,     304.16
    208.0000,     302.16
    212.0000,     311.31
    216.0000,     286.71
    220.0000,     333.22
    224.0000,     307.13
    228.0000,     295.62
    232.0000,     269.09
    236.0000,     277.14
    240.0000,     287.93
    244.0000,     248.09
           218.8199
LAYER 2
61,     4.2000
      8.0000,     539.73
     12.0000,     525.68
     16.0000,     524.64
     20.0000,     562.64
     24.0000,     546.78
     28.0000,     636.60
     32.0000,     667.22
     36.0000,     667.37
     40.0000,     764.15
     44.0000,     753.37
     48.0000,     746.52
     52.0000,     670.20
     56.0000,     648.24
     60.0000,     700.07
     64.0000,     962.15
     68.0000,     1006.8
     72.0000,     667.03
     76.0000,     529.65
     80.0000,     579.18
     84.0000,     601.23
     88.0000,     614.46
     92.0000,     661.69
     96.0000,     658.65
    100.0000,     658.47
    104.0000,     638.65
    108.0000,     565.61
    112.0000,     514.10
    116.0000,     538.51
    120.0000,     539.15
    124.0000,     506.78
    128.0000,     506.08
    132.0000,     504.11
    136.0000,     488.75
    140.0000,     413.59
    144.0000,     371.96
    148.0000,     346.26
    152.0000,     310.04
    156.0000,     304.97
    160.0000,     264.52
    164.0000,     211.22
    168.0000,     184.64
    172.0000,     178.03
    176.0000,     178.07
    180.0000,     195.01
    184.0000,     194.61
    188.0000,     210.87
    192.0000,     222.05
    196.0000,     286.50
    200.0000,     322.11
    204.0000,     307.87
    208.0000,     306.62
    212.0000,     312.39
    216.0000,     299.44
    220.0000,     333.61
    224.0000,     313.56
    228.0000,     298.08
    232.0000,     278.53
    236.0000,     282.73
    240.0000,     288.06
    244.0000,     248.46
           222.9586
LAYER 3
59,     6.6200
     12.0000,     523.17
     16.0000,     523.02
     20.0000,     544.68
     24.0000,     549.07
     28.0000,     625.09
     32.0000,     670.40
     36.0000,     683.26
     40.0000,     750.89
     44.0000,     750.27
     48.0000,     735.07
     52.0000,     666.16
     56.0000,     641.96
     60.0000,     659.22
     64.0000,     750.99
     68.0000,     750.92
     72.0000,     564.00
     76.0000,     494.98
     80.0000,     523.35
     84.0000,     560.92
     88.0000,     591.07
     92.0000,     639.61
     96.0000,     645.98
    100.0000,     648.70
    104.0000,     642.54
    108.0000,     583.21
    112.0000,     532.78
    116.0000,     546.94
    120.0000,     547.30
    124.0000,     519.46
    128.0000,     514.92
    132.0000,     507.74
    136.0000,     484.15
    140.0000,     413.91
    144.0000,     374.17
    148.0000,     352.69
    152.0000,     329.96
    156.0000,     320.20
    160.0000,     280.13
    164.0000,     227.57
    168.0000,     199.60
    172.0000,     194.64
    176.0000,     194.78
    180.0000,     203.66
    184.0000,     205.27
    188.0000,     217.99
    192.0000,     235.63
    196.0000,     294.02
    200.0000,     325.37
    204.0000,     323.01
    208.0000,     323.08
    212.0000,     330.00
    216.0000,     332.11
    220.0000,     348.55
    224.0000,     340.74
    228.0000,     323.76
    232.0000,     309.30
    236.0000,     307.68
    240.0000,     295.11
           250.2716
LAYER 4
57,     9.2820
     16.0000,     522.62
     20.0000,     536.64
     24.0000,     547.43
     28.0000,     609.14
     32.0000,     656.03
     36.0000,     675.77
     40.0000,     711.15
     44.0000,     708.47
     48.0000,     679.20
     52.0000,     605.64
     56.0000,     564.09
     60.0000,     553.10
     64.0000,     530.46
     68.0000,     528.98
     72.0000,     436.50
     76.0000,     424.59
     80.0000,     457.66
     84.0000,     509.72
     88.0000,     552.58
     92.0000,     600.97
     96.0000,     615.95
    100.0000,     621.90
    104.0000,     624.87
    108.0000,     589.75
    112.0000,     550.05
    116.0000,     548.71
    120.0000,     540.61
    124.0000,     510.73
    128.0000,     501.55
    132.0000,     494.89
    136.0000,     467.64
    140.0000,     410.65
    144.0000,     373.55
    148.0000,     359.78
    152.0000,     351.48
    156.0000,     344.92
    160.0000,     311.95
    164.0000,     263.40
    168.0000,     236.37
    172.0000,     231.33
    176.0000,     231.07
    180.0000,     232.92
    184.0000,     233.66
    188.0000,     241.60
    192.0000,     258.93
    196.0000,     306.84
    200.0000,     333.42
    204.0000,     334.86
    208.0000,     336.98
    212.0000,     350.00
    216.0000,     353.45
    220.0000,     366.54
    224.0000,     364.12
    228.0000,     352.71
    232.0000,     339.80
    236.0000,     333.55
           297.4595
LAYER 5
53,    12.2102
     24.0000,     531.82
     28.0000,     533.39
     32.0000,     533.59
     36.0000,     532.35
     40.0000,     530.16
     44.0000,     497.61
     48.0000,     448.49
     52.0000,     393.09
     56.0000,     357.55
     60.0000,     352.04
     64.0000,     337.53
     68.0000,     336.40
     72.0000,     336.06
     76.0000,     343.15
     80.0000,     376.96
     84.0000,     421.56
     88.0000,     456.36
     92.0000,     478.41
     96.0000,     483.62
    100.0000,     483.53
    104.0000,     476.81
    108.0000,     451.84
    112.0000,     417.86
    116.0000,     393.78
    120.0000,     374.37
    124.0000,     359.83
    128.0000,     357.36
    132.0000,     353.85
    136.0000,     352.12
    140.0000,     352.40
    144.0000,     354.51
    148.0000,     355.03
    152.0000,     354.74
    156.0000,     354.50
    160.0000,     354.28
    164.0000,     344.93
    168.0000,     335.76
    172.0000,     331.65
    176.0000,     330.57
    180.0000,     329.71
    184.0000,     325.92
    188.0000,     325.32
    192.0000,     324.24
    196.0000,     330.75
    200.0000,     337.23
    204.0000,     339.79
    208.0000,     345.08
    212.0000,     355.36
    216.0000,     363.98
    220.0000,     369.97
    224.0000,     370.18
    228.0000,     369.27
           363.2561
LAYER 6
49,    15.4312
     32.0000,     500.10
     36.0000,     471.61
     40.0000,     453.61
     44.0000,     416.84
     48.0000,     385.50
     52.0000,     355.23
     56.0000,     339.47
     60.0000,     334.95
     64.0000,     334.60
     68.0000,     334.87
     72.0000,     337.42
     76.0000,     346.09
     80.0000,     367.49
     84.0000,     390.26
     88.0000,     405.86
     92.0000,     413.55
     96.0000,     412.59
    100.0000,     410.36
    104.0000,     395.99
    108.0000,     370.47
    112.0000,     341.92
    116.0000,     318.81
    120.0000,     302.84
    124.0000,     294.69
    128.0000,     293.50
    132.0000,     293.06
    136.0000,     296.40
    140.0000,     305.59
    144.0000,     320.17
    148.0000,     335.91
    152.0000,     347.87
    156.0000,     352.55
    160.0000,     351.71
    164.0000,     346.71
    168.0000,     342.40
    172.0000,     342.31
    176.0000,     341.57
    180.0000,     339.46
    184.0000,     335.59
    188.0000,     332.22
    192.0000,     331.55
    196.0000,     332.28
    200.0000,     335.73
    204.0000,     338.47
    208.0000,     344.23
    212.0000,     353.08
    216.0000,     362.20
    220.0000,     366.40
           367.9680
LAYER 7
45,    18.9743
     40.0000,     433.87
     44.0000,     389.77
     48.0000,     372.74
     52.0000,     352.43
     56.0000,     340.80
     60.0000,     336.82
     64.0000,     336.69
     68.0000,     337.00
     72.0000,     338.64
     76.0000,     347.43
     80.0000,     366.93
     84.0000,     379.84
     88.0000,     381.75
     92.0000,     382.20
     96.0000,     380.87
    100.0000,     374.50
    104.0000,     358.16
    108.0000,     335.72
    112.0000,     313.11
    116.0000,     294.80
    120.0000,     282.28
    124.0000,     275.74
    128.0000,     274.28
    132.0000,     273.98
    136.0000,     275.99
    140.0000,     282.74
    144.0000,     294.73
    148.0000,     309.84
    152.0000,     324.40
    156.0000,     335.06
    160.0000,     340.37
    164.0000,     341.56
    168.0000,     341.80
    172.0000,     341.42
    176.0000,     340.54
    180.0000,     338.52
    184.0000,     334.96
    188.0000,     331.90
    192.0000,     330.69
    196.0000,     330.53
    200.0000,     330.94
    204.0000,     332.49
    208.0000,     336.79
    212.0000,     342.83
           354.6897
LAYER 8
41,    22.8718
     48.0000,     371.94
     52.0000,     353.13
     56.0000,     346.07
     60.0000,     343.98
     64.0000,     343.91
     68.0000,     344.37
     72.0000,     347.24
     76.0000,     354.69
     80.0000,     366.70
     84.0000,     376.18
     88.0000,     375.88
     92.0000,     370.97
     96.0000,     368.38
    100.0000,     357.66
    104.0000,     341.48
    108.0000,     322.44
    112.0000,     304.25
    116.0000,     289.49
    120.0000,     279.02
    124.0000,     272.92
    128.0000,     270.62
    132.0000,     270.34
    136.0000,     270.72
    140.0000,     273.95
    144.0000,     280.94
    148.0000,     290.94
    152.0000,     301.97
    156.0000,     311.81
    160.0000,     318.91
    164.0000,     323.05
    168.0000,     325.02
    172.0000,     325.54
    176.0000,     325.90
    180.0000,     325.97
    184.0000,     325.20
    188.0000,     324.08
    192.0000,     323.38
    196.0000,     323.30
    200.0000,     323.37
    204.0000,     324.46
           329.1512
LAYER 9
35,    27.1590
     60.0000,     353.45
     64.0000,     353.35
     68.0000,     353.49
     72.0000,     354.95
     76.0000,     359.35
     80.0000,     365.75
     84.0000,     370.17
     88.0000,     370.53
     92.0000,     370.16
     96.0000,     363.45
    100.0000,     350.42
    104.0000,     335.26
    108.0000,     318.30
    112.0000,     302.36
    116.0000,     289.00
    120.0000,     279.01
    124.0000,     272.99
    128.0000,     270.43
    132.0000,     269.94
    136.0000,     269.87
    140.0000,     271.12
    144.0000,     274.61
    148.0000,     280.21
    152.0000,     287.02
    156.0000,     293.80
    160.0000,     299.45
    164.0000,     303.52
    168.0000,     306.14
    172.0000,     307.62
    176.0000,     308.15
    180.0000,     309.00
    184.0000,     310.04
    188.0000,     311.50
    192.0000,     312.47
           313.9831
LAYER 10
29,    31.8749
     72.0000,     357.52
     76.0000,     361.40
     80.0000,     364.05
     84.0000,     365.69
     88.0000,     365.85
     92.0000,     365.20
     96.0000,     360.63
    100.0000,     349.74
    104.0000,     334.40
    108.0000,     317.81
    112.0000,     302.16
    116.0000,     288.96
    120.0000,     279.33
    124.0000,     273.43
    128.0000,     270.64
    132.0000,     269.86
    136.0000,     269.83
    140.0000,     270.24
    144.0000,     271.80
    148.0000,     274.61
    152.0000,     278.26
    156.0000,     282.05
    160.0000,     285.26
    164.0000,     287.45
    168.0000,     288.94
    172.0000,     290.40
    176.0000,     292.31
    180.0000,     293.96
           298.1732
LAYER 11
25,    37.0623
     80.0000,     361.91
     84.0000,     362.05
     88.0000,     361.92
     92.0000,     359.95
     96.0000,     355.26
    100.0000,     346.11
    104.0000,     332.98
    108.0000,     317.08
    112.0000,     301.82
    116.0000,     289.00
    120.0000,     279.65
    124.0000,     273.80
    128.0000,     270.82
    132.0000,     269.85
    136.0000,     269.75
    140.0000,     269.80
    144.0000,     270.29
    148.0000,     271.32
    152.0000,     272.53
    156.0000,     273.28
    160.0000,     273.80
    164.0000,     275.12
    168.0000,     276.57
    172.0000,     277.20
           279.7485
LAYER 12
21, 
     88.0000,     359.39
     92.0000,     356.59
     96.0000,     352.26
    100.0000,     343.96
    104.0000,     332.09
    108.0000,     316.74
    112.0000,     301.75
    116.0000,     288.99
    120.0000,     279.68
    124.0000,     273.86
    128.0000,     270.88
    132.0000,     269.72
    136.0000,     269.34
    140.0000,     269.27
    144.0000,     269.29
    148.0000,     269.33
    152.0000,     269.38
    156.0000,     269.49
    160.0000,     269.65
    164.0000,     269.86
           270.0618
CALCULATED APPARENT RESISTIVITY
      6.0000,       4.0000,   1.00000,    540.0771
     10.0000,       4.0000,   1.00000,    532.5679
     14.0000,       4.0000,   1.00000,    526.2896
     18.0000,       4.0000,   1.00000,    574.0179
     22.0000,       4.0000,   1.00000,    557.7905
     26.0000,       4.0000,   1.00000,    625.9185
     30.0000,       4.0000,   1.00000,    643.2709
     34.0000,       4.0000,   1.00000,    662.9478
     38.0000,       4.0000,   1.00000,    730.8524
     42.0000,       4.0000,   1.00000,    692.1223
     46.0000,       4.0000,   1.00000,    716.1101
     50.0000,       4.0000,   1.00000,    677.4392
     54.0000,       4.0000,   1.00000,    699.6692
     58.0000,       4.0000,   1.00000,    700.5318
     62.0000,       4.0000,   1.00000,    763.8571
     66.0000,       4.0000,   1.00000,    773.9670
     70.0000,       4.0000,   1.00000,    651.5852
     74.0000,       4.0000,   1.00000,    591.4732
     78.0000,       4.0000,   1.00000,    602.4587
     82.0000,       4.0000,   1.00000,    594.5836
     86.0000,       4.0000,   1.00000,    606.6317
     90.0000,       4.0000,   1.00000,    642.4730
     94.0000,       4.0000,   1.00000,    629.6594
     98.0000,       4.0000,   1.00000,    631.9617
    102.0000,       4.0000,   1.00000,    601.9802
    106.0000,       4.0000,   1.00000,    573.6441
    110.0000,       4.0000,   1.00000,    526.9835
    114.0000,       4.0000,   1.00000,    532.8049
    118.0000,       4.0000,   1.00000,    529.7294
    122.0000,       4.0000,   1.00000,    506.7093
    126.0000,       4.0000,   1.00000,    498.8567
    130.0000,       4.0000,   1.00000,    480.6541
    134.0000,       4.0000,   1.00000,    467.3146
    138.0000,       4.0000,   1.00000,    411.3077
    142.0000,       4.0000,   1.00000,    375.4854
    146.0000,       4.0000,   1.00000,    351.8196
    150.0000,       4.0000,   1.00000,    310.2427
    154.0000,       4.0000,   1.00000,    295.9178
    158.0000,       4.0000,   1.00000,    262.6480
    162.0000,       4.0000,   1.00000,    226.5150
    166.0000,       4.0000,   1.00000,    204.1649
    170.0000,       4.0000,   1.00000,    195.4303
    174.0000,       4.0000,   1.00000,    189.0265
    178.0000,       4.0000,   1.00000,    203.2512
    182.0000,       4.0000,   1.00000,    201.1700
    186.0000,       4.0000,   1.00000,    228.2114
    190.0000,       4.0000,   1.00000,    233.6475
    194.0000,       4.0000,   1.00000,    276.8886
    198.0000,       4.0000,   1.00000,    297.8896
    202.0000,       4.0000,   1.00000,    302.4166
    206.0000,       4.0000,   1.00000,    307.2822
    210.0000,       4.0000,   1.00000,    320.0062
    214.0000,       4.0000,   1.00000,    296.9606
    218.0000,       4.0000,   1.00000,    331.8849
    222.0000,       4.0000,   1.00000,    299.6429
    226.0000,       4.0000,   1.00000,    306.3978
    230.0000,       4.0000,   1.00000,    287.8217
    234.0000,       4.0000,   1.00000,    279.3167
    238.0000,       4.0000,   1.00000,    278.1429
    242.0000,       4.0000,   1.00000,    254.1125
    246.0000,       4.0000,   1.00000,    236.5265
     10.0000,       4.0000,   2.00000,    519.0510
     14.0000,       4.0000,   2.00000,    527.8618
     18.0000,       4.0000,   2.00000,    578.4733
     22.0000,       4.0000,   2.00000,    558.4819
     26.0000,       4.0000,   2.00000,    619.3749
     30.0000,       4.0000,   2.00000,    618.5064
     34.0000,       4.0000,   2.00000,    621.7776
     38.0000,       4.0000,   2.00000,    691.0871
     42.0000,       4.0000,   2.00000,    663.3239
     46.0000,       4.0000,   2.00000,    677.2457
     50.0000,       4.0000,   2.00000,    670.5659
     54.0000,       4.0000,   2.00000,    633.2382
     58.0000,       4.0000,   2.00000,    581.8171
     62.0000,       4.0000,   2.00000,    700.0197
     66.0000,       4.0000,   2.00000,    744.4222
     70.0000,       4.0000,   2.00000,    550.6183
     74.0000,       4.0000,   2.00000,    518.3919
     78.0000,       4.0000,   2.00000,    610.6735
     82.0000,       4.0000,   2.00000,    593.0945
     86.0000,       4.0000,   2.00000,    572.9108
     90.0000,       4.0000,   2.00000,    606.1394
     94.0000,       4.0000,   2.00000,    593.3866
     98.0000,       4.0000,   2.00000,    597.1862
    102.0000,       4.0000,   2.00000,    597.8342
    106.0000,       4.0000,   2.00000,    555.5839
    110.0000,       4.0000,   2.00000,    507.9391
    114.0000,       4.0000,   2.00000,    541.6703
    118.0000,       4.0000,   2.00000,    546.1165
    122.0000,       4.0000,   2.00000,    485.7786
    126.0000,       4.0000,   2.00000,    457.3496
    130.0000,       4.0000,   2.00000,    466.2253
    134.0000,       4.0000,   2.00000,    468.5995
    138.0000,       4.0000,   2.00000,    406.9603
    142.0000,       4.0000,   2.00000,    373.7745
    146.0000,       4.0000,   2.00000,    353.3772
    150.0000,       4.0000,   2.00000,    309.4823
    154.0000,       4.0000,   2.00000,    306.8832
    158.0000,       4.0000,   2.00000,    284.0665
    162.0000,       4.0000,   2.00000,    241.2455
    166.0000,       4.0000,   2.00000,    224.5954
    170.0000,       4.0000,   2.00000,    218.3951
    174.0000,       4.0000,   2.00000,    214.3507
    178.0000,       4.0000,   2.00000,    226.5258
    182.0000,       4.0000,   2.00000,    226.1660
    186.0000,       4.0000,   2.00000,    239.6651
    190.0000,       4.0000,   2.00000,    237.7028
    194.0000,       4.0000,   2.00000,    285.5223
    198.0000,       4.0000,   2.00000,    312.4702
    202.0000,       4.0000,   2.00000,    296.3337
    206.0000,       4.0000,   2.00000,    312.5807
    210.0000,       4.0000,   2.00000,    321.8331
    214.0000,       4.0000,   2.00000,    303.5923
    218.0000,       4.0000,   2.00000,    341.4953
    222.0000,       4.0000,   2.00000,    317.6057
    226.0000,       4.0000,   2.00000,    308.9049
    230.0000,       4.0000,   2.00000,    292.6150
    234.0000,       4.0000,   2.00000,    290.6408
    238.0000,       4.0000,   2.00000,    303.2384
    242.0000,       4.0000,   2.00000,    269.1788
     14.0000,       4.0000,   3.00000,    513.9090
     18.0000,       4.0000,   3.00000,    565.3901
     22.0000,       4.0000,   3.00000,    552.1797
     26.0000,       4.0000,   3.00000,    592.3409
     30.0000,       4.0000,   3.00000,    580.9912
     34.0000,       4.0000,   3.00000,    578.8367
     38.0000,       4.0000,   3.00000,    641.2453
     42.0000,       4.0000,   3.00000,    631.4836
     46.0000,       4.0000,   3.00000,    650.9487
     50.0000,       4.0000,   3.00000,    577.6644
     54.0000,       4.0000,   3.00000,    518.4987
     58.0000,       4.0000,   3.00000,    518.1574
     62.0000,       4.0000,   3.00000,    682.1989
     66.0000,       4.0000,   3.00000,    713.5529
     70.0000,       4.0000,   3.00000,    507.3628
     74.0000,       4.0000,   3.00000,    445.4346
     78.0000,       4.0000,   3.00000,    534.2255
     82.0000,       4.0000,   3.00000,    574.7285
     86.0000,       4.0000,   3.00000,    552.6353
     90.0000,       4.0000,   3.00000,    558.7575
     94.0000,       4.0000,   3.00000,    553.7433
     98.0000,       4.0000,   3.00000,    575.1811
    102.0000,       4.0000,   3.00000,    560.9250
    106.0000,       4.0000,   3.00000,    519.2650
    110.0000,       4.0000,   3.00000,    482.3249
    114.0000,       4.0000,   3.00000,    526.4514
    118.0000,       4.0000,   3.00000,    529.2970
    122.0000,       4.0000,   3.00000,    456.9358
    126.0000,       4.0000,   3.00000,    423.4611
    130.0000,       4.0000,   3.00000,    438.8577
    134.0000,       4.0000,   3.00000,    459.0670
    138.0000,       4.0000,   3.00000,    406.5815
    142.0000,       4.0000,   3.00000,    363.7321
    146.0000,       4.0000,   3.00000,    339.8468
    150.0000,       4.0000,   3.00000,    313.9574
    154.0000,       4.0000,   3.00000,    321.1208
    158.0000,       4.0000,   3.00000,    299.6797
    162.0000,       4.0000,   3.00000,    259.8201
    166.0000,       4.0000,   3.00000,    237.0055
    170.0000,       4.0000,   3.00000,    239.0219
    174.0000,       4.0000,   3.00000,    239.9569
    178.0000,       4.0000,   3.00000,    258.4038
    182.0000,       4.0000,   3.00000,    244.1348
    186.0000,       4.0000,   3.00000,    247.9522
    190.0000,       4.0000,   3.00000,    243.2629
    194.0000,       4.0000,   3.00000,    298.7684
    198.0000,       4.0000,   3.00000,    321.6039
    202.0000,       4.0000,   3.00000,    310.9873
    206.0000,       4.0000,   3.00000,    301.0446
    210.0000,       4.0000,   3.00000,    315.4536
    214.0000,       4.0000,   3.00000,    304.8730
    218.0000,       4.0000,   3.00000,    350.9691
    222.0000,       4.0000,   3.00000,    323.2936
    226.0000,       4.0000,   3.00000,    311.6687
    230.0000,       4.0000,   3.00000,    290.0537
    234.0000,       4.0000,   3.00000,    307.0033
    238.0000,       4.0000,   3.00000,    320.7363
     18.0000,      12.0000,   1.00000,    533.3901
     22.0000,      12.0000,   1.00000,    554.7608
     26.0000,      12.0000,   1.00000,    555.2681
     30.0000,      12.0000,   1.00000,    556.0170
     34.0000,      12.0000,   1.00000,    572.5206
     38.0000,      12.0000,   1.00000,    592.8647
     42.0000,      12.0000,   1.00000,    617.0570
     46.0000,      12.0000,   1.00000,    575.8931
     50.0000,      12.0000,   1.00000,    508.5666
     54.0000,      12.0000,   1.00000,    481.4345
     58.0000,      12.0000,   1.00000,    553.5314
     62.0000,      12.0000,   1.00000,    621.4670
     66.0000,      12.0000,   1.00000,    623.9190
     70.0000,      12.0000,   1.00000,    551.3217
     74.0000,      12.0000,   1.00000,    470.3188
     78.0000,      12.0000,   1.00000,    464.8490
     82.0000,      12.0000,   1.00000,    511.6852
     86.0000,      12.0000,   1.00000,    546.8517
     90.0000,      12.0000,   1.00000,    536.1110
     94.0000,      12.0000,   1.00000,    539.9441
     98.0000,      12.0000,   1.00000,    538.5026
    102.0000,      12.0000,   1.00000,    520.1343
    106.0000,      12.0000,   1.00000,    494.5944
    110.0000,      12.0000,   1.00000,    492.4334
    114.0000,      12.0000,   1.00000,    489.6757
    118.0000,      12.0000,   1.00000,    475.1948
    122.0000,      12.0000,   1.00000,    448.4080
    126.0000,      12.0000,   1.00000,    421.7803
    130.0000,      12.0000,   1.00000,    417.2117
    134.0000,      12.0000,   1.00000,    422.5717
    138.0000,      12.0000,   1.00000,    408.7831
    142.0000,      12.0000,   1.00000,    365.9030
    146.0000,      12.0000,   1.00000,    334.8344
    150.0000,      12.0000,   1.00000,    326.0959
    154.0000,      12.0000,   1.00000,    318.5996
    158.0000,      12.0000,   1.00000,    304.4428
    162.0000,      12.0000,   1.00000,    277.1922
    166.0000,      12.0000,   1.00000,    258.1044
    170.0000,      12.0000,   1.00000,    251.3874
    174.0000,      12.0000,   1.00000,    265.3272
    178.0000,      12.0000,   1.00000,    265.8026
    182.0000,      12.0000,   1.00000,    261.6277
    186.0000,      12.0000,   1.00000,    252.9475
    190.0000,      12.0000,   1.00000,    272.4677
    194.0000,      12.0000,   1.00000,    293.8402
    198.0000,      12.0000,   1.00000,    318.7957
    202.0000,      12.0000,   1.00000,    313.4350
    206.0000,      12.0000,   1.00000,    306.5767
    210.0000,      12.0000,   1.00000,    297.6871
    214.0000,      12.0000,   1.00000,    319.7000
    218.0000,      12.0000,   1.00000,    324.8845
    222.0000,      12.0000,   1.00000,    324.6891
    226.0000,      12.0000,   1.00000,    306.7142
    230.0000,      12.0000,   1.00000,    307.3708
    234.0000,      12.0000,   1.00000,    308.7048
     18.0000,       4.0000,   4.00000,    548.6237
     22.0000,       4.0000,   4.00000,    518.5402
     26.0000,       4.0000,   4.00000,    565.5580
     30.0000,       4.0000,   4.00000,    547.7781
     34.0000,       4.0000,   4.00000,    542.6709
     38.0000,       4.0000,   4.00000,    615.4606
     42.0000,       4.0000,   4.00000,    596.0176
     46.0000,       4.0000,   4.00000,    578.6093
     50.0000,       4.0000,   4.00000,    483.5223
     54.0000,       4.0000,   4.00000,    455.0707
     58.0000,       4.0000,   4.00000,    489.2197
     62.0000,       4.0000,   4.00000,    644.2517
     66.0000,       4.0000,   4.00000,    686.3364
     70.0000,       4.0000,   4.00000,    483.8505
     74.0000,       4.0000,   4.00000,    409.4512
     78.0000,       4.0000,   4.00000,    464.1743
     82.0000,       4.0000,   4.00000,    501.9388
     86.0000,       4.0000,   4.00000,    524.4367
     90.0000,       4.0000,   4.00000,    542.0709
     94.0000,       4.0000,   4.00000,    528.2488
     98.0000,       4.0000,   4.00000,    539.8322
    102.0000,       4.0000,   4.00000,    522.0615
    106.0000,       4.0000,   4.00000,    484.9592
    110.0000,       4.0000,   4.00000,    455.7237
    114.0000,       4.0000,   4.00000,    489.7650
    118.0000,       4.0000,   4.00000,    484.3462
    122.0000,       4.0000,   4.00000,    430.3666
    126.0000,       4.0000,   4.00000,    408.6170
    130.0000,       4.0000,   4.00000,    414.7058
    134.0000,       4.0000,   4.00000,    440.3882
    138.0000,       4.0000,   4.00000,    395.4001
    142.0000,       4.0000,   4.00000,    355.3621
    146.0000,       4.0000,   4.00000,    337.3391
    150.0000,       4.0000,   4.00000,    314.3963
    154.0000,       4.0000,   4.00000,    332.2985
    158.0000,       4.0000,   4.00000,    313.6998
    162.0000,       4.0000,   4.00000,    269.6912
    166.0000,       4.0000,   4.00000,    252.5527
    170.0000,       4.0000,   4.00000,    253.0760
    174.0000,       4.0000,   4.00000,    261.8216
    178.0000,       4.0000,   4.00000,    279.2959
    182.0000,       4.0000,   4.00000,    256.7892
    186.0000,       4.0000,   4.00000,    260.0102
    190.0000,       4.0000,   4.00000,    253.7019
    194.0000,       4.0000,   4.00000,    306.6329
    198.0000,       4.0000,   4.00000,    338.4248
    202.0000,       4.0000,   4.00000,    311.8665
    206.0000,       4.0000,   4.00000,    305.3591
    210.0000,       4.0000,   4.00000,    308.1123
    214.0000,       4.0000,   4.00000,    300.2145
    218.0000,       4.0000,   4.00000,    352.5560
    222.0000,       4.0000,   4.00000,    319.9046
    226.0000,       4.0000,   4.00000,    313.3357
    230.0000,       4.0000,   4.00000,    301.6844
    234.0000,       4.0000,   4.00000,    310.0863
     24.0000,      16.0000,   1.00000,    510.2328
     28.0000,      16.0000,   1.00000,    513.3156
     32.0000,      16.0000,   1.00000,    547.4273
     36.0000,      16.0000,   1.00000,    556.9785
     40.0000,      16.0000,   1.00000,    536.5579
     44.0000,      16.0000,   1.00000,    494.0871
     48.0000,      16.0000,   1.00000,    460.3113
     52.0000,      16.0000,   1.00000,    464.4872
     56.0000,      16.0000,   1.00000,    495.2520
     60.0000,      16.0000,   1.00000,    539.5800
     64.0000,      16.0000,   1.00000,    549.4342
     68.0000,      16.0000,   1.00000,    538.3080
     72.0000,      16.0000,   1.00000,    503.5459
     76.0000,      16.0000,   1.00000,    436.0784
     80.0000,      16.0000,   1.00000,    419.9920
     84.0000,      16.0000,   1.00000,    443.7260
     88.0000,      16.0000,   1.00000,    485.9131
     92.0000,      16.0000,   1.00000,    519.0775
     96.0000,      16.0000,   1.00000,    509.0912
    100.0000,      16.0000,   1.00000,    483.2489
    104.0000,      16.0000,   1.00000,    469.4329
    108.0000,      16.0000,   1.00000,    457.6938
    112.0000,      16.0000,   1.00000,    435.8055
    116.0000,      16.0000,   1.00000,    419.1098
    120.0000,      16.0000,   1.00000,    415.8850
    124.0000,      16.0000,   1.00000,    410.7379
    128.0000,      16.0000,   1.00000,    407.7674
    132.0000,      16.0000,   1.00000,    396.7738
    136.0000,      16.0000,   1.00000,    383.2234
    140.0000,      16.0000,   1.00000,    376.2397
    144.0000,      16.0000,   1.00000,    355.3128
    148.0000,      16.0000,   1.00000,    340.5982
    152.0000,      16.0000,   1.00000,    329.0497
    156.0000,      16.0000,   1.00000,    311.1377
    160.0000,      16.0000,   1.00000,    303.8969
    164.0000,      16.0000,   1.00000,    286.9716
    168.0000,      16.0000,   1.00000,    276.1775
    172.0000,      16.0000,   1.00000,    276.7565
    176.0000,      16.0000,   1.00000,    272.6635
    180.0000,      16.0000,   1.00000,    276.2242
    184.0000,      16.0000,   1.00000,    277.5023
    188.0000,      16.0000,   1.00000,    285.1781
    192.0000,      16.0000,   1.00000,    305.3636
    196.0000,      16.0000,   1.00000,    308.7144
    200.0000,      16.0000,   1.00000,    318.3989
    204.0000,      16.0000,   1.00000,    319.1065
    208.0000,      16.0000,   1.00000,    307.2689
    212.0000,      16.0000,   1.00000,    312.9908
    216.0000,      16.0000,   1.00000,    305.3712
    220.0000,      16.0000,   1.00000,    308.6981
    224.0000,      16.0000,   1.00000,    320.6380
    228.0000,      16.0000,   1.00000,    315.1825
     22.0000,       4.0000,   5.00000,    488.6821
     26.0000,       4.0000,   5.00000,    529.8468
     30.0000,       4.0000,   5.00000,    526.4291
     34.0000,       4.0000,   5.00000,    526.6780
     38.0000,       4.0000,   5.00000,    590.3458
     42.0000,       4.0000,   5.00000,    542.4438
     46.0000,       4.0000,   5.00000,    493.6780
     50.0000,       4.0000,   5.00000,    443.7372
     54.0000,       4.0000,   5.00000,    434.0774
     58.0000,       4.0000,   5.00000,    452.2741
     62.0000,       4.0000,   5.00000,    609.2894
     66.0000,       4.0000,   5.00000,    653.0587
     70.0000,       4.0000,   5.00000,    458.6273
     74.0000,       4.0000,   5.00000,    386.0564
     78.0000,       4.0000,   5.00000,    428.6328
     82.0000,       4.0000,   5.00000,    438.4844
     86.0000,       4.0000,   5.00000,    466.9810
     90.0000,       4.0000,   5.00000,    531.0012
     94.0000,       4.0000,   5.00000,    515.2945
     98.0000,       4.0000,   5.00000,    504.8247
    102.0000,       4.0000,   5.00000,    493.6831
    106.0000,       4.0000,   5.00000,    459.1552
    110.0000,       4.0000,   5.00000,    420.0058
    114.0000,       4.0000,   5.00000,    444.6873
    118.0000,       4.0000,   5.00000,    444.6143
    122.0000,       4.0000,   5.00000,    403.6614
    126.0000,       4.0000,   5.00000,    391.9153
    130.0000,       4.0000,   5.00000,    407.0899
    134.0000,       4.0000,   5.00000,    418.5390
    138.0000,       4.0000,   5.00000,    375.8641
    142.0000,       4.0000,   5.00000,    353.0270
    146.0000,       4.0000,   5.00000,    341.8381
    150.0000,       4.0000,   5.00000,    318.1633
    154.0000,       4.0000,   5.00000,    335.6102
    158.0000,       4.0000,   5.00000,    320.6370
    162.0000,       4.0000,   5.00000,    279.5948
    166.0000,       4.0000,   5.00000,    262.1485
    170.0000,       4.0000,   5.00000,    268.8468
    174.0000,       4.0000,   5.00000,    269.8284
    178.0000,       4.0000,   5.00000,    286.2560
    182.0000,       4.0000,   5.00000,    269.3485
    186.0000,       4.0000,   5.00000,    273.5618
    190.0000,       4.0000,   5.00000,    263.3743
    194.0000,       4.0000,   5.00000,    321.4017
    198.0000,       4.0000,   5.00000,    340.3111
    202.0000,       4.0000,   5.00000,    318.1602
    206.0000,       4.0000,   5.00000,    308.2096
    210.0000,       4.0000,   5.00000,    313.7672
    214.0000,       4.0000,   5.00000,    293.9538
    218.0000,       4.0000,   5.00000,    339.2305
    222.0000,       4.0000,   5.00000,    318.9120
    226.0000,       4.0000,   5.00000,    319.1273
    230.0000,       4.0000,   5.00000,    305.9208
     26.0000,       4.0000,   6.00000,    506.1570
     30.0000,       4.0000,   6.00000,    508.9343
     34.0000,       4.0000,   6.00000,    515.0991
     38.0000,       4.0000,   6.00000,    549.4814
     42.0000,       4.0000,   6.00000,    480.5253
     46.0000,       4.0000,   6.00000,    468.1696
     50.0000,       4.0000,   6.00000,    425.1993
     54.0000,       4.0000,   6.00000,    413.9515
     58.0000,       4.0000,   6.00000,    430.5769
     62.0000,       4.0000,   6.00000,    571.3916
     66.0000,       4.0000,   6.00000,    614.5047
     70.0000,       4.0000,   6.00000,    430.6871
     74.0000,       4.0000,   6.00000,    364.0316
     78.0000,       4.0000,   6.00000,    404.0934
     82.0000,       4.0000,   6.00000,    413.6510
     86.0000,       4.0000,   6.00000,    427.2120
     90.0000,       4.0000,   6.00000,    482.0065
     94.0000,       4.0000,   6.00000,    496.0403
     98.0000,       4.0000,   6.00000,    496.9865
    102.0000,       4.0000,   6.00000,    472.5228
    106.0000,       4.0000,   6.00000,    430.9982
    110.0000,       4.0000,   6.00000,    385.4311
    114.0000,       4.0000,   6.00000,    408.4418
    118.0000,       4.0000,   6.00000,    415.2643
    122.0000,       4.0000,   6.00000,    377.9395
    126.0000,       4.0000,   6.00000,    374.5654
    130.0000,       4.0000,   6.00000,    392.1212
    134.0000,       4.0000,   6.00000,    408.3235
    138.0000,       4.0000,   6.00000,    366.1752
    142.0000,       4.0000,   6.00000,    348.6386
    146.0000,       4.0000,   6.00000,    346.0951
    150.0000,       4.0000,   6.00000,    324.5193
    154.0000,       4.0000,   6.00000,    338.0572
    158.0000,       4.0000,   6.00000,    322.9477
    162.0000,       4.0000,   6.00000,    285.6584
    166.0000,       4.0000,   6.00000,    271.5285
    170.0000,       4.0000,   6.00000,    272.9793
    174.0000,       4.0000,   6.00000,    272.3871
    178.0000,       4.0000,   6.00000,    289.5611
    182.0000,       4.0000,   6.00000,    276.0649
    186.0000,       4.0000,   6.00000,    283.8134
    190.0000,       4.0000,   6.00000,    276.3459
    194.0000,       4.0000,   6.00000,    327.2513
    198.0000,       4.0000,   6.00000,    348.1696
    202.0000,       4.0000,   6.00000,    321.2696
    206.0000,       4.0000,   6.00000,    314.8554
    210.0000,       4.0000,   6.00000,    316.2509
    214.0000,       4.0000,   6.00000,    291.9550
    218.0000,       4.0000,   6.00000,    332.6912
    222.0000,       4.0000,   6.00000,    316.0146
    226.0000,       4.0000,   6.00000,    320.6029
     30.0000,      20.0000,   1.00000,    511.2351
     34.0000,      20.0000,   1.00000,    508.7869
     38.0000,      20.0000,   1.00000,    478.3510
     42.0000,      20.0000,   1.00000,    461.0248
     46.0000,      20.0000,   1.00000,    456.9042
     50.0000,      20.0000,   1.00000,    446.9273
     54.0000,      20.0000,   1.00000,    467.8000
     58.0000,      20.0000,   1.00000,    496.6624
     62.0000,      20.0000,   1.00000,    484.5889
     66.0000,      20.0000,   1.00000,    471.0658
     70.0000,      20.0000,   1.00000,    481.3286
     74.0000,      20.0000,   1.00000,    451.8309
     78.0000,      20.0000,   1.00000,    406.7737
     82.0000,      20.0000,   1.00000,    410.3897
     86.0000,      20.0000,   1.00000,    425.0207
     90.0000,      20.0000,   1.00000,    434.0077
     94.0000,      20.0000,   1.00000,    461.8528
     98.0000,      20.0000,   1.00000,    481.9038
    102.0000,      20.0000,   1.00000,    454.0605
    106.0000,      20.0000,   1.00000,    424.8373
    110.0000,      20.0000,   1.00000,    408.5019
    114.0000,      20.0000,   1.00000,    388.6257
    118.0000,      20.0000,   1.00000,    376.1926
    122.0000,      20.0000,   1.00000,    385.1787
    126.0000,      20.0000,   1.00000,    386.0431
    130.0000,      20.0000,   1.00000,    376.7954
    134.0000,      20.0000,   1.00000,    376.3198
    138.0000,      20.0000,   1.00000,    376.2241
    142.0000,      20.0000,   1.00000,    364.1539
    146.0000,      20.0000,   1.00000,    352.8938
    150.0000,      20.0000,   1.00000,    341.9318
    154.0000,      20.0000,   1.00000,    325.4597
    158.0000,      20.0000,   1.00000,    308.5697
    162.0000,      20.0000,   1.00000,    304.3581
    166.0000,      20.0000,   1.00000,    293.2210
    170.0000,      20.0000,   1.00000,    281.0581
    174.0000,      20.0000,   1.00000,    276.1313
    178.0000,      20.0000,   1.00000,    279.9837
    182.0000,      20.0000,   1.00000,    280.8597
    186.0000,      20.0000,   1.00000,    300.8646
    190.0000,      20.0000,   1.00000,    311.0977
    194.0000,      20.0000,   1.00000,    315.9827
    198.0000,      20.0000,   1.00000,    317.3366
    202.0000,      20.0000,   1.00000,    326.6034
    206.0000,      20.0000,   1.00000,    319.4132
    210.0000,      20.0000,   1.00000,    314.7801
    214.0000,      20.0000,   1.00000,    308.6986
    218.0000,      20.0000,   1.00000,    309.4722
    222.0000,      20.0000,   1.00000,    305.1235
     30.0000,       4.0000,   7.00000,    495.4866
     34.0000,       4.0000,   7.00000,    480.9545
     38.0000,       4.0000,   7.00000,    504.3685
     42.0000,       4.0000,   7.00000,    465.8327
     46.0000,       4.0000,   7.00000,    459.2229
     50.0000,       4.0000,   7.00000,    415.0068
     54.0000,       4.0000,   7.00000,    395.2623
     58.0000,       4.0000,   7.00000,    412.4814
     62.0000,       4.0000,   7.00000,    541.8806
     66.0000,       4.0000,   7.00000,    572.6385
     70.0000,       4.0000,   7.00000,    402.8533
     74.0000,       4.0000,   7.00000,    341.0271
     78.0000,       4.0000,   7.00000,    388.1722
     82.0000,       4.0000,   7.00000,    404.5885
     86.0000,       4.0000,   7.00000,    409.4195
     90.0000,       4.0000,   7.00000,    439.7495
     94.0000,       4.0000,   7.00000,    458.2946
     98.0000,       4.0000,   7.00000,    487.7788
    102.0000,       4.0000,   7.00000,    462.6867
    106.0000,       4.0000,   7.00000,    403.2105
    110.0000,       4.0000,   7.00000,    361.4982
    114.0000,       4.0000,   7.00000,    385.9841
    118.0000,       4.0000,   7.00000,    389.6219
    122.0000,       4.0000,   7.00000,    359.6146
    126.0000,       4.0000,   7.00000,    353.3378
    130.0000,       4.0000,   7.00000,    374.2260
    134.0000,       4.0000,   7.00000,    402.2475
    138.0000,       4.0000,   7.00000,    368.1960
    142.0000,       4.0000,   7.00000,    346.9623
    146.0000,       4.0000,   7.00000,    345.7780
    150.0000,       4.0000,   7.00000,    327.5345
    154.0000,       4.0000,   7.00000,    344.7506
    158.0000,       4.0000,   7.00000,    326.5181
    162.0000,       4.0000,   7.00000,    288.2973
    166.0000,       4.0000,   7.00000,    272.1967
    170.0000,       4.0000,   7.00000,    271.2476
    174.0000,       4.0000,   7.00000,    272.7827
    178.0000,       4.0000,   7.00000,    293.3082
    182.0000,       4.0000,   7.00000,    277.4659
    186.0000,       4.0000,   7.00000,    290.5729
    190.0000,       4.0000,   7.00000,    281.0269
    194.0000,       4.0000,   7.00000,    336.3980
    198.0000,       4.0000,   7.00000,    355.9962
    202.0000,       4.0000,   7.00000,    328.7657
    206.0000,       4.0000,   7.00000,    317.0805
    210.0000,       4.0000,   7.00000,    316.0628
    214.0000,       4.0000,   7.00000,    293.8600
    218.0000,       4.0000,   7.00000,    339.5246
    222.0000,       4.0000,   7.00000,    313.0007
     34.0000,       4.0000,   8.00000,    444.1385
     38.0000,       4.0000,   8.00000,    489.5928
     42.0000,       4.0000,   8.00000,    466.1298
     46.0000,       4.0000,   8.00000,    455.1067
     50.0000,       4.0000,   8.00000,    403.8184
     54.0000,       4.0000,   8.00000,    385.4844
     58.0000,       4.0000,   8.00000,    391.4718
     62.0000,       4.0000,   8.00000,    515.1664
     66.0000,       4.0000,   8.00000,    541.1040
     70.0000,       4.0000,   8.00000,    374.4400
     74.0000,       4.0000,   8.00000,    323.8851
     78.0000,       4.0000,   8.00000,    376.1630
     82.0000,       4.0000,   8.00000,    393.6088
     86.0000,       4.0000,   8.00000,    397.3125
     90.0000,       4.0000,   8.00000,    428.4009
     94.0000,       4.0000,   8.00000,    429.4624
     98.0000,       4.0000,   8.00000,    452.1180
    102.0000,       4.0000,   8.00000,    445.5719
    106.0000,       4.0000,   8.00000,    394.6416
    110.0000,       4.0000,   8.00000,    347.0784
    114.0000,       4.0000,   8.00000,    369.2141
    118.0000,       4.0000,   8.00000,    374.8255
    122.0000,       4.0000,   8.00000,    339.8752
    126.0000,       4.0000,   8.00000,    336.4212
    130.0000,       4.0000,   8.00000,    361.6276
    134.0000,       4.0000,   8.00000,    395.6870
    138.0000,       4.0000,   8.00000,    368.3614
    142.0000,       4.0000,   8.00000,    351.4370
    146.0000,       4.0000,   8.00000,    344.5184
    150.0000,       4.0000,   8.00000,    328.6223
    154.0000,       4.0000,   8.00000,    349.9978
    158.0000,       4.0000,   8.00000,    333.5412
    162.0000,       4.0000,   8.00000,    286.7380
    166.0000,       4.0000,   8.00000,    265.3627
    170.0000,       4.0000,   8.00000,    269.2242
    174.0000,       4.0000,   8.00000,    272.6371
    178.0000,       4.0000,   8.00000,    292.8643
    182.0000,       4.0000,   8.00000,    281.1767
    186.0000,       4.0000,   8.00000,    287.8226
    190.0000,       4.0000,   8.00000,    282.8127
    194.0000,       4.0000,   8.00000,    343.3399
    198.0000,       4.0000,   8.00000,    366.2189
    202.0000,       4.0000,   8.00000,    334.8078
    206.0000,       4.0000,   8.00000,    318.1418
    210.0000,       4.0000,   8.00000,    318.1741
    214.0000,       4.0000,   8.00000,    300.4173
    218.0000,       4.0000,   8.00000,    344.1705
     42.0000,      28.0000,   1.00000,    440.2501
     46.0000,      28.0000,   1.00000,    436.8195
     50.0000,      28.0000,   1.00000,    450.9174
     54.0000,      28.0000,   1.00000,    452.6645
     58.0000,      28.0000,   1.00000,    426.5435
     62.0000,      28.0000,   1.00000,    399.2317
     66.0000,      28.0000,   1.00000,    392.0918
     70.0000,      28.0000,   1.00000,    401.8010
     74.0000,      28.0000,   1.00000,    409.1056
     78.0000,      28.0000,   1.00000,    397.4157
     82.0000,      28.0000,   1.00000,    381.5423
     86.0000,      28.0000,   1.00000,    390.0325
     90.0000,      28.0000,   1.00000,    403.1652
     94.0000,      28.0000,   1.00000,    394.7971
     98.0000,      28.0000,   1.00000,    382.8594
    102.0000,      28.0000,   1.00000,    380.4986
    106.0000,      28.0000,   1.00000,    387.1207
    110.0000,      28.0000,   1.00000,    389.3678
    114.0000,      28.0000,   1.00000,    366.2718
    118.0000,      28.0000,   1.00000,    345.4883
    122.0000,      28.0000,   1.00000,    345.9561
    126.0000,      28.0000,   1.00000,    352.6737
    130.0000,      28.0000,   1.00000,    353.9746
    134.0000,      28.0000,   1.00000,    356.3970
    138.0000,      28.0000,   1.00000,    358.7181
    142.0000,      28.0000,   1.00000,    367.2589
    146.0000,      28.0000,   1.00000,    365.2263
    150.0000,      28.0000,   1.00000,    347.6198
    154.0000,      28.0000,   1.00000,    326.2774
    158.0000,      28.0000,   1.00000,    310.7433
    162.0000,      28.0000,   1.00000,    299.4570
    166.0000,      28.0000,   1.00000,    293.3358
    170.0000,      28.0000,   1.00000,    280.9893
    174.0000,      28.0000,   1.00000,    276.5770
    178.0000,      28.0000,   1.00000,    276.2094
    182.0000,      28.0000,   1.00000,    289.0760
    186.0000,      28.0000,   1.00000,    304.4130
    190.0000,      28.0000,   1.00000,    316.1040
    194.0000,      28.0000,   1.00000,    320.0976
    198.0000,      28.0000,   1.00000,    326.1971
    202.0000,      28.0000,   1.00000,    328.7639
    206.0000,      28.0000,   1.00000,    340.5436
    210.0000,      28.0000,   1.00000,    335.5503
     42.0000,       4.0000,  10.00000,    454.9172
     46.0000,       4.0000,  10.00000,    443.7133
     50.0000,       4.0000,  10.00000,    390.1444
     54.0000,       4.0000,  10.00000,    362.4411
     58.0000,       4.0000,  10.00000,    362.3162
     62.0000,       4.0000,  10.00000,    469.3950
     66.0000,       4.0000,  10.00000,    491.9487
     70.0000,       4.0000,  10.00000,    347.5537
     74.0000,       4.0000,  10.00000,    299.4640
     78.0000,       4.0000,  10.00000,    345.6180
     82.0000,       4.0000,  10.00000,    370.0836
     86.0000,       4.0000,  10.00000,    384.7025
     90.0000,       4.0000,  10.00000,    418.1455
     94.0000,       4.0000,  10.00000,    408.7003
     98.0000,       4.0000,  10.00000,    409.5409
    102.0000,       4.0000,  10.00000,    393.7233
    106.0000,       4.0000,  10.00000,    366.8245
    110.0000,       4.0000,  10.00000,    341.7336
    114.0000,       4.0000,  10.00000,    357.9188
    118.0000,       4.0000,  10.00000,    351.9836
    122.0000,       4.0000,  10.00000,    321.3199
    126.0000,       4.0000,  10.00000,    321.6362
    130.0000,       4.0000,  10.00000,    348.2414
    134.0000,       4.0000,  10.00000,    384.0845
    138.0000,       4.0000,  10.00000,    359.4560
    142.0000,       4.0000,  10.00000,    350.2336
    146.0000,       4.0000,  10.00000,    352.2183
    150.0000,       4.0000,  10.00000,    336.4413
    154.0000,       4.0000,  10.00000,    350.7354
    158.0000,       4.0000,  10.00000,    327.4215
    162.0000,       4.0000,  10.00000,    281.9500
    166.0000,       4.0000,  10.00000,    261.0669
    170.0000,       4.0000,  10.00000,    261.5971
    174.0000,       4.0000,  10.00000,    267.1745
    178.0000,       4.0000,  10.00000,    288.4863
    182.0000,       4.0000,  10.00000,    275.1462
    186.0000,       4.0000,  10.00000,    285.4678
    190.0000,       4.0000,  10.00000,    282.1767
    194.0000,       4.0000,  10.00000,    344.7274
    198.0000,       4.0000,  10.00000,    370.9137
    202.0000,       4.0000,  10.00000,    344.0280
    206.0000,       4.0000,  10.00000,    332.4797
    210.0000,       4.0000,  10.00000,    332.4758
     54.0000,      36.0000,   1.00000,    412.0654
     58.0000,      36.0000,   1.00000,    391.6213
     62.0000,      36.0000,   1.00000,    379.7555
     66.0000,      36.0000,   1.00000,    367.9848
     70.0000,      36.0000,   1.00000,    366.6785
     74.0000,      36.0000,   1.00000,    376.5656
     78.0000,      36.0000,   1.00000,    382.2590
     82.0000,      36.0000,   1.00000,    372.8813
     86.0000,      36.0000,   1.00000,    355.7476
     90.0000,      36.0000,   1.00000,    355.2165
     94.0000,      36.0000,   1.00000,    363.0061
     98.0000,      36.0000,   1.00000,    368.1029
    102.0000,      36.0000,   1.00000,    368.6070
    106.0000,      36.0000,   1.00000,    361.1602
    110.0000,      36.0000,   1.00000,    351.5977
    114.0000,      36.0000,   1.00000,    348.1446
    118.0000,      36.0000,   1.00000,    355.9640
    122.0000,      36.0000,   1.00000,    360.5840
    126.0000,      36.0000,   1.00000,    353.5939
    130.0000,      36.0000,   1.00000,    351.6606
    134.0000,      36.0000,   1.00000,    349.2178
    138.0000,      36.0000,   1.00000,    350.7202
    142.0000,      36.0000,   1.00000,    349.4765
    146.0000,      36.0000,   1.00000,    342.6995
    150.0000,      36.0000,   1.00000,    331.9210
    154.0000,      36.0000,   1.00000,    318.0412
    158.0000,      36.0000,   1.00000,    307.0882
    162.0000,      36.0000,   1.00000,    300.6815
    166.0000,      36.0000,   1.00000,    287.9348
    170.0000,      36.0000,   1.00000,    283.5000
    174.0000,      36.0000,   1.00000,    276.2407
    178.0000,      36.0000,   1.00000,    277.8501
    182.0000,      36.0000,   1.00000,    287.0013
    186.0000,      36.0000,   1.00000,    294.4312
    190.0000,      36.0000,   1.00000,    305.0929
    194.0000,      36.0000,   1.00000,    316.5627
    198.0000,      36.0000,   1.00000,    321.3666
     54.0000,      12.0000,   4.00000,    345.8682
     58.0000,      12.0000,   4.00000,    375.7148
     62.0000,      12.0000,   4.00000,    418.8058
     66.0000,      12.0000,   4.00000,    411.0851
     70.0000,      12.0000,   4.00000,    357.2940
     74.0000,      12.0000,   4.00000,    311.9963
     78.0000,      12.0000,   4.00000,    316.7412
     82.0000,      12.0000,   4.00000,    340.6761
     86.0000,      12.0000,   4.00000,    361.6960
     90.0000,      12.0000,   4.00000,    377.3554
     94.0000,      12.0000,   4.00000,    395.2665
     98.0000,      12.0000,   4.00000,    395.9924
    102.0000,      12.0000,   4.00000,    381.4352
    106.0000,      12.0000,   4.00000,    350.1721
    110.0000,      12.0000,   4.00000,    332.5648
    114.0000,      12.0000,   4.00000,    331.1123
    118.0000,      12.0000,   4.00000,    340.0701
    122.0000,      12.0000,   4.00000,    340.7200
    126.0000,      12.0000,   4.00000,    334.4745
    130.0000,      12.0000,   4.00000,    348.1377
    134.0000,      12.0000,   4.00000,    358.4791
    138.0000,      12.0000,   4.00000,    359.6479
    142.0000,      12.0000,   4.00000,    345.9947
    146.0000,      12.0000,   4.00000,    334.4326
    150.0000,      12.0000,   4.00000,    334.5049
    154.0000,      12.0000,   4.00000,    329.2017
    158.0000,      12.0000,   4.00000,    314.1310
    162.0000,      12.0000,   4.00000,    286.5931
    166.0000,      12.0000,   4.00000,    261.8842
    170.0000,      12.0000,   4.00000,    256.5899
    174.0000,      12.0000,   4.00000,    265.1058
    178.0000,      12.0000,   4.00000,    268.1174
    182.0000,      12.0000,   4.00000,    273.3895
    186.0000,      12.0000,   4.00000,    270.5548
    190.0000,      12.0000,   4.00000,    296.7489
    194.0000,      12.0000,   4.00000,    328.9589
    198.0000,      12.0000,   4.00000,    353.8563
     66.0000,      44.0000,   1.00000,    363.6379
     70.0000,      44.0000,   1.00000,    358.1845
     74.0000,      44.0000,   1.00000,    359.0424
     78.0000,      44.0000,   1.00000,    363.0961
     82.0000,      44.0000,   1.00000,    365.6841
     86.0000,      44.0000,   1.00000,    355.9950
     90.0000,      44.0000,   1.00000,    335.9250
     94.0000,      44.0000,   1.00000,    337.8115
     98.0000,      44.0000,   1.00000,    348.9233
    102.0000,      44.0000,   1.00000,    354.1401
    106.0000,      44.0000,   1.00000,    360.3828
    110.0000,      44.0000,   1.00000,    365.3717
    114.0000,      44.0000,   1.00000,    366.7086
    118.0000,      44.0000,   1.00000,    362.6638
    122.0000,      44.0000,   1.00000,    354.8647
    126.0000,      44.0000,   1.00000,    350.1880
    130.0000,      44.0000,   1.00000,    350.3117
    134.0000,      44.0000,   1.00000,    354.5164
    138.0000,      44.0000,   1.00000,    345.0756
    142.0000,      44.0000,   1.00000,    329.3856
    146.0000,      44.0000,   1.00000,    320.0689
    150.0000,      44.0000,   1.00000,    315.0332
    154.0000,      44.0000,   1.00000,    305.6665
    158.0000,      44.0000,   1.00000,    298.0082
    162.0000,      44.0000,   1.00000,    291.3625
    166.0000,      44.0000,   1.00000,    288.6909
    170.0000,      44.0000,   1.00000,    284.0895
    174.0000,      44.0000,   1.00000,    284.7590
    178.0000,      44.0000,   1.00000,    285.8030
    182.0000,      44.0000,   1.00000,    288.6045
    186.0000,      44.0000,   1.00000,    294.9588
     66.0000,      12.0000,   5.00000,    401.7155
     70.0000,      12.0000,   5.00000,    347.7960
     74.0000,      12.0000,   5.00000,    301.0985
     78.0000,      12.0000,   5.00000,    306.2641
     82.0000,      12.0000,   5.00000,    330.1298
     86.0000,      12.0000,   5.00000,    352.5756
     90.0000,      12.0000,   5.00000,    366.2220
     94.0000,      12.0000,   5.00000,    381.7179
     98.0000,      12.0000,   5.00000,    384.2833
    102.0000,      12.0000,   5.00000,    375.7984
    106.0000,      12.0000,   5.00000,    355.2318
    110.0000,      12.0000,   5.00000,    343.0334
    114.0000,      12.0000,   5.00000,    342.0922
    118.0000,      12.0000,   5.00000,    341.5023
    122.0000,      12.0000,   5.00000,    331.5175
    126.0000,      12.0000,   5.00000,    329.4573
    130.0000,      12.0000,   5.00000,    350.0341
    134.0000,      12.0000,   5.00000,    361.1677
    138.0000,      12.0000,   5.00000,    353.1929
    142.0000,      12.0000,   5.00000,    334.3481
    146.0000,      12.0000,   5.00000,    322.2192
    150.0000,      12.0000,   5.00000,    322.9938
    154.0000,      12.0000,   5.00000,    315.0256
    158.0000,      12.0000,   5.00000,    301.6603
    162.0000,      12.0000,   5.00000,    276.2934
    166.0000,      12.0000,   5.00000,    258.4386
    170.0000,      12.0000,   5.00000,    254.6670
    174.0000,      12.0000,   5.00000,    261.3067
    178.0000,      12.0000,   5.00000,    263.5428
    182.0000,      12.0000,   5.00000,    271.3087
    186.0000,      12.0000,   5.00000,    271.0973
     78.0000,      52.0000,   1.00000,    356.4874
     82.0000,      52.0000,   1.00000,    357.1786
     86.0000,      52.0000,   1.00000,    357.8549
     90.0000,      52.0000,   1.00000,    350.7332
     94.0000,      52.0000,   1.00000,    340.6635
     98.0000,      52.0000,   1.00000,    343.5417
    102.0000,      52.0000,   1.00000,    349.7000
    106.0000,      52.0000,   1.00000,    357.5068
    110.0000,      52.0000,   1.00000,    365.5532
    114.0000,      52.0000,   1.00000,    370.3161
    118.0000,      52.0000,   1.00000,    368.8682
    122.0000,      52.0000,   1.00000,    362.3629
    126.0000,      52.0000,   1.00000,    352.8875
    130.0000,      52.0000,   1.00000,    343.6786
    134.0000,      52.0000,   1.00000,    334.9829
    138.0000,      52.0000,   1.00000,    328.2945
    142.0000,      52.0000,   1.00000,    321.2947
    146.0000,      52.0000,   1.00000,    316.3407
    150.0000,      52.0000,   1.00000,    307.9357
    154.0000,      52.0000,   1.00000,    301.5986
    158.0000,      52.0000,   1.00000,    294.6542
    162.0000,      52.0000,   1.00000,    285.7367
    166.0000,      52.0000,   1.00000,    281.0806
    170.0000,      52.0000,   1.00000,    286.0284
    174.0000,      52.0000,   1.00000,    292.2720
     78.0000,      12.0000,   6.00000,    305.3981
     82.0000,      12.0000,   6.00000,    331.1123
     86.0000,      12.0000,   6.00000,    354.6664
     90.0000,      12.0000,   6.00000,    372.1936
     94.0000,      12.0000,   6.00000,    388.3713
     98.0000,      12.0000,   6.00000,    390.9663
    102.0000,      12.0000,   6.00000,    379.1451
    106.0000,      12.0000,   6.00000,    355.7934
    110.0000,      12.0000,   6.00000,    342.8661
    114.0000,      12.0000,   6.00000,    343.6015
    118.0000,      12.0000,   6.00000,    344.6438
    122.0000,      12.0000,   6.00000,    333.3672
    126.0000,      12.0000,   6.00000,    328.3396
    130.0000,      12.0000,   6.00000,    341.6544
    134.0000,      12.0000,   6.00000,    346.2635
    138.0000,      12.0000,   6.00000,    341.5109
    142.0000,      12.0000,   6.00000,    329.5557
    146.0000,      12.0000,   6.00000,    322.7238
    150.0000,      12.0000,   6.00000,    320.0896
    154.0000,      12.0000,   6.00000,    311.0622
    158.0000,      12.0000,   6.00000,    295.6946
    162.0000,      12.0000,   6.00000,    268.7552
    166.0000,      12.0000,   6.00000,    250.3903
    170.0000,      12.0000,   6.00000,    249.1687
    174.0000,      12.0000,   6.00000,    260.2009
     84.0000,      24.0000,   3.00000,    340.9611
     88.0000,      24.0000,   3.00000,    364.2104
     92.0000,      24.0000,   3.00000,    377.7983
     96.0000,      24.0000,   3.00000,    380.1369
    100.0000,      24.0000,   3.00000,    375.4920
    104.0000,      24.0000,   3.00000,    370.1527
    108.0000,      24.0000,   3.00000,    364.7597
    112.0000,      24.0000,   3.00000,    351.1444
    116.0000,      24.0000,   3.00000,    336.8538
    120.0000,      24.0000,   3.00000,    333.1742
    124.0000,      24.0000,   3.00000,    342.3495
    128.0000,      24.0000,   3.00000,    340.9148
    132.0000,      24.0000,   3.00000,    337.0146
    136.0000,      24.0000,   3.00000,    334.2582
    140.0000,      24.0000,   3.00000,    330.2162
    144.0000,      24.0000,   3.00000,    326.3812
    148.0000,      24.0000,   3.00000,    319.8629
    152.0000,      24.0000,   3.00000,    310.6608
    156.0000,      24.0000,   3.00000,    294.3793
    160.0000,      24.0000,   3.00000,    279.4566
    164.0000,      24.0000,   3.00000,    271.5018
    168.0000,      24.0000,   3.00000,    264.1414
     90.0000,      20.0000,   4.00000,    379.7967
     94.0000,      20.0000,   4.00000,    391.3090
     98.0000,      20.0000,   4.00000,    392.4751
    102.0000,      20.0000,   4.00000,    379.0980
    106.0000,      20.0000,   4.00000,    367.1510
    110.0000,      20.0000,   4.00000,    353.8855
    114.0000,      20.0000,   4.00000,    336.9167
    118.0000,      20.0000,   4.00000,    328.8279
    122.0000,      20.0000,   4.00000,    331.9077
    126.0000,      20.0000,   4.00000,    336.6391
    130.0000,      20.0000,   4.00000,    334.2784
    134.0000,      20.0000,   4.00000,    335.5714
    138.0000,      20.0000,   4.00000,    337.2191
    142.0000,      20.0000,   4.00000,    330.2131
    146.0000,      20.0000,   4.00000,    320.1107
    150.0000,      20.0000,   4.00000,    311.3829
    154.0000,      20.0000,   4.00000,    302.5777
    158.0000,      20.0000,   4.00000,    292.0148
    162.0000,      20.0000,   4.00000,    279.9039
   2.84
ITERATION 3
MODEL RESISTIVITY
LAYER 1
61,     2.0000
      8.0000,     567.27
     12.0000,     527.99
     16.0000,     526.24
     20.0000,     580.56
     24.0000,     540.88
     28.0000,     633.74
     32.0000,     661.85
     36.0000,     661.78
     40.0000,     767.03
     44.0000,     749.95
     48.0000,     748.34
     52.0000,     668.96
     56.0000,     645.80
     60.0000,     708.37
     64.0000,     1017.7
     68.0000,     1107.5
     72.0000,     693.25
     76.0000,     532.19
     80.0000,     597.32
     84.0000,     612.95
     88.0000,     618.47
     92.0000,     677.59
     96.0000,     661.70
    100.0000,     661.71
    104.0000,     638.88
    108.0000,     563.51
    112.0000,     496.10
    116.0000,     538.32
    120.0000,     539.52
    124.0000,     504.81
    128.0000,     507.67
    132.0000,     506.40
    136.0000,     491.83
    140.0000,     413.90
    144.0000,     372.93
    148.0000,     347.47
    152.0000,     306.96
    156.0000,     304.54
    160.0000,     263.22
    164.0000,     208.97
    168.0000,     183.04
    172.0000,     175.61
    176.0000,     175.37
    180.0000,     195.21
    184.0000,     192.64
    188.0000,     211.67
    192.0000,     220.65
    196.0000,     287.89
    200.0000,     325.32
    204.0000,     306.51
    208.0000,     303.68
    212.0000,     312.02
    216.0000,     286.17
    220.0000,     334.49
    224.0000,     307.54
    228.0000,     295.38
    232.0000,     266.74
    236.0000,     276.55
    240.0000,     292.27
    244.0000,     247.67
           211.2824
LAYER 2
61,     4.2000
      8.0000,     549.74
     12.0000,     527.77
     16.0000,     526.35
     20.0000,     562.45
     24.0000,     541.31
     28.0000,     633.27
     32.0000,     662.18
     36.0000,     662.76
     40.0000,     762.97
     44.0000,     750.89
     48.0000,     748.14
     52.0000,     669.12
     56.0000,     649.36
     60.0000,     708.27
     64.0000,     1003.7
     68.0000,     1053.7
     72.0000,     684.55
     76.0000,     532.11
     80.0000,     582.93
     84.0000,     602.79
     88.0000,     614.38
     92.0000,     661.66
     96.0000,     659.78
    100.0000,     659.56
    104.0000,     639.57
    108.0000,     565.44
    112.0000,     520.98
    116.0000,     540.46
    120.0000,     540.84
    124.0000,     508.75
    128.0000,     508.55
    132.0000,     506.59
    136.0000,     491.63
    140.0000,     414.06
    144.0000,     372.94
    148.0000,     347.50
    152.0000,     308.56
    156.0000,     304.74
    160.0000,     263.44
    164.0000,     209.51
    168.0000,     183.12
    172.0000,     176.42
    176.0000,     176.44
    180.0000,     195.06
    184.0000,     194.42
    188.0000,     211.68
    192.0000,     221.54
    196.0000,     288.25
    200.0000,     325.29
    204.0000,     308.67
    208.0000,     307.40
    212.0000,     312.35
    216.0000,     300.81
    220.0000,     334.57
    224.0000,     312.49
    228.0000,     296.44
    232.0000,     276.38
    236.0000,     281.85
    240.0000,     292.28
    244.0000,     247.66
           213.9111
LAYER 3
59,     6.6200
     12.0000,     526.83
     16.0000,     526.41
     20.0000,     540.06
     24.0000,     540.66
     28.0000,     623.78
     32.0000,     661.42
     36.0000,     670.54
     40.0000,     752.11
     44.0000,     751.12
     48.0000,     743.96
     52.0000,     668.67
     56.0000,     650.60
     60.0000,     670.15
     64.0000,     715.08
     68.0000,     714.58
     72.0000,     540.44
     76.0000,     497.68
     80.0000,     521.14
     84.0000,     562.74
     88.0000,     594.56
     92.0000,     645.08
     96.0000,     649.53
    100.0000,     650.04
    104.0000,     640.72
    108.0000,     584.50
    112.0000,     548.10
    116.0000,     548.67
    120.0000,     547.88
    124.0000,     521.22
    128.0000,     515.74
    132.0000,     508.29
    136.0000,     490.64
    140.0000,     414.19
    144.0000,     373.81
    148.0000,     352.83
    152.0000,     331.97
    156.0000,     322.86
    160.0000,     281.73
    164.0000,     227.49
    168.0000,     198.74
    172.0000,     195.44
    176.0000,     195.45
    180.0000,     202.28
    184.0000,     203.42
    188.0000,     216.74
    192.0000,     234.56
    196.0000,     295.41
    200.0000,     326.38
    204.0000,     325.68
    208.0000,     325.98
    212.0000,     335.73
    216.0000,     338.81
    220.0000,     350.17
    224.0000,     346.21
    228.0000,     329.49
    232.0000,     316.35
    236.0000,     315.07
    240.0000,     300.92
           247.7842
LAYER 4
57,     9.2820
     16.0000,     526.41
     20.0000,     532.86
     24.0000,     539.82
     28.0000,     610.60
     32.0000,     654.40
     36.0000,     670.58
     40.0000,     721.75
     44.0000,     722.22
     48.0000,     703.83
     52.0000,     623.84
     56.0000,     570.32
     60.0000,     549.31
     64.0000,     496.58
     68.0000,     492.59
     72.0000,     407.69
     76.0000,     414.27
     80.0000,     452.33
     84.0000,     515.83
     88.0000,     561.37
     92.0000,     611.67
     96.0000,     624.70
    100.0000,     629.50
    104.0000,     629.79
    108.0000,     586.43
    112.0000,     552.49
    116.0000,     550.07
    120.0000,     549.41
    124.0000,     524.99
    128.0000,     516.66
    132.0000,     508.07
    136.0000,     483.04
    140.0000,     413.94
    144.0000,     373.84
    148.0000,     356.43
    152.0000,     351.20
    156.0000,     347.54
    160.0000,     320.07
    164.0000,     271.01
    168.0000,     242.54
    172.0000,     237.92
    176.0000,     237.41
    180.0000,     236.38
    184.0000,     236.38
    188.0000,     241.95
    192.0000,     259.33
    196.0000,     307.30
    200.0000,     330.57
    204.0000,     332.34
    208.0000,     335.52
    212.0000,     352.03
    216.0000,     357.31
    220.0000,     364.14
    224.0000,     364.10
    228.0000,     357.81
    232.0000,     348.22
    236.0000,     342.63
           302.2546
LAYER 5
53,    12.2102
     24.0000,     527.95
     28.0000,     526.69
     32.0000,     525.60
     36.0000,     523.33
     40.0000,     519.85
     44.0000,     473.61
     48.0000,     418.17
     52.0000,     371.48
     56.0000,     348.92
     60.0000,     346.41
     64.0000,     345.97
     68.0000,     346.61
     72.0000,     347.57
     76.0000,     356.35
     80.0000,     385.41
     84.0000,     434.22
     88.0000,     466.79
     92.0000,     480.74
     96.0000,     481.77
    100.0000,     481.64
    104.0000,     478.69
    108.0000,     458.94
    112.0000,     424.20
    116.0000,     395.36
    120.0000,     372.77
    124.0000,     356.94
    128.0000,     354.24
    132.0000,     351.61
    136.0000,     351.22
    140.0000,     351.41
    144.0000,     351.97
    148.0000,     351.48
    152.0000,     349.93
    156.0000,     347.88
    160.0000,     346.41
    164.0000,     337.56
    168.0000,     332.99
    172.0000,     331.36
    176.0000,     330.54
    180.0000,     329.58
    184.0000,     326.61
    188.0000,     325.94
    192.0000,     325.58
    196.0000,     325.69
    200.0000,     329.65
    204.0000,     331.78
    208.0000,     337.24
    212.0000,     349.98
    216.0000,     358.53
    220.0000,     363.00
    224.0000,     362.98
    228.0000,     362.42
           360.7000
LAYER 6
49,    15.4312
     32.0000,     506.64
     36.0000,     467.53
     40.0000,     445.24
     44.0000,     399.86
     48.0000,     372.89
     52.0000,     357.14
     56.0000,     348.81
     60.0000,     346.96
     64.0000,     346.83
     68.0000,     347.03
     72.0000,     348.55
     76.0000,     357.69
     80.0000,     378.81
     84.0000,     404.00
     88.0000,     417.95
     92.0000,     420.35
     96.0000,     420.01
    100.0000,     418.28
    104.0000,     403.78
    108.0000,     374.80
    112.0000,     340.49
    116.0000,     312.30
    120.0000,     294.34
    124.0000,     286.91
    128.0000,     286.26
    132.0000,     286.31
    136.0000,     288.25
    140.0000,     297.00
    144.0000,     313.26
    148.0000,     330.87
    152.0000,     342.11
    156.0000,     344.21
    160.0000,     343.27
    164.0000,     336.06
    168.0000,     330.17
    172.0000,     329.61
    176.0000,     328.98
    180.0000,     327.69
    184.0000,     325.54
    188.0000,     324.39
    192.0000,     324.45
    196.0000,     325.03
    200.0000,     328.29
    204.0000,     330.74
    208.0000,     336.67
    212.0000,     347.56
    216.0000,     357.03
    220.0000,     360.45
           361.5311
LAYER 7
45,    18.9743
     40.0000,     433.99
     44.0000,     381.53
     48.0000,     369.00
     52.0000,     358.72
     56.0000,     349.93
     60.0000,     348.39
     64.0000,     348.43
     68.0000,     348.71
     72.0000,     349.91
     76.0000,     358.97
     80.0000,     378.05
     84.0000,     390.72
     88.0000,     392.14
     92.0000,     392.32
     96.0000,     391.95
    100.0000,     387.20
    104.0000,     370.52
    108.0000,     344.02
    112.0000,     316.21
    116.0000,     294.03
    120.0000,     279.65
    124.0000,     272.58
    128.0000,     271.24
    132.0000,     271.06
    136.0000,     271.43
    140.0000,     275.24
    144.0000,     284.90
    148.0000,     299.06
    152.0000,     313.20
    156.0000,     323.31
    160.0000,     328.04
    164.0000,     328.82
    168.0000,     328.92
    172.0000,     328.62
    176.0000,     328.03
    180.0000,     326.80
    184.0000,     324.87
    188.0000,     323.77
    192.0000,     323.51
    196.0000,     323.53
    200.0000,     323.84
    204.0000,     324.99
    208.0000,     329.21
    212.0000,     336.03
           349.9927
LAYER 8
41,    22.8718
     48.0000,     368.99
     52.0000,     359.87
     56.0000,     355.23
     60.0000,     354.82
     64.0000,     354.93
     68.0000,     355.36
     72.0000,     357.89
     76.0000,     365.51
     80.0000,     377.28
     84.0000,     385.06
     88.0000,     385.04
     92.0000,     381.70
     96.0000,     380.81
    100.0000,     372.83
    104.0000,     356.41
    108.0000,     333.67
    112.0000,     310.54
    116.0000,     291.65
    120.0000,     278.76
    124.0000,     271.67
    128.0000,     269.14
    132.0000,     268.76
    136.0000,     268.61
    140.0000,     269.22
    144.0000,     272.50
    148.0000,     279.07
    152.0000,     287.75
    156.0000,     296.52
    160.0000,     303.56
    164.0000,     308.08
    168.0000,     310.39
    172.0000,     311.22
    176.0000,     311.88
    180.0000,     312.38
    184.0000,     313.19
    188.0000,     314.09
    192.0000,     314.66
    196.0000,     314.96
    200.0000,     315.28
    204.0000,     316.28
           321.4022
LAYER 9
35,    27.1590
     60.0000,     360.91
     64.0000,     361.50
     68.0000,     362.06
     72.0000,     363.82
     76.0000,     369.07
     80.0000,     375.83
     84.0000,     379.36
     88.0000,     379.73
     92.0000,     379.97
     96.0000,     376.41
    100.0000,     366.55
    104.0000,     351.42
    108.0000,     330.82
    112.0000,     309.59
    116.0000,     291.48
    120.0000,     278.74
    124.0000,     271.67
    128.0000,     268.97
    132.0000,     268.41
    136.0000,     268.19
    140.0000,     268.00
    144.0000,     268.60
    148.0000,     270.77
    152.0000,     274.60
    156.0000,     279.50
    160.0000,     284.47
    164.0000,     288.68
    168.0000,     291.83
    172.0000,     293.89
    176.0000,     294.90
    180.0000,     296.44
    184.0000,     298.24
    188.0000,     300.70
    192.0000,     302.44
           305.1399
LAYER 10
29,    31.8749
     72.0000,     365.51
     76.0000,     370.88
     80.0000,     373.63
     84.0000,     374.82
     88.0000,     375.01
     92.0000,     375.14
     96.0000,     373.71
    100.0000,     365.84
    104.0000,     350.75
    108.0000,     330.44
    112.0000,     309.39
    116.0000,     291.39
    120.0000,     278.75
    124.0000,     271.73
    128.0000,     268.90
    132.0000,     268.18
    136.0000,     267.97
    140.0000,     267.74
    144.0000,     267.62
    148.0000,     268.07
    152.0000,     269.39
    156.0000,     271.44
    160.0000,     273.73
    164.0000,     275.64
    168.0000,     277.17
    172.0000,     278.70
    176.0000,     280.85
    180.0000,     282.90
           288.5962
LAYER 11
25,    37.0623
     80.0000,     371.71
     84.0000,     372.01
     88.0000,     372.15
     92.0000,     372.07
     96.0000,     370.28
    100.0000,     363.50
    104.0000,     350.11
    108.0000,     330.12
    112.0000,     309.25
    116.0000,     291.33
    120.0000,     278.77
    124.0000,     271.80
    128.0000,     268.87
    132.0000,     268.00
    136.0000,     267.77
    140.0000,     267.58
    144.0000,     267.35
    148.0000,     267.23
    152.0000,     267.35
    156.0000,     267.57
    160.0000,     267.81
    164.0000,     268.44
    168.0000,     269.26
    172.0000,     269.69
           271.4048
LAYER 12
21, 
     88.0000,     372.01
     92.0000,     371.37
     96.0000,     369.31
    100.0000,     362.78
    104.0000,     349.99
    108.0000,     330.02
    112.0000,     309.19
    116.0000,     291.29
    120.0000,     278.77
    124.0000,     271.82
    128.0000,     268.86
    132.0000,     267.91
    136.0000,     267.57
    140.0000,     267.36
    144.0000,     267.15
    148.0000,     266.97
    152.0000,     266.84
    156.0000,     266.77
    160.0000,     266.72
    164.0000,     266.70
           266.6964
CALCULATED APPARENT RESISTIVITY
      6.0000,       4.0000,   1.00000,    550.0569
     10.0000,       4.0000,   1.00000,    534.9027
     14.0000,       4.0000,   1.00000,    528.4259
     18.0000,       4.0000,   1.00000,    574.8887
     22.0000,       4.0000,   1.00000,    553.5826
     26.0000,       4.0000,   1.00000,    622.8268
     30.0000,       4.0000,   1.00000,    639.1682
     34.0000,       4.0000,   1.00000,    659.6809
     38.0000,       4.0000,   1.00000,    728.2752
     42.0000,       4.0000,   1.00000,    691.5690
     46.0000,       4.0000,   1.00000,    716.7512
     50.0000,       4.0000,   1.00000,    679.6122
     54.0000,       4.0000,   1.00000,    704.9033
     58.0000,       4.0000,   1.00000,    708.5815
     62.0000,       4.0000,   1.00000,    775.1752
     66.0000,       4.0000,   1.00000,    787.1926
     70.0000,       4.0000,   1.00000,    659.6113
     74.0000,       4.0000,   1.00000,    595.1954
     78.0000,       4.0000,   1.00000,    604.7421
     82.0000,       4.0000,   1.00000,    595.3948
     86.0000,       4.0000,   1.00000,    606.4810
     90.0000,       4.0000,   1.00000,    643.1826
     94.0000,       4.0000,   1.00000,    630.3783
     98.0000,       4.0000,   1.00000,    632.3299
    102.0000,       4.0000,   1.00000,    603.4359
    106.0000,       4.0000,   1.00000,    575.1592
    110.0000,       4.0000,   1.00000,    526.6193
    114.0000,       4.0000,   1.00000,    535.5645
    118.0000,       4.0000,   1.00000,    531.5061
    122.0000,       4.0000,   1.00000,    508.2400
    126.0000,       4.0000,   1.00000,    501.3032
    130.0000,       4.0000,   1.00000,    482.6862
    134.0000,       4.0000,   1.00000,    469.2173
    138.0000,       4.0000,   1.00000,    412.5453
    142.0000,       4.0000,   1.00000,    376.2878
    146.0000,       4.0000,   1.00000,    352.5211
    150.0000,       4.0000,   1.00000,    310.0214
    154.0000,       4.0000,   1.00000,    295.9014
    158.0000,       4.0000,   1.00000,    262.0236
    162.0000,       4.0000,   1.00000,    225.7572
    166.0000,       4.0000,   1.00000,    203.2256
    170.0000,       4.0000,   1.00000,    194.5832
    174.0000,       4.0000,   1.00000,    188.3616
    178.0000,       4.0000,   1.00000,    202.9107
    182.0000,       4.0000,   1.00000,    201.0416
    186.0000,       4.0000,   1.00000,    228.5090
    190.0000,       4.0000,   1.00000,    234.0096
    194.0000,       4.0000,   1.00000,    278.0965
    198.0000,       4.0000,   1.00000,    299.1879
    202.0000,       4.0000,   1.00000,    303.7941
    206.0000,       4.0000,   1.00000,    308.3861
    210.0000,       4.0000,   1.00000,    321.2469
    214.0000,       4.0000,   1.00000,    297.1420
    218.0000,       4.0000,   1.00000,    333.0517
    222.0000,       4.0000,   1.00000,    299.4790
    226.0000,       4.0000,   1.00000,    306.8392
    230.0000,       4.0000,   1.00000,    287.4782
    234.0000,       4.0000,   1.00000,    278.8196
    238.0000,       4.0000,   1.00000,    278.8089
    242.0000,       4.0000,   1.00000,    252.2519
    246.0000,       4.0000,   1.00000,    230.6641
     10.0000,       4.0000,   2.00000,    518.3398
     14.0000,       4.0000,   2.00000,    529.1313
     18.0000,       4.0000,   2.00000,    581.1992
     22.0000,       4.0000,   2.00000,    554.1854
     26.0000,       4.0000,   2.00000,    616.6140
     30.0000,       4.0000,   2.00000,    616.4584
     34.0000,       4.0000,   2.00000,    619.1605
     38.0000,       4.0000,   2.00000,    689.3149
     42.0000,       4.0000,   2.00000,    663.2609
     46.0000,       4.0000,   2.00000,    678.7458
     50.0000,       4.0000,   2.00000,    672.8672
     54.0000,       4.0000,   2.00000,    635.3081
     58.0000,       4.0000,   2.00000,    581.8898
     62.0000,       4.0000,   2.00000,    703.8798
     66.0000,       4.0000,   2.00000,    751.7927
     70.0000,       4.0000,   2.00000,    551.4892
     74.0000,       4.0000,   2.00000,    517.3395
     78.0000,       4.0000,   2.00000,    613.0163
     82.0000,       4.0000,   2.00000,    595.5909
     86.0000,       4.0000,   2.00000,    574.2662
     90.0000,       4.0000,   2.00000,    608.7558
     94.0000,       4.0000,   2.00000,    595.3522
     98.0000,       4.0000,   2.00000,    598.6288
    102.0000,       4.0000,   2.00000,    601.5835
    106.0000,       4.0000,   2.00000,    557.6626
    110.0000,       4.0000,   2.00000,    507.8660
    114.0000,       4.0000,   2.00000,    545.5499
    118.0000,       4.0000,   2.00000,    549.2562
    122.0000,       4.0000,   2.00000,    486.9476
    126.0000,       4.0000,   2.00000,    459.5189
    130.0000,       4.0000,   2.00000,    468.4004
    134.0000,       4.0000,   2.00000,    470.2555
    138.0000,       4.0000,   2.00000,    407.6357
    142.0000,       4.0000,   2.00000,    374.4750
    146.0000,       4.0000,   2.00000,    353.9376
    150.0000,       4.0000,   2.00000,    308.8645
    154.0000,       4.0000,   2.00000,    306.7326
    158.0000,       4.0000,   2.00000,    283.6651
    162.0000,       4.0000,   2.00000,    240.5776
    166.0000,       4.0000,   2.00000,    223.9444
    170.0000,       4.0000,   2.00000,    217.7586
    174.0000,       4.0000,   2.00000,    213.7519
    178.0000,       4.0000,   2.00000,    226.1423
    182.0000,       4.0000,   2.00000,    225.8925
    186.0000,       4.0000,   2.00000,    239.5174
    190.0000,       4.0000,   2.00000,    237.2009
    194.0000,       4.0000,   2.00000,    285.8227
    198.0000,       4.0000,   2.00000,    313.0679
    202.0000,       4.0000,   2.00000,    296.6833
    206.0000,       4.0000,   2.00000,    313.3695
    210.0000,       4.0000,   2.00000,    322.4165
    214.0000,       4.0000,   2.00000,    303.5899
    218.0000,       4.0000,   2.00000,    342.6611
    222.0000,       4.0000,   2.00000,    318.5468
    226.0000,       4.0000,   2.00000,    310.0703
    230.0000,       4.0000,   2.00000,    291.1838
    234.0000,       4.0000,   2.00000,    289.1876
    238.0000,       4.0000,   2.00000,    306.1408
    242.0000,       4.0000,   2.00000,    268.2761
     14.0000,       4.0000,   3.00000,    514.6611
     18.0000,       4.0000,   3.00000,    567.0997
     22.0000,       4.0000,   3.00000,    549.3995
     26.0000,       4.0000,   3.00000,    590.9789
     30.0000,       4.0000,   3.00000,    579.6238
     34.0000,       4.0000,   3.00000,    577.6705
     38.0000,       4.0000,   3.00000,    640.3394
     42.0000,       4.0000,   3.00000,    632.0976
     46.0000,       4.0000,   3.00000,    652.4111
     50.0000,       4.0000,   3.00000,    577.3240
     54.0000,       4.0000,   3.00000,    516.4728
     58.0000,       4.0000,   3.00000,    516.4957
     62.0000,       4.0000,   3.00000,    685.4080
     66.0000,       4.0000,   3.00000,    719.6721
     70.0000,       4.0000,   3.00000,    507.5135
     74.0000,       4.0000,   3.00000,    443.4886
     78.0000,       4.0000,   3.00000,    534.5194
     82.0000,       4.0000,   3.00000,    577.2482
     86.0000,       4.0000,   3.00000,    555.2911
     90.0000,       4.0000,   3.00000,    562.1006
     94.0000,       4.0000,   3.00000,    557.1102
     98.0000,       4.0000,   3.00000,    578.8029
    102.0000,       4.0000,   3.00000,    564.8449
    106.0000,       4.0000,   3.00000,    521.7364
    110.0000,       4.0000,   3.00000,    483.2423
    114.0000,       4.0000,   3.00000,    530.2336
    118.0000,       4.0000,   3.00000,    532.3011
    122.0000,       4.0000,   3.00000,    458.4098
    126.0000,       4.0000,   3.00000,    425.0297
    130.0000,       4.0000,   3.00000,    440.5275
    134.0000,       4.0000,   3.00000,    460.3893
    138.0000,       4.0000,   3.00000,    406.7825
    142.0000,       4.0000,   3.00000,    363.7769
    146.0000,       4.0000,   3.00000,    339.9281
    150.0000,       4.0000,   3.00000,    313.0751
    154.0000,       4.0000,   3.00000,    320.7202
    158.0000,       4.0000,   3.00000,    298.9818
    162.0000,       4.0000,   3.00000,    258.9947
    166.0000,       4.0000,   3.00000,    236.0098
    170.0000,       4.0000,   3.00000,    238.2161
    174.0000,       4.0000,   3.00000,    239.1576
    178.0000,       4.0000,   3.00000,    257.8870
    182.0000,       4.0000,   3.00000,    243.4645
    186.0000,       4.0000,   3.00000,    247.1698
    190.0000,       4.0000,   3.00000,    241.9933
    194.0000,       4.0000,   3.00000,    298.3289
    198.0000,       4.0000,   3.00000,    321.4095
    202.0000,       4.0000,   3.00000,    310.7677
    206.0000,       4.0000,   3.00000,    300.4882
    210.0000,       4.0000,   3.00000,    315.1177
    214.0000,       4.0000,   3.00000,    304.2456
    218.0000,       4.0000,   3.00000,    352.1044
    222.0000,       4.0000,   3.00000,    324.0960
    226.0000,       4.0000,   3.00000,    311.2557
    230.0000,       4.0000,   3.00000,    287.1257
    234.0000,       4.0000,   3.00000,    306.0576
    238.0000,       4.0000,   3.00000,    324.6966
     18.0000,      12.0000,   1.00000,    533.0306
     22.0000,      12.0000,   1.00000,    554.7090
     26.0000,      12.0000,   1.00000,    554.8171
     30.0000,      12.0000,   1.00000,    555.6196
     34.0000,      12.0000,   1.00000,    572.5725
     38.0000,      12.0000,   1.00000,    593.6644
     42.0000,      12.0000,   1.00000,    617.8266
     46.0000,      12.0000,   1.00000,    575.5176
     50.0000,      12.0000,   1.00000,    506.3151
     54.0000,      12.0000,   1.00000,    479.0603
     58.0000,      12.0000,   1.00000,    553.4823
     62.0000,      12.0000,   1.00000,    625.2881
     66.0000,      12.0000,   1.00000,    629.0590
     70.0000,      12.0000,   1.00000,    554.4241
     74.0000,      12.0000,   1.00000,    470.6262
     78.0000,      12.0000,   1.00000,    464.6940
     82.0000,      12.0000,   1.00000,    512.5851
     86.0000,      12.0000,   1.00000,    549.6605
     90.0000,      12.0000,   1.00000,    539.7219
     94.0000,      12.0000,   1.00000,    544.2067
     98.0000,      12.0000,   1.00000,    542.6754
    102.0000,      12.0000,   1.00000,    523.8052
    106.0000,      12.0000,   1.00000,    497.3747
    110.0000,      12.0000,   1.00000,    494.9683
    114.0000,      12.0000,   1.00000,    492.0756
    118.0000,      12.0000,   1.00000,    477.5918
    122.0000,      12.0000,   1.00000,    450.2162
    126.0000,      12.0000,   1.00000,    423.1159
    130.0000,      12.0000,   1.00000,    417.9827
    134.0000,      12.0000,   1.00000,    423.1769
    138.0000,      12.0000,   1.00000,    409.0351
    142.0000,      12.0000,   1.00000,    365.5721
    146.0000,      12.0000,   1.00000,    334.2263
    150.0000,      12.0000,   1.00000,    325.5301
    154.0000,      12.0000,   1.00000,    317.7003
    158.0000,      12.0000,   1.00000,    303.4311
    162.0000,      12.0000,   1.00000,    275.9221
    166.0000,      12.0000,   1.00000,    256.7958
    170.0000,      12.0000,   1.00000,    250.0115
    174.0000,      12.0000,   1.00000,    264.2644
    178.0000,      12.0000,   1.00000,    264.7762
    182.0000,      12.0000,   1.00000,    260.5012
    186.0000,      12.0000,   1.00000,    251.5484
    190.0000,      12.0000,   1.00000,    271.2366
    194.0000,      12.0000,   1.00000,    292.7366
    198.0000,      12.0000,   1.00000,    318.0659
    202.0000,      12.0000,   1.00000,    312.4971
    206.0000,      12.0000,   1.00000,    305.5464
    210.0000,      12.0000,   1.00000,    296.3841
    214.0000,      12.0000,   1.00000,    319.2903
    218.0000,      12.0000,   1.00000,    324.9262
    222.0000,      12.0000,   1.00000,    323.7861
    226.0000,      12.0000,   1.00000,    304.2681
    230.0000,      12.0000,   1.00000,    305.4885
    234.0000,      12.0000,   1.00000,    308.5142
     18.0000,       4.0000,   4.00000,    550.2303
     22.0000,       4.0000,   4.00000,    515.7542
     26.0000,       4.0000,   4.00000,    565.9025
     30.0000,       4.0000,   4.00000,    547.2381
     34.0000,       4.0000,   4.00000,    542.0572
     38.0000,       4.0000,   4.00000,    616.1385
     42.0000,       4.0000,   4.00000,    596.9834
     46.0000,       4.0000,   4.00000,    578.7769
     50.0000,       4.0000,   4.00000,    481.3758
     54.0000,       4.0000,   4.00000,    453.1533
     58.0000,       4.0000,   4.00000,    488.2381
     62.0000,       4.0000,   4.00000,    647.7674
     66.0000,       4.0000,   4.00000,    693.0126
     70.0000,       4.0000,   4.00000,    485.0106
     74.0000,       4.0000,   4.00000,    408.7426
     78.0000,       4.0000,   4.00000,    464.9455
     82.0000,       4.0000,   4.00000,    503.6671
     86.0000,       4.0000,   4.00000,    527.1511
     90.0000,       4.0000,   4.00000,    546.6499
     94.0000,       4.0000,   4.00000,    532.9053
     98.0000,       4.0000,   4.00000,    543.7195
    102.0000,       4.0000,   4.00000,    526.4528
    106.0000,       4.0000,   4.00000,    487.9951
    110.0000,       4.0000,   4.00000,    457.1253
    114.0000,       4.0000,   4.00000,    493.5658
    118.0000,       4.0000,   4.00000,    486.6378
    122.0000,       4.0000,   4.00000,    431.3825
    126.0000,       4.0000,   4.00000,    410.1566
    130.0000,       4.0000,   4.00000,    415.5659
    134.0000,       4.0000,   4.00000,    441.2473
    138.0000,       4.0000,   4.00000,    395.0966
    142.0000,       4.0000,   4.00000,    354.6252
    146.0000,       4.0000,   4.00000,    336.7057
    150.0000,       4.0000,   4.00000,    313.0317
    154.0000,       4.0000,   4.00000,    331.5982
    158.0000,       4.0000,   4.00000,    312.4992
    162.0000,       4.0000,   4.00000,    268.2065
    166.0000,       4.0000,   4.00000,    251.0282
    170.0000,       4.0000,   4.00000,    251.6348
    174.0000,       4.0000,   4.00000,    260.6053
    178.0000,       4.0000,   4.00000,    278.2384
    182.0000,       4.0000,   4.00000,    255.4319
    186.0000,       4.0000,   4.00000,    258.5702
    190.0000,       4.0000,   4.00000,    251.8136
    194.0000,       4.0000,   4.00000,    305.4529
    198.0000,       4.0000,   4.00000,    337.5156
    202.0000,       4.0000,   4.00000,    310.5020
    206.0000,       4.0000,   4.00000,    304.0099
    210.0000,       4.0000,   4.00000,    306.8022
    214.0000,       4.0000,   4.00000,    299.1174
    218.0000,       4.0000,   4.00000,    352.8788
    222.0000,       4.0000,   4.00000,    318.4159
    226.0000,       4.0000,   4.00000,    311.2207
    230.0000,       4.0000,   4.00000,    298.8318
    234.0000,       4.0000,   4.00000,    309.0299
     24.0000,      16.0000,   1.00000,    510.4566
     28.0000,      16.0000,   1.00000,    513.2810
     32.0000,      16.0000,   1.00000,    549.2128
     36.0000,      16.0000,   1.00000,    558.5394
     40.0000,      16.0000,   1.00000,    537.3749
     44.0000,      16.0000,   1.00000,    493.8358
     48.0000,      16.0000,   1.00000,    459.5871
     52.0000,      16.0000,   1.00000,    464.0669
     56.0000,      16.0000,   1.00000,    496.0037
     60.0000,      16.0000,   1.00000,    542.9355
     64.0000,      16.0000,   1.00000,    553.9962
     68.0000,      16.0000,   1.00000,    542.9266
     72.0000,      16.0000,   1.00000,    507.1323
     76.0000,      16.0000,   1.00000,    437.7590
     80.0000,      16.0000,   1.00000,    421.2806
     84.0000,      16.0000,   1.00000,    445.6350
     88.0000,      16.0000,   1.00000,    488.9344
     92.0000,      16.0000,   1.00000,    523.1452
     96.0000,      16.0000,   1.00000,    513.7700
    100.0000,      16.0000,   1.00000,    487.5756
    104.0000,      16.0000,   1.00000,    473.0017
    108.0000,      16.0000,   1.00000,    461.0749
    112.0000,      16.0000,   1.00000,    438.1727
    116.0000,      16.0000,   1.00000,    420.9169
    120.0000,      16.0000,   1.00000,    417.7932
    124.0000,      16.0000,   1.00000,    411.7172
    128.0000,      16.0000,   1.00000,    408.4363
    132.0000,      16.0000,   1.00000,    397.0820
    136.0000,      16.0000,   1.00000,    382.7788
    140.0000,      16.0000,   1.00000,    375.6126
    144.0000,      16.0000,   1.00000,    354.1824
    148.0000,      16.0000,   1.00000,    339.2664
    152.0000,      16.0000,   1.00000,    327.5985
    156.0000,      16.0000,   1.00000,    309.3877
    160.0000,      16.0000,   1.00000,    302.1068
    164.0000,      16.0000,   1.00000,    284.8728
    168.0000,      16.0000,   1.00000,    274.0449
    172.0000,      16.0000,   1.00000,    274.6581
    176.0000,      16.0000,   1.00000,    270.5088
    180.0000,      16.0000,   1.00000,    274.1813
    184.0000,      16.0000,   1.00000,    275.3963
    188.0000,      16.0000,   1.00000,    283.1281
    192.0000,      16.0000,   1.00000,    303.4364
    196.0000,      16.0000,   1.00000,    306.5999
    200.0000,      16.0000,   1.00000,    316.4135
    204.0000,      16.0000,   1.00000,    317.1375
    208.0000,      16.0000,   1.00000,    305.4227
    212.0000,      16.0000,   1.00000,    311.4581
    216.0000,      16.0000,   1.00000,    302.6850
    220.0000,      16.0000,   1.00000,    305.4602
    224.0000,      16.0000,   1.00000,    317.8140
    228.0000,      16.0000,   1.00000,    312.7711
     22.0000,       4.0000,   5.00000,    486.1187
     26.0000,       4.0000,   5.00000,    530.0655
     30.0000,       4.0000,   5.00000,    527.3027
     34.0000,       4.0000,   5.00000,    526.8455
     38.0000,       4.0000,   5.00000,    591.5182
     42.0000,       4.0000,   5.00000,    543.5095
     46.0000,       4.0000,   5.00000,    493.2941
     50.0000,       4.0000,   5.00000,    442.8322
     54.0000,       4.0000,   5.00000,    433.7170
     58.0000,       4.0000,   5.00000,    452.4137
     62.0000,       4.0000,   5.00000,    613.4343
     66.0000,       4.0000,   5.00000,    660.3947
     70.0000,       4.0000,   5.00000,    460.5929
     74.0000,       4.0000,   5.00000,    386.4424
     78.0000,       4.0000,   5.00000,    430.8769
     82.0000,       4.0000,   5.00000,    440.7897
     86.0000,       4.0000,   5.00000,    469.4805
     90.0000,       4.0000,   5.00000,    536.3516
     94.0000,       4.0000,   5.00000,    520.3096
     98.0000,       4.0000,   5.00000,    508.8857
    102.0000,       4.0000,   5.00000,    498.4990
    106.0000,       4.0000,   5.00000,    462.5747
    110.0000,       4.0000,   5.00000,    421.5953
    114.0000,       4.0000,   5.00000,    448.1716
    118.0000,       4.0000,   5.00000,    446.6424
    122.0000,       4.0000,   5.00000,    404.1935
    126.0000,       4.0000,   5.00000,    392.9430
    130.0000,       4.0000,   5.00000,    408.0043
    134.0000,       4.0000,   5.00000,    418.6970
    138.0000,       4.0000,   5.00000,    374.8954
    142.0000,       4.0000,   5.00000,    351.7343
    146.0000,       4.0000,   5.00000,    340.5081
    150.0000,       4.0000,   5.00000,    316.1259
    154.0000,       4.0000,   5.00000,    334.3103
    158.0000,       4.0000,   5.00000,    318.8864
    162.0000,       4.0000,   5.00000,    277.4948
    166.0000,       4.0000,   5.00000,    259.9307
    170.0000,       4.0000,   5.00000,    266.8681
    174.0000,       4.0000,   5.00000,    267.8243
    178.0000,       4.0000,   5.00000,    284.3902
    182.0000,       4.0000,   5.00000,    267.3316
    186.0000,       4.0000,   5.00000,    271.5235
    190.0000,       4.0000,   5.00000,    260.8683
    194.0000,       4.0000,   5.00000,    319.5754
    198.0000,       4.0000,   5.00000,    338.3233
    202.0000,       4.0000,   5.00000,    315.9780
    206.0000,       4.0000,   5.00000,    306.0756
    210.0000,       4.0000,   5.00000,    312.1066
    214.0000,       4.0000,   5.00000,    292.0666
    218.0000,       4.0000,   5.00000,    337.0722
    222.0000,       4.0000,   5.00000,    315.6847
    226.0000,       4.0000,   5.00000,    316.7056
    230.0000,       4.0000,   5.00000,    302.7819
     26.0000,       4.0000,   6.00000,    506.7648
     30.0000,       4.0000,   6.00000,    509.8421
     34.0000,       4.0000,   6.00000,    516.3335
     38.0000,       4.0000,   6.00000,    550.7065
     42.0000,       4.0000,   6.00000,    481.4755
     46.0000,       4.0000,   6.00000,    469.7529
     50.0000,       4.0000,   6.00000,    426.0738
     54.0000,       4.0000,   6.00000,    415.2381
     58.0000,       4.0000,   6.00000,    432.0250
     62.0000,       4.0000,   6.00000,    576.4212
     66.0000,       4.0000,   6.00000,    622.1216
     70.0000,       4.0000,   6.00000,    433.1462
     74.0000,       4.0000,   6.00000,    365.2366
     78.0000,       4.0000,   6.00000,    407.1943
     82.0000,       4.0000,   6.00000,    417.2909
     86.0000,       4.0000,   6.00000,    430.6423
     90.0000,       4.0000,   6.00000,    486.5227
     94.0000,       4.0000,   6.00000,    501.0995
     98.0000,       4.0000,   6.00000,    501.6616
    102.0000,       4.0000,   6.00000,    477.3636
    106.0000,       4.0000,   6.00000,    434.4201
    110.0000,       4.0000,   6.00000,    387.1153
    114.0000,       4.0000,   6.00000,    411.6200
    118.0000,       4.0000,   6.00000,    417.0852
    122.0000,       4.0000,   6.00000,    378.3281
    126.0000,       4.0000,   6.00000,    375.3491
    130.0000,       4.0000,   6.00000,    392.6796
    134.0000,       4.0000,   6.00000,    408.3862
    138.0000,       4.0000,   6.00000,    364.6356
    142.0000,       4.0000,   6.00000,    346.7960
    146.0000,       4.0000,   6.00000,    344.2426
    150.0000,       4.0000,   6.00000,    321.8055
    154.0000,       4.0000,   6.00000,    336.0092
    158.0000,       4.0000,   6.00000,    320.5805
    162.0000,       4.0000,   6.00000,    283.0818
    166.0000,       4.0000,   6.00000,    268.8301
    170.0000,       4.0000,   6.00000,    270.3367
    174.0000,       4.0000,   6.00000,    269.7097
    178.0000,       4.0000,   6.00000,    286.9203
    182.0000,       4.0000,   6.00000,    273.4443
    186.0000,       4.0000,   6.00000,    281.2124
    190.0000,       4.0000,   6.00000,    273.2701
    194.0000,       4.0000,   6.00000,    324.5621
    198.0000,       4.0000,   6.00000,    345.4198
    202.0000,       4.0000,   6.00000,    318.3154
    206.0000,       4.0000,   6.00000,    312.2611
    210.0000,       4.0000,   6.00000,    313.8780
    214.0000,       4.0000,   6.00000,    288.3770
    218.0000,       4.0000,   6.00000,    328.8249
    222.0000,       4.0000,   6.00000,    312.4385
    226.0000,       4.0000,   6.00000,    317.8304
     30.0000,      20.0000,   1.00000,    512.1142
     34.0000,      20.0000,   1.00000,    510.3419
     38.0000,      20.0000,   1.00000,    480.0248
     42.0000,      20.0000,   1.00000,    462.3857
     46.0000,      20.0000,   1.00000,    458.7957
     50.0000,      20.0000,   1.00000,    449.0499
     54.0000,      20.0000,   1.00000,    470.3678
     58.0000,      20.0000,   1.00000,    500.9651
     62.0000,      20.0000,   1.00000,    489.1373
     66.0000,      20.0000,   1.00000,    475.3750
     70.0000,      20.0000,   1.00000,    485.8715
     74.0000,      20.0000,   1.00000,    455.5343
     78.0000,      20.0000,   1.00000,    409.2555
     82.0000,      20.0000,   1.00000,    413.4299
     86.0000,      20.0000,   1.00000,    428.2962
     90.0000,      20.0000,   1.00000,    437.0388
     94.0000,      20.0000,   1.00000,    465.4912
     98.0000,      20.0000,   1.00000,    486.5510
    102.0000,      20.0000,   1.00000,    458.0911
    106.0000,      20.0000,   1.00000,    428.1968
    110.0000,      20.0000,   1.00000,    411.3775
    114.0000,      20.0000,   1.00000,    390.6237
    118.0000,      20.0000,   1.00000,    377.6763
    122.0000,      20.0000,   1.00000,    386.7711
    126.0000,      20.0000,   1.00000,    386.7875
    130.0000,      20.0000,   1.00000,    376.7065
    134.0000,      20.0000,   1.00000,    375.9943
    138.0000,      20.0000,   1.00000,    375.5276
    142.0000,      20.0000,   1.00000,    362.7228
    146.0000,      20.0000,   1.00000,    351.1389
    150.0000,      20.0000,   1.00000,    339.8388
    154.0000,      20.0000,   1.00000,    323.0535
    158.0000,      20.0000,   1.00000,    305.9664
    162.0000,      20.0000,   1.00000,    301.8913
    166.0000,      20.0000,   1.00000,    290.5562
    170.0000,      20.0000,   1.00000,    278.1578
    174.0000,      20.0000,   1.00000,    273.1591
    178.0000,      20.0000,   1.00000,    277.0975
    182.0000,      20.0000,   1.00000,    277.9050
    186.0000,      20.0000,   1.00000,    298.1034
    190.0000,      20.0000,   1.00000,    308.2181
    194.0000,      20.0000,   1.00000,    313.0436
    198.0000,      20.0000,   1.00000,    314.3607
    202.0000,      20.0000,   1.00000,    323.9899
    206.0000,      20.0000,   1.00000,    316.7128
    210.0000,      20.0000,   1.00000,    311.1472
    214.0000,      20.0000,   1.00000,    304.4222
    218.0000,      20.0000,   1.00000,    305.7405
    222.0000,      20.0000,   1.00000,    301.5421
     30.0000,       4.0000,   7.00000,    496.6750
     34.0000,       4.0000,   7.00000,    481.7751
     38.0000,       4.0000,   7.00000,    506.3040
     42.0000,       4.0000,   7.00000,    468.0961
     46.0000,       4.0000,   7.00000,    462.3736
     50.0000,       4.0000,   7.00000,    417.6861
     54.0000,       4.0000,   7.00000,    397.8733
     58.0000,       4.0000,   7.00000,    415.2180
     62.0000,       4.0000,   7.00000,    547.7964
     66.0000,       4.0000,   7.00000,    580.6276
     70.0000,       4.0000,   7.00000,    405.7301
     74.0000,       4.0000,   7.00000,    342.6487
     78.0000,       4.0000,   7.00000,    392.0243
     82.0000,       4.0000,   7.00000,    409.2403
     86.0000,       4.0000,   7.00000,    413.4725
     90.0000,       4.0000,   7.00000,    444.3980
     94.0000,       4.0000,   7.00000,    462.8761
     98.0000,       4.0000,   7.00000,    492.4953
    102.0000,       4.0000,   7.00000,    467.7216
    106.0000,       4.0000,   7.00000,    406.4178
    110.0000,       4.0000,   7.00000,    363.1651
    114.0000,       4.0000,   7.00000,    389.0862
    118.0000,       4.0000,   7.00000,    391.2136
    122.0000,       4.0000,   7.00000,    360.0437
    126.0000,       4.0000,   7.00000,    354.0506
    130.0000,       4.0000,   7.00000,    374.5234
    134.0000,       4.0000,   7.00000,    402.0793
    138.0000,       4.0000,   7.00000,    366.5592
    142.0000,       4.0000,   7.00000,    344.6382
    146.0000,       4.0000,   7.00000,    343.4175
    150.0000,       4.0000,   7.00000,    324.3063
    154.0000,       4.0000,   7.00000,    342.0775
    158.0000,       4.0000,   7.00000,    323.5418
    162.0000,       4.0000,   7.00000,    285.3096
    166.0000,       4.0000,   7.00000,    269.1046
    170.0000,       4.0000,   7.00000,    268.1113
    174.0000,       4.0000,   7.00000,    269.5891
    178.0000,       4.0000,   7.00000,    290.1841
    182.0000,       4.0000,   7.00000,    274.2682
    186.0000,       4.0000,   7.00000,    287.4517
    190.0000,       4.0000,   7.00000,    277.3394
    194.0000,       4.0000,   7.00000,    333.0956
    198.0000,       4.0000,   7.00000,    352.5273
    202.0000,       4.0000,   7.00000,    325.3377
    206.0000,       4.0000,   7.00000,    313.7761
    210.0000,       4.0000,   7.00000,    312.0144
    214.0000,       4.0000,   7.00000,    289.1160
    218.0000,       4.0000,   7.00000,    335.5315
    222.0000,       4.0000,   7.00000,    309.0958
     34.0000,       4.0000,   8.00000,    445.0036
     38.0000,       4.0000,   8.00000,    492.0529
     42.0000,       4.0000,   8.00000,    470.0441
     46.0000,       4.0000,   8.00000,    459.4359
     50.0000,       4.0000,   8.00000,    407.4557
     54.0000,       4.0000,   8.00000,    389.4548
     58.0000,       4.0000,   8.00000,    395.0970
     62.0000,       4.0000,   8.00000,    521.9384
     66.0000,       4.0000,   8.00000,    549.6956
     70.0000,       4.0000,   8.00000,    377.6869
     74.0000,       4.0000,   8.00000,    325.9830
     78.0000,       4.0000,   8.00000,    380.5852
     82.0000,       4.0000,   8.00000,    398.4964
     86.0000,       4.0000,   8.00000,    401.7792
     90.0000,       4.0000,   8.00000,    433.7604
     94.0000,       4.0000,   8.00000,    434.0478
     98.0000,       4.0000,   8.00000,    456.1456
    102.0000,       4.0000,   8.00000,    450.4268
    106.0000,       4.0000,   8.00000,    397.9864
    110.0000,       4.0000,   8.00000,    348.7219
    114.0000,       4.0000,   8.00000,    372.1469
    118.0000,       4.0000,   8.00000,    376.4934
    122.0000,       4.0000,   8.00000,    340.2208
    126.0000,       4.0000,   8.00000,    337.0843
    130.0000,       4.0000,   8.00000,    361.9330
    134.0000,       4.0000,   8.00000,    395.3565
    138.0000,       4.0000,   8.00000,    366.5083
    142.0000,       4.0000,   8.00000,    348.9512
    146.0000,       4.0000,   8.00000,    341.7120
    150.0000,       4.0000,   8.00000,    325.0036
    154.0000,       4.0000,   8.00000,    346.9302
    158.0000,       4.0000,   8.00000,    330.1429
    162.0000,       4.0000,   8.00000,    283.3168
    166.0000,       4.0000,   8.00000,    261.9193
    170.0000,       4.0000,   8.00000,    265.8622
    174.0000,       4.0000,   8.00000,    269.1816
    178.0000,       4.0000,   8.00000,    289.3659
    182.0000,       4.0000,   8.00000,    277.6313
    186.0000,       4.0000,   8.00000,    284.1496
    190.0000,       4.0000,   8.00000,    278.6935
    194.0000,       4.0000,   8.00000,    339.4990
    198.0000,       4.0000,   8.00000,    362.3118
    202.0000,       4.0000,   8.00000,    330.6905
    206.0000,       4.0000,   8.00000,    313.3326
    210.0000,       4.0000,   8.00000,    313.0263
    214.0000,       4.0000,   8.00000,    295.5536
    218.0000,       4.0000,   8.00000,    339.9483
     42.0000,      28.0000,   1.00000,    444.1024
     46.0000,      28.0000,   1.00000,    441.0299
     50.0000,      28.0000,   1.00000,    456.2990
     54.0000,      28.0000,   1.00000,    458.7460
     58.0000,      28.0000,   1.00000,    432.4818
     62.0000,      28.0000,   1.00000,    404.6388
     66.0000,      28.0000,   1.00000,    397.2587
     70.0000,      28.0000,   1.00000,    407.1274
     74.0000,      28.0000,   1.00000,    414.0017
     78.0000,      28.0000,   1.00000,    401.6371
     82.0000,      28.0000,   1.00000,    385.0492
     86.0000,      28.0000,   1.00000,    393.6192
     90.0000,      28.0000,   1.00000,    407.1712
     94.0000,      28.0000,   1.00000,    398.5768
     98.0000,      28.0000,   1.00000,    386.1507
    102.0000,      28.0000,   1.00000,    383.4726
    106.0000,      28.0000,   1.00000,    389.8390
    110.0000,      28.0000,   1.00000,    392.2213
    114.0000,      28.0000,   1.00000,    368.6761
    118.0000,      28.0000,   1.00000,    347.0949
    122.0000,      28.0000,   1.00000,    347.1245
    126.0000,      28.0000,   1.00000,    353.4788
    130.0000,      28.0000,   1.00000,    353.9178
    134.0000,      28.0000,   1.00000,    355.7729
    138.0000,      28.0000,   1.00000,    357.6151
    142.0000,      28.0000,   1.00000,    365.6487
    146.0000,      28.0000,   1.00000,    363.1139
    150.0000,      28.0000,   1.00000,    344.9822
    154.0000,      28.0000,   1.00000,    323.2146
    158.0000,      28.0000,   1.00000,    307.5198
    162.0000,      28.0000,   1.00000,    296.0599
    166.0000,      28.0000,   1.00000,    289.9551
    170.0000,      28.0000,   1.00000,    277.5817
    174.0000,      28.0000,   1.00000,    273.1555
    178.0000,      28.0000,   1.00000,    272.5851
    182.0000,      28.0000,   1.00000,    285.3322
    186.0000,      28.0000,   1.00000,    300.5117
    190.0000,      28.0000,   1.00000,    312.2043
    194.0000,      28.0000,   1.00000,    316.0198
    198.0000,      28.0000,   1.00000,    321.3126
    202.0000,      28.0000,   1.00000,    323.2594
    206.0000,      28.0000,   1.00000,    335.3584
    210.0000,      28.0000,   1.00000,    330.6096
     42.0000,       4.0000,  10.00000,    459.4136
     46.0000,       4.0000,  10.00000,    449.1412
     50.0000,       4.0000,  10.00000,    395.1238
     54.0000,       4.0000,  10.00000,    367.4226
     58.0000,       4.0000,  10.00000,    367.3310
     62.0000,       4.0000,  10.00000,    477.5941
     66.0000,       4.0000,  10.00000,    501.5450
     70.0000,       4.0000,  10.00000,    351.9576
     74.0000,       4.0000,  10.00000,    302.3972
     78.0000,       4.0000,  10.00000,    350.3732
     82.0000,       4.0000,  10.00000,    375.3864
     86.0000,       4.0000,  10.00000,    389.6817
     90.0000,       4.0000,  10.00000,    423.9775
     94.0000,       4.0000,  10.00000,    413.7296
     98.0000,       4.0000,  10.00000,    413.6563
    102.0000,       4.0000,  10.00000,    397.7770
    106.0000,       4.0000,  10.00000,    369.7107
    110.0000,       4.0000,  10.00000,    343.6835
    114.0000,       4.0000,  10.00000,    360.9953
    118.0000,       4.0000,  10.00000,    353.4727
    122.0000,       4.0000,  10.00000,    321.6266
    126.0000,       4.0000,  10.00000,    322.2287
    130.0000,       4.0000,  10.00000,    348.4456
    134.0000,       4.0000,  10.00000,    383.6734
    138.0000,       4.0000,  10.00000,    357.3417
    142.0000,       4.0000,  10.00000,    347.3494
    146.0000,       4.0000,  10.00000,    349.1104
    150.0000,       4.0000,  10.00000,    332.4784
    154.0000,       4.0000,  10.00000,    347.2611
    158.0000,       4.0000,  10.00000,    323.6228
    162.0000,       4.0000,  10.00000,    278.1460
    166.0000,       4.0000,  10.00000,    257.2922
    170.0000,       4.0000,  10.00000,    258.0050
    174.0000,       4.0000,  10.00000,    263.5795
    178.0000,       4.0000,  10.00000,    284.7581
    182.0000,       4.0000,  10.00000,    271.2353
    186.0000,       4.0000,  10.00000,    281.3808
    190.0000,       4.0000,  10.00000,    277.5913
    194.0000,       4.0000,  10.00000,    340.1323
    198.0000,       4.0000,  10.00000,    365.1951
    202.0000,       4.0000,  10.00000,    337.7184
    206.0000,       4.0000,  10.00000,    326.6118
    210.0000,       4.0000,  10.00000,    327.0803
     54.0000,      36.0000,   1.00000,    417.8376
     58.0000,      36.0000,   1.00000,    397.4957
     62.0000,      36.0000,   1.00000,    385.8456
     66.0000,      36.0000,   1.00000,    373.8026
     70.0000,      36.0000,   1.00000,    372.5367
     74.0000,      36.0000,   1.00000,    382.4946
     78.0000,      36.0000,   1.00000,    387.7468
     82.0000,      36.0000,   1.00000,    377.5789
     86.0000,      36.0000,   1.00000,    359.6046
     90.0000,      36.0000,   1.00000,    358.8991
     94.0000,      36.0000,   1.00000,    366.6640
     98.0000,      36.0000,   1.00000,    371.7437
    102.0000,      36.0000,   1.00000,    372.0009
    106.0000,      36.0000,   1.00000,    364.1713
    110.0000,      36.0000,   1.00000,    354.0889
    114.0000,      36.0000,   1.00000,    350.0285
    118.0000,      36.0000,   1.00000,    357.4766
    122.0000,      36.0000,   1.00000,    361.6884
    126.0000,      36.0000,   1.00000,    354.0158
    130.0000,      36.0000,   1.00000,    351.5274
    134.0000,      36.0000,   1.00000,    348.3633
    138.0000,      36.0000,   1.00000,    349.4460
    142.0000,      36.0000,   1.00000,    347.8810
    146.0000,      36.0000,   1.00000,    340.7935
    150.0000,      36.0000,   1.00000,    329.6647
    154.0000,      36.0000,   1.00000,    315.3730
    158.0000,      36.0000,   1.00000,    304.2206
    162.0000,      36.0000,   1.00000,    297.6496
    166.0000,      36.0000,   1.00000,    284.6630
    170.0000,      36.0000,   1.00000,    280.2199
    174.0000,      36.0000,   1.00000,    272.7331
    178.0000,      36.0000,   1.00000,    274.2766
    182.0000,      36.0000,   1.00000,    283.2589
    186.0000,      36.0000,   1.00000,    289.9529
    190.0000,      36.0000,   1.00000,    300.0333
    194.0000,      36.0000,   1.00000,    311.4539
    198.0000,      36.0000,   1.00000,    316.1588
     54.0000,      12.0000,   4.00000,    350.8899
     58.0000,      12.0000,   4.00000,    382.3474
     62.0000,      12.0000,   4.00000,    427.4941
     66.0000,      12.0000,   4.00000,    419.3966
     70.0000,      12.0000,   4.00000,    363.9001
     74.0000,      12.0000,   4.00000,    316.9847
     78.0000,      12.0000,   4.00000,    321.8444
     82.0000,      12.0000,   4.00000,    346.2914
     86.0000,      12.0000,   4.00000,    367.4734
     90.0000,      12.0000,   4.00000,    382.9480
     94.0000,      12.0000,   4.00000,    400.6476
     98.0000,      12.0000,   4.00000,    400.9928
    102.0000,      12.0000,   4.00000,    385.7704
    106.0000,      12.0000,   4.00000,    353.4976
    110.0000,      12.0000,   4.00000,    335.0672
    114.0000,      12.0000,   4.00000,    332.8165
    118.0000,      12.0000,   4.00000,    341.4294
    122.0000,      12.0000,   4.00000,    341.5468
    126.0000,      12.0000,   4.00000,    334.6967
    130.0000,      12.0000,   4.00000,    347.9089
    134.0000,      12.0000,   4.00000,    357.3820
    138.0000,      12.0000,   4.00000,    357.6530
    142.0000,      12.0000,   4.00000,    343.1727
    146.0000,      12.0000,   4.00000,    331.1507
    150.0000,      12.0000,   4.00000,    331.1547
    154.0000,      12.0000,   4.00000,    325.6876
    158.0000,      12.0000,   4.00000,    310.7677
    162.0000,      12.0000,   4.00000,    283.1238
    166.0000,      12.0000,   4.00000,    258.3890
    170.0000,      12.0000,   4.00000,    253.1324
    174.0000,      12.0000,   4.00000,    261.6048
    178.0000,      12.0000,   4.00000,    264.5595
    182.0000,      12.0000,   4.00000,    269.6694
    186.0000,      12.0000,   4.00000,    266.0671
    190.0000,      12.0000,   4.00000,    291.5847
    194.0000,      12.0000,   4.00000,    323.4016
    198.0000,      12.0000,   4.00000,    348.0533
     66.0000,      44.0000,   1.00000,    369.3195
     70.0000,      44.0000,   1.00000,    364.0089
     74.0000,      44.0000,   1.00000,    365.2078
     78.0000,      44.0000,   1.00000,    369.1038
     82.0000,      44.0000,   1.00000,    371.6018
     86.0000,      44.0000,   1.00000,    361.4400
     90.0000,      44.0000,   1.00000,    340.3058
     94.0000,      44.0000,   1.00000,    342.0449
     98.0000,      44.0000,   1.00000,    353.0284
    102.0000,      44.0000,   1.00000,    357.8127
    106.0000,      44.0000,   1.00000,    363.6702
    110.0000,      44.0000,   1.00000,    368.2391
    114.0000,      44.0000,   1.00000,    368.9397
    118.0000,      44.0000,   1.00000,    364.0822
    122.0000,      44.0000,   1.00000,    355.5018
    126.0000,      44.0000,   1.00000,    350.0272
    130.0000,      44.0000,   1.00000,    349.7209
    134.0000,      44.0000,   1.00000,    353.9445
    138.0000,      44.0000,   1.00000,    343.9794
    142.0000,      44.0000,   1.00000,    327.8855
    146.0000,      44.0000,   1.00000,    318.4570
    150.0000,      44.0000,   1.00000,    313.2466
    154.0000,      44.0000,   1.00000,    303.6069
    158.0000,      44.0000,   1.00000,    295.6717
    162.0000,      44.0000,   1.00000,    288.8266
    166.0000,      44.0000,   1.00000,    286.0146
    170.0000,      44.0000,   1.00000,    281.1419
    174.0000,      44.0000,   1.00000,    281.2720
    178.0000,      44.0000,   1.00000,    281.7636
    182.0000,      44.0000,   1.00000,    284.5279
    186.0000,      44.0000,   1.00000,    290.8117
     66.0000,      12.0000,   5.00000,    410.1714
     70.0000,      12.0000,   5.00000,    354.6910
     74.0000,      12.0000,   5.00000,    306.6002
     78.0000,      12.0000,   5.00000,    312.1246
     82.0000,      12.0000,   5.00000,    336.7750
     86.0000,      12.0000,   5.00000,    359.6854
     90.0000,      12.0000,   5.00000,    373.1011
     94.0000,      12.0000,   5.00000,    388.3854
     98.0000,      12.0000,   5.00000,    390.3513
    102.0000,      12.0000,   5.00000,    380.9148
    106.0000,      12.0000,   5.00000,    359.1555
    110.0000,      12.0000,   5.00000,    345.9558
    114.0000,      12.0000,   5.00000,    344.1080
    118.0000,      12.0000,   5.00000,    342.7720
    122.0000,      12.0000,   5.00000,    331.7917
    126.0000,      12.0000,   5.00000,    329.1106
    130.0000,      12.0000,   5.00000,    349.4804
    134.0000,      12.0000,   5.00000,    360.0329
    138.0000,      12.0000,   5.00000,    351.1558
    142.0000,      12.0000,   5.00000,    331.5048
    146.0000,      12.0000,   5.00000,    318.9930
    150.0000,      12.0000,   5.00000,    319.7864
    154.0000,      12.0000,   5.00000,    311.7653
    158.0000,      12.0000,   5.00000,    298.6365
    162.0000,      12.0000,   5.00000,    273.2015
    166.0000,      12.0000,   5.00000,    255.3930
    170.0000,      12.0000,   5.00000,    251.6076
    174.0000,      12.0000,   5.00000,    257.9031
    178.0000,      12.0000,   5.00000,    259.8132
    182.0000,      12.0000,   5.00000,    267.5765
    186.0000,      12.0000,   5.00000,    267.0952
     78.0000,      52.0000,   1.00000,    362.6630
     82.0000,      52.0000,   1.00000,    363.5020
     86.0000,      52.0000,   1.00000,    364.2536
     90.0000,      52.0000,   1.00000,    356.5209
     94.0000,      52.0000,   1.00000,    345.6125
     98.0000,      52.0000,   1.00000,    348.2005
    102.0000,      52.0000,   1.00000,    354.0352
    106.0000,      52.0000,   1.00000,    361.3977
    110.0000,      52.0000,   1.00000,    368.7858
    114.0000,      52.0000,   1.00000,    372.7902
    118.0000,      52.0000,   1.00000,    370.5347
    122.0000,      52.0000,   1.00000,    363.3267
    126.0000,      52.0000,   1.00000,    353.2269
    130.0000,      52.0000,   1.00000,    343.3945
    134.0000,      52.0000,   1.00000,    334.2422
    138.0000,      52.0000,   1.00000,    327.2597
    142.0000,      52.0000,   1.00000,    319.9858
    146.0000,      52.0000,   1.00000,    314.9930
    150.0000,      52.0000,   1.00000,    306.4159
    154.0000,      52.0000,   1.00000,    299.8453
    158.0000,      52.0000,   1.00000,    292.6343
    162.0000,      52.0000,   1.00000,    283.1206
    166.0000,      52.0000,   1.00000,    278.0701
    170.0000,      52.0000,   1.00000,    283.0141
    174.0000,      52.0000,   1.00000,    289.1631
     78.0000,      12.0000,   6.00000,    311.7758
     82.0000,      12.0000,   6.00000,    338.5569
     86.0000,      12.0000,   6.00000,    362.8543
     90.0000,      12.0000,   6.00000,    380.3888
     94.0000,      12.0000,   6.00000,    396.4094
     98.0000,      12.0000,   6.00000,    398.4393
    102.0000,      12.0000,   6.00000,    385.4096
    106.0000,      12.0000,   6.00000,    360.6234
    110.0000,      12.0000,   6.00000,    346.4305
    114.0000,      12.0000,   6.00000,    345.9868
    118.0000,      12.0000,   6.00000,    346.1720
    122.0000,      12.0000,   6.00000,    333.8550
    126.0000,      12.0000,   6.00000,    328.2429
    130.0000,      12.0000,   6.00000,    341.2030
    134.0000,      12.0000,   6.00000,    344.9401
    138.0000,      12.0000,   6.00000,    339.2497
    142.0000,      12.0000,   6.00000,    326.6409
    146.0000,      12.0000,   6.00000,    319.5492
    150.0000,      12.0000,   6.00000,    316.8851
    154.0000,      12.0000,   6.00000,    307.8181
    158.0000,      12.0000,   6.00000,    292.6519
    162.0000,      12.0000,   6.00000,    265.4391
    166.0000,      12.0000,   6.00000,    247.0420
    170.0000,      12.0000,   6.00000,    246.0538
    174.0000,      12.0000,   6.00000,    257.2487
     84.0000,      24.0000,   3.00000,    348.3313
     88.0000,      24.0000,   3.00000,    372.1775
     92.0000,      24.0000,   3.00000,    385.9889
     96.0000,      24.0000,   3.00000,    387.7924
    100.0000,      24.0000,   3.00000,    382.3713
    104.0000,      24.0000,   3.00000,    376.1412
    108.0000,      24.0000,   3.00000,    369.4814
    112.0000,      24.0000,   3.00000,    354.6502
    116.0000,      24.0000,   3.00000,    339.1808
    120.0000,      24.0000,   3.00000,    334.5806
    124.0000,      24.0000,   3.00000,    343.1145
    128.0000,      24.0000,   3.00000,    340.6376
    132.0000,      24.0000,   3.00000,    335.9415
    136.0000,      24.0000,   3.00000,    332.6613
    140.0000,      24.0000,   3.00000,    328.0155
    144.0000,      24.0000,   3.00000,    323.6984
    148.0000,      24.0000,   3.00000,    316.8681
    152.0000,      24.0000,   3.00000,    307.6313
    156.0000,      24.0000,   3.00000,    291.0439
    160.0000,      24.0000,   3.00000,    275.9914
    164.0000,      24.0000,   3.00000,    268.3558
    168.0000,      24.0000,   3.00000,    261.1331
     90.0000,      20.0000,   4.00000,    388.3376
     94.0000,      20.0000,   4.00000,    399.8274
     98.0000,      20.0000,   4.00000,    400.6768
    102.0000,      20.0000,   4.00000,    386.0182
    106.0000,      20.0000,   4.00000,    373.0377
    110.0000,      20.0000,   4.00000,    358.5968
    114.0000,      20.0000,   4.00000,    340.0725
    118.0000,      20.0000,   4.00000,    331.0039
    122.0000,      20.0000,   4.00000,    333.3970
    126.0000,      20.0000,   4.00000,    337.0806
    130.0000,      20.0000,   4.00000,    333.7852
    134.0000,      20.0000,   4.00000,    334.4005
    138.0000,      20.0000,   4.00000,    335.3507
    142.0000,      20.0000,   4.00000,    327.6172
    146.0000,      20.0000,   4.00000,    316.9573
    150.0000,      20.0000,   4.00000,    307.7326
    154.0000,      20.0000,   4.00000,    298.8318
    158.0000,      20.0000,   4.00000,    288.5495
    162.0000,      20.0000,   4.00000,    276.7390
   2.66
ITERATION 4
MODEL RESISTIVITY
LAYER 1
61,     2.0000
      8.0000,     574.40
     12.0000,     526.15
     16.0000,     524.66
     20.0000,     581.00
     24.0000,     539.25
     28.0000,     633.52
     32.0000,     662.40
     36.0000,     662.53
     40.0000,     768.33
     44.0000,     752.36
     48.0000,     751.11
     52.0000,     670.50
     56.0000,     647.53
     60.0000,     710.78
     64.0000,     1025.0
     68.0000,     1116.3
     72.0000,     696.35
     76.0000,     531.80
     80.0000,     594.59
     84.0000,     609.44
     88.0000,     615.01
     92.0000,     674.64
     96.0000,     659.88
    100.0000,     660.03
    104.0000,     638.33
    108.0000,     562.52
    112.0000,     493.39
    116.0000,     537.80
    120.0000,     539.46
    124.0000,     504.37
    128.0000,     508.33
    132.0000,     506.95
    136.0000,     492.11
    140.0000,     413.99
    144.0000,     372.97
    148.0000,     347.33
    152.0000,     306.42
    156.0000,     303.78
    160.0000,     262.34
    164.0000,     208.32
    168.0000,     182.51
    172.0000,     175.14
    176.0000,     175.02
    180.0000,     194.98
    184.0000,     192.67
    188.0000,     211.76
    192.0000,     220.78
    196.0000,     287.86
    200.0000,     325.22
    204.0000,     306.06
    208.0000,     302.50
    212.0000,     310.03
    216.0000,     283.67
    220.0000,     332.45
    224.0000,     305.69
    228.0000,     293.13
    232.0000,     264.35
    236.0000,     274.76
    240.0000,     293.29
    244.0000,     249.17
           211.0529
LAYER 2
61,     4.2000
      8.0000,     551.80
     12.0000,     525.94
     16.0000,     524.75
     20.0000,     562.58
     24.0000,     539.42
     28.0000,     633.39
     32.0000,     662.47
     36.0000,     663.16
     40.0000,     765.63
     44.0000,     752.91
     48.0000,     751.07
     52.0000,     670.51
     56.0000,     650.25
     60.0000,     710.74
     64.0000,     1019.3
     68.0000,     1073.1
     72.0000,     691.17
     76.0000,     531.77
     80.0000,     583.82
     84.0000,     602.08
     88.0000,     612.69
     92.0000,     660.13
     96.0000,     658.88
    100.0000,     658.77
    104.0000,     638.69
    108.0000,     564.53
    112.0000,     527.07
    116.0000,     540.36
    120.0000,     540.73
    124.0000,     509.54
    128.0000,     509.26
    132.0000,     507.12
    136.0000,     492.06
    140.0000,     414.05
    144.0000,     372.99
    148.0000,     347.36
    152.0000,     307.18
    156.0000,     303.86
    160.0000,     262.42
    164.0000,     208.54
    168.0000,     182.53
    172.0000,     175.59
    176.0000,     175.60
    180.0000,     194.92
    184.0000,     194.04
    188.0000,     211.76
    192.0000,     221.13
    196.0000,     288.03
    200.0000,     325.22
    204.0000,     307.20
    208.0000,     305.78
    212.0000,     310.14
    216.0000,     300.00
    220.0000,     332.50
    224.0000,     309.50
    228.0000,     293.62
    232.0000,     273.50
    236.0000,     279.14
    240.0000,     293.33
    244.0000,     249.18
           212.6280
LAYER 3
59,     6.6200
     12.0000,     525.15
     16.0000,     524.77
     20.0000,     538.01
     24.0000,     538.87
     28.0000,     626.22
     32.0000,     662.19
     36.0000,     667.88
     40.0000,     755.24
     44.0000,     753.11
     48.0000,     749.66
     52.0000,     670.37
     56.0000,     650.84
     60.0000,     675.88
     64.0000,     692.79
     68.0000,     692.30
     72.0000,     529.11
     76.0000,     502.70
     80.0000,     521.57
     84.0000,     565.94
     88.0000,     597.80
     92.0000,     648.38
     96.0000,     651.20
    100.0000,     651.32
    104.0000,     639.28
    108.0000,     585.11
    112.0000,     552.66
    116.0000,     551.22
    120.0000,     549.85
    124.0000,     523.53
    128.0000,     516.54
    132.0000,     508.04
    136.0000,     491.90
    140.0000,     414.14
    144.0000,     373.44
    148.0000,     352.54
    152.0000,     333.55
    156.0000,     324.57
    160.0000,     282.49
    164.0000,     227.19
    168.0000,     197.98
    172.0000,     195.77
    176.0000,     195.77
    180.0000,     200.80
    184.0000,     201.60
    188.0000,     215.33
    192.0000,     233.07
    196.0000,     295.05
    200.0000,     325.90
    204.0000,     325.98
    208.0000,     326.48
    212.0000,     339.80
    216.0000,     343.98
    220.0000,     351.50
    224.0000,     350.06
    228.0000,     334.79
    232.0000,     322.92
    236.0000,     321.75
    240.0000,     305.13
           249.2402
LAYER 4
57,     9.2820
     16.0000,     524.74
     20.0000,     530.73
     24.0000,     538.03
     28.0000,     615.43
     32.0000,     657.91
     36.0000,     667.90
     40.0000,     735.10
     44.0000,     735.32
     48.0000,     724.36
     52.0000,     642.30
     56.0000,     583.42
     60.0000,     556.34
     64.0000,     478.92
     68.0000,     473.48
     72.0000,     405.70
     76.0000,     410.39
     80.0000,     451.98
     84.0000,     524.88
     88.0000,     570.44
     92.0000,     620.80
     96.0000,     631.82
    100.0000,     635.38
    104.0000,     634.98
    108.0000,     585.77
    112.0000,     554.59
    116.0000,     552.01
    120.0000,     550.63
    124.0000,     525.59
    128.0000,     516.84
    132.0000,     508.05
    136.0000,     488.65
    140.0000,     414.09
    144.0000,     373.49
    148.0000,     355.38
    152.0000,     352.08
    156.0000,     349.40
    160.0000,     327.18
    164.0000,     277.88
    168.0000,     246.98
    172.0000,     241.97
    176.0000,     241.14
    180.0000,     240.08
    184.0000,     239.89
    188.0000,     242.64
    192.0000,     258.91
    196.0000,     307.31
    200.0000,     329.02
    204.0000,     330.96
    208.0000,     335.26
    212.0000,     353.76
    216.0000,     361.37
    220.0000,     365.20
    224.0000,     365.30
    228.0000,     362.87
    232.0000,     356.27
    236.0000,     351.23
           306.2544
LAYER 5
53,    12.2102
     24.0000,     525.07
     28.0000,     523.88
     32.0000,     522.43
     36.0000,     519.19
     40.0000,     514.54
     44.0000,     454.74
     48.0000,     396.26
     52.0000,     360.28
     56.0000,     348.88
     60.0000,     348.28
     64.0000,     348.34
     68.0000,     348.77
     72.0000,     349.85
     76.0000,     358.77
     80.0000,     382.53
     84.0000,     437.67
     88.0000,     468.88
     92.0000,     478.25
     96.0000,     478.66
    100.0000,     478.60
    104.0000,     477.38
    108.0000,     462.69
    112.0000,     430.06
    116.0000,     399.67
    120.0000,     375.04
    124.0000,     358.10
    128.0000,     355.17
    132.0000,     353.17
    136.0000,     353.00
    140.0000,     353.26
    144.0000,     353.63
    148.0000,     353.46
    152.0000,     352.12
    156.0000,     349.50
    160.0000,     347.25
    164.0000,     338.09
    168.0000,     333.33
    172.0000,     331.98
    176.0000,     331.17
    180.0000,     330.22
    184.0000,     328.10
    188.0000,     327.42
    192.0000,     327.12
    196.0000,     327.14
    200.0000,     329.45
    204.0000,     331.24
    208.0000,     336.71
    212.0000,     353.20
    216.0000,     361.85
    220.0000,     365.23
    224.0000,     365.33
    228.0000,     364.95
           364.2370
LAYER 6
49,    15.4312
     32.0000,     510.40
     36.0000,     462.59
     40.0000,     437.53
     44.0000,     384.53
     48.0000,     362.31
     52.0000,     353.57
     56.0000,     348.80
     60.0000,     348.27
     64.0000,     348.36
     68.0000,     348.74
     72.0000,     349.99
     76.0000,     358.71
     80.0000,     375.46
     84.0000,     403.07
     88.0000,     414.81
     92.0000,     415.47
     96.0000,     415.22
    100.0000,     413.89
    104.0000,     399.89
    108.0000,     369.50
    112.0000,     333.28
    116.0000,     304.55
    120.0000,     287.94
    124.0000,     282.59
    128.0000,     282.32
    132.0000,     282.46
    136.0000,     284.01
    140.0000,     293.49
    144.0000,     313.02
    148.0000,     333.59
    152.0000,     344.36
    156.0000,     345.29
    160.0000,     344.74
    164.0000,     337.60
    168.0000,     332.10
    172.0000,     331.50
    176.0000,     330.93
    180.0000,     329.92
    184.0000,     328.15
    188.0000,     327.32
    192.0000,     327.09
    196.0000,     327.15
    200.0000,     329.00
    204.0000,     330.85
    208.0000,     336.60
    212.0000,     350.81
    216.0000,     360.80
    220.0000,     363.66
           364.4682
LAYER 7
45,    18.9743
     40.0000,     430.33
     44.0000,     370.16
     48.0000,     360.47
     52.0000,     354.15
     56.0000,     349.41
     60.0000,     349.06
     64.0000,     349.20
     68.0000,     349.60
     72.0000,     350.73
     76.0000,     359.20
     80.0000,     374.08
     84.0000,     385.28
     88.0000,     386.12
     92.0000,     386.24
     96.0000,     386.02
    100.0000,     382.79
    104.0000,     367.25
    108.0000,     339.94
    112.0000,     311.44
    116.0000,     289.76
    120.0000,     276.73
    124.0000,     270.96
    128.0000,     270.08
    132.0000,     270.02
    136.0000,     270.26
    140.0000,     273.21
    144.0000,     282.59
    148.0000,     297.62
    152.0000,     312.88
    156.0000,     323.79
    160.0000,     328.87
    164.0000,     329.79
    168.0000,     330.21
    172.0000,     330.25
    176.0000,     329.93
    180.0000,     329.06
    184.0000,     327.51
    188.0000,     326.64
    192.0000,     326.28
    196.0000,     326.11
    200.0000,     326.20
    204.0000,     326.94
    208.0000,     331.03
    212.0000,     338.86
           354.9998
LAYER 8
41,    22.8718
     48.0000,     360.38
     52.0000,     355.16
     56.0000,     353.09
     60.0000,     353.05
     64.0000,     353.20
     68.0000,     353.60
     72.0000,     355.62
     76.0000,     362.37
     80.0000,     372.46
     84.0000,     377.34
     88.0000,     377.29
     92.0000,     375.04
     96.0000,     374.57
    100.0000,     368.93
    104.0000,     354.14
    108.0000,     331.28
    112.0000,     307.49
    116.0000,     288.49
    120.0000,     276.35
    124.0000,     270.52
    128.0000,     268.78
    132.0000,     268.55
    136.0000,     268.53
    140.0000,     268.86
    144.0000,     271.15
    148.0000,     276.64
    152.0000,     284.76
    156.0000,     293.75
    160.0000,     301.65
    164.0000,     307.16
    168.0000,     310.23
    172.0000,     311.50
    176.0000,     312.57
    180.0000,     313.44
    184.0000,     314.55
    188.0000,     315.68
    192.0000,     316.45
    196.0000,     316.93
    200.0000,     317.41
    204.0000,     318.47
           324.1739
LAYER 9
35,    27.1590
     60.0000,     356.18
     64.0000,     356.78
     68.0000,     357.36
     72.0000,     358.84
     76.0000,     363.88
     80.0000,     369.98
     84.0000,     371.88
     88.0000,     372.10
     92.0000,     372.19
     96.0000,     370.07
    100.0000,     362.88
    104.0000,     349.84
    108.0000,     329.20
    112.0000,     306.93
    116.0000,     288.33
    120.0000,     276.27
    124.0000,     270.46
    128.0000,     268.62
    132.0000,     268.30
    136.0000,     268.21
    140.0000,     268.22
    144.0000,     268.50
    148.0000,     269.78
    152.0000,     272.56
    156.0000,     276.74
    160.0000,     281.60
    164.0000,     286.21
    168.0000,     289.98
    172.0000,     292.64
    176.0000,     294.11
    180.0000,     296.32
    184.0000,     298.76
    188.0000,     301.89
    192.0000,     304.21
           308.0916
LAYER 10
29,    31.8749
     72.0000,     359.50
     76.0000,     364.81
     80.0000,     367.07
     84.0000,     367.63
     88.0000,     367.73
     92.0000,     367.72
     96.0000,     367.27
    100.0000,     362.08
    104.0000,     349.26
    108.0000,     328.85
    112.0000,     306.74
    116.0000,     288.23
    120.0000,     276.24
    124.0000,     270.45
    128.0000,     268.55
    132.0000,     268.15
    136.0000,     268.04
    140.0000,     268.00
    144.0000,     268.04
    148.0000,     268.26
    152.0000,     269.00
    156.0000,     270.45
    160.0000,     272.37
    164.0000,     274.23
    168.0000,     275.92
    172.0000,     277.61
    176.0000,     280.12
    180.0000,     282.70
           290.5192
LAYER 11
25,    37.0623
     80.0000,     365.45
     84.0000,     365.63
     88.0000,     365.68
     92.0000,     365.63
     96.0000,     364.89
    100.0000,     360.41
    104.0000,     348.88
    108.0000,     328.62
    112.0000,     306.61
    116.0000,     288.17
    120.0000,     276.22
    124.0000,     270.46
    128.0000,     268.52
    132.0000,     268.07
    136.0000,     267.94
    140.0000,     267.89
    144.0000,     267.89
    148.0000,     267.95
    152.0000,     268.08
    156.0000,     268.28
    160.0000,     268.53
    164.0000,     269.02
    168.0000,     269.69
    172.0000,     270.11
           271.6497
LAYER 12
21, 
     88.0000,     365.51
     92.0000,     365.35
     96.0000,     364.46
    100.0000,     360.07
    104.0000,     348.79
    108.0000,     328.52
    112.0000,     306.55
    116.0000,     288.13
    120.0000,     276.20
    124.0000,     270.46
    128.0000,     268.50
    132.0000,     268.02
    136.0000,     267.88
    140.0000,     267.81
    144.0000,     267.80
    148.0000,     267.84
    152.0000,     267.90
    156.0000,     267.98
    160.0000,     268.08
    164.0000,     268.17
           268.2527
CALCULATED APPARENT RESISTIVITY
      6.0000,       4.0000,   1.00000,    553.2289
     10.0000,       4.0000,   1.00000,    533.5652
     14.0000,       4.0000,   1.00000,    527.8995
     18.0000,       4.0000,   1.00000,    574.7971
     22.0000,       4.0000,   1.00000,    552.0967
     26.0000,       4.0000,   1.00000,    622.8753
     30.0000,       4.0000,   1.00000,    639.3169
     34.0000,       4.0000,   1.00000,    660.4570
     38.0000,       4.0000,   1.00000,    729.7031
     42.0000,       4.0000,   1.00000,    693.4315
     46.0000,       4.0000,   1.00000,    719.1009
     50.0000,       4.0000,   1.00000,    681.3919
     54.0000,       4.0000,   1.00000,    707.2737
     58.0000,       4.0000,   1.00000,    710.8254
     62.0000,       4.0000,   1.00000,    778.4241
     66.0000,       4.0000,   1.00000,    789.8485
     70.0000,       4.0000,   1.00000,    661.2982
     74.0000,       4.0000,   1.00000,    595.4574
     78.0000,       4.0000,   1.00000,    603.9523
     82.0000,       4.0000,   1.00000,    594.1570
     86.0000,       4.0000,   1.00000,    604.9383
     90.0000,       4.0000,   1.00000,    641.6713
     94.0000,       4.0000,   1.00000,    629.4124
     98.0000,       4.0000,   1.00000,    631.1344
    102.0000,       4.0000,   1.00000,    602.9418
    106.0000,       4.0000,   1.00000,    575.1393
    110.0000,       4.0000,   1.00000,    525.7380
    114.0000,       4.0000,   1.00000,    536.0604
    118.0000,       4.0000,   1.00000,    531.7025
    122.0000,       4.0000,   1.00000,    508.1719
    126.0000,       4.0000,   1.00000,    501.9207
    130.0000,       4.0000,   1.00000,    482.9969
    134.0000,       4.0000,   1.00000,    469.5253
    138.0000,       4.0000,   1.00000,    412.6784
    142.0000,       4.0000,   1.00000,    376.2631
    146.0000,       4.0000,   1.00000,    352.3544
    150.0000,       4.0000,   1.00000,    309.6017
    154.0000,       4.0000,   1.00000,    295.4967
    158.0000,       4.0000,   1.00000,    261.5204
    162.0000,       4.0000,   1.00000,    225.3189
    166.0000,       4.0000,   1.00000,    202.8182
    170.0000,       4.0000,   1.00000,    194.2179
    174.0000,       4.0000,   1.00000,    188.0725
    178.0000,       4.0000,   1.00000,    202.6670
    182.0000,       4.0000,   1.00000,    200.8822
    186.0000,       4.0000,   1.00000,    228.3306
    190.0000,       4.0000,   1.00000,    233.8896
    194.0000,       4.0000,   1.00000,    277.8291
    198.0000,       4.0000,   1.00000,    298.8320
    202.0000,       4.0000,   1.00000,    303.1843
    206.0000,       4.0000,   1.00000,    307.5233
    210.0000,       4.0000,   1.00000,    320.2656
    214.0000,       4.0000,   1.00000,    295.8494
    218.0000,       4.0000,   1.00000,    331.9256
    222.0000,       4.0000,   1.00000,    298.2285
    226.0000,       4.0000,   1.00000,    305.5627
    230.0000,       4.0000,   1.00000,    286.5732
    234.0000,       4.0000,   1.00000,    278.2013
    238.0000,       4.0000,   1.00000,    279.4033
    242.0000,       4.0000,   1.00000,    253.0595
    246.0000,       4.0000,   1.00000,    230.5535
     10.0000,       4.0000,   2.00000,    515.4061
     14.0000,       4.0000,   2.00000,    527.7812
     18.0000,       4.0000,   2.00000,    582.2127
     22.0000,       4.0000,   2.00000,    552.5038
     26.0000,       4.0000,   2.00000,    616.2266
     30.0000,       4.0000,   2.00000,    616.8422
     34.0000,       4.0000,   2.00000,    619.3612
     38.0000,       4.0000,   2.00000,    690.1398
     42.0000,       4.0000,   2.00000,    664.7377
     46.0000,       4.0000,   2.00000,    680.7228
     50.0000,       4.0000,   2.00000,    674.2198
     54.0000,       4.0000,   2.00000,    636.1332
     58.0000,       4.0000,   2.00000,    582.0474
     62.0000,       4.0000,   2.00000,    704.5416
     66.0000,       4.0000,   2.00000,    752.2693
     70.0000,       4.0000,   2.00000,    551.1031
     74.0000,       4.0000,   2.00000,    516.6334
     78.0000,       4.0000,   2.00000,    612.6083
     82.0000,       4.0000,   2.00000,    595.4684
     86.0000,       4.0000,   2.00000,    573.9681
     90.0000,       4.0000,   2.00000,    608.6141
     94.0000,       4.0000,   2.00000,    595.3129
     98.0000,       4.0000,   2.00000,    598.2207
    102.0000,       4.0000,   2.00000,    602.1326
    106.0000,       4.0000,   2.00000,    558.0485
    110.0000,       4.0000,   2.00000,    507.3492
    114.0000,       4.0000,   2.00000,    546.4980
    118.0000,       4.0000,   2.00000,    550.1020
    122.0000,       4.0000,   2.00000,    486.9418
    126.0000,       4.0000,   2.00000,    460.1395
    130.0000,       4.0000,   2.00000,    468.8400
    134.0000,       4.0000,   2.00000,    470.4051
    138.0000,       4.0000,   2.00000,    407.7212
    142.0000,       4.0000,   2.00000,    374.6270
    146.0000,       4.0000,   2.00000,    354.0558
    150.0000,       4.0000,   2.00000,    308.7458
    154.0000,       4.0000,   2.00000,    306.7776
    158.0000,       4.0000,   2.00000,    283.6618
    162.0000,       4.0000,   2.00000,    240.5825
    166.0000,       4.0000,   2.00000,    223.9918
    170.0000,       4.0000,   2.00000,    217.7484
    174.0000,       4.0000,   2.00000,    213.7122
    178.0000,       4.0000,   2.00000,    226.1199
    182.0000,       4.0000,   2.00000,    225.8099
    186.0000,       4.0000,   2.00000,    239.4180
    190.0000,       4.0000,   2.00000,    237.0017
    194.0000,       4.0000,   2.00000,    285.5570
    198.0000,       4.0000,   2.00000,    312.9463
    202.0000,       4.0000,   2.00000,    296.5469
    206.0000,       4.0000,   2.00000,    313.2616
    210.0000,       4.0000,   2.00000,    322.2057
    214.0000,       4.0000,   2.00000,    303.2816
    218.0000,       4.0000,   2.00000,    342.9224
    222.0000,       4.0000,   2.00000,    318.9376
    226.0000,       4.0000,   2.00000,    310.6016
    230.0000,       4.0000,   2.00000,    291.2947
    234.0000,       4.0000,   2.00000,    289.1570
    238.0000,       4.0000,   2.00000,    308.1580
    242.0000,       4.0000,   2.00000,    270.0910
     14.0000,       4.0000,   3.00000,    512.6501
     18.0000,       4.0000,   3.00000,    567.0153
     22.0000,       4.0000,   3.00000,    548.1706
     26.0000,       4.0000,   3.00000,    590.5060
     30.0000,       4.0000,   3.00000,    579.1619
     34.0000,       4.0000,   3.00000,    577.2621
     38.0000,       4.0000,   3.00000,    640.2697
     42.0000,       4.0000,   3.00000,    632.7778
     46.0000,       4.0000,   3.00000,    653.3954
     50.0000,       4.0000,   3.00000,    576.7940
     54.0000,       4.0000,   3.00000,    515.7042
     58.0000,       4.0000,   3.00000,    515.6957
     62.0000,       4.0000,   3.00000,    685.3136
     66.0000,       4.0000,   3.00000,    719.4284
     70.0000,       4.0000,   3.00000,    506.9554
     74.0000,       4.0000,   3.00000,    442.5545
     78.0000,       4.0000,   3.00000,    533.5496
     82.0000,       4.0000,   3.00000,    576.7651
     86.0000,       4.0000,   3.00000,    555.1710
     90.0000,       4.0000,   3.00000,    562.1999
     94.0000,       4.0000,   3.00000,    557.5534
     98.0000,       4.0000,   3.00000,    579.1130
    102.0000,       4.0000,   3.00000,    565.3111
    106.0000,       4.0000,   3.00000,    522.0022
    110.0000,       4.0000,   3.00000,    483.0498
    114.0000,       4.0000,   3.00000,    530.8630
    118.0000,       4.0000,   3.00000,    532.7897
    122.0000,       4.0000,   3.00000,    458.5571
    126.0000,       4.0000,   3.00000,    425.5352
    130.0000,       4.0000,   3.00000,    440.8342
    134.0000,       4.0000,   3.00000,    460.5888
    138.0000,       4.0000,   3.00000,    406.8533
    142.0000,       4.0000,   3.00000,    364.0148
    146.0000,       4.0000,   3.00000,    340.2452
    150.0000,       4.0000,   3.00000,    313.2058
    154.0000,       4.0000,   3.00000,    321.0777
    158.0000,       4.0000,   3.00000,    299.3210
    162.0000,       4.0000,   3.00000,    259.3441
    166.0000,       4.0000,   3.00000,    236.3515
    170.0000,       4.0000,   3.00000,    238.5427
    174.0000,       4.0000,   3.00000,    239.4259
    178.0000,       4.0000,   3.00000,    258.1449
    182.0000,       4.0000,   3.00000,    243.6370
    186.0000,       4.0000,   3.00000,    247.2690
    190.0000,       4.0000,   3.00000,    241.9924
    194.0000,       4.0000,   3.00000,    298.4269
    198.0000,       4.0000,   3.00000,    321.8085
    202.0000,       4.0000,   3.00000,    311.1175
    206.0000,       4.0000,   3.00000,    300.7894
    210.0000,       4.0000,   3.00000,    315.5344
    214.0000,       4.0000,   3.00000,    304.7696
    218.0000,       4.0000,   3.00000,    353.4362
    222.0000,       4.0000,   3.00000,    325.6419
    226.0000,       4.0000,   3.00000,    312.4756
    230.0000,       4.0000,   3.00000,    287.5784
    234.0000,       4.0000,   3.00000,    306.7607
    238.0000,       4.0000,   3.00000,    327.7675
     18.0000,      12.0000,   1.00000,    531.2396
     22.0000,      12.0000,   1.00000,    553.8262
     26.0000,      12.0000,   1.00000,    554.1615
     30.0000,      12.0000,   1.00000,    554.6689
     34.0000,      12.0000,   1.00000,    571.7462
     38.0000,      12.0000,   1.00000,    593.2523
     42.0000,      12.0000,   1.00000,    617.4444
     46.0000,      12.0000,   1.00000,    574.5598
     50.0000,      12.0000,   1.00000,    504.9211
     54.0000,      12.0000,   1.00000,    477.4572
     58.0000,      12.0000,   1.00000,    552.2297
     62.0000,      12.0000,   1.00000,    624.8542
     66.0000,      12.0000,   1.00000,    629.2906
     70.0000,      12.0000,   1.00000,    554.1123
     74.0000,      12.0000,   1.00000,    469.8716
     78.0000,      12.0000,   1.00000,    463.5166
     82.0000,      12.0000,   1.00000,    511.2937
     86.0000,      12.0000,   1.00000,    548.8539
     90.0000,      12.0000,   1.00000,    539.5488
     94.0000,      12.0000,   1.00000,    544.4423
     98.0000,      12.0000,   1.00000,    542.9780
    102.0000,      12.0000,   1.00000,    524.0137
    106.0000,      12.0000,   1.00000,    497.3985
    110.0000,      12.0000,   1.00000,    494.8605
    114.0000,      12.0000,   1.00000,    492.0452
    118.0000,      12.0000,   1.00000,    477.7041
    122.0000,      12.0000,   1.00000,    450.3870
    126.0000,      12.0000,   1.00000,    423.3552
    130.0000,      12.0000,   1.00000,    418.1891
    134.0000,      12.0000,   1.00000,    423.3442
    138.0000,      12.0000,   1.00000,    409.2397
    142.0000,      12.0000,   1.00000,    365.7648
    146.0000,      12.0000,   1.00000,    334.4964
    150.0000,      12.0000,   1.00000,    325.8813
    154.0000,      12.0000,   1.00000,    318.0413
    158.0000,      12.0000,   1.00000,    303.8266
    162.0000,      12.0000,   1.00000,    276.3158
    166.0000,      12.0000,   1.00000,    257.2060
    170.0000,      12.0000,   1.00000,    250.3974
    174.0000,      12.0000,   1.00000,    264.6705
    178.0000,      12.0000,   1.00000,    265.1649
    182.0000,      12.0000,   1.00000,    260.8282
    186.0000,      12.0000,   1.00000,    251.8149
    190.0000,      12.0000,   1.00000,    271.5660
    194.0000,      12.0000,   1.00000,    293.2471
    198.0000,      12.0000,   1.00000,    318.7160
    202.0000,      12.0000,   1.00000,    313.1370
    206.0000,      12.0000,   1.00000,    306.1859
    210.0000,      12.0000,   1.00000,    297.0872
    214.0000,      12.0000,   1.00000,    320.4115
    218.0000,      12.0000,   1.00000,    326.5525
    222.0000,      12.0000,   1.00000,    325.3018
    226.0000,      12.0000,   1.00000,    305.1837
    230.0000,      12.0000,   1.00000,    306.3862
    234.0000,      12.0000,   1.00000,    310.1550
     18.0000,       4.0000,   4.00000,    549.3746
     22.0000,       4.0000,   4.00000,    513.6375
     26.0000,       4.0000,   4.00000,    565.5382
     30.0000,       4.0000,   4.00000,    546.1934
     34.0000,       4.0000,   4.00000,    540.6454
     38.0000,       4.0000,   4.00000,    615.3326
     42.0000,       4.0000,   4.00000,    596.3496
     46.0000,       4.0000,   4.00000,    577.9583
     50.0000,       4.0000,   4.00000,    479.7088
     54.0000,       4.0000,   4.00000,    451.7473
     58.0000,       4.0000,   4.00000,    486.8906
     62.0000,       4.0000,   4.00000,    646.7220
     66.0000,       4.0000,   4.00000,    692.1998
     70.0000,       4.0000,   4.00000,    484.3934
     74.0000,       4.0000,   4.00000,    408.0084
     78.0000,       4.0000,   4.00000,    463.8660
     82.0000,       4.0000,   4.00000,    502.5527
     86.0000,       4.0000,   4.00000,    526.3613
     90.0000,       4.0000,   4.00000,    546.4720
     94.0000,       4.0000,   4.00000,    533.2910
     98.0000,       4.0000,   4.00000,    543.6321
    102.0000,       4.0000,   4.00000,    526.6095
    106.0000,       4.0000,   4.00000,    488.1192
    110.0000,       4.0000,   4.00000,    456.7210
    114.0000,       4.0000,   4.00000,    493.9304
    118.0000,       4.0000,   4.00000,    486.6863
    122.0000,       4.0000,   4.00000,    431.1442
    126.0000,       4.0000,   4.00000,    410.5820
    130.0000,       4.0000,   4.00000,    415.6949
    134.0000,       4.0000,   4.00000,    441.4196
    138.0000,       4.0000,   4.00000,    395.2231
    142.0000,       4.0000,   4.00000,    354.7937
    146.0000,       4.0000,   4.00000,    337.0298
    150.0000,       4.0000,   4.00000,    313.2591
    154.0000,       4.0000,   4.00000,    332.1579
    158.0000,       4.0000,   4.00000,    313.0111
    162.0000,       4.0000,   4.00000,    268.6730
    166.0000,       4.0000,   4.00000,    251.5219
    170.0000,       4.0000,   4.00000,    252.1119
    174.0000,       4.0000,   4.00000,    261.1042
    178.0000,       4.0000,   4.00000,    278.7749
    182.0000,       4.0000,   4.00000,    255.8048
    186.0000,       4.0000,   4.00000,    258.9306
    190.0000,       4.0000,   4.00000,    252.1407
    194.0000,       4.0000,   4.00000,    306.0219
    198.0000,       4.0000,   4.00000,    338.3859
    202.0000,       4.0000,   4.00000,    311.1283
    206.0000,       4.0000,   4.00000,    304.7011
    210.0000,       4.0000,   4.00000,    307.7934
    214.0000,       4.0000,   4.00000,    300.2800
    218.0000,       4.0000,   4.00000,    354.9129
    222.0000,       4.0000,   4.00000,    319.9930
    226.0000,       4.0000,   4.00000,    312.3980
    230.0000,       4.0000,   4.00000,    299.8113
    234.0000,       4.0000,   4.00000,    310.2347
     24.0000,      16.0000,   1.00000,    508.4928
     28.0000,      16.0000,   1.00000,    511.3919
     32.0000,      16.0000,   1.00000,    548.1035
     36.0000,      16.0000,   1.00000,    556.8909
     40.0000,      16.0000,   1.00000,    535.1927
     44.0000,      16.0000,   1.00000,    491.6580
     48.0000,      16.0000,   1.00000,    457.4532
     52.0000,      16.0000,   1.00000,    462.0569
     56.0000,      16.0000,   1.00000,    493.9305
     60.0000,      16.0000,   1.00000,    541.2772
     64.0000,      16.0000,   1.00000,    552.9052
     68.0000,      16.0000,   1.00000,    542.0732
     72.0000,      16.0000,   1.00000,    506.0922
     76.0000,      16.0000,   1.00000,    436.5828
     80.0000,      16.0000,   1.00000,    419.9503
     84.0000,      16.0000,   1.00000,    444.1613
     88.0000,      16.0000,   1.00000,    487.6566
     92.0000,      16.0000,   1.00000,    522.1062
     96.0000,      16.0000,   1.00000,    513.1545
    100.0000,      16.0000,   1.00000,    487.2784
    104.0000,      16.0000,   1.00000,    472.5552
    108.0000,      16.0000,   1.00000,    460.7050
    112.0000,      16.0000,   1.00000,    437.7200
    116.0000,      16.0000,   1.00000,    420.4490
    120.0000,      16.0000,   1.00000,    417.6367
    124.0000,      16.0000,   1.00000,    411.4735
    128.0000,      16.0000,   1.00000,    408.3360
    132.0000,      16.0000,   1.00000,    397.2223
    136.0000,      16.0000,   1.00000,    382.8329
    140.0000,      16.0000,   1.00000,    375.7487
    144.0000,      16.0000,   1.00000,    354.3601
    148.0000,      16.0000,   1.00000,    339.5216
    152.0000,      16.0000,   1.00000,    327.9584
    156.0000,      16.0000,   1.00000,    309.7572
    160.0000,      16.0000,   1.00000,    302.5662
    164.0000,      16.0000,   1.00000,    285.3216
    168.0000,      16.0000,   1.00000,    274.5207
    172.0000,      16.0000,   1.00000,    275.1863
    176.0000,      16.0000,   1.00000,    271.0269
    180.0000,      16.0000,   1.00000,    274.7791
    184.0000,      16.0000,   1.00000,    276.0624
    188.0000,      16.0000,   1.00000,    283.8870
    192.0000,      16.0000,   1.00000,    304.3760
    196.0000,      16.0000,   1.00000,    307.5566
    200.0000,      16.0000,   1.00000,    317.4888
    204.0000,      16.0000,   1.00000,    318.3700
    208.0000,      16.0000,   1.00000,    306.7314
    212.0000,      16.0000,   1.00000,    313.1082
    216.0000,      16.0000,   1.00000,    304.1746
    220.0000,      16.0000,   1.00000,    306.6882
    224.0000,      16.0000,   1.00000,    319.1083
    228.0000,      16.0000,   1.00000,    314.0276
     22.0000,       4.0000,   5.00000,    483.2574
     26.0000,       4.0000,   5.00000,    528.5880
     30.0000,       4.0000,   5.00000,    526.2226
     34.0000,       4.0000,   5.00000,    524.8273
     38.0000,       4.0000,   5.00000,    589.4034
     42.0000,       4.0000,   5.00000,    541.5459
     46.0000,       4.0000,   5.00000,    491.3000
     50.0000,       4.0000,   5.00000,    440.7969
     54.0000,       4.0000,   5.00000,    432.0871
     58.0000,       4.0000,   5.00000,    450.6474
     62.0000,       4.0000,   5.00000,    611.4152
     66.0000,       4.0000,   5.00000,    658.5291
     70.0000,       4.0000,   5.00000,    459.5873
     74.0000,       4.0000,   5.00000,    385.5080
     78.0000,       4.0000,   5.00000,    429.8303
     82.0000,       4.0000,   5.00000,    439.5371
     86.0000,       4.0000,   5.00000,    468.1357
     90.0000,       4.0000,   5.00000,    535.5532
     94.0000,       4.0000,   5.00000,    519.9268
     98.0000,       4.0000,   5.00000,    508.1488
    102.0000,       4.0000,   5.00000,    498.2131
    106.0000,       4.0000,   5.00000,    462.2921
    110.0000,       4.0000,   5.00000,    420.9546
    114.0000,       4.0000,   5.00000,    448.1490
    118.0000,       4.0000,   5.00000,    446.3851
    122.0000,       4.0000,   5.00000,    403.6074
    126.0000,       4.0000,   5.00000,    392.9925
    130.0000,       4.0000,   5.00000,    408.0861
    134.0000,       4.0000,   5.00000,    418.7335
    138.0000,       4.0000,   5.00000,    374.9105
    142.0000,       4.0000,   5.00000,    351.8625
    146.0000,       4.0000,   5.00000,    340.7258
    150.0000,       4.0000,   5.00000,    316.3301
    154.0000,       4.0000,   5.00000,    334.9130
    158.0000,       4.0000,   5.00000,    319.4592
    162.0000,       4.0000,   5.00000,    277.9995
    166.0000,       4.0000,   5.00000,    260.4496
    170.0000,       4.0000,   5.00000,    267.4352
    174.0000,       4.0000,   5.00000,    268.4150
    178.0000,       4.0000,   5.00000,    285.0677
    182.0000,       4.0000,   5.00000,    267.9207
    186.0000,       4.0000,   5.00000,    272.1707
    190.0000,       4.0000,   5.00000,    261.4959
    194.0000,       4.0000,   5.00000,    320.4951
    198.0000,       4.0000,   5.00000,    339.4565
    202.0000,       4.0000,   5.00000,    316.9122
    206.0000,       4.0000,   5.00000,    307.1454
    210.0000,       4.0000,   5.00000,    313.5952
    214.0000,       4.0000,   5.00000,    293.6859
    218.0000,       4.0000,   5.00000,    338.9414
    222.0000,       4.0000,   5.00000,    317.0301
    226.0000,       4.0000,   5.00000,    318.1088
    230.0000,       4.0000,   5.00000,    304.0245
     26.0000,       4.0000,   6.00000,    504.5966
     30.0000,       4.0000,   6.00000,    507.7837
     34.0000,       4.0000,   6.00000,    513.9594
     38.0000,       4.0000,   6.00000,    547.6246
     42.0000,       4.0000,   6.00000,    478.5808
     46.0000,       4.0000,   6.00000,    467.4514
     50.0000,       4.0000,   6.00000,    423.7175
     54.0000,       4.0000,   6.00000,    413.4507
     58.0000,       4.0000,   6.00000,    430.0060
     62.0000,       4.0000,   6.00000,    573.5778
     66.0000,       4.0000,   6.00000,    619.2139
     70.0000,       4.0000,   6.00000,    431.4545
     74.0000,       4.0000,   6.00000,    363.9765
     78.0000,       4.0000,   6.00000,    405.8435
     82.0000,       4.0000,   6.00000,    416.0196
     86.0000,       4.0000,   6.00000,    429.2477
     90.0000,       4.0000,   6.00000,    484.9200
     94.0000,       4.0000,   6.00000,    499.8576
     98.0000,       4.0000,   6.00000,    500.2862
    102.0000,       4.0000,   6.00000,    476.4017
    106.0000,       4.0000,   6.00000,    433.6622
    110.0000,       4.0000,   6.00000,    386.2186
    114.0000,       4.0000,   6.00000,    411.2637
    118.0000,       4.0000,   6.00000,    416.4987
    122.0000,       4.0000,   6.00000,    377.5481
    126.0000,       4.0000,   6.00000,    375.1570
    130.0000,       4.0000,   6.00000,    392.4527
    134.0000,       4.0000,   6.00000,    408.2964
    138.0000,       4.0000,   6.00000,    364.4846
    142.0000,       4.0000,   6.00000,    346.7946
    146.0000,       4.0000,   6.00000,    344.4132
    150.0000,       4.0000,   6.00000,    321.9119
    154.0000,       4.0000,   6.00000,    336.5380
    158.0000,       4.0000,   6.00000,    321.1275
    162.0000,       4.0000,   6.00000,    283.5921
    166.0000,       4.0000,   6.00000,    269.3611
    170.0000,       4.0000,   6.00000,    270.9113
    174.0000,       4.0000,   6.00000,    270.3258
    178.0000,       4.0000,   6.00000,    287.6761
    182.0000,       4.0000,   6.00000,    274.2196
    186.0000,       4.0000,   6.00000,    282.1028
    190.0000,       4.0000,   6.00000,    274.0993
    194.0000,       4.0000,   6.00000,    325.6528
    198.0000,       4.0000,   6.00000,    346.8154
    202.0000,       4.0000,   6.00000,    319.5266
    206.0000,       4.0000,   6.00000,    313.6726
    210.0000,       4.0000,   6.00000,    315.7207
    214.0000,       4.0000,   6.00000,    289.8866
    218.0000,       4.0000,   6.00000,    330.4263
    222.0000,       4.0000,   6.00000,    313.9116
    226.0000,       4.0000,   6.00000,    319.4113
     30.0000,      20.0000,   1.00000,    509.2188
     34.0000,      20.0000,   1.00000,    507.6929
     38.0000,      20.0000,   1.00000,    477.7469
     42.0000,      20.0000,   1.00000,    459.6927
     46.0000,      20.0000,   1.00000,    456.1861
     50.0000,      20.0000,   1.00000,    446.6693
     54.0000,      20.0000,   1.00000,    467.8082
     58.0000,      20.0000,   1.00000,    498.6102
     62.0000,      20.0000,   1.00000,    487.1128
     66.0000,      20.0000,   1.00000,    473.4207
     70.0000,      20.0000,   1.00000,    483.9492
     74.0000,      20.0000,   1.00000,    453.5904
     78.0000,      20.0000,   1.00000,    407.5594
     82.0000,      20.0000,   1.00000,    411.8877
     86.0000,      20.0000,   1.00000,    426.7086
     90.0000,      20.0000,   1.00000,    435.2735
     94.0000,      20.0000,   1.00000,    463.7624
     98.0000,      20.0000,   1.00000,    485.1311
    102.0000,      20.0000,   1.00000,    456.9207
    106.0000,      20.0000,   1.00000,    427.1832
    110.0000,      20.0000,   1.00000,    410.5408
    114.0000,      20.0000,   1.00000,    389.8171
    118.0000,      20.0000,   1.00000,    377.0321
    122.0000,      20.0000,   1.00000,    386.3773
    126.0000,      20.0000,   1.00000,    386.4124
    130.0000,      20.0000,   1.00000,    376.3354
    134.0000,      20.0000,   1.00000,    375.8275
    138.0000,      20.0000,   1.00000,    375.4884
    142.0000,      20.0000,   1.00000,    362.7131
    146.0000,      20.0000,   1.00000,    351.2760
    150.0000,      20.0000,   1.00000,    340.0471
    154.0000,      20.0000,   1.00000,    323.2747
    158.0000,      20.0000,   1.00000,    306.2678
    162.0000,      20.0000,   1.00000,    302.3308
    166.0000,      20.0000,   1.00000,    291.0428
    170.0000,      20.0000,   1.00000,    278.6535
    174.0000,      20.0000,   1.00000,    273.7214
    178.0000,      20.0000,   1.00000,    277.7987
    182.0000,      20.0000,   1.00000,    278.7273
    186.0000,      20.0000,   1.00000,    299.1143
    190.0000,      20.0000,   1.00000,    309.3326
    194.0000,      20.0000,   1.00000,    314.2503
    198.0000,      20.0000,   1.00000,    315.7084
    202.0000,      20.0000,   1.00000,    325.6043
    206.0000,      20.0000,   1.00000,    318.4556
    210.0000,      20.0000,   1.00000,    312.6672
    214.0000,      20.0000,   1.00000,    305.6733
    218.0000,      20.0000,   1.00000,    307.1178
    222.0000,      20.0000,   1.00000,    302.9441
     30.0000,       4.0000,   7.00000,    493.8063
     34.0000,       4.0000,   7.00000,    478.3660
     38.0000,       4.0000,   7.00000,    503.1405
     42.0000,       4.0000,   7.00000,    464.9245
     46.0000,       4.0000,   7.00000,    459.5909
     50.0000,       4.0000,   7.00000,    415.1772
     54.0000,       4.0000,   7.00000,    395.8298
     58.0000,       4.0000,   7.00000,    412.9592
     62.0000,       4.0000,   7.00000,    544.4116
     66.0000,       4.0000,   7.00000,    576.9348
     70.0000,       4.0000,   7.00000,    403.5394
     74.0000,       4.0000,   7.00000,    340.9599
     78.0000,       4.0000,   7.00000,    390.3438
     82.0000,       4.0000,   7.00000,    407.7249
     86.0000,       4.0000,   7.00000,    411.8139
     90.0000,       4.0000,   7.00000,    442.5201
     94.0000,       4.0000,   7.00000,    461.0621
     98.0000,       4.0000,   7.00000,    490.3513
    102.0000,       4.0000,   7.00000,    466.1428
    106.0000,       4.0000,   7.00000,    405.1745
    110.0000,       4.0000,   7.00000,    361.9745
    114.0000,       4.0000,   7.00000,    388.4555
    118.0000,       4.0000,   7.00000,    390.3885
    122.0000,       4.0000,   7.00000,    359.1016
    126.0000,       4.0000,   7.00000,    353.6907
    130.0000,       4.0000,   7.00000,    374.0525
    134.0000,       4.0000,   7.00000,    401.7088
    138.0000,       4.0000,   7.00000,    366.2787
    142.0000,       4.0000,   7.00000,    344.4972
    146.0000,       4.0000,   7.00000,    343.4830
    150.0000,       4.0000,   7.00000,    324.3480
    154.0000,       4.0000,   7.00000,    342.5139
    158.0000,       4.0000,   7.00000,    324.0226
    162.0000,       4.0000,   7.00000,    285.7929
    166.0000,       4.0000,   7.00000,    269.6317
    170.0000,       4.0000,   7.00000,    268.6583
    174.0000,       4.0000,   7.00000,    270.2309
    178.0000,       4.0000,   7.00000,    291.0497
    182.0000,       4.0000,   7.00000,    275.1342
    186.0000,       4.0000,   7.00000,    288.4637
    190.0000,       4.0000,   7.00000,    278.2616
    194.0000,       4.0000,   7.00000,    334.3600
    198.0000,       4.0000,   7.00000,    354.1357
    202.0000,       4.0000,   7.00000,    326.7789
    206.0000,       4.0000,   7.00000,    315.3982
    210.0000,       4.0000,   7.00000,    313.6784
    214.0000,       4.0000,   7.00000,    290.4429
    218.0000,       4.0000,   7.00000,    337.3009
    222.0000,       4.0000,   7.00000,    310.6929
     34.0000,       4.0000,   8.00000,    441.1851
     38.0000,       4.0000,   8.00000,    488.2101
     42.0000,       4.0000,   8.00000,    466.8041
     46.0000,       4.0000,   8.00000,    456.3926
     50.0000,       4.0000,   8.00000,    404.5814
     54.0000,       4.0000,   8.00000,    387.2708
     58.0000,       4.0000,   8.00000,    392.5636
     62.0000,       4.0000,   8.00000,    518.1212
     66.0000,       4.0000,   8.00000,    545.6079
     70.0000,       4.0000,   8.00000,    375.2012
     74.0000,       4.0000,   8.00000,    324.0373
     78.0000,       4.0000,   8.00000,    378.5482
     82.0000,       4.0000,   8.00000,    396.5213
     86.0000,       4.0000,   8.00000,    399.7383
     90.0000,       4.0000,   8.00000,    431.6795
     94.0000,       4.0000,   8.00000,    431.9738
     98.0000,       4.0000,   8.00000,    453.5499
    102.0000,       4.0000,   8.00000,    448.2737
    106.0000,       4.0000,   8.00000,    396.2996
    110.0000,       4.0000,   8.00000,    347.2449
    114.0000,       4.0000,   8.00000,    371.2427
    118.0000,       4.0000,   8.00000,    375.5072
    122.0000,       4.0000,   8.00000,    339.1360
    126.0000,       4.0000,   8.00000,    336.5398
    130.0000,       4.0000,   8.00000,    361.3262
    134.0000,       4.0000,   8.00000,    394.7938
    138.0000,       4.0000,   8.00000,    366.0240
    142.0000,       4.0000,   8.00000,    348.7029
    146.0000,       4.0000,   8.00000,    341.6465
    150.0000,       4.0000,   8.00000,    324.9698
    154.0000,       4.0000,   8.00000,    347.3316
    158.0000,       4.0000,   8.00000,    330.5667
    162.0000,       4.0000,   8.00000,    283.7471
    166.0000,       4.0000,   8.00000,    262.3847
    170.0000,       4.0000,   8.00000,    266.4310
    174.0000,       4.0000,   8.00000,    269.8813
    178.0000,       4.0000,   8.00000,    290.2828
    182.0000,       4.0000,   8.00000,    278.5490
    186.0000,       4.0000,   8.00000,    285.1466
    190.0000,       4.0000,   8.00000,    279.6812
    194.0000,       4.0000,   8.00000,    340.9007
    198.0000,       4.0000,   8.00000,    364.0977
    202.0000,       4.0000,   8.00000,    332.2514
    206.0000,       4.0000,   8.00000,    314.7135
    210.0000,       4.0000,   8.00000,    314.4613
    214.0000,       4.0000,   8.00000,    297.0053
    218.0000,       4.0000,   8.00000,    341.8489
     42.0000,      28.0000,   1.00000,    440.8236
     46.0000,      28.0000,   1.00000,    437.8229
     50.0000,      28.0000,   1.00000,    453.1862
     54.0000,      28.0000,   1.00000,    455.3769
     58.0000,      28.0000,   1.00000,    429.3301
     62.0000,      28.0000,   1.00000,    401.7981
     66.0000,      28.0000,   1.00000,    394.5398
     70.0000,      28.0000,   1.00000,    404.4844
     74.0000,      28.0000,   1.00000,    411.1702
     78.0000,      28.0000,   1.00000,    398.7665
     82.0000,      28.0000,   1.00000,    382.4495
     86.0000,      28.0000,   1.00000,    391.0385
     90.0000,      28.0000,   1.00000,    404.7042
     94.0000,      28.0000,   1.00000,    396.3058
     98.0000,      28.0000,   1.00000,    384.0264
    102.0000,      28.0000,   1.00000,    381.4320
    106.0000,      28.0000,   1.00000,    387.8179
    110.0000,      28.0000,   1.00000,    390.3590
    114.0000,      28.0000,   1.00000,    367.2224
    118.0000,      28.0000,   1.00000,    345.9332
    122.0000,      28.0000,   1.00000,    346.1986
    126.0000,      28.0000,   1.00000,    352.7372
    130.0000,      28.0000,   1.00000,    353.2277
    134.0000,      28.0000,   1.00000,    355.1987
    138.0000,      28.0000,   1.00000,    357.1882
    142.0000,      28.0000,   1.00000,    365.3070
    146.0000,      28.0000,   1.00000,    362.9111
    150.0000,      28.0000,   1.00000,    344.9396
    154.0000,      28.0000,   1.00000,    323.2610
    158.0000,      28.0000,   1.00000,    307.6562
    162.0000,      28.0000,   1.00000,    296.3180
    166.0000,      28.0000,   1.00000,    290.3873
    170.0000,      28.0000,   1.00000,    278.1586
    174.0000,      28.0000,   1.00000,    273.8548
    178.0000,      28.0000,   1.00000,    273.3505
    182.0000,      28.0000,   1.00000,    286.2405
    186.0000,      28.0000,   1.00000,    301.6342
    190.0000,      28.0000,   1.00000,    313.5296
    194.0000,      28.0000,   1.00000,    317.5125
    198.0000,      28.0000,   1.00000,    322.7397
    202.0000,      28.0000,   1.00000,    324.5004
    206.0000,      28.0000,   1.00000,    336.7481
    210.0000,      28.0000,   1.00000,    332.0795
     42.0000,       4.0000,  10.00000,    454.9856
     46.0000,       4.0000,  10.00000,    445.3945
     50.0000,       4.0000,  10.00000,    391.9931
     54.0000,       4.0000,  10.00000,    364.8354
     58.0000,       4.0000,  10.00000,    364.5267
     62.0000,       4.0000,  10.00000,    473.4215
     66.0000,       4.0000,  10.00000,    497.0119
     70.0000,       4.0000,  10.00000,    349.2779
     74.0000,       4.0000,  10.00000,    300.2213
     78.0000,       4.0000,  10.00000,    347.8520
     82.0000,       4.0000,  10.00000,    372.8071
     86.0000,       4.0000,  10.00000,    386.9471
     90.0000,       4.0000,  10.00000,    421.1276
     94.0000,       4.0000,  10.00000,    411.0900
     98.0000,       4.0000,  10.00000,    410.7603
    102.0000,       4.0000,  10.00000,    395.2628
    106.0000,       4.0000,  10.00000,    367.4731
    110.0000,       4.0000,  10.00000,    341.6936
    114.0000,       4.0000,  10.00000,    359.6060
    118.0000,       4.0000,  10.00000,    352.0565
    122.0000,       4.0000,  10.00000,    320.2472
    126.0000,       4.0000,  10.00000,    321.4376
    130.0000,       4.0000,  10.00000,    347.6192
    134.0000,       4.0000,  10.00000,    382.9315
    138.0000,       4.0000,  10.00000,    356.6592
    142.0000,       4.0000,  10.00000,    346.8450
    146.0000,       4.0000,  10.00000,    348.8564
    150.0000,       4.0000,  10.00000,    332.3314
    154.0000,       4.0000,  10.00000,    347.5712
    158.0000,       4.0000,  10.00000,    323.9639
    162.0000,       4.0000,  10.00000,    278.5098
    166.0000,       4.0000,  10.00000,    257.7404
    170.0000,       4.0000,  10.00000,    258.5951
    174.0000,       4.0000,  10.00000,    264.3106
    178.0000,       4.0000,  10.00000,    285.6653
    182.0000,       4.0000,  10.00000,    272.1194
    186.0000,       4.0000,  10.00000,    282.3951
    190.0000,       4.0000,  10.00000,    278.6123
    194.0000,       4.0000,  10.00000,    341.5820
    198.0000,       4.0000,  10.00000,    366.7432
    202.0000,       4.0000,  10.00000,    338.7407
    206.0000,       4.0000,  10.00000,    327.7465
    210.0000,       4.0000,  10.00000,    328.6253
     54.0000,      36.0000,   1.00000,    414.0795
     58.0000,      36.0000,   1.00000,    394.1346
     62.0000,      36.0000,   1.00000,    382.8123
     66.0000,      36.0000,   1.00000,    370.7464
     70.0000,      36.0000,   1.00000,    369.5388
     74.0000,      36.0000,   1.00000,    379.4664
     78.0000,      36.0000,   1.00000,    384.5900
     82.0000,      36.0000,   1.00000,    374.5003
     86.0000,      36.0000,   1.00000,    356.7790
     90.0000,      36.0000,   1.00000,    356.1362
     94.0000,      36.0000,   1.00000,    363.8711
     98.0000,      36.0000,   1.00000,    369.0745
    102.0000,      36.0000,   1.00000,    369.5013
    106.0000,      36.0000,   1.00000,    361.8484
    110.0000,      36.0000,   1.00000,    352.0377
    114.0000,      36.0000,   1.00000,    348.1436
    118.0000,      36.0000,   1.00000,    355.7429
    122.0000,      36.0000,   1.00000,    360.1493
    126.0000,      36.0000,   1.00000,    352.7717
    130.0000,      36.0000,   1.00000,    350.5621
    134.0000,      36.0000,   1.00000,    347.5496
    138.0000,      36.0000,   1.00000,    348.8593
    142.0000,      36.0000,   1.00000,    347.4727
    146.0000,      36.0000,   1.00000,    340.4366
    150.0000,      36.0000,   1.00000,    329.4406
    154.0000,      36.0000,   1.00000,    315.2944
    158.0000,      36.0000,   1.00000,    304.3080
    162.0000,      36.0000,   1.00000,    297.9146
    166.0000,      36.0000,   1.00000,    285.0186
    170.0000,      36.0000,   1.00000,    280.7300
    174.0000,      36.0000,   1.00000,    273.3429
    178.0000,      36.0000,   1.00000,    275.0367
    182.0000,      36.0000,   1.00000,    284.2164
    186.0000,      36.0000,   1.00000,    290.8282
    190.0000,      36.0000,   1.00000,    300.8273
    194.0000,      36.0000,   1.00000,    312.3862
    198.0000,      36.0000,   1.00000,    317.1857
     54.0000,      12.0000,   4.00000,    347.6692
     58.0000,      12.0000,   4.00000,    379.0100
     62.0000,      12.0000,   4.00000,    423.7176
     66.0000,      12.0000,   4.00000,    415.4677
     70.0000,      12.0000,   4.00000,    360.5667
     74.0000,      12.0000,   4.00000,    314.3698
     78.0000,      12.0000,   4.00000,    319.2585
     82.0000,      12.0000,   4.00000,    343.5122
     86.0000,      12.0000,   4.00000,    364.4985
     90.0000,      12.0000,   4.00000,    379.7938
     94.0000,      12.0000,   4.00000,    397.2500
     98.0000,      12.0000,   4.00000,    397.6592
    102.0000,      12.0000,   4.00000,    382.6835
    106.0000,      12.0000,   4.00000,    350.8864
    110.0000,      12.0000,   4.00000,    332.9384
    114.0000,      12.0000,   4.00000,    330.9343
    118.0000,      12.0000,   4.00000,    339.6089
    122.0000,      12.0000,   4.00000,    339.8851
    126.0000,      12.0000,   4.00000,    333.3440
    130.0000,      12.0000,   4.00000,    346.8827
    134.0000,      12.0000,   4.00000,    356.4534
    138.0000,      12.0000,   4.00000,    356.9091
    142.0000,      12.0000,   4.00000,    342.6371
    146.0000,      12.0000,   4.00000,    330.7746
    150.0000,      12.0000,   4.00000,    331.0623
    154.0000,      12.0000,   4.00000,    325.8017
    158.0000,      12.0000,   4.00000,    311.0703
    162.0000,      12.0000,   4.00000,    283.4989
    166.0000,      12.0000,   4.00000,    258.8038
    170.0000,      12.0000,   4.00000,    253.6512
    174.0000,      12.0000,   4.00000,    262.2627
    178.0000,      12.0000,   4.00000,    265.3177
    182.0000,      12.0000,   4.00000,    270.5399
    186.0000,      12.0000,   4.00000,    266.7954
    190.0000,      12.0000,   4.00000,    292.2711
    194.0000,      12.0000,   4.00000,    324.2406
    198.0000,      12.0000,   4.00000,    348.9861
     66.0000,      44.0000,   1.00000,    365.9737
     70.0000,      44.0000,   1.00000,    360.8652
     74.0000,      44.0000,   1.00000,    362.2835
     78.0000,      44.0000,   1.00000,    366.0079
     82.0000,      44.0000,   1.00000,    368.4242
     86.0000,      44.0000,   1.00000,    358.4586
     90.0000,      44.0000,   1.00000,    337.5563
     94.0000,      44.0000,   1.00000,    339.3981
     98.0000,      44.0000,   1.00000,    350.3547
    102.0000,      44.0000,   1.00000,    355.1121
    106.0000,      44.0000,   1.00000,    361.0104
    110.0000,      44.0000,   1.00000,    365.6970
    114.0000,      44.0000,   1.00000,    366.6341
    118.0000,      44.0000,   1.00000,    362.0341
    122.0000,      44.0000,   1.00000,    353.8055
    126.0000,      44.0000,   1.00000,    348.6188
    130.0000,      44.0000,   1.00000,    348.4634
    134.0000,      44.0000,   1.00000,    352.8795
    138.0000,      44.0000,   1.00000,    343.1671
    142.0000,      44.0000,   1.00000,    327.3375
    146.0000,      44.0000,   1.00000,    318.1194
    150.0000,      44.0000,   1.00000,    313.0370
    154.0000,      44.0000,   1.00000,    303.4990
    158.0000,      44.0000,   1.00000,    295.6994
    162.0000,      44.0000,   1.00000,    288.9818
    166.0000,      44.0000,   1.00000,    286.2903
    170.0000,      44.0000,   1.00000,    281.5283
    174.0000,      44.0000,   1.00000,    281.6674
    178.0000,      44.0000,   1.00000,    282.1303
    182.0000,      44.0000,   1.00000,    284.9936
    186.0000,      44.0000,   1.00000,    291.3734
     66.0000,      12.0000,   5.00000,    406.1168
     70.0000,      12.0000,   5.00000,    351.3615
     74.0000,      12.0000,   5.00000,    304.0641
     78.0000,      12.0000,   5.00000,    309.5434
     82.0000,      12.0000,   5.00000,    333.9281
     86.0000,      12.0000,   5.00000,    356.6607
     90.0000,      12.0000,   5.00000,    369.8843
     94.0000,      12.0000,   5.00000,    384.9587
     98.0000,      12.0000,   5.00000,    386.9208
    102.0000,      12.0000,   5.00000,    377.5841
    106.0000,      12.0000,   5.00000,    356.1665
    110.0000,      12.0000,   5.00000,    343.3811
    114.0000,      12.0000,   5.00000,    341.8301
    118.0000,      12.0000,   5.00000,    340.7275
    122.0000,      12.0000,   5.00000,    330.0627
    126.0000,      12.0000,   5.00000,    327.6911
    130.0000,      12.0000,   5.00000,    348.2827
    134.0000,      12.0000,   5.00000,    358.8830
    138.0000,      12.0000,   5.00000,    350.2721
    142.0000,      12.0000,   5.00000,    330.9474
    146.0000,      12.0000,   5.00000,    318.6814
    150.0000,      12.0000,   5.00000,    319.7658
    154.0000,      12.0000,   5.00000,    311.9037
    158.0000,      12.0000,   5.00000,    298.9117
    162.0000,      12.0000,   5.00000,    273.5077
    166.0000,      12.0000,   5.00000,    255.7492
    170.0000,      12.0000,   5.00000,    252.0469
    174.0000,      12.0000,   5.00000,    258.3358
    178.0000,      12.0000,   5.00000,    260.1942
    182.0000,      12.0000,   5.00000,    268.0383
    186.0000,      12.0000,   5.00000,    267.5605
     78.0000,      52.0000,   1.00000,    359.5396
     82.0000,      52.0000,   1.00000,    360.4531
     86.0000,      52.0000,   1.00000,    361.2905
     90.0000,      52.0000,   1.00000,    353.6116
     94.0000,      52.0000,   1.00000,    342.9192
     98.0000,      52.0000,   1.00000,    345.5857
    102.0000,      52.0000,   1.00000,    351.4220
    106.0000,      52.0000,   1.00000,    358.8611
    110.0000,      52.0000,   1.00000,    366.3222
    114.0000,      52.0000,   1.00000,    370.3954
    118.0000,      52.0000,   1.00000,    368.2635
    122.0000,      52.0000,   1.00000,    361.2506
    126.0000,      52.0000,   1.00000,    351.4903
    130.0000,      52.0000,   1.00000,    342.0461
    134.0000,      52.0000,   1.00000,    333.2285
    138.0000,      52.0000,   1.00000,    326.4589
    142.0000,      52.0000,   1.00000,    319.2464
    146.0000,      52.0000,   1.00000,    314.3887
    150.0000,      52.0000,   1.00000,    306.0286
    154.0000,      52.0000,   1.00000,    299.6410
    158.0000,      52.0000,   1.00000,    292.5752
    162.0000,      52.0000,   1.00000,    283.0675
    166.0000,      52.0000,   1.00000,    277.9993
    170.0000,      52.0000,   1.00000,    283.0595
    174.0000,      52.0000,   1.00000,    289.3349
     78.0000,      12.0000,   6.00000,    309.1154
     82.0000,      12.0000,   6.00000,    335.6692
     86.0000,      12.0000,   6.00000,    359.8106
     90.0000,      12.0000,   6.00000,    377.0756
     94.0000,      12.0000,   6.00000,    392.8395
     98.0000,      12.0000,   6.00000,    394.9258
    102.0000,      12.0000,   6.00000,    382.0478
    106.0000,      12.0000,   6.00000,    357.6904
    110.0000,      12.0000,   6.00000,    343.9141
    114.0000,      12.0000,   6.00000,    343.6864
    118.0000,      12.0000,   6.00000,    343.9843
    122.0000,      12.0000,   6.00000,    331.8988
    126.0000,      12.0000,   6.00000,    326.6313
    130.0000,      12.0000,   6.00000,    339.9699
    134.0000,      12.0000,   6.00000,    343.9061
    138.0000,      12.0000,   6.00000,    338.4405
    142.0000,      12.0000,   6.00000,    326.0024
    146.0000,      12.0000,   6.00000,    319.0879
    150.0000,      12.0000,   6.00000,    316.7315
    154.0000,      12.0000,   6.00000,    307.8972
    158.0000,      12.0000,   6.00000,    292.8843
    162.0000,      12.0000,   6.00000,    265.5840
    166.0000,      12.0000,   6.00000,    247.1343
    170.0000,      12.0000,   6.00000,    246.2162
    174.0000,      12.0000,   6.00000,    257.5074
     84.0000,      24.0000,   3.00000,    345.3212
     88.0000,      24.0000,   3.00000,    368.9626
     92.0000,      24.0000,   3.00000,    382.7561
     96.0000,      24.0000,   3.00000,    384.4713
    100.0000,      24.0000,   3.00000,    379.1009
    104.0000,      24.0000,   3.00000,    373.1103
    108.0000,      24.0000,   3.00000,    366.6434
    112.0000,      24.0000,   3.00000,    352.1296
    116.0000,      24.0000,   3.00000,    336.9988
    120.0000,      24.0000,   3.00000,    332.6558
    124.0000,      24.0000,   3.00000,    341.3989
    128.0000,      24.0000,   3.00000,    339.0959
    132.0000,      24.0000,   3.00000,    334.6683
    136.0000,      24.0000,   3.00000,    331.6766
    140.0000,      24.0000,   3.00000,    327.2500
    144.0000,      24.0000,   3.00000,    323.1927
    148.0000,      24.0000,   3.00000,    316.5417
    152.0000,      24.0000,   3.00000,    307.4412
    156.0000,      24.0000,   3.00000,    290.8967
    160.0000,      24.0000,   3.00000,    275.8863
    164.0000,      24.0000,   3.00000,    268.3891
    168.0000,      24.0000,   3.00000,    261.2577
     90.0000,      20.0000,   4.00000,    384.8931
     94.0000,      20.0000,   4.00000,    396.3307
     98.0000,      20.0000,   4.00000,    397.3166
    102.0000,      20.0000,   4.00000,    382.7812
    106.0000,      20.0000,   4.00000,    370.0628
    110.0000,      20.0000,   4.00000,    356.0013
    114.0000,      20.0000,   4.00000,    337.7722
    118.0000,      20.0000,   4.00000,    329.0499
    122.0000,      20.0000,   4.00000,    331.6856
    126.0000,      20.0000,   4.00000,    335.5310
    130.0000,      20.0000,   4.00000,    332.4018
    134.0000,      20.0000,   4.00000,    333.2388
    138.0000,      20.0000,   4.00000,    334.3696
    142.0000,      20.0000,   4.00000,    326.8667
    146.0000,      20.0000,   4.00000,    316.5091
    150.0000,      20.0000,   4.00000,    307.3983
    154.0000,      20.0000,   4.00000,    298.5169
    158.0000,      20.0000,   4.00000,    288.3424
    162.0000,      20.0000,   4.00000,    276.6850
   2.63
ITERATION 5
MODEL RESISTIVITY
LAYER 1
61,     2.0000
      8.0000,     583.62
     12.0000,     525.93
     16.0000,     524.58
     20.0000,     580.93
     24.0000,     538.55
     28.0000,     632.50
     32.0000,     661.64
     36.0000,     661.85
     40.0000,     766.96
     44.0000,     751.73
     48.0000,     750.65
     52.0000,     669.27
     56.0000,     646.20
     60.0000,     710.41
     64.0000,     1029.3
     68.0000,     1122.0
     72.0000,     698.67
     76.0000,     531.57
     80.0000,     592.89
     84.0000,     607.23
     88.0000,     612.90
     92.0000,     672.81
     96.0000,     658.61
    100.0000,     658.78
    104.0000,     637.40
    108.0000,     560.90
    112.0000,     489.97
    116.0000,     535.79
    120.0000,     538.16
    124.0000,     503.05
    128.0000,     508.11
    132.0000,     506.71
    136.0000,     492.04
    140.0000,     413.93
    144.0000,     372.91
    148.0000,     347.15
    152.0000,     305.93
    156.0000,     302.99
    160.0000,     261.50
    164.0000,     207.73
    168.0000,     182.05
    172.0000,     174.75
    176.0000,     174.69
    180.0000,     194.87
    184.0000,     192.81
    188.0000,     211.98
    192.0000,     221.12
    196.0000,     288.25
    200.0000,     325.63
    204.0000,     306.43
    208.0000,     302.24
    212.0000,     308.81
    216.0000,     281.95
    220.0000,     331.00
    224.0000,     304.51
    228.0000,     291.54
    232.0000,     262.70
    236.0000,     273.30
    240.0000,     293.00
    244.0000,     249.15
           209.7440
LAYER 2
61,     4.2000
      8.0000,     554.73
     12.0000,     525.72
     16.0000,     524.69
     20.0000,     563.02
     24.0000,     538.63
     28.0000,     632.45
     32.0000,     661.67
     36.0000,     662.27
     40.0000,     765.47
     44.0000,     752.04
     48.0000,     750.64
     52.0000,     669.28
     56.0000,     647.98
     60.0000,     710.36
     64.0000,     1028.3
     68.0000,     1090.0
     72.0000,     696.24
     76.0000,     531.53
     80.0000,     585.17
     84.0000,     602.00
     88.0000,     611.64
     92.0000,     658.96
     96.0000,     658.12
    100.0000,     658.05
    104.0000,     637.56
    108.0000,     562.93
    112.0000,     533.90
    116.0000,     538.97
    120.0000,     539.33
    124.0000,     509.65
    128.0000,     509.17
    132.0000,     506.85
    136.0000,     492.02
    140.0000,     413.97
    144.0000,     372.93
    148.0000,     347.19
    152.0000,     306.15
    156.0000,     303.04
    160.0000,     261.53
    164.0000,     207.79
    168.0000,     182.06
    172.0000,     174.94
    176.0000,     174.95
    180.0000,     194.84
    184.0000,     193.73
    188.0000,     211.99
    192.0000,     221.21
    196.0000,     288.32
    200.0000,     325.62
    204.0000,     306.80
    208.0000,     305.06
    212.0000,     308.84
    216.0000,     300.14
    220.0000,     331.04
    224.0000,     307.07
    228.0000,     291.68
    232.0000,     270.88
    236.0000,     276.27
    240.0000,     293.03
    244.0000,     249.16
           210.4346
LAYER 3
59,     6.6200
     12.0000,     525.15
     16.0000,     524.76
     20.0000,     537.16
     24.0000,     538.21
     28.0000,     627.75
     32.0000,     661.56
     36.0000,     664.73
     40.0000,     756.15
     44.0000,     752.29
     48.0000,     750.54
     52.0000,     669.19
     56.0000,     648.17
     60.0000,     677.41
     64.0000,     675.16
     68.0000,     674.45
     72.0000,     516.46
     76.0000,     505.65
     80.0000,     518.53
     84.0000,     566.64
     88.0000,     599.04
     92.0000,     649.90
     96.0000,     651.63
    100.0000,     651.79
    104.0000,     637.74
    108.0000,     583.22
    112.0000,     555.30
    116.0000,     552.86
    120.0000,     550.97
    124.0000,     525.18
    128.0000,     516.27
    132.0000,     507.15
    136.0000,     492.00
    140.0000,     414.05
    144.0000,     373.12
    148.0000,     352.24
    152.0000,     335.59
    156.0000,     326.51
    160.0000,     283.08
    164.0000,     226.68
    168.0000,     197.14
    172.0000,     195.96
    176.0000,     195.97
    180.0000,     199.20
    184.0000,     199.71
    188.0000,     214.24
    192.0000,     231.93
    196.0000,     295.07
    200.0000,     325.94
    204.0000,     326.02
    208.0000,     326.60
    212.0000,     344.17
    216.0000,     349.21
    220.0000,     353.17
    224.0000,     352.95
    228.0000,     339.80
    232.0000,     329.38
    236.0000,     328.33
    240.0000,     307.93
           249.1896
LAYER 4
57,     9.2820
     16.0000,     524.85
     20.0000,     530.55
     24.0000,     537.52
     28.0000,     620.07
     32.0000,     659.63
     36.0000,     664.77
     40.0000,     745.84
     44.0000,     745.62
     48.0000,     739.46
     52.0000,     656.06
     56.0000,     594.89
     60.0000,     561.82
     64.0000,     457.93
     68.0000,     451.11
     72.0000,     401.87
     76.0000,     404.19
     80.0000,     446.37
     84.0000,     529.29
     88.0000,     574.21
     92.0000,     624.97
     96.0000,     634.77
    100.0000,     637.49
    104.0000,     636.77
    108.0000,     583.30
    112.0000,     555.72
    116.0000,     553.17
    120.0000,     551.31
    124.0000,     525.95
    128.0000,     516.38
    132.0000,     507.14
    136.0000,     491.22
    140.0000,     413.99
    144.0000,     373.15
    148.0000,     354.37
    152.0000,     352.52
    156.0000,     349.85
    160.0000,     333.58
    164.0000,     285.24
    168.0000,     251.55
    172.0000,     246.12
    176.0000,     245.02
    180.0000,     244.01
    184.0000,     243.78
    188.0000,     244.52
    192.0000,     258.91
    196.0000,     307.22
    200.0000,     327.42
    204.0000,     328.85
    208.0000,     333.44
    212.0000,     353.51
    216.0000,     362.11
    220.0000,     363.86
    224.0000,     363.86
    228.0000,     363.25
    232.0000,     359.88
    236.0000,     356.11
           308.5655
LAYER 5
53,    12.2102
     24.0000,     525.43
     28.0000,     525.15
     32.0000,     524.11
     36.0000,     520.27
     40.0000,     514.52
     44.0000,     438.87
     48.0000,     379.87
     52.0000,     356.87
     56.0000,     353.72
     60.0000,     353.61
     64.0000,     353.73
     68.0000,     354.21
     72.0000,     355.37
     76.0000,     364.23
     80.0000,     383.36
     84.0000,     442.01
     88.0000,     468.21
     92.0000,     473.24
     96.0000,     473.58
    100.0000,     473.60
    104.0000,     473.22
    108.0000,     464.19
    112.0000,     435.96
    116.0000,     405.40
    120.0000,     378.39
    124.0000,     359.30
    128.0000,     355.90
    132.0000,     354.26
    136.0000,     354.01
    140.0000,     354.15
    144.0000,     354.33
    148.0000,     354.00
    152.0000,     352.62
    156.0000,     349.75
    160.0000,     346.18
    164.0000,     336.50
    168.0000,     331.40
    172.0000,     330.28
    176.0000,     329.52
    180.0000,     328.65
    184.0000,     327.29
    188.0000,     326.68
    192.0000,     326.41
    196.0000,     326.43
    200.0000,     327.56
    204.0000,     328.92
    208.0000,     334.01
    212.0000,     353.41
    216.0000,     361.94
    220.0000,     363.76
    224.0000,     363.79
    228.0000,     363.48
           363.0768
LAYER 6
49,    15.4312
     32.0000,     519.57
     36.0000,     465.58
     40.0000,     439.12
     44.0000,     376.83
     48.0000,     360.10
     52.0000,     356.09
     56.0000,     353.79
     60.0000,     353.68
     64.0000,     353.83
     68.0000,     354.32
     72.0000,     355.51
     76.0000,     364.29
     80.0000,     378.47
     84.0000,     407.80
     88.0000,     415.54
     92.0000,     415.58
     96.0000,     415.28
    100.0000,     414.17
    104.0000,     400.09
    108.0000,     366.91
    112.0000,     328.03
    116.0000,     298.54
    120.0000,     282.87
    124.0000,     278.97
    128.0000,     278.76
    132.0000,     278.86
    136.0000,     279.93
    140.0000,     289.62
    144.0000,     312.37
    148.0000,     335.40
    152.0000,     344.49
    156.0000,     344.66
    160.0000,     344.15
    164.0000,     336.34
    168.0000,     330.99
    172.0000,     330.16
    176.0000,     329.47
    180.0000,     328.63
    184.0000,     327.29
    188.0000,     326.67
    192.0000,     326.39
    196.0000,     326.39
    200.0000,     327.30
    204.0000,     328.63
    208.0000,     333.81
    212.0000,     351.02
    216.0000,     360.92
    220.0000,     362.73
           363.1800
LAYER 7
45,    18.9743
     40.0000,     435.90
     44.0000,     366.87
     48.0000,     359.93
     52.0000,     356.51
     56.0000,     354.33
     60.0000,     354.28
     64.0000,     354.46
     68.0000,     354.95
     72.0000,     356.10
     76.0000,     364.60
     80.0000,     377.10
     84.0000,     387.57
     88.0000,     388.11
     92.0000,     388.25
     96.0000,     388.06
    100.0000,     386.10
    104.0000,     371.67
    108.0000,     342.70
    112.0000,     312.22
    116.0000,     289.54
    120.0000,     276.54
    124.0000,     271.25
    128.0000,     270.51
    132.0000,     270.37
    136.0000,     270.48
    140.0000,     272.34
    144.0000,     280.66
    148.0000,     295.64
    152.0000,     311.11
    156.0000,     322.18
    160.0000,     327.10
    164.0000,     328.00
    168.0000,     328.46
    172.0000,     328.56
    176.0000,     328.39
    180.0000,     327.82
    184.0000,     326.70
    188.0000,     326.04
    192.0000,     325.70
    196.0000,     325.56
    200.0000,     325.60
    204.0000,     326.01
    208.0000,     329.61
    212.0000,     338.19
           356.0010
LAYER 8
41,    22.8718
     48.0000,     359.99
     52.0000,     357.68
     56.0000,     357.17
     60.0000,     357.18
     64.0000,     357.36
     68.0000,     357.83
     72.0000,     359.56
     76.0000,     366.12
     80.0000,     375.03
     84.0000,     377.99
     88.0000,     378.09
     92.0000,     377.43
     96.0000,     377.15
    100.0000,     373.66
    104.0000,     360.75
    108.0000,     336.88
    112.0000,     310.45
    116.0000,     289.21
    120.0000,     276.44
    124.0000,     271.13
    128.0000,     269.90
    132.0000,     269.67
    136.0000,     269.61
    140.0000,     269.70
    144.0000,     270.88
    148.0000,     274.70
    152.0000,     281.26
    156.0000,     289.43
    160.0000,     297.40
    164.0000,     303.54
    168.0000,     307.25
    172.0000,     308.94
    176.0000,     310.40
    180.0000,     311.60
    184.0000,     312.98
    188.0000,     314.30
    192.0000,     315.26
    196.0000,     315.92
    200.0000,     316.53
    204.0000,     317.63
           323.7096
LAYER 9
35,    27.1590
     60.0000,     358.85
     64.0000,     359.55
     68.0000,     360.18
     72.0000,     361.44
     76.0000,     366.81
     80.0000,     372.11
     84.0000,     373.16
     88.0000,     373.37
     92.0000,     373.42
     96.0000,     372.58
    100.0000,     368.08
    104.0000,     357.39
    108.0000,     335.70
    112.0000,     310.22
    116.0000,     289.13
    120.0000,     276.42
    124.0000,     271.11
    128.0000,     269.77
    132.0000,     269.50
    136.0000,     269.38
    140.0000,     269.34
    144.0000,     269.39
    148.0000,     269.80
    152.0000,     271.18
    156.0000,     273.91
    160.0000,     277.80
    164.0000,     282.12
    168.0000,     286.10
    172.0000,     289.19
    176.0000,     291.07
    180.0000,     294.00
    184.0000,     297.08
    188.0000,     300.74
    192.0000,     303.56
           308.8163
LAYER 10
29,    31.8749
     72.0000,     361.67
     76.0000,     367.47
     80.0000,     369.26
     84.0000,     369.59
     88.0000,     369.73
     92.0000,     369.76
     96.0000,     369.72
    100.0000,     367.18
    104.0000,     356.88
    108.0000,     335.40
    112.0000,     310.09
    116.0000,     289.09
    120.0000,     276.43
    124.0000,     271.12
    128.0000,     269.70
    132.0000,     269.41
    136.0000,     269.26
    140.0000,     269.18
    144.0000,     269.15
    148.0000,     269.17
    152.0000,     269.34
    156.0000,     269.95
    160.0000,     271.08
    164.0000,     272.48
    168.0000,     274.01
    172.0000,     275.58
    176.0000,     278.14
    180.0000,     281.10
           291.1199
LAYER 11
25,    37.0623
     80.0000,     368.23
     84.0000,     368.43
     88.0000,     368.51
     92.0000,     368.50
     96.0000,     368.35
    100.0000,     366.07
    104.0000,     356.62
    108.0000,     335.22
    112.0000,     310.00
    116.0000,     289.06
    120.0000,     276.43
    124.0000,     271.13
    128.0000,     269.67
    132.0000,     269.35
    136.0000,     269.20
    140.0000,     269.10
    144.0000,     269.05
    148.0000,     269.04
    152.0000,     269.08
    156.0000,     269.16
    160.0000,     269.31
    164.0000,     269.55
    168.0000,     269.94
    172.0000,     270.26
           271.4111
LAYER 12
21, 
     88.0000,     368.37
     92.0000,     368.35
     96.0000,     368.16
    100.0000,     365.88
    104.0000,     356.54
    108.0000,     335.13
    112.0000,     309.95
    116.0000,     289.03
    120.0000,     276.43
    124.0000,     271.13
    128.0000,     269.65
    132.0000,     269.32
    136.0000,     269.16
    140.0000,     269.06
    144.0000,     269.00
    148.0000,     268.98
    152.0000,     269.01
    156.0000,     269.07
    160.0000,     269.15
    164.0000,     269.24
           269.3209
CALCULATED APPARENT RESISTIVITY
      6.0000,       4.0000,   1.00000,    558.0966
     10.0000,       4.0000,   1.00000,    533.5495
     14.0000,       4.0000,   1.00000,    529.1365
     18.0000,       4.0000,   1.00000,    574.8659
     22.0000,       4.0000,   1.00000,    551.7492
     26.0000,       4.0000,   1.00000,    622.3823
     30.0000,       4.0000,   1.00000,    638.7792
     34.0000,       4.0000,   1.00000,    660.0866
     38.0000,       4.0000,   1.00000,    729.0519
     42.0000,       4.0000,   1.00000,    693.1118
     46.0000,       4.0000,   1.00000,    718.7433
     50.0000,       4.0000,   1.00000,    680.6917
     54.0000,       4.0000,   1.00000,    706.7576
     58.0000,       4.0000,   1.00000,    710.6522
     62.0000,       4.0000,   1.00000,    779.6243
     66.0000,       4.0000,   1.00000,    790.7328
     70.0000,       4.0000,   1.00000,    662.3000
     74.0000,       4.0000,   1.00000,    595.4442
     78.0000,       4.0000,   1.00000,    603.3943
     82.0000,       4.0000,   1.00000,    593.2805
     86.0000,       4.0000,   1.00000,    603.9059
     90.0000,       4.0000,   1.00000,    640.5991
     94.0000,       4.0000,   1.00000,    628.5498
     98.0000,       4.0000,   1.00000,    630.0392
    102.0000,       4.0000,   1.00000,    602.0722
    106.0000,       4.0000,   1.00000,    574.5649
    110.0000,       4.0000,   1.00000,    524.2940
    114.0000,       4.0000,   1.00000,    535.5250
    118.0000,       4.0000,   1.00000,    531.0128
    122.0000,       4.0000,   1.00000,    507.2666
    126.0000,       4.0000,   1.00000,    501.7758
    130.0000,       4.0000,   1.00000,    482.6403
    134.0000,       4.0000,   1.00000,    469.4243
    138.0000,       4.0000,   1.00000,    412.5491
    142.0000,       4.0000,   1.00000,    376.1162
    146.0000,       4.0000,   1.00000,    352.1374
    150.0000,       4.0000,   1.00000,    309.2281
    154.0000,       4.0000,   1.00000,    295.0775
    158.0000,       4.0000,   1.00000,    261.0538
    162.0000,       4.0000,   1.00000,    224.9058
    166.0000,       4.0000,   1.00000,    202.4461
    170.0000,       4.0000,   1.00000,    193.9061
    174.0000,       4.0000,   1.00000,    187.7972
    178.0000,       4.0000,   1.00000,    202.4860
    182.0000,       4.0000,   1.00000,    200.8008
    186.0000,       4.0000,   1.00000,    228.3137
    190.0000,       4.0000,   1.00000,    233.9922
    194.0000,       4.0000,   1.00000,    277.9351
    198.0000,       4.0000,   1.00000,    298.8331
    202.0000,       4.0000,   1.00000,    303.1078
    206.0000,       4.0000,   1.00000,    307.2362
    210.0000,       4.0000,   1.00000,    319.7648
    214.0000,       4.0000,   1.00000,    295.0948
    218.0000,       4.0000,   1.00000,    331.1315
    222.0000,       4.0000,   1.00000,    297.3310
    226.0000,       4.0000,   1.00000,    304.4651
    230.0000,       4.0000,   1.00000,    285.6425
    234.0000,       4.0000,   1.00000,    277.3165
    238.0000,       4.0000,   1.00000,    278.8983
    242.0000,       4.0000,   1.00000,    252.6716
    246.0000,       4.0000,   1.00000,    229.3089
     10.0000,       4.0000,   2.00000,    514.4478
     14.0000,       4.0000,   2.00000,    528.3328
     18.0000,       4.0000,   2.00000,    583.8028
     22.0000,       4.0000,   2.00000,    552.5795
     26.0000,       4.0000,   2.00000,    616.1833
     30.0000,       4.0000,   2.00000,    617.0901
     34.0000,       4.0000,   2.00000,    619.5942
     38.0000,       4.0000,   2.00000,    690.0585
     42.0000,       4.0000,   2.00000,    665.0047
     46.0000,       4.0000,   2.00000,    681.3171
     50.0000,       4.0000,   2.00000,    674.0976
     54.0000,       4.0000,   2.00000,    635.2766
     58.0000,       4.0000,   2.00000,    581.1484
     62.0000,       4.0000,   2.00000,    704.2759
     66.0000,       4.0000,   2.00000,    751.7780
     70.0000,       4.0000,   2.00000,    550.2565
     74.0000,       4.0000,   2.00000,    515.6737
     78.0000,       4.0000,   2.00000,    611.9933
     82.0000,       4.0000,   2.00000,    595.1370
     86.0000,       4.0000,   2.00000,    573.6260
     90.0000,       4.0000,   2.00000,    608.3214
     94.0000,       4.0000,   2.00000,    595.0009
     98.0000,       4.0000,   2.00000,    597.7700
    102.0000,       4.0000,   2.00000,    602.2077
    106.0000,       4.0000,   2.00000,    557.9699
    110.0000,       4.0000,   2.00000,    506.6047
    114.0000,       4.0000,   2.00000,    546.5508
    118.0000,       4.0000,   2.00000,    550.2277
    122.0000,       4.0000,   2.00000,    486.5364
    126.0000,       4.0000,   2.00000,    460.2000
    130.0000,       4.0000,   2.00000,    468.6609
    134.0000,       4.0000,   2.00000,    470.1853
    138.0000,       4.0000,   2.00000,    407.5690
    142.0000,       4.0000,   2.00000,    374.5299
    146.0000,       4.0000,   2.00000,    354.0130
    150.0000,       4.0000,   2.00000,    308.5975
    154.0000,       4.0000,   2.00000,    306.6672
    158.0000,       4.0000,   2.00000,    283.5419
    162.0000,       4.0000,   2.00000,    240.5029
    166.0000,       4.0000,   2.00000,    223.9472
    170.0000,       4.0000,   2.00000,    217.6553
    174.0000,       4.0000,   2.00000,    213.5598
    178.0000,       4.0000,   2.00000,    226.0312
    182.0000,       4.0000,   2.00000,    225.6967
    186.0000,       4.0000,   2.00000,    239.3147
    190.0000,       4.0000,   2.00000,    236.8832
    194.0000,       4.0000,   2.00000,    285.3576
    198.0000,       4.0000,   2.00000,    312.7523
    202.0000,       4.0000,   2.00000,    296.5173
    206.0000,       4.0000,   2.00000,    313.2275
    210.0000,       4.0000,   2.00000,    321.9016
    214.0000,       4.0000,   2.00000,    302.9601
    218.0000,       4.0000,   2.00000,    342.8473
    222.0000,       4.0000,   2.00000,    318.9158
    226.0000,       4.0000,   2.00000,    310.5352
    230.0000,       4.0000,   2.00000,    290.9109
    234.0000,       4.0000,   2.00000,    288.5469
    238.0000,       4.0000,   2.00000,    308.5161
    242.0000,       4.0000,   2.00000,    270.3413
     14.0000,       4.0000,   3.00000,    513.2032
     18.0000,       4.0000,   3.00000,    568.2839
     22.0000,       4.0000,   3.00000,    549.4089
     26.0000,       4.0000,   3.00000,    591.2684
     30.0000,       4.0000,   3.00000,    579.9253
     34.0000,       4.0000,   3.00000,    577.9899
     38.0000,       4.0000,   3.00000,    640.9812
     42.0000,       4.0000,   3.00000,    633.7958
     46.0000,       4.0000,   3.00000,    654.4294
     50.0000,       4.0000,   3.00000,    576.5695
     54.0000,       4.0000,   3.00000,    514.9261
     58.0000,       4.0000,   3.00000,    515.0153
     62.0000,       4.0000,   3.00000,    685.4017
     66.0000,       4.0000,   3.00000,    719.3517
     70.0000,       4.0000,   3.00000,    506.4493
     74.0000,       4.0000,   3.00000,    441.6841
     78.0000,       4.0000,   3.00000,    532.7493
     82.0000,       4.0000,   3.00000,    576.3331
     86.0000,       4.0000,   3.00000,    555.0969
     90.0000,       4.0000,   3.00000,    562.2692
     94.0000,       4.0000,   3.00000,    557.8871
     98.0000,       4.0000,   3.00000,    579.4787
    102.0000,       4.0000,   3.00000,    565.6392
    106.0000,       4.0000,   3.00000,    522.1457
    110.0000,       4.0000,   3.00000,    482.8715
    114.0000,       4.0000,   3.00000,    530.9482
    118.0000,       4.0000,   3.00000,    532.9006
    122.0000,       4.0000,   3.00000,    458.5704
    126.0000,       4.0000,   3.00000,    425.8593
    130.0000,       4.0000,   3.00000,    440.7356
    134.0000,       4.0000,   3.00000,    460.5028
    138.0000,       4.0000,   3.00000,    406.7125
    142.0000,       4.0000,   3.00000,    364.0049
    146.0000,       4.0000,   3.00000,    340.2904
    150.0000,       4.0000,   3.00000,    313.1750
    154.0000,       4.0000,   3.00000,    321.1112
    158.0000,       4.0000,   3.00000,    299.3525
    162.0000,       4.0000,   3.00000,    259.4399
    166.0000,       4.0000,   3.00000,    236.4556
    170.0000,       4.0000,   3.00000,    238.6235
    174.0000,       4.0000,   3.00000,    239.4051
    178.0000,       4.0000,   3.00000,    258.1217
    182.0000,       4.0000,   3.00000,    243.5374
    186.0000,       4.0000,   3.00000,    247.1449
    190.0000,       4.0000,   3.00000,    241.7808
    194.0000,       4.0000,   3.00000,    298.1839
    198.0000,       4.0000,   3.00000,    321.6780
    202.0000,       4.0000,   3.00000,    311.0858
    206.0000,       4.0000,   3.00000,    300.6619
    210.0000,       4.0000,   3.00000,    315.3387
    214.0000,       4.0000,   3.00000,    304.6947
    218.0000,       4.0000,   3.00000,    353.6416
    222.0000,       4.0000,   3.00000,    326.0163
    226.0000,       4.0000,   3.00000,    312.6391
    230.0000,       4.0000,   3.00000,    287.2505
    234.0000,       4.0000,   3.00000,    306.4744
    238.0000,       4.0000,   3.00000,    328.6503
     18.0000,      12.0000,   1.00000,    532.1351
     22.0000,      12.0000,   1.00000,    555.1231
     26.0000,      12.0000,   1.00000,    555.8017
     30.0000,      12.0000,   1.00000,    555.7864
     34.0000,      12.0000,   1.00000,    572.8986
     38.0000,      12.0000,   1.00000,    594.5582
     42.0000,      12.0000,   1.00000,    618.6901
     46.0000,      12.0000,   1.00000,    575.0081
     50.0000,      12.0000,   1.00000,    504.7869
     54.0000,      12.0000,   1.00000,    477.0318
     58.0000,      12.0000,   1.00000,    551.9705
     62.0000,      12.0000,   1.00000,    625.3439
     66.0000,      12.0000,   1.00000,    630.2680
     70.0000,      12.0000,   1.00000,    554.4391
     74.0000,      12.0000,   1.00000,    469.6864
     78.0000,      12.0000,   1.00000,    463.0153
     82.0000,      12.0000,   1.00000,    510.7127
     86.0000,      12.0000,   1.00000,    548.6074
     90.0000,      12.0000,   1.00000,    539.8528
     94.0000,      12.0000,   1.00000,    545.0755
     98.0000,      12.0000,   1.00000,    543.6299
    102.0000,      12.0000,   1.00000,    524.5945
    106.0000,      12.0000,   1.00000,    497.7025
    110.0000,      12.0000,   1.00000,    494.7991
    114.0000,      12.0000,   1.00000,    492.0241
    118.0000,      12.0000,   1.00000,    477.7896
    122.0000,      12.0000,   1.00000,    450.5508
    126.0000,      12.0000,   1.00000,    423.5851
    130.0000,      12.0000,   1.00000,    418.3869
    134.0000,      12.0000,   1.00000,    423.3406
    138.0000,      12.0000,   1.00000,    409.2486
    142.0000,      12.0000,   1.00000,    365.7565
    146.0000,      12.0000,   1.00000,    334.5306
    150.0000,      12.0000,   1.00000,    325.8989
    154.0000,      12.0000,   1.00000,    318.0281
    158.0000,      12.0000,   1.00000,    303.8370
    162.0000,      12.0000,   1.00000,    276.3441
    166.0000,      12.0000,   1.00000,    257.2764
    170.0000,      12.0000,   1.00000,    250.4342
    174.0000,      12.0000,   1.00000,    264.6745
    178.0000,      12.0000,   1.00000,    265.1129
    182.0000,      12.0000,   1.00000,    260.7323
    186.0000,      12.0000,   1.00000,    251.6483
    190.0000,      12.0000,   1.00000,    271.3961
    194.0000,      12.0000,   1.00000,    293.1287
    198.0000,      12.0000,   1.00000,    318.6499
    202.0000,      12.0000,   1.00000,    313.0435
    206.0000,      12.0000,   1.00000,    306.0733
    210.0000,      12.0000,   1.00000,    296.9603
    214.0000,      12.0000,   1.00000,    320.3907
    218.0000,      12.0000,   1.00000,    326.7912
    222.0000,      12.0000,   1.00000,    325.4499
    226.0000,      12.0000,   1.00000,    304.9781
    230.0000,      12.0000,   1.00000,    306.1833
    234.0000,      12.0000,   1.00000,    310.3013
     18.0000,       4.0000,   4.00000,    550.7327
     22.0000,       4.0000,   4.00000,    514.8308
     26.0000,       4.0000,   4.00000,    567.4311
     30.0000,       4.0000,   4.00000,    547.5002
     34.0000,       4.0000,   4.00000,    541.8373
     38.0000,       4.0000,   4.00000,    616.7090
     42.0000,       4.0000,   4.00000,    597.7300
     46.0000,       4.0000,   4.00000,    578.8660
     50.0000,       4.0000,   4.00000,    479.7781
     54.0000,       4.0000,   4.00000,    451.6694
     58.0000,       4.0000,   4.00000,    486.8189
     62.0000,       4.0000,   4.00000,    647.2126
     66.0000,       4.0000,   4.00000,    692.8176
     70.0000,       4.0000,   4.00000,    484.6229
     74.0000,       4.0000,   4.00000,    407.9268
     78.0000,       4.0000,   4.00000,    463.6454
     82.0000,       4.0000,   4.00000,    502.2471
     86.0000,       4.0000,   4.00000,    526.3129
     90.0000,       4.0000,   4.00000,    546.9340
     94.0000,       4.0000,   4.00000,    534.1073
     98.0000,       4.0000,   4.00000,    544.2339
    102.0000,       4.0000,   4.00000,    527.1874
    106.0000,       4.0000,   4.00000,    488.5531
    110.0000,       4.0000,   4.00000,    456.7336
    114.0000,       4.0000,   4.00000,    494.1836
    118.0000,       4.0000,   4.00000,    486.8307
    122.0000,       4.0000,   4.00000,    431.1009
    126.0000,       4.0000,   4.00000,    411.0636
    130.0000,       4.0000,   4.00000,    415.7669
    134.0000,       4.0000,   4.00000,    441.4732
    138.0000,       4.0000,   4.00000,    395.2255
    142.0000,       4.0000,   4.00000,    354.7756
    146.0000,       4.0000,   4.00000,    337.0917
    150.0000,       4.0000,   4.00000,    313.2376
    154.0000,       4.0000,   4.00000,    332.2311
    158.0000,       4.0000,   4.00000,    313.0630
    162.0000,       4.0000,   4.00000,    268.7381
    166.0000,       4.0000,   4.00000,    251.6264
    170.0000,       4.0000,   4.00000,    252.2005
    174.0000,       4.0000,   4.00000,    261.1090
    178.0000,       4.0000,   4.00000,    278.7712
    182.0000,       4.0000,   4.00000,    255.6669
    186.0000,       4.0000,   4.00000,    258.7758
    190.0000,       4.0000,   4.00000,    251.9691
    194.0000,       4.0000,   4.00000,    305.8883
    198.0000,       4.0000,   4.00000,    338.2680
    202.0000,       4.0000,   4.00000,    310.9692
    206.0000,       4.0000,   4.00000,    304.5357
    210.0000,       4.0000,   4.00000,    307.7105
    214.0000,       4.0000,   4.00000,    300.3638
    218.0000,       4.0000,   4.00000,    355.1812
    222.0000,       4.0000,   4.00000,    320.0612
    226.0000,       4.0000,   4.00000,    312.2610
    230.0000,       4.0000,   4.00000,    299.6708
    234.0000,       4.0000,   4.00000,    310.1731
     24.0000,      16.0000,   1.00000,    509.9732
     28.0000,      16.0000,   1.00000,    513.1339
     32.0000,      16.0000,   1.00000,    550.4697
     36.0000,      16.0000,   1.00000,    558.7186
     40.0000,      16.0000,   1.00000,    536.5348
     44.0000,      16.0000,   1.00000,    492.7041
     48.0000,      16.0000,   1.00000,    458.3251
     52.0000,      16.0000,   1.00000,    462.6738
     56.0000,      16.0000,   1.00000,    494.3999
     60.0000,      16.0000,   1.00000,    542.1206
     64.0000,      16.0000,   1.00000,    554.1114
     68.0000,      16.0000,   1.00000,    543.3060
     72.0000,      16.0000,   1.00000,    506.9332
     76.0000,      16.0000,   1.00000,    437.0852
     80.0000,      16.0000,   1.00000,    420.3047
     84.0000,      16.0000,   1.00000,    444.4709
     88.0000,      16.0000,   1.00000,    488.0567
     92.0000,      16.0000,   1.00000,    522.6978
     96.0000,      16.0000,   1.00000,    513.9938
    100.0000,      16.0000,   1.00000,    488.2195
    104.0000,      16.0000,   1.00000,    473.2094
    108.0000,      16.0000,   1.00000,    461.1310
    112.0000,      16.0000,   1.00000,    437.9417
    116.0000,      16.0000,   1.00000,    420.5956
    120.0000,      16.0000,   1.00000,    417.9261
    124.0000,      16.0000,   1.00000,    411.6532
    128.0000,      16.0000,   1.00000,    408.5606
    132.0000,      16.0000,   1.00000,    397.5979
    136.0000,      16.0000,   1.00000,    383.0482
    140.0000,      16.0000,   1.00000,    375.8784
    144.0000,      16.0000,   1.00000,    354.4211
    148.0000,      16.0000,   1.00000,    339.5219
    152.0000,      16.0000,   1.00000,    327.9516
    156.0000,      16.0000,   1.00000,    309.6848
    160.0000,      16.0000,   1.00000,    302.5184
    164.0000,      16.0000,   1.00000,    285.2725
    168.0000,      16.0000,   1.00000,    274.4608
    172.0000,      16.0000,   1.00000,    275.1181
    176.0000,      16.0000,   1.00000,    270.9174
    180.0000,      16.0000,   1.00000,    274.6588
    184.0000,      16.0000,   1.00000,    275.9620
    188.0000,      16.0000,   1.00000,    283.8087
    192.0000,      16.0000,   1.00000,    304.3112
    196.0000,      16.0000,   1.00000,    307.4667
    200.0000,      16.0000,   1.00000,    317.4206
    204.0000,      16.0000,   1.00000,    318.3477
    208.0000,      16.0000,   1.00000,    306.7320
    212.0000,      16.0000,   1.00000,    313.1605
    216.0000,      16.0000,   1.00000,    304.0844
    220.0000,      16.0000,   1.00000,    306.4221
    224.0000,      16.0000,   1.00000,    318.8768
    228.0000,      16.0000,   1.00000,    313.8342
     22.0000,       4.0000,   5.00000,    484.5534
     26.0000,       4.0000,   5.00000,    530.4224
     30.0000,       4.0000,   5.00000,    528.5364
     34.0000,       4.0000,   5.00000,    526.5430
     38.0000,       4.0000,   5.00000,    591.0187
     42.0000,       4.0000,   5.00000,    542.8309
     46.0000,       4.0000,   5.00000,    492.4667
     50.0000,       4.0000,   5.00000,    441.5807
     54.0000,       4.0000,   5.00000,    432.7513
     58.0000,       4.0000,   5.00000,    451.2235
     62.0000,       4.0000,   5.00000,    612.2891
     66.0000,       4.0000,   5.00000,    659.4514
     70.0000,       4.0000,   5.00000,    460.2873
     74.0000,       4.0000,   5.00000,    385.9978
     78.0000,       4.0000,   5.00000,    430.3943
     82.0000,       4.0000,   5.00000,    439.9222
     86.0000,       4.0000,   5.00000,    468.4673
     90.0000,       4.0000,   5.00000,    536.2678
     94.0000,       4.0000,   5.00000,    520.8693
     98.0000,       4.0000,   5.00000,    508.9162
    102.0000,       4.0000,   5.00000,    499.0069
    106.0000,       4.0000,   5.00000,    462.8423
    110.0000,       4.0000,   5.00000,    421.2144
    114.0000,       4.0000,   5.00000,    448.5424
    118.0000,       4.0000,   5.00000,    446.6443
    122.0000,       4.0000,   5.00000,    403.5942
    126.0000,       4.0000,   5.00000,    393.3887
    130.0000,       4.0000,   5.00000,    408.2938
    134.0000,       4.0000,   5.00000,    418.9609
    138.0000,       4.0000,   5.00000,    374.9891
    142.0000,       4.0000,   5.00000,    351.8957
    146.0000,       4.0000,   5.00000,    340.7352
    150.0000,       4.0000,   5.00000,    316.2935
    154.0000,       4.0000,   5.00000,    334.9530
    158.0000,       4.0000,   5.00000,    319.4561
    162.0000,       4.0000,   5.00000,    278.0039
    166.0000,       4.0000,   5.00000,    260.4633
    170.0000,       4.0000,   5.00000,    267.4502
    174.0000,       4.0000,   5.00000,    268.3452
    178.0000,       4.0000,   5.00000,    285.0096
    182.0000,       4.0000,   5.00000,    267.7554
    186.0000,       4.0000,   5.00000,    272.0477
    190.0000,       4.0000,   5.00000,    261.3889
    194.0000,       4.0000,   5.00000,    320.3878
    198.0000,       4.0000,   5.00000,    339.2851
    202.0000,       4.0000,   5.00000,    316.7402
    206.0000,       4.0000,   5.00000,    307.0094
    210.0000,       4.0000,   5.00000,    313.6011
    214.0000,       4.0000,   5.00000,    293.8489
    218.0000,       4.0000,   5.00000,    338.9027
    222.0000,       4.0000,   5.00000,    316.7062
    226.0000,       4.0000,   5.00000,    317.9443
    230.0000,       4.0000,   5.00000,    303.9278
     26.0000,       4.0000,   6.00000,    506.6616
     30.0000,       4.0000,   6.00000,    510.0900
     34.0000,       4.0000,   6.00000,    516.2927
     38.0000,       4.0000,   6.00000,    549.3091
     42.0000,       4.0000,   6.00000,    480.0480
     46.0000,       4.0000,   6.00000,    469.1528
     50.0000,       4.0000,   6.00000,    425.1348
     54.0000,       4.0000,   6.00000,    414.7819
     58.0000,       4.0000,   6.00000,    431.1337
     62.0000,       4.0000,   6.00000,    574.7817
     66.0000,       4.0000,   6.00000,    620.3531
     70.0000,       4.0000,   6.00000,    432.3384
     74.0000,       4.0000,   6.00000,    364.8089
     78.0000,       4.0000,   6.00000,    406.9184
     82.0000,       4.0000,   6.00000,    417.1952
     86.0000,       4.0000,   6.00000,    430.2813
     90.0000,       4.0000,   6.00000,    485.8140
     94.0000,       4.0000,   6.00000,    500.8650
     98.0000,       4.0000,   6.00000,    501.2222
    102.0000,       4.0000,   6.00000,    477.2438
    106.0000,       4.0000,   6.00000,    434.3452
    110.0000,       4.0000,   6.00000,    386.6944
    114.0000,       4.0000,   6.00000,    411.8232
    118.0000,       4.0000,   6.00000,    416.8694
    122.0000,       4.0000,   6.00000,    377.6497
    126.0000,       4.0000,   6.00000,    375.5946
    130.0000,       4.0000,   6.00000,    392.6244
    134.0000,       4.0000,   6.00000,    408.6119
    138.0000,       4.0000,   6.00000,    364.6486
    142.0000,       4.0000,   6.00000,    346.8473
    146.0000,       4.0000,   6.00000,    344.4476
    150.0000,       4.0000,   6.00000,    321.8320
    154.0000,       4.0000,   6.00000,    336.5313
    158.0000,       4.0000,   6.00000,    321.0676
    162.0000,       4.0000,   6.00000,    283.5323
    166.0000,       4.0000,   6.00000,    269.2931
    170.0000,       4.0000,   6.00000,    270.8242
    174.0000,       4.0000,   6.00000,    270.1656
    178.0000,       4.0000,   6.00000,    287.5466
    182.0000,       4.0000,   6.00000,    274.0674
    186.0000,       4.0000,   6.00000,    282.0428
    190.0000,       4.0000,   6.00000,    273.9908
    194.0000,       4.0000,   6.00000,    325.5104
    198.0000,       4.0000,   6.00000,    346.6685
    202.0000,       4.0000,   6.00000,    319.3857
    206.0000,       4.0000,   6.00000,    313.5783
    210.0000,       4.0000,   6.00000,    315.7690
    214.0000,       4.0000,   6.00000,    289.8535
    218.0000,       4.0000,   6.00000,    330.0696
    222.0000,       4.0000,   6.00000,    313.5955
    226.0000,       4.0000,   6.00000,    319.2627
     30.0000,      20.0000,   1.00000,    511.1627
     34.0000,      20.0000,   1.00000,    509.6818
     38.0000,      20.0000,   1.00000,    480.0287
     42.0000,      20.0000,   1.00000,    461.5122
     46.0000,      20.0000,   1.00000,    457.8729
     50.0000,      20.0000,   1.00000,    448.1424
     54.0000,      20.0000,   1.00000,    469.0890
     58.0000,      20.0000,   1.00000,    499.9475
     62.0000,      20.0000,   1.00000,    488.5537
     66.0000,      20.0000,   1.00000,    474.8390
     70.0000,      20.0000,   1.00000,    485.2675
     74.0000,      20.0000,   1.00000,    454.6224
     78.0000,      20.0000,   1.00000,    408.5675
     82.0000,      20.0000,   1.00000,    413.0400
     86.0000,      20.0000,   1.00000,    427.8722
     90.0000,      20.0000,   1.00000,    436.2553
     94.0000,      20.0000,   1.00000,    464.6430
     98.0000,      20.0000,   1.00000,    486.0632
    102.0000,      20.0000,   1.00000,    457.8273
    106.0000,      20.0000,   1.00000,    427.9152
    110.0000,      20.0000,   1.00000,    411.1328
    114.0000,      20.0000,   1.00000,    390.2239
    118.0000,      20.0000,   1.00000,    377.4390
    122.0000,      20.0000,   1.00000,    386.8027
    126.0000,      20.0000,   1.00000,    386.7785
    130.0000,      20.0000,   1.00000,    376.6372
    134.0000,      20.0000,   1.00000,    376.1544
    138.0000,      20.0000,   1.00000,    375.7757
    142.0000,      20.0000,   1.00000,    362.9168
    146.0000,      20.0000,   1.00000,    351.3750
    150.0000,      20.0000,   1.00000,    340.0474
    154.0000,      20.0000,   1.00000,    323.1839
    158.0000,      20.0000,   1.00000,    306.1519
    162.0000,      20.0000,   1.00000,    302.2055
    166.0000,      20.0000,   1.00000,    290.8942
    170.0000,      20.0000,   1.00000,    278.4804
    174.0000,      20.0000,   1.00000,    273.5334
    178.0000,      20.0000,   1.00000,    277.6593
    182.0000,      20.0000,   1.00000,    278.6482
    186.0000,      20.0000,   1.00000,    299.0661
    190.0000,      20.0000,   1.00000,    309.2474
    194.0000,      20.0000,   1.00000,    314.1910
    198.0000,      20.0000,   1.00000,    315.7009
    202.0000,      20.0000,   1.00000,    325.6709
    206.0000,      20.0000,   1.00000,    318.5319
    210.0000,      20.0000,   1.00000,    312.5156
    214.0000,      20.0000,   1.00000,    305.2862
    218.0000,      20.0000,   1.00000,    306.8376
    222.0000,      20.0000,   1.00000,    302.7574
     30.0000,       4.0000,   7.00000,    496.1168
     34.0000,       4.0000,   7.00000,    480.3663
     38.0000,       4.0000,   7.00000,    505.4719
     42.0000,       4.0000,   7.00000,    466.8344
     46.0000,       4.0000,   7.00000,    461.7027
     50.0000,       4.0000,   7.00000,    417.0464
     54.0000,       4.0000,   7.00000,    397.6239
     58.0000,       4.0000,   7.00000,    414.5136
     62.0000,       4.0000,   7.00000,    545.9307
     66.0000,       4.0000,   7.00000,    578.3095
     70.0000,       4.0000,   7.00000,    404.6170
     74.0000,       4.0000,   7.00000,    341.9740
     78.0000,       4.0000,   7.00000,    391.7778
     82.0000,       4.0000,   7.00000,    409.3675
     86.0000,       4.0000,   7.00000,    413.3269
     90.0000,       4.0000,   7.00000,    443.8755
     94.0000,       4.0000,   7.00000,    462.2539
     98.0000,       4.0000,   7.00000,    491.3030
    102.0000,       4.0000,   7.00000,    467.0994
    106.0000,       4.0000,   7.00000,    405.9588
    110.0000,       4.0000,   7.00000,    362.6164
    114.0000,       4.0000,   7.00000,    389.1878
    118.0000,       4.0000,   7.00000,    390.9137
    122.0000,       4.0000,   7.00000,    359.3307
    126.0000,       4.0000,   7.00000,    354.2136
    130.0000,       4.0000,   7.00000,    374.2695
    134.0000,       4.0000,   7.00000,    401.9888
    138.0000,       4.0000,   7.00000,    366.4780
    142.0000,       4.0000,   7.00000,    344.6021
    146.0000,       4.0000,   7.00000,    343.5428
    150.0000,       4.0000,   7.00000,    324.2800
    154.0000,       4.0000,   7.00000,    342.4734
    158.0000,       4.0000,   7.00000,    323.9329
    162.0000,       4.0000,   7.00000,    285.6793
    166.0000,       4.0000,   7.00000,    269.5078
    170.0000,       4.0000,   7.00000,    268.5041
    174.0000,       4.0000,   7.00000,    270.0147
    178.0000,       4.0000,   7.00000,    290.9173
    182.0000,       4.0000,   7.00000,    274.9960
    186.0000,       4.0000,   7.00000,    288.3993
    190.0000,       4.0000,   7.00000,    278.1443
    194.0000,       4.0000,   7.00000,    334.2427
    198.0000,       4.0000,   7.00000,    354.0201
    202.0000,       4.0000,   7.00000,    326.6673
    206.0000,       4.0000,   7.00000,    315.3122
    210.0000,       4.0000,   7.00000,    313.5264
    214.0000,       4.0000,   7.00000,    290.2089
    218.0000,       4.0000,   7.00000,    336.9872
    222.0000,       4.0000,   7.00000,    310.4222
     34.0000,       4.0000,   8.00000,    443.2289
     38.0000,       4.0000,   8.00000,    490.5094
     42.0000,       4.0000,   8.00000,    469.3048
     46.0000,       4.0000,   8.00000,    458.8243
     50.0000,       4.0000,   8.00000,    406.7091
     54.0000,       4.0000,   8.00000,    389.3764
     58.0000,       4.0000,   8.00000,    394.3972
     62.0000,       4.0000,   8.00000,    519.9092
     66.0000,       4.0000,   8.00000,    547.2586
     70.0000,       4.0000,   8.00000,    376.5069
     74.0000,       4.0000,   8.00000,    325.2858
     78.0000,       4.0000,   8.00000,    380.1631
     82.0000,       4.0000,   8.00000,    398.3121
     86.0000,       4.0000,   8.00000,    401.4952
     90.0000,       4.0000,   8.00000,    433.4461
     94.0000,       4.0000,   8.00000,    433.4749
     98.0000,       4.0000,   8.00000,    454.6631
    102.0000,       4.0000,   8.00000,    449.3047
    106.0000,       4.0000,   8.00000,    397.1880
    110.0000,       4.0000,   8.00000,    348.0297
    114.0000,       4.0000,   8.00000,    372.1159
    118.0000,       4.0000,   8.00000,    376.2001
    122.0000,       4.0000,   8.00000,    339.4991
    126.0000,       4.0000,   8.00000,    337.1355
    130.0000,       4.0000,   8.00000,    361.6190
    134.0000,       4.0000,   8.00000,    395.1159
    138.0000,       4.0000,   8.00000,    366.2078
    142.0000,       4.0000,   8.00000,    348.8394
    146.0000,       4.0000,   8.00000,    341.7487
    150.0000,       4.0000,   8.00000,    324.9396
    154.0000,       4.0000,   8.00000,    347.3254
    158.0000,       4.0000,   8.00000,    330.4590
    162.0000,       4.0000,   8.00000,    283.6225
    166.0000,       4.0000,   8.00000,    262.2296
    170.0000,       4.0000,   8.00000,    266.2711
    174.0000,       4.0000,   8.00000,    269.6893
    178.0000,       4.0000,   8.00000,    290.1737
    182.0000,       4.0000,   8.00000,    278.3981
    186.0000,       4.0000,   8.00000,    285.0634
    190.0000,       4.0000,   8.00000,    279.5887
    194.0000,       4.0000,   8.00000,    340.8290
    198.0000,       4.0000,   8.00000,    364.0101
    202.0000,       4.0000,   8.00000,    332.1259
    206.0000,       4.0000,   8.00000,    314.4305
    210.0000,       4.0000,   8.00000,    314.1195
    214.0000,       4.0000,   8.00000,    296.8415
    218.0000,       4.0000,   8.00000,    341.5970
     42.0000,      28.0000,   1.00000,    443.3227
     46.0000,      28.0000,   1.00000,    440.2130
     50.0000,      28.0000,   1.00000,    455.6201
     54.0000,      28.0000,   1.00000,    457.4460
     58.0000,      28.0000,   1.00000,    431.2926
     62.0000,      28.0000,   1.00000,    403.6786
     66.0000,      28.0000,   1.00000,    396.4460
     70.0000,      28.0000,   1.00000,    406.4139
     74.0000,      28.0000,   1.00000,    412.9330
     78.0000,      28.0000,   1.00000,    400.2978
     82.0000,      28.0000,   1.00000,    383.9182
     86.0000,      28.0000,   1.00000,    392.5211
     90.0000,      28.0000,   1.00000,    406.3193
     94.0000,      28.0000,   1.00000,    397.9487
     98.0000,      28.0000,   1.00000,    385.5578
    102.0000,      28.0000,   1.00000,    382.7239
    106.0000,      28.0000,   1.00000,    388.8554
    110.0000,      28.0000,   1.00000,    391.2616
    114.0000,      28.0000,   1.00000,    368.0867
    118.0000,      28.0000,   1.00000,    346.6911
    122.0000,      28.0000,   1.00000,    346.9246
    126.0000,      28.0000,   1.00000,    353.4131
    130.0000,      28.0000,   1.00000,    353.7629
    134.0000,      28.0000,   1.00000,    355.6389
    138.0000,      28.0000,   1.00000,    357.5816
    142.0000,      28.0000,   1.00000,    365.5912
    146.0000,      28.0000,   1.00000,    363.1288
    150.0000,      28.0000,   1.00000,    345.0911
    154.0000,      28.0000,   1.00000,    323.3302
    158.0000,      28.0000,   1.00000,    307.6438
    162.0000,      28.0000,   1.00000,    296.2471
    166.0000,      28.0000,   1.00000,    290.3127
    170.0000,      28.0000,   1.00000,    278.1098
    174.0000,      28.0000,   1.00000,    273.7976
    178.0000,      28.0000,   1.00000,    273.2843
    182.0000,      28.0000,   1.00000,    286.1870
    186.0000,      28.0000,   1.00000,    301.6049
    190.0000,      28.0000,   1.00000,    313.5450
    194.0000,      28.0000,   1.00000,    317.5521
    198.0000,      28.0000,   1.00000,    322.6649
    202.0000,      28.0000,   1.00000,    324.2440
    206.0000,      28.0000,   1.00000,    336.4840
    210.0000,      28.0000,   1.00000,    331.8399
     42.0000,       4.0000,  10.00000,    457.2319
     46.0000,       4.0000,  10.00000,    447.9932
     50.0000,       4.0000,  10.00000,    394.5804
     54.0000,       4.0000,  10.00000,    367.2608
     58.0000,       4.0000,  10.00000,    366.7273
     62.0000,       4.0000,  10.00000,    475.6382
     66.0000,       4.0000,  10.00000,    499.1639
     70.0000,       4.0000,  10.00000,    351.0364
     74.0000,       4.0000,  10.00000,    301.8063
     78.0000,       4.0000,  10.00000,    349.6900
     82.0000,       4.0000,  10.00000,    374.7613
     86.0000,       4.0000,  10.00000,    388.8214
     90.0000,       4.0000,  10.00000,    423.0951
     94.0000,       4.0000,  10.00000,    413.0026
     98.0000,       4.0000,  10.00000,    412.4265
    102.0000,       4.0000,  10.00000,    396.6996
    106.0000,       4.0000,  10.00000,    368.5860
    110.0000,       4.0000,  10.00000,    342.7195
    114.0000,       4.0000,  10.00000,    360.7353
    118.0000,       4.0000,  10.00000,    352.9622
    122.0000,       4.0000,  10.00000,    320.7953
    126.0000,       4.0000,  10.00000,    322.1752
    130.0000,       4.0000,  10.00000,    348.0529
    134.0000,       4.0000,  10.00000,    383.4148
    138.0000,       4.0000,  10.00000,    356.9672
    142.0000,       4.0000,  10.00000,    347.0386
    146.0000,       4.0000,  10.00000,    349.0238
    150.0000,       4.0000,  10.00000,    332.4029
    154.0000,       4.0000,  10.00000,    347.6918
    158.0000,       4.0000,  10.00000,    323.9814
    162.0000,       4.0000,  10.00000,    278.4777
    166.0000,       4.0000,  10.00000,    257.6883
    170.0000,       4.0000,  10.00000,    258.5704
    174.0000,       4.0000,  10.00000,    264.2206
    178.0000,       4.0000,  10.00000,    285.6195
    182.0000,       4.0000,  10.00000,    272.0297
    186.0000,       4.0000,  10.00000,    282.3896
    190.0000,       4.0000,  10.00000,    278.5800
    194.0000,       4.0000,  10.00000,    341.5558
    198.0000,       4.0000,  10.00000,    366.5142
    202.0000,       4.0000,  10.00000,    338.2763
    206.0000,       4.0000,  10.00000,    327.3123
    210.0000,       4.0000,  10.00000,    328.4035
     54.0000,      36.0000,   1.00000,    416.3484
     58.0000,      36.0000,   1.00000,    396.4148
     62.0000,      36.0000,   1.00000,    385.1950
     66.0000,      36.0000,   1.00000,    372.9044
     70.0000,      36.0000,   1.00000,    371.6609
     74.0000,      36.0000,   1.00000,    381.5426
     78.0000,      36.0000,   1.00000,    386.5693
     82.0000,      36.0000,   1.00000,    376.3205
     86.0000,      36.0000,   1.00000,    358.4972
     90.0000,      36.0000,   1.00000,    357.8379
     94.0000,      36.0000,   1.00000,    365.5601
     98.0000,      36.0000,   1.00000,    370.7192
    102.0000,      36.0000,   1.00000,    371.1129
    106.0000,      36.0000,   1.00000,    363.3662
    110.0000,      36.0000,   1.00000,    353.4303
    114.0000,      36.0000,   1.00000,    349.3114
    118.0000,      36.0000,   1.00000,    356.7195
    122.0000,      36.0000,   1.00000,    361.0223
    126.0000,      36.0000,   1.00000,    353.5943
    130.0000,      36.0000,   1.00000,    351.3232
    134.0000,      36.0000,   1.00000,    348.1952
    138.0000,      36.0000,   1.00000,    349.4215
    142.0000,      36.0000,   1.00000,    347.9860
    146.0000,      36.0000,   1.00000,    340.8614
    150.0000,      36.0000,   1.00000,    329.8316
    154.0000,      36.0000,   1.00000,    315.6419
    158.0000,      36.0000,   1.00000,    304.6261
    162.0000,      36.0000,   1.00000,    298.2053
    166.0000,      36.0000,   1.00000,    285.2660
    170.0000,      36.0000,   1.00000,    280.9618
    174.0000,      36.0000,   1.00000,    273.5430
    178.0000,      36.0000,   1.00000,    275.2122
    182.0000,      36.0000,   1.00000,    284.3791
    186.0000,      36.0000,   1.00000,    290.8469
    190.0000,      36.0000,   1.00000,    300.7022
    194.0000,      36.0000,   1.00000,    312.2861
    198.0000,      36.0000,   1.00000,    317.1006
     54.0000,      12.0000,   4.00000,    350.0521
     58.0000,      12.0000,   4.00000,    381.5538
     62.0000,      12.0000,   4.00000,    426.4484
     66.0000,      12.0000,   4.00000,    417.8801
     70.0000,      12.0000,   4.00000,    362.6622
     74.0000,      12.0000,   4.00000,    316.3144
     78.0000,      12.0000,   4.00000,    321.2785
     82.0000,      12.0000,   4.00000,    345.6495
     86.0000,      12.0000,   4.00000,    366.6492
     90.0000,      12.0000,   4.00000,    381.8819
     94.0000,      12.0000,   4.00000,    399.2348
     98.0000,      12.0000,   4.00000,    399.5071
    102.0000,      12.0000,   4.00000,    384.3986
    106.0000,      12.0000,   4.00000,    352.4591
    110.0000,      12.0000,   4.00000,    334.3717
    114.0000,      12.0000,   4.00000,    332.2084
    118.0000,      12.0000,   4.00000,    340.6553
    122.0000,      12.0000,   4.00000,    340.7856
    126.0000,      12.0000,   4.00000,    334.0818
    130.0000,      12.0000,   4.00000,    347.6124
    134.0000,      12.0000,   4.00000,    357.0577
    138.0000,      12.0000,   4.00000,    357.4490
    142.0000,      12.0000,   4.00000,    343.0739
    146.0000,      12.0000,   4.00000,    331.1423
    150.0000,      12.0000,   4.00000,    331.4344
    154.0000,      12.0000,   4.00000,    326.1628
    158.0000,      12.0000,   4.00000,    311.4303
    162.0000,      12.0000,   4.00000,    283.7904
    166.0000,      12.0000,   4.00000,    259.0454
    170.0000,      12.0000,   4.00000,    253.8537
    174.0000,      12.0000,   4.00000,    262.4622
    178.0000,      12.0000,   4.00000,    265.4850
    182.0000,      12.0000,   4.00000,    270.7209
    186.0000,      12.0000,   4.00000,    266.8434
    190.0000,      12.0000,   4.00000,    292.1992
    194.0000,      12.0000,   4.00000,    324.1153
    198.0000,      12.0000,   4.00000,    348.8041
     66.0000,      44.0000,   1.00000,    368.1546
     70.0000,      44.0000,   1.00000,    363.0996
     74.0000,      44.0000,   1.00000,    364.6630
     78.0000,      44.0000,   1.00000,    368.2191
     82.0000,      44.0000,   1.00000,    370.5202
     86.0000,      44.0000,   1.00000,    360.4427
     90.0000,      44.0000,   1.00000,    339.4263
     94.0000,      44.0000,   1.00000,    341.2485
     98.0000,      44.0000,   1.00000,    352.1683
    102.0000,      44.0000,   1.00000,    356.8018
    106.0000,      44.0000,   1.00000,    362.5894
    110.0000,      44.0000,   1.00000,    367.1493
    114.0000,      44.0000,   1.00000,    367.9981
    118.0000,      44.0000,   1.00000,    363.2932
    122.0000,      44.0000,   1.00000,    354.9477
    126.0000,      44.0000,   1.00000,    349.6131
    130.0000,      44.0000,   1.00000,    349.3515
    134.0000,      44.0000,   1.00000,    353.7360
    138.0000,      44.0000,   1.00000,    343.9589
    142.0000,      44.0000,   1.00000,    328.0824
    146.0000,      44.0000,   1.00000,    318.8656
    150.0000,      44.0000,   1.00000,    313.7299
    154.0000,      44.0000,   1.00000,    304.1514
    158.0000,      44.0000,   1.00000,    296.3081
    162.0000,      44.0000,   1.00000,    289.5557
    166.0000,      44.0000,   1.00000,    286.8321
    170.0000,      44.0000,   1.00000,    282.0219
    174.0000,      44.0000,   1.00000,    282.0587
    178.0000,      44.0000,   1.00000,    282.3816
    182.0000,      44.0000,   1.00000,    285.2110
    186.0000,      44.0000,   1.00000,    291.5708
     66.0000,      12.0000,   5.00000,    408.5835
     70.0000,      12.0000,   5.00000,    353.6179
     74.0000,      12.0000,   5.00000,    306.2715
     78.0000,      12.0000,   5.00000,    311.7524
     82.0000,      12.0000,   5.00000,    336.2432
     86.0000,      12.0000,   5.00000,    359.0315
     90.0000,      12.0000,   5.00000,    372.2183
     94.0000,      12.0000,   5.00000,    387.2386
     98.0000,      12.0000,   5.00000,    389.0595
    102.0000,      12.0000,   5.00000,    379.5004
    106.0000,      12.0000,   5.00000,    357.8680
    110.0000,      12.0000,   5.00000,    344.9125
    114.0000,      12.0000,   5.00000,    343.2553
    118.0000,      12.0000,   5.00000,    341.9722
    122.0000,      12.0000,   5.00000,    331.1440
    126.0000,      12.0000,   5.00000,    328.5714
    130.0000,      12.0000,   5.00000,    349.1510
    134.0000,      12.0000,   5.00000,    359.6661
    138.0000,      12.0000,   5.00000,    351.0298
    142.0000,      12.0000,   5.00000,    331.6334
    146.0000,      12.0000,   5.00000,    319.3288
    150.0000,      12.0000,   5.00000,    320.4163
    154.0000,      12.0000,   5.00000,    312.5284
    158.0000,      12.0000,   5.00000,    299.5229
    162.0000,      12.0000,   5.00000,    274.0396
    166.0000,      12.0000,   5.00000,    256.2161
    170.0000,      12.0000,   5.00000,    252.4654
    174.0000,      12.0000,   5.00000,    258.6930
    178.0000,      12.0000,   5.00000,    260.4595
    182.0000,      12.0000,   5.00000,    268.3283
    186.0000,      12.0000,   5.00000,    267.8184
     78.0000,      52.0000,   1.00000,    361.7949
     82.0000,      52.0000,   1.00000,    362.7348
     86.0000,      52.0000,   1.00000,    363.6115
     90.0000,      52.0000,   1.00000,    355.6985
     94.0000,      52.0000,   1.00000,    344.8657
     98.0000,      52.0000,   1.00000,    347.4737
    102.0000,      52.0000,   1.00000,    353.2685
    106.0000,      52.0000,   1.00000,    360.6317
    110.0000,      52.0000,   1.00000,    367.9812
    114.0000,      52.0000,   1.00000,    371.9105
    118.0000,      52.0000,   1.00000,    369.6304
    122.0000,      52.0000,   1.00000,    362.4946
    126.0000,      52.0000,   1.00000,    352.6733
    130.0000,      52.0000,   1.00000,    343.1945
    134.0000,      52.0000,   1.00000,    334.3575
    138.0000,      52.0000,   1.00000,    327.5147
    142.0000,      52.0000,   1.00000,    320.2000
    146.0000,      52.0000,   1.00000,    315.2979
    150.0000,      52.0000,   1.00000,    306.9226
    154.0000,      52.0000,   1.00000,    300.4872
    158.0000,      52.0000,   1.00000,    293.3842
    162.0000,      52.0000,   1.00000,    283.7586
    166.0000,      52.0000,   1.00000,    278.5758
    170.0000,      52.0000,   1.00000,    283.6231
    174.0000,      52.0000,   1.00000,    289.8809
     78.0000,      12.0000,   6.00000,    311.4048
     82.0000,      12.0000,   6.00000,    338.1600
     86.0000,      12.0000,   6.00000,    362.4706
     90.0000,      12.0000,   6.00000,    379.6479
     94.0000,      12.0000,   6.00000,    395.3403
     98.0000,      12.0000,   6.00000,    397.3142
    102.0000,      12.0000,   6.00000,    384.2257
    106.0000,      12.0000,   6.00000,    359.6670
    110.0000,      12.0000,   6.00000,    345.6976
    114.0000,      12.0000,   6.00000,    345.2828
    118.0000,      12.0000,   6.00000,    345.3317
    122.0000,      12.0000,   6.00000,    333.0521
    126.0000,      12.0000,   6.00000,    327.6410
    130.0000,      12.0000,   6.00000,    341.0482
    134.0000,      12.0000,   6.00000,    344.9333
    138.0000,      12.0000,   6.00000,    339.4093
    142.0000,      12.0000,   6.00000,    326.8596
    146.0000,      12.0000,   6.00000,    319.8906
    150.0000,      12.0000,   6.00000,    317.5424
    154.0000,      12.0000,   6.00000,    308.6728
    158.0000,      12.0000,   6.00000,    293.6224
    162.0000,      12.0000,   6.00000,    266.1665
    166.0000,      12.0000,   6.00000,    247.5976
    170.0000,      12.0000,   6.00000,    246.6662
    174.0000,      12.0000,   6.00000,    257.9984
     84.0000,      24.0000,   3.00000,    347.7638
     88.0000,      24.0000,   3.00000,    371.5318
     92.0000,      24.0000,   3.00000,    385.4169
     96.0000,      24.0000,   3.00000,    386.9524
    100.0000,      24.0000,   3.00000,    381.4333
    104.0000,      24.0000,   3.00000,    375.2870
    108.0000,      24.0000,   3.00000,    368.6122
    112.0000,      24.0000,   3.00000,    353.8720
    116.0000,      24.0000,   3.00000,    338.5606
    120.0000,      24.0000,   3.00000,    334.0512
    124.0000,      24.0000,   3.00000,    342.6957
    128.0000,      24.0000,   3.00000,    340.2461
    132.0000,      24.0000,   3.00000,    335.7149
    136.0000,      24.0000,   3.00000,    332.7169
    140.0000,      24.0000,   3.00000,    328.2446
    144.0000,      24.0000,   3.00000,    324.1645
    148.0000,      24.0000,   3.00000,    317.4279
    152.0000,      24.0000,   3.00000,    308.2645
    156.0000,      24.0000,   3.00000,    291.6068
    160.0000,      24.0000,   3.00000,    276.4879
    164.0000,      24.0000,   3.00000,    268.9831
    168.0000,      24.0000,   3.00000,    261.8365
     90.0000,      20.0000,   4.00000,    387.5615
     94.0000,      20.0000,   4.00000,    399.0038
     98.0000,      20.0000,   4.00000,    399.9808
    102.0000,      20.0000,   4.00000,    385.1803
    106.0000,      20.0000,   4.00000,    372.2520
    110.0000,      20.0000,   4.00000,    357.9917
    114.0000,      20.0000,   4.00000,    339.5045
    118.0000,      20.0000,   4.00000,    330.6583
    122.0000,      20.0000,   4.00000,    333.1487
    126.0000,      20.0000,   4.00000,    336.8281
    130.0000,      20.0000,   4.00000,    333.5592
    134.0000,      20.0000,   4.00000,    334.3447
    138.0000,      20.0000,   4.00000,    335.4128
    142.0000,      20.0000,   4.00000,    327.8688
    146.0000,      20.0000,   4.00000,    317.4454
    150.0000,      20.0000,   4.00000,    308.2178
    154.0000,      20.0000,   4.00000,    299.2205
    158.0000,      20.0000,   4.00000,    289.0102
    162.0000,      20.0000,   4.00000,    277.3400
   2.61
REFERENCE MODEL USED
CONSTANT REFERENCE MODEL METHOD
Reference resistivity is
373.132
TOPOGRAPHICAL DATA
2
64
      0.0000     531.0600
      4.0000     530.8900
      8.0000     530.8300
     12.0000     530.7100
     16.0000     530.5500
     20.0000     530.3100
     24.0000     530.1500
     28.0000     530.1700
     32.0000     530.0200
     36.0000     529.8500
     40.0000     529.8600
     44.0000     529.8100
     48.0000     529.7700
     52.0000     529.6400
     56.0000     529.5400
     60.0000     529.3900
     64.0000     529.2600
     68.0000     529.2600
     72.0000     529.2500
     76.0000     529.3000
     80.0000     529.2700
     84.0000     529.1900
     88.0000     529.0800
     92.0000     528.9900
     96.0000     528.7800
    100.0000     528.7300
    104.0000     528.6500
    108.0000     528.5600
    112.0000     528.4800
    116.0000     528.3900
    120.0000     528.3100
    124.0000     528.4200
    128.0000     528.1600
    132.0000     527.7300
    136.0000     527.2500
    140.0000     527.0300
    144.0000     526.8600
    148.0000     526.7500
    152.0000     526.6100
    156.0000     526.4300
    160.0000     526.1600
    164.0000     525.9800
    168.0000     525.7200
    172.0000     525.5000
    176.0000     525.3000
    180.0000     525.2200
    184.0000     525.0900
    188.0000     525.0500
    192.0000     524.8900
    196.0000     524.7700
    200.0000     524.6300
    204.0000     524.5700
    208.0000     524.5400
    212.0000     524.5000
    216.0000     524.3600
    220.0000     524.3300
    224.0000     524.2700
    228.0000     524.1200
    232.0000     523.9600
    236.0000     523.8600
    240.0000     523.6500
    244.0000     523.6100
    248.0000     523.4600
    252.0000     523.3400
1
DAMPED FINITE-ELEMENT METHOD USED FOR TOPOGRAPHIC MODELLING WITH DAMPING FACTOR OF 0.75
       0.01086
     531.39996
      -0.03194
COORDINATES FOR ELECTRODES
       0.00000       -0.34014
       3.99978       -0.38242
       7.99920       -0.31467
      11.99919       -0.30693
      15.99906       -0.33925
      19.99749       -0.45162
      23.99736       -0.48388
      27.99463       -0.33620
      31.99457       -0.35844
      35.99435       -0.40079
      39.99198       -0.26305
      43.99122       -0.18529
      47.99026       -0.09752
      51.99026       -0.09980
      55.99016       -0.07209
      59.99010       -0.09433
      63.99010       -0.09661
      67.98805        0.03112
      71.98632        0.14885
      75.98237        0.32653
      79.98117        0.42431
      83.98089        0.47204
      87.98085        0.48979
      91.98067        0.52751
      95.97982        0.44521
      99.97907        0.52291
     103.97878        0.57070
     107.97860        0.60842
     111.97832        0.65615
     115.97813        0.69393
     119.97785        0.74166
     123.97079        0.97928
     127.96860        0.84686
     131.95712        0.54408
     135.94153        0.19115
     139.94044        0.09883
     143.94023        0.05649
     147.94019        0.07424
     151.94017        0.06196
     155.93982        0.00966
     159.93729       -0.13278
     163.93694       -0.18508
     167.93474       -0.31750
     171.93367       -0.40982
     175.93301       -0.48216
     179.93274       -0.43443
     183.93274       -0.43664
     187.93179       -0.34893
     191.93166       -0.38119
     195.93164       -0.37345
     199.93163       -0.38574
     203.93106       -0.31799
     207.92987       -0.22028
     211.92891       -0.13251
     215.92888       -0.14480
     219.92769       -0.04702
     223.92712        0.02073
     227.92706       -0.00158
     231.92694       -0.03384
     235.92683       -0.00614
     239.92599       -0.08843
     243.92503       -0.00073
     247.92499       -0.02297
     251.92497       -0.01523
Shift matrix
  0    0.0000    2.0000    4.2000    6.6200    9.2820   12.2102   15.4312   18.9743   22.8718   27.1590   31.8749   37.0623   42.7686 
  1   -0.3401   -0.1984   -0.1097   -0.0571   -0.0279   -0.0127   -0.0053   -0.0020   -0.0007   -0.0002   -0.0001    0.0000    0.0000 
  2   -0.3824   -0.2249   -0.1254   -0.0660   -0.0325   -0.0149   -0.0064   -0.0025   -0.0009   -0.0003   -0.0001    0.0000    0.0000 
  3   -0.3147   -0.1826   -0.1004   -0.0520   -0.0252   -0.0114   -0.0047   -0.0018   -0.0006   -0.0002   -0.0001    0.0000    0.0000 
  4   -0.3069   -0.1779   -0.0976   -0.0504   -0.0244   -0.0110   -0.0046   -0.0017   -0.0006   -0.0002   -0.0001    0.0000    0.0000 
  5   -0.3393   -0.1978   -0.1093   -0.0569   -0.0278   -0.0126   -0.0053   -0.0020   -0.0007   -0.0002   -0.0001    0.0000    0.0000 
  6   -0.4516   -0.2690   -0.1521   -0.0812   -0.0407   -0.0191   -0.0083   -0.0033   -0.0012   -0.0004   -0.0001    0.0000    0.0000 
  7   -0.4839   -0.2898   -0.1649   -0.0887   -0.0448   -0.0212   -0.0093   -0.0037   -0.0014   -0.0005   -0.0001    0.0000    0.0000 
  8   -0.3362   -0.1960   -0.1082   -0.0563   -0.0274   -0.0125   -0.0052   -0.0020   -0.0007   -0.0002   -0.0001    0.0000    0.0000 
  9   -0.3584   -0.2098   -0.1164   -0.0609   -0.0299   -0.0136   -0.0058   -0.0022   -0.0008   -0.0002   -0.0001    0.0000    0.0000 
 10   -0.4008   -0.2365   -0.1324   -0.0699   -0.0346   -0.0160   -0.0068   -0.0027   -0.0010   -0.0003   -0.0001    0.0000    0.0000 
 11   -0.2630   -0.1511   -0.0821   -0.0420   -0.0201   -0.0089   -0.0036   -0.0014   -0.0005   -0.0001    0.0000    0.0000    0.0000 
 12   -0.1853   -0.1047   -0.0559   -0.0280   -0.0131   -0.0057   -0.0023   -0.0008   -0.0003   -0.0001    0.0000    0.0000    0.0000 
 13   -0.0975   -0.0540   -0.0282   -0.0138   -0.0063   -0.0027   -0.0010   -0.0004   -0.0001    0.0000    0.0000    0.0000    0.0000 
 14   -0.0998   -0.0553   -0.0289   -0.0142   -0.0065   -0.0027   -0.0011   -0.0004   -0.0001    0.0000    0.0000    0.0000    0.0000 
 15   -0.0721   -0.0397   -0.0206   -0.0100   -0.0045   -0.0019   -0.0007   -0.0003   -0.0001    0.0000    0.0000    0.0000    0.0000 
 16   -0.0943   -0.0522   -0.0273   -0.0133   -0.0061   -0.0026   -0.0010   -0.0003   -0.0001    0.0000    0.0000    0.0000    0.0000 
 17   -0.0966   -0.0535   -0.0279   -0.0137   -0.0062   -0.0026   -0.0010   -0.0004   -0.0001    0.0000    0.0000    0.0000    0.0000 
 18    0.0311    0.0167    0.0084    0.0040    0.0017    0.0007    0.0003    0.0001    0.0000    0.0000    0.0000    0.0000    0.0000 
 19    0.1488    0.0774    0.0377    0.0171    0.0072    0.0027    0.0010    0.0003    0.0001    0.0000    0.0000    0.0000    0.0000 
 20    0.3265    0.1607    0.0737    0.0312    0.0122    0.0043    0.0014    0.0004    0.0001    0.0000    0.0000    0.0000    0.0000 
 21    0.4243    0.2018    0.0891    0.0362    0.0135    0.0045    0.0014    0.0004    0.0001    0.0000    0.0000    0.0000    0.0000 
 22    0.4720    0.2205    0.0954    0.0380    0.0138    0.0045    0.0013    0.0003    0.0001    0.0000    0.0000    0.0000    0.0000 
 23    0.4898    0.2272    0.0976    0.0385    0.0139    0.0045    0.0013    0.0003    0.0001    0.0000    0.0000    0.0000    0.0000 
 24    0.5275    0.2410    0.1018    0.0395    0.0139    0.0044    0.0013    0.0003    0.0001    0.0000    0.0000    0.0000    0.0000 
 25    0.4452    0.2101    0.0920    0.0371    0.0136    0.0045    0.0014    0.0004    0.0001    0.0000    0.0000    0.0000    0.0000 
 26    0.5229    0.2394    0.1013    0.0394    0.0139    0.0044    0.0013    0.0003    0.0001    0.0000    0.0000    0.0000    0.0000 
 27    0.5707    0.2561    0.1061    0.0402    0.0138    0.0043    0.0012    0.0003    0.0001    0.0000    0.0000    0.0000    0.0000 
 28    0.6084    0.2685    0.1092    0.0406    0.0137    0.0041    0.0011    0.0003    0.0001    0.0000    0.0000    0.0000    0.0000 
 29    0.6562    0.2833    0.1125    0.0407    0.0133    0.0039    0.0010    0.0002    0.0000    0.0000    0.0000    0.0000    0.0000 
 30    0.6939    0.2943    0.1145    0.0406    0.0129    0.0037    0.0009    0.0002    0.0000    0.0000    0.0000    0.0000    0.0000 
 31    0.7417    0.3070    0.1164    0.0400    0.0124    0.0034    0.0008    0.0002    0.0000    0.0000    0.0000    0.0000    0.0000 
 32    0.9793    0.3513    0.1137    0.0329    0.0084    0.0019    0.0004    0.0001    0.0000    0.0000    0.0000    0.0000    0.0000 
 33    0.8469    0.3308    0.1176    0.0377    0.0108    0.0027    0.0006    0.0001    0.0000    0.0000    0.0000    0.0000    0.0000 
 34    0.5441    0.2469    0.1035    0.0398    0.0139    0.0044    0.0012    0.0003    0.0001    0.0000    0.0000    0.0000    0.0000 
 35    0.1912    0.0982    0.0472    0.0211    0.0087    0.0033    0.0011    0.0003    0.0001    0.0000    0.0000    0.0000    0.0000 
 36    0.0988    0.0521    0.0258    0.0119    0.0051    0.0020    0.0007    0.0002    0.0001    0.0000    0.0000    0.0000    0.0000 
 37    0.0565    0.0301    0.0151    0.0071    0.0031    0.0012    0.0004    0.0001    0.0000    0.0000    0.0000    0.0000    0.0000 
 38    0.0742    0.0394    0.0196    0.0091    0.0039    0.0016    0.0006    0.0002    0.0001    0.0000    0.0000    0.0000    0.0000 
 39    0.0620    0.0330    0.0165    0.0077    0.0033    0.0013    0.0005    0.0002    0.0000    0.0000    0.0000    0.0000    0.0000 
 40    0.0097    0.0052    0.0026    0.0013    0.0006    0.0002    0.0001    0.0000    0.0000    0.0000    0.0000    0.0000    0.0000 
 41   -0.1328   -0.0742   -0.0391   -0.0193   -0.0089   -0.0038   -0.0015   -0.0005   -0.0002    0.0000    0.0000    0.0000    0.0000 
 42   -0.1851   -0.1046   -0.0558   -0.0280   -0.0131   -0.0057   -0.0023   -0.0008   -0.0003   -0.0001    0.0000    0.0000    0.0000 
 43   -0.3175   -0.1844   -0.1014   -0.0525   -0.0255   -0.0115   -0.0048   -0.0018   -0.0006   -0.0002   -0.0001    0.0000    0.0000 
 44   -0.4098   -0.2422   -0.1358   -0.0719   -0.0357   -0.0165   -0.0071   -0.0028   -0.0010   -0.0003   -0.0001    0.0000    0.0000 
 45   -0.4822   -0.2887   -0.1642   -0.0883   -0.0446   -0.0211   -0.0092   -0.0037   -0.0014   -0.0005   -0.0001    0.0000    0.0000 
 46   -0.4344   -0.2579   -0.1453   -0.0773   -0.0386   -0.0180   -0.0078   -0.0031   -0.0011   -0.0004   -0.0001    0.0000    0.0000 
 47   -0.4366   -0.2593   -0.1462   -0.0778   -0.0389   -0.0181   -0.0078   -0.0031   -0.0011   -0.0004   -0.0001    0.0000    0.0000 
 48   -0.3489   -0.2039   -0.1129   -0.0589   -0.0288   -0.0131   -0.0055   -0.0021   -0.0007   -0.0002   -0.0001    0.0000    0.0000 
 49   -0.3812   -0.2241   -0.1249   -0.0657   -0.0324   -0.0149   -0.0063   -0.0025   -0.0009   -0.0003   -0.0001    0.0000    0.0000 
 50   -0.3735   -0.2192   -0.1220   -0.0640   -0.0315   -0.0144   -0.0061   -0.0024   -0.0008   -0.0003   -0.0001    0.0000    0.0000 
 51   -0.3857   -0.2270   -0.1266   -0.0667   -0.0329   -0.0151   -0.0064   -0.0025   -0.0009   -0.0003   -0.0001    0.0000    0.0000 
 52   -0.3180   -0.1847   -0.1016   -0.0526   -0.0255   -0.0115   -0.0048   -0.0018   -0.0006   -0.0002   -0.0001    0.0000    0.0000 
 53   -0.2203   -0.1254   -0.0675   -0.0341   -0.0161   -0.0071   -0.0029   -0.0011   -0.0004   -0.0001    0.0000    0.0000    0.0000 
 54   -0.1325   -0.0740   -0.0390   -0.0193   -0.0089   -0.0038   -0.0015   -0.0005   -0.0002    0.0000    0.0000    0.0000    0.0000 
 55   -0.1448   -0.0811   -0.0429   -0.0212   -0.0098   -0.0042   -0.0017   -0.0006   -0.0002   -0.0001    0.0000    0.0000    0.0000 
 56   -0.0470   -0.0257   -0.0133   -0.0064   -0.0029   -0.0012   -0.0005   -0.0002    0.0000    0.0000    0.0000    0.0000    0.0000 
 57    0.0207    0.0112    0.0056    0.0027    0.0012    0.0005    0.0002    0.0001    0.0000    0.0000    0.0000    0.0000    0.0000 
 58   -0.0016   -0.0009   -0.0004   -0.0002   -0.0001    0.0000    0.0000    0.0000    0.0000    0.0000    0.0000    0.0000    0.0000 
 59   -0.0338   -0.0185   -0.0095   -0.0046   -0.0020   -0.0008   -0.0003   -0.0001    0.0000    0.0000    0.0000    0.0000    0.0000 
 60   -0.0061   -0.0033   -0.0017   -0.0008   -0.0004   -0.0001   -0.0001    0.0000    0.0000    0.0000    0.0000    0.0000    0.0000 
 61   -0.0884   -0.0489   -0.0255   -0.0124   -0.0056   -0.0024   -0.0009   -0.0003   -0.0001    0.0000    0.0000    0.0000    0.0000 
 62   -0.0007   -0.0004   -0.0002   -0.0001    0.0000    0.0000    0.0000    0.0000    0.0000    0.0000    0.0000    0.0000    0.0000 
 63   -0.0230   -0.0125   -0.0064   -0.0031   -0.0014   -0.0006   -0.0002   -0.0001    0.0000    0.0000    0.0000    0.0000    0.0000 
 64   -0.0152   -0.0083   -0.0042   -0.0020   -0.0009   -0.0004   -0.0001    0.0000    0.0000    0.0000    0.0000    0.0000    0.0000 
Topography damping parameter
   1.4632
Blocks sensitivity and uncertainity values (with smoothness constrain)
                     Resistivity      
Block No.  Sensitivity  % Uncertainity
     1       0.7954        2.01
     2       1.0895        0.28
     3       1.4358        0.25
     4       1.8370        1.46
     5       2.1780        0.29
     6       2.6496        0.27
     7       3.0116        0.23
     8       3.3370        0.31
     9       3.7268        0.65
    10       3.9305        0.32
    11       4.1041        0.24
    12       4.0548        0.25
    13       4.0505        0.68
    14       4.1205        0.25
    15       4.6240        0.77
    16       4.7742        1.19
    17       4.3544        0.85
    18       4.3518        0.25
    19       4.8453        0.96
    20       5.1084        0.79
    21       5.2583        0.61
    22       5.5011        0.95
    23       5.5443        0.34
    24       5.6650        0.36
    25       5.6999        0.32
    26       5.5704        0.64
    27       5.4497        1.10
    28       5.7024        0.58
    29       5.7954        0.48
    30       5.6098        0.75
    31       5.5806        0.42
    32       5.5815        0.27
    33       5.5686        0.25
    34       5.2018        0.26
    35       5.0288        0.25
    36       5.0011        0.25
    37       4.8703        0.54
    38       4.9898        0.27
    39       4.8248        0.28
    40       4.4624        0.41
    41       4.2739        0.25
    42       4.2185        0.41
    43       4.1458        0.43
    44       4.1990        0.28
    45       4.0249        0.77
    46       3.9843        0.25
    47       3.8828        0.47
    48       4.1011        0.33
    49       4.1189        0.25
    50       3.9324        0.63
    51       3.8294        0.82
    52       3.7479        0.29
    53       3.4677        1.24
    54       3.4400        0.26
    55       3.0294        0.99
    56       2.6527        0.50
    57       2.2422        1.30
    58       1.8714        1.15
    59       1.5449        0.25
    60       1.0992        0.24
    61       0.8262        1.01
    62       0.5404        1.77
    63       0.4339        0.25
    64       0.5515        0.21
    65       0.6936        1.59
    66       0.7928        0.26
    67       0.9565        0.27
    68       1.0789        0.22
    69       1.1529        0.35
    70       1.3036        0.67
    71       1.3501        0.27
    72       1.3977        0.24
    73       1.3740        0.22
    74       1.3919        0.44
    75       1.3799        0.26
    76       1.4732        0.91
    77       1.5636        1.98
    78       1.4267        1.05
    79       1.4771        0.26
    80       1.6426        1.39
    81       1.7233        1.10
    82       1.7670        0.71
    83       1.8893        0.80
    84       1.8829        0.37
    85       1.9194        0.43
    86       1.9489        0.28
    87       1.8770        0.72
    88       1.7937        1.71
    89       1.8717        0.55
    90       1.8647        0.47
    91       1.7775        0.63
    92       1.7997        0.41
    93       1.8479        0.26
    94       1.9471        0.22
    95       1.8682        0.22
    96       1.8639        0.23
    97       1.9027        0.26
    98       1.8806        0.59
    99       1.9882        0.28
   100       1.9380        0.28
   101       1.8005        0.42
   102       1.7464        0.26
   103       1.7520        0.47
   104       1.7066        0.51
   105       1.7214        0.28
   106       1.6002        0.81
   107       1.5864        0.25
   108       1.4892        0.49
   109       1.6006        0.34
   110       1.5950        0.24
   111       1.4519        0.66
   112       1.3782        0.87
   113       1.3594        0.29
   114       1.1963        1.91
   115       1.2040        0.26
   116       1.0626        1.24
   117       0.9474        0.52
   118       0.8162        1.62
   119       0.6935        1.28
   120       0.5842        0.25
   121       0.4256        0.21
   122       0.5519        1.01
   123       0.6790        0.39
   124       0.3523        0.30
   125       0.4435        0.88
   126       0.5188        0.42
   127       0.6082        1.35
   128       0.6849        0.42
   129       0.7316        0.52
   130       0.7850        1.03
   131       0.8206        0.39
   132       0.8482        0.64
   133       0.8752        0.41
   134       0.9056        0.52
   135       0.9276        2.16
   136       0.9848        0.95
   137       1.0536        0.98
   138       1.0385        3.63
   139       1.0387        2.40
   140       1.0874        2.75
   141       1.1191        2.48
   142       1.1185        1.89
   143       1.1482        1.21
   144       1.1492        0.72
   145       1.1577        0.78
   146       1.1644        0.50
   147       1.1244        0.70
   148       1.1078        0.84
   149       1.1132        0.58
   150       1.1042        0.64
   151       1.0777        1.01
   152       1.0872        0.58
   153       1.1121        0.44
   154       1.1591        0.42
   155       1.1508        0.34
   156       1.1709        0.42
   157       1.1907        1.22
   158       1.1746        2.22
   159       1.2338        2.33
   160       1.2342        3.05
   161       1.1784        3.24
   162       1.1598        2.05
   163       1.1588        0.87
   164       1.1394        0.90
   165       1.1587        1.26
   166       1.1024        1.34
   167       1.0763        1.77
   168       1.0010        2.65
   169       1.0187        1.94
   170       0.9847        0.56
   171       0.8948        0.68
   172       0.8491        1.00
   173       0.8149        1.83
   174       0.7475        1.81
   175       0.7188        1.28
   176       0.6386        1.38
   177       0.5631        2.52
   178       0.4833        1.30
   179       0.4143        1.31
   180       0.3406        1.05
   181       0.6217        0.40
   182       0.6810        0.38
   183       0.3105        1.39
   184       0.3684        0.77
   185       0.4205        2.30
   186       0.4791        1.41
   187       0.5307        0.58
   188       0.5609        1.44
   189       0.6010        1.35
   190       0.6293        2.54
   191       0.6727        3.38
   192       0.6972        4.02
   193       0.7051        4.57
   194       0.7435        3.09
   195       0.7996        3.09
   196       0.8218        2.98
   197       0.8353        2.88
   198       0.8342        4.51
   199       0.8323        3.88
   200       0.8276        3.30
   201       0.8264        2.70
   202       0.8298        1.80
   203       0.8308        1.26
   204       0.8268        1.14
   205       0.8312        0.73
   206       0.8348        1.02
   207       0.8266        0.70
   208       0.8125        0.73
   209       0.8037        1.15
   210       0.7963        0.62
   211       0.7938        0.58
   212       0.8006        1.50
   213       0.8220        0.59
   214       0.8319        0.58
   215       0.8345        1.19
   216       0.8249        0.97
   217       0.8279        1.02
   218       0.8132        3.85
   219       0.7886        5.02
   220       0.7764        3.61
   221       0.7733        1.85
   222       0.7628        1.52
   223       0.7631        1.33
   224       0.7485        1.48
   225       0.7404        2.78
   226       0.7165        4.20
   227       0.7003        2.98
   228       0.6649        0.96
   229       0.6259        0.95
   230       0.5978        1.41
   231       0.5681        1.17
   232       0.5326        1.10
   233       0.4919        0.87
   234       0.4412        0.85
   235       0.3826        1.44
   236       0.3267        2.09
   237       0.2747        2.52
   238       0.5748        1.13
   239       0.7621        0.79
   240       0.3164        1.06
   241       0.3616        1.26
   242       0.4000        1.72
   243       0.4336        2.55
   244       0.4691        5.77
   245       0.5080        5.00
   246       0.5456        2.80
   247       0.5756        0.88
   248       0.6046        0.76
   249       0.6207        0.75
   250       0.6501        0.80
   251       0.6543        0.92
   252       0.6653        1.04
   253       0.6695        2.95
   254       0.6687        4.38
   255       0.6676        3.29
   256       0.6704        1.38
   257       0.6723        1.02
   258       0.6726        1.10
   259       0.6689        1.64
   260       0.6631        3.94
   261       0.6666        4.81
   262       0.6642        4.77
   263       0.6580        4.32
   264       0.6514        2.46
   265       0.6487        1.76
   266       0.6481        1.22
   267       0.6537        1.03
   268       0.6545        1.04
   269       0.6480        1.03
   270       0.6363        1.00
   271       0.6269        0.90
   272       0.6196        0.91
   273       0.6041        1.53
   274       0.5805        1.13
   275       0.5611        1.21
   276       0.5462        0.90
   277       0.5333        0.84
   278       0.5242        0.90
   279       0.5182        0.85
   280       0.5138        0.78
   281       0.5111        0.75
   282       0.5059        0.81
   283       0.4864        0.78
   284       0.4659        0.77
   285       0.4444        0.90
   286       0.4187        1.07
   287       0.3895        0.90
   288       0.3556        0.74
   289       0.3177        0.63
   290       0.2782        0.70
   291       0.6471        0.80
   292       0.7656        2.17
   293       0.2990        3.62
   294       0.3292        2.67
   295       0.3608        3.45
   296       0.3901        1.62
   297       0.4153        1.06
   298       0.4391        0.69
   299       0.4584        0.63
   300       0.4733        0.62
   301       0.4875        0.67
   302       0.5036        0.75
   303       0.5163        0.78
   304       0.5251        1.40
   305       0.5305        2.96
   306       0.5357        1.32
   307       0.5395        0.94
   308       0.5408        1.01
   309       0.5411        1.57
   310       0.5428        3.54
   311       0.5458        4.27
   312       0.5486        4.25
   313       0.5497        3.69
   314       0.5478        2.73
   315       0.5426        1.21
   316       0.5403        0.90
   317       0.5355        1.07
   318       0.5310        1.84
   319       0.5262        3.37
   320       0.5150        3.87
   321       0.5026        3.18
   322       0.4930        1.41
   323       0.4851        0.99
   324       0.4749        1.12
   325       0.4655        1.08
   326       0.4552        0.92
   327       0.4423        0.71
   328       0.4291        0.69
   329       0.4179        0.74
   330       0.4089        0.69
   331       0.3999        0.64
   332       0.3908        0.62
   333       0.3793        0.68
   334       0.3643        0.89
   335       0.3484        0.94
   336       0.3311        0.98
   337       0.3089        1.72
   338       0.2851        1.14
   339       0.2601        0.94
   340       0.6657        0.59
   341       0.7137        2.57
   342       0.2733        2.37
   343       0.2935        0.81
   344       0.3141        0.85
   345       0.3326        0.78
   346       0.3477        0.67
   347       0.3606        0.67
   348       0.3742        0.75
   349       0.3893        0.93
   350       0.4025        1.00
   351       0.4119        1.10
   352       0.4195        1.21
   353       0.4259        0.83
   354       0.4297        0.77
   355       0.4320        0.98
   356       0.4336        1.93
   357       0.4356        2.93
   358       0.4379        2.94
   359       0.4403        2.33
   360       0.4414        1.53
   361       0.4404        1.05
   362       0.4371        0.90
   363       0.4336        0.79
   364       0.4284        0.72
   365       0.4241        0.93
   366       0.4219        1.84
   367       0.4162        2.84
   368       0.4079        3.30
   369       0.3989        3.10
   370       0.3906        2.39
   371       0.3834        1.31
   372       0.3767        0.91
   373       0.3675        0.74
   374       0.3567        0.71
   375       0.3446        0.77
   376       0.3329        0.88
   377       0.3219        0.85
   378       0.3111        0.74
   379       0.2998        0.69
   380       0.2879        0.69
   381       0.2756        0.78
   382       0.2627        1.05
   383       0.2481        1.64
   384       0.2318        2.29
   385       0.6272        1.87
   386       0.6630        0.84
   387       0.2389        0.81
   388       0.2528        0.70
   389       0.2653        0.58
   390       0.2775        0.63
   391       0.2902        0.82
   392       0.3033        1.22
   393       0.3147        1.19
   394       0.3237        1.13
   395       0.3310        0.84
   396       0.3368        0.80
   397       0.3416        0.84
   398       0.3443        0.93
   399       0.3467        1.84
   400       0.3488        2.02
   401       0.3510        1.65
   402       0.3537        1.06
   403       0.3561        0.83
   404       0.3563        0.71
   405       0.3537        0.68
   406       0.3509        0.62
   407       0.3467        0.55
   408       0.3436        0.57
   409       0.3426        0.75
   410       0.3394        1.43
   411       0.3339        2.09
   412       0.3269        2.46
   413       0.3193        2.50
   414       0.3117        2.25
   415       0.3045        1.81
   416       0.2962        1.29
   417       0.2871        1.06
   418       0.2768        0.98
   419       0.2661        0.98
   420       0.2552        1.03
   421       0.2440        0.95
   422       0.2329        0.79
   423       0.2220        0.72
   424       0.2114        0.79
   425       0.2009        1.14
   426       0.5662        1.87
   427       0.6291        0.64
   428       0.2169        0.61
   429       0.2282        0.69
   430       0.2392        0.79
   431       0.2480        0.89
   432       0.2553        1.03
   433       0.2618        0.71
   434       0.2670        0.57
   435       0.2711        0.68
   436       0.2744        1.12
   437       0.2773        1.04
   438       0.2796        0.99
   439       0.2824        0.88
   440       0.2863        0.73
   441       0.2899        0.66
   442       0.2914        0.64
   443       0.2900        0.61
   444       0.2879        0.53
   445       0.2845        0.47
   446       0.2816        0.45
   447       0.2799        0.48
   448       0.2766        0.63
   449       0.2722        1.03
   450       0.2666        1.44
   451       0.2602        1.72
   452       0.2532        1.81
   453       0.2462        1.75
   454       0.2384        1.55
   455       0.2303        1.25
   456       0.2217        1.20
   457       0.2125        1.32
   458       0.2030        1.34
   459       0.1933        1.32
   460       0.1841        1.35
   461       0.5343        1.54
   462       0.5886        0.74
   463       0.1974        0.69
   464       0.2036        0.65
   465       0.2088        0.49
   466       0.2132        0.46
   467       0.2166        0.52
   468       0.2192        0.71
   469       0.2217        0.89
   470       0.2244        0.72
   471       0.2279        0.67
   472       0.2319        0.64
   473       0.2353        0.62
   474       0.2369        0.61
   475       0.2361        0.58
   476       0.2347        0.50
   477       0.2318        0.43
   478       0.2290        0.40
   479       0.2270        0.40
   480       0.2236        0.42
   481       0.2196        0.52
   482       0.2149        0.75
   483       0.2095        0.99
   484       0.2035        1.11
   485       0.1973        1.11
   486       0.1905        1.07
   487       0.1836        1.14
   488       0.1761        1.24
   489       0.1687        1.48
   490       0.4934        1.80
   491       0.5058        0.40
   492       0.1656        0.34
   493       0.1692        0.35
   494       0.1722        0.40
   495       0.1747        0.59
   496       0.1768        0.73
   497       0.1791        0.61
   498       0.1819        0.60
   499       0.1849        0.59
   500       0.1875        0.58
   501       0.1889        0.57
   502       0.1884        0.55
   503       0.1874        0.47
   504       0.1851        0.39
   505       0.1826        0.36
   506       0.1807        0.36
   507       0.1777        0.36
   508       0.1742        0.37
   509       0.1703        0.40
   510       0.1659        0.43
   511       0.1610        0.48
   512       0.1559        0.56
   513       0.1504        0.56
   514       0.1447        0.62
   515       0.4282        1.09
   516       0.6258        0.34
   517       0.2013        0.39
   518       0.2044        0.62
   519       0.2072        0.79
   520       0.2098        0.78
   521       0.2126        0.80
   522       0.2156        0.79
   523       0.2183        0.78
   524       0.2198        0.76
   525       0.2193        0.70
   526       0.2182        0.55
   527       0.2156        0.42
   528       0.2127        0.37
   529       0.2102        0.36
   530       0.2065        0.36
   531       0.2023        0.37
   532       0.1975        0.36
   533       0.1923        0.35
   534       0.1866        0.35
   535       0.1807        0.34
   536       0.5433        0.45
Average Sensitivity 3.7660
Model inversion constraint
1
Data inversion constraint
0
INITIAL DAMPING FACTOR  0.150
MINIMUM DAMPING FACTOR  0.015
VERTICAL TO HORIZONTAL FILTER RATIO   1.00
Flatness filter is directly used on model parameters.
Jacobian matrix is recalculated after each iteration.
Finer mesh used.
Factor to increase damping factor with depth is   1.20
Damping factor is optimised for each iteration
Normal least-sqaures constrain used on data
Robust constrain used on model with epsilon factor 0.0020
Finite-element method was used in forward modelling.
Logarithm of apparent resistivity values used as inversion parameter.
No limit imposed on range of model resistivity values
Effect of side blocks is severely reduced
Relative change in RMS error for convergence is 1.0000
Minimum change in RMS error for line search is 0.5000
Ratio of maximum number of model blocks to data points 30.00
Factor to increase model depth range is 1.05
Position of electrodes are not rounded to nearest unit electrode spacing.
Position of electrodes for dipole-dipole array are automatically switched
Recalculation of Jacobian matrix is not restarted in quasi-Newton steps.
Standard Gauss-Newton inversion method used
Width of model cells is 1.00 times the unit electrode spacing
REFERENCE MODEL USED
CONSTANT REFERENCE MODEL METHOD
Reference resistivity is 373.1320 with multiplication factor 1.00
Number of nodes between adjacent electrodes is 4


Mean Error -0.0017
Average absolute error 0.0192
Standard deviation of error distribution 0.0261
Error Distribution
      0.0000,      4.0000,  1.00000,   478.10,   558.10, -0.1547   ***
      4.0000,      4.0000,  1.00000,   578.00,   533.55,  0.0800   ***
      8.0000,      4.0000,  1.00000,   564.52,   529.14,  0.0647
     12.0000,      4.0000,  1.00000,   631.70,   574.87,  0.0943   ***
     16.0000,      4.0000,  1.00000,   598.22,   551.75,  0.0809   ***
     20.0000,      4.0000,  1.00000,   665.40,   622.38,  0.0668   ***
     24.0000,      4.0000,  1.00000,   646.94,   638.78,  0.0127
     28.0000,      4.0000,  1.00000,   658.34,   660.09, -0.0026
     32.0000,      4.0000,  1.00000,   708.37,   729.05, -0.0288
     36.0000,      4.0000,  1.00000,   665.21,   693.11, -0.0411
     40.0000,      4.0000,  1.00000,   706.55,   718.74, -0.0171
     44.0000,      4.0000,  1.00000,   670.27,   680.69, -0.0154
     48.0000,      4.0000,  1.00000,   720.97,   706.76,  0.0199
     52.0000,      4.0000,  1.00000,   703.62,   710.65, -0.0099
     56.0000,      4.0000,  1.00000,   813.60,   779.62,  0.0427
     60.0000,      4.0000,  1.00000,   809.71,   790.73,  0.0237
     64.0000,      4.0000,  1.00000,   680.80,   662.30,  0.0275
     68.0000,      4.0000,  1.00000,   603.72,   595.44,  0.0138
     72.0000,      4.0000,  1.00000,   591.94,   603.39, -0.0192
     76.0000,      4.0000,  1.00000,   568.67,   593.28, -0.0424
     80.0000,      4.0000,  1.00000,   553.56,   603.91, -0.0870   ***
     84.0000,      4.0000,  1.00000,   587.29,   640.60, -0.0869   ***
     88.0000,      4.0000,  1.00000,   569.27,   628.55, -0.0991   ***
     92.0000,      4.0000,  1.00000,   571.16,   630.04, -0.0981   ***
     96.0000,      4.0000,  1.00000,   562.51,   602.07, -0.0680   ***
    100.0000,      4.0000,  1.00000,   551.30,   574.56, -0.0413
    104.0000,      4.0000,  1.00000,   525.80,   524.29,  0.0029
    108.0000,      4.0000,  1.00000,   550.55,   535.52,  0.0277
    112.0000,      4.0000,  1.00000,   552.05,   531.01,  0.0388
    116.0000,      4.0000,  1.00000,   516.55,   507.27,  0.0181
    120.0000,      4.0000,  1.00000,   506.18,   501.78,  0.0087
    124.0000,      4.0000,  1.00000,   478.54,   482.64, -0.0085
    128.0000,      4.0000,  1.00000,   475.72,   469.42,  0.0133
    132.0000,      4.0000,  1.00000,   390.73,   412.55, -0.0543
    136.0000,      4.0000,  1.00000,   355.38,   376.12, -0.0567
    140.0000,      4.0000,  1.00000,   330.22,   352.14, -0.0643
    144.0000,      4.0000,  1.00000,   280.04,   309.23, -0.0992   ***
    148.0000,      4.0000,  1.00000,   277.62,   295.08, -0.0610
    152.0000,      4.0000,  1.00000,   250.96,   261.05, -0.0394
    156.0000,      4.0000,  1.00000,   211.04,   224.91, -0.0636
    160.0000,      4.0000,  1.00000,   200.90,   202.45, -0.0077
    164.0000,      4.0000,  1.00000,   188.08,   193.91, -0.0305
    168.0000,      4.0000,  1.00000,   183.63,   187.80, -0.0224
    172.0000,      4.0000,  1.00000,   208.80,   202.49,  0.0307
    176.0000,      4.0000,  1.00000,   192.99,   200.80, -0.0397
    180.0000,      4.0000,  1.00000,   225.19,   228.31, -0.0138
    184.0000,      4.0000,  1.00000,   225.09,   233.99, -0.0388
    188.0000,      4.0000,  1.00000,   270.28,   277.94, -0.0279
    192.0000,      4.0000,  1.00000,   292.17,   298.83, -0.0225
    196.0000,      4.0000,  1.00000,   297.85,   303.11, -0.0175
    200.0000,      4.0000,  1.00000,   296.17,   307.24, -0.0367
    204.0000,      4.0000,  1.00000,   303.34,   319.76, -0.0527
    208.0000,      4.0000,  1.00000,   277.34,   295.09, -0.0621
    212.0000,      4.0000,  1.00000,   308.64,   331.13, -0.0703   ***
    216.0000,      4.0000,  1.00000,   268.98,   297.33, -0.1002   ***
    220.0000,      4.0000,  1.00000,   277.42,   304.47, -0.0930   ***
    224.0000,      4.0000,  1.00000,   256.45,   285.64, -0.1078   ***
    228.0000,      4.0000,  1.00000,   252.12,   277.32, -0.0953   ***
    232.0000,      4.0000,  1.00000,   261.39,   278.90, -0.0648
    236.0000,      4.0000,  1.00000,   239.34,   252.67, -0.0542
    240.0000,      4.0000,  1.00000,   218.23,   229.31, -0.0495
      0.0000,      4.0000,  2.00000,   438.70,   514.45, -0.1593   ***
      4.0000,      4.0000,  2.00000,   529.38,   528.33,  0.0020
      8.0000,      4.0000,  2.00000,   602.12,   583.80,  0.0309
     12.0000,      4.0000,  2.00000,   566.99,   552.58,  0.0257
     16.0000,      4.0000,  2.00000,   637.45,   616.18,  0.0339
     20.0000,      4.0000,  2.00000,   653.93,   617.09,  0.0580
     24.0000,      4.0000,  2.00000,   615.69,   619.59, -0.0063
     28.0000,      4.0000,  2.00000,   718.95,   690.06,  0.0410
     32.0000,      4.0000,  2.00000,   682.57,   665.00,  0.0261
     36.0000,      4.0000,  2.00000,   688.39,   681.32,  0.0103
     40.0000,      4.0000,  2.00000,   700.77,   674.10,  0.0388
     44.0000,      4.0000,  2.00000,   636.64,   635.28,  0.0021
     48.0000,      4.0000,  2.00000,   600.39,   581.15,  0.0326
     52.0000,      4.0000,  2.00000,   722.19,   704.28,  0.0251
     56.0000,      4.0000,  2.00000,   788.61,   751.78,  0.0478
     60.0000,      4.0000,  2.00000,   559.21,   550.26,  0.0161
     64.0000,      4.0000,  2.00000,   514.61,   515.67, -0.0021
     68.0000,      4.0000,  2.00000,   634.31,   611.99,  0.0358
     72.0000,      4.0000,  2.00000,   595.12,   595.14,  0.0000
     76.0000,      4.0000,  2.00000,   565.55,   573.63, -0.0142
     80.0000,      4.0000,  2.00000,   595.39,   608.32, -0.0215
     84.0000,      4.0000,  2.00000,   583.46,   595.00, -0.0196
     88.0000,      4.0000,  2.00000,   598.45,   597.77,  0.0011
     92.0000,      4.0000,  2.00000,   615.09,   602.21,  0.0212
     96.0000,      4.0000,  2.00000,   576.50,   557.97,  0.0327
    100.0000,      4.0000,  2.00000,   531.32,   506.60,  0.0476
    104.0000,      4.0000,  2.00000,   586.73,   546.55,  0.0709   ***
    108.0000,      4.0000,  2.00000,   594.98,   550.23,  0.0782   ***
    112.0000,      4.0000,  2.00000,   509.97,   486.54,  0.0470
    116.0000,      4.0000,  2.00000,   474.09,   460.20,  0.0297
    120.0000,      4.0000,  2.00000,   484.93,   468.66,  0.0341
    124.0000,      4.0000,  2.00000,   475.72,   470.19,  0.0117
    128.0000,      4.0000,  2.00000,   398.67,   407.57, -0.0221
    132.0000,      4.0000,  2.00000,   365.59,   374.53, -0.0242
    136.0000,      4.0000,  2.00000,   346.31,   354.01, -0.0220
    140.0000,      4.0000,  2.00000,   302.77,   308.60, -0.0191
    144.0000,      4.0000,  2.00000,   298.97,   306.67, -0.0254
    148.0000,      4.0000,  2.00000,   279.29,   283.54, -0.0151
    152.0000,      4.0000,  2.00000,   239.41,   240.50, -0.0046
    156.0000,      4.0000,  2.00000,   219.89,   223.95, -0.0183
    160.0000,      4.0000,  2.00000,   211.53,   217.66, -0.0286
    164.0000,      4.0000,  2.00000,   205.49,   213.56, -0.0385
    168.0000,      4.0000,  2.00000,   221.12,   226.03, -0.0219
    172.0000,      4.0000,  2.00000,   219.03,   225.70, -0.0300
    176.0000,      4.0000,  2.00000,   234.25,   239.31, -0.0214
    180.0000,      4.0000,  2.00000,   231.57,   236.88, -0.0227
    184.0000,      4.0000,  2.00000,   280.97,   285.36, -0.0155
    188.0000,      4.0000,  2.00000,   316.29,   312.75,  0.0113
    192.0000,      4.0000,  2.00000,   298.21,   296.52,  0.0057
    196.0000,      4.0000,  2.00000,   316.90,   313.23,  0.0117
    200.0000,      4.0000,  2.00000,   327.97,   321.90,  0.0187
    204.0000,      4.0000,  2.00000,   303.23,   302.96,  0.0009
    208.0000,      4.0000,  2.00000,   349.99,   342.85,  0.0206
    212.0000,      4.0000,  2.00000,   322.22,   318.92,  0.0103
    216.0000,      4.0000,  2.00000,   319.65,   310.54,  0.0289
    220.0000,      4.0000,  2.00000,   294.50,   290.91,  0.0123
    224.0000,      4.0000,  2.00000,   292.62,   288.55,  0.0140
    228.0000,      4.0000,  2.00000,   321.90,   308.52,  0.0425
    232.0000,      4.0000,  2.00000,   280.35,   270.34,  0.0364
      0.0000,      4.0000,  3.00000,   451.42,   513.20, -0.1283   ***
      4.0000,      4.0000,  3.00000,   567.28,   568.28, -0.0018
      8.0000,      4.0000,  3.00000,   541.29,   549.41, -0.0149
     12.0000,      4.0000,  3.00000,   593.57,   591.27,  0.0039
     16.0000,      4.0000,  3.00000,   586.00,   579.93,  0.0104
     20.0000,      4.0000,  3.00000,   585.44,   577.99,  0.0128
     24.0000,      4.0000,  3.00000,   657.97,   640.98,  0.0262
     28.0000,      4.0000,  3.00000,   650.38,   633.80,  0.0258
     32.0000,      4.0000,  3.00000,   667.13,   654.43,  0.0192
     36.0000,      4.0000,  3.00000,   576.73,   576.57,  0.0003
     40.0000,      4.0000,  3.00000,   518.37,   514.93,  0.0067
     44.0000,      4.0000,  3.00000,   518.59,   515.02,  0.0069
     48.0000,      4.0000,  3.00000,   696.51,   685.40,  0.0161
     52.0000,      4.0000,  3.00000,   730.71,   719.35,  0.0157
     56.0000,      4.0000,  3.00000,   503.57,   506.45, -0.0057
     60.0000,      4.0000,  3.00000,   434.52,   441.68, -0.0164
     64.0000,      4.0000,  3.00000,   520.88,   532.75, -0.0225
     68.0000,      4.0000,  3.00000,   572.78,   576.33, -0.0062
     72.0000,      4.0000,  3.00000,   549.61,   555.10, -0.0099
     76.0000,      4.0000,  3.00000,   561.07,   562.27, -0.0021
     80.0000,      4.0000,  3.00000,   557.06,   557.89, -0.0015
     84.0000,      4.0000,  3.00000,   588.63,   579.48,  0.0157
     88.0000,      4.0000,  3.00000,   582.04,   565.64,  0.0286
     92.0000,      4.0000,  3.00000,   535.55,   522.15,  0.0254
     96.0000,      4.0000,  3.00000,   501.20,   482.87,  0.0372
    100.0000,      4.0000,  3.00000,   561.09,   530.95,  0.0552
    104.0000,      4.0000,  3.00000,   564.22,   532.90,  0.0571
    108.0000,      4.0000,  3.00000,   474.95,   458.57,  0.0351
    112.0000,      4.0000,  3.00000,   440.40,   425.86,  0.0336
    116.0000,      4.0000,  3.00000,   450.90,   440.74,  0.0228
    120.0000,      4.0000,  3.00000,   465.53,   460.50,  0.0109
    124.0000,      4.0000,  3.00000,   402.95,   406.71, -0.0093
    128.0000,      4.0000,  3.00000,   358.54,   364.00, -0.0151
    132.0000,      4.0000,  3.00000,   332.83,   340.29, -0.0222
    136.0000,      4.0000,  3.00000,   307.99,   313.18, -0.0167
    140.0000,      4.0000,  3.00000,   316.87,   321.11, -0.0133
    144.0000,      4.0000,  3.00000,   299.48,   299.35,  0.0004
    148.0000,      4.0000,  3.00000,   259.84,   259.44,  0.0015
    152.0000,      4.0000,  3.00000,   235.43,   236.46, -0.0044
    156.0000,      4.0000,  3.00000,   234.46,   238.62, -0.0176
    160.0000,      4.0000,  3.00000,   238.44,   239.41, -0.0040
    164.0000,      4.0000,  3.00000,   258.89,   258.12,  0.0030
    168.0000,      4.0000,  3.00000,   242.83,   243.54, -0.0029
    172.0000,      4.0000,  3.00000,   246.38,   247.14, -0.0031
    176.0000,      4.0000,  3.00000,   238.01,   241.78, -0.0157
    180.0000,      4.0000,  3.00000,   300.15,   298.18,  0.0066
    184.0000,      4.0000,  3.00000,   323.77,   321.68,  0.0065
    188.0000,      4.0000,  3.00000,   316.92,   311.09,  0.0186
    192.0000,      4.0000,  3.00000,   303.90,   300.66,  0.0107
    196.0000,      4.0000,  3.00000,   320.79,   315.34,  0.0171
    200.0000,      4.0000,  3.00000,   306.81,   304.69,  0.0069
    204.0000,      4.0000,  3.00000,   365.49,   353.64,  0.0329
    208.0000,      4.0000,  3.00000,   340.35,   326.02,  0.0430
    212.0000,      4.0000,  3.00000,   324.45,   312.64,  0.0371
    216.0000,      4.0000,  3.00000,   294.05,   287.25,  0.0234
    220.0000,      4.0000,  3.00000,   317.98,   306.47,  0.0369
    224.0000,      4.0000,  3.00000,   342.03,   328.65,  0.0399
      0.0000,     12.0000,  1.00000,   480.27,   532.14, -0.1025   ***
      4.0000,     12.0000,  1.00000,   550.53,   555.12, -0.0083
      8.0000,     12.0000,  1.00000,   545.36,   555.80, -0.0190
     12.0000,     12.0000,  1.00000,   548.69,   555.79, -0.0128
     16.0000,     12.0000,  1.00000,   584.07,   572.90,  0.0193
     20.0000,     12.0000,  1.00000,   613.63,   594.56,  0.0316
     24.0000,     12.0000,  1.00000,   631.67,   618.69,  0.0208
     28.0000,     12.0000,  1.00000,   583.01,   575.01,  0.0138
     32.0000,     12.0000,  1.00000,   507.99,   504.79,  0.0063
     36.0000,     12.0000,  1.00000,   472.91,   477.03, -0.0087
     40.0000,     12.0000,  1.00000,   552.44,   551.97,  0.0008
     44.0000,     12.0000,  1.00000,   629.31,   625.34,  0.0063
     48.0000,     12.0000,  1.00000,   636.41,   630.27,  0.0097
     52.0000,     12.0000,  1.00000,   545.08,   554.44, -0.0170
     56.0000,     12.0000,  1.00000,   454.23,   469.69, -0.0335
     60.0000,     12.0000,  1.00000,   442.81,   463.02, -0.0446
     64.0000,     12.0000,  1.00000,   496.62,   510.71, -0.0280
     68.0000,     12.0000,  1.00000,   548.11,   548.61, -0.0009
     72.0000,     12.0000,  1.00000,   542.62,   539.85,  0.0051
     76.0000,     12.0000,  1.00000,   555.55,   545.08,  0.0190
     80.0000,     12.0000,  1.00000,   552.49,   543.63,  0.0162
     84.0000,     12.0000,  1.00000,   528.31,   524.59,  0.0071
     88.0000,     12.0000,  1.00000,   500.41,   497.70,  0.0054
     92.0000,     12.0000,  1.00000,   498.99,   494.80,  0.0084
     96.0000,     12.0000,  1.00000,   498.22,   492.02,  0.0125
    100.0000,     12.0000,  1.00000,   487.73,   477.79,  0.0206
    104.0000,     12.0000,  1.00000,   466.69,   450.55,  0.0352
    108.0000,     12.0000,  1.00000,   435.18,   423.59,  0.0270
    112.0000,     12.0000,  1.00000,   429.40,   418.39,  0.0260
    116.0000,     12.0000,  1.00000,   434.14,   423.34,  0.0252
    120.0000,     12.0000,  1.00000,   412.88,   409.25,  0.0088
    124.0000,     12.0000,  1.00000,   363.78,   365.76, -0.0054
    128.0000,     12.0000,  1.00000,   332.45,   334.53, -0.0062
    132.0000,     12.0000,  1.00000,   319.60,   325.90, -0.0195
    136.0000,     12.0000,  1.00000,   316.75,   318.03, -0.0040
    140.0000,     12.0000,  1.00000,   304.60,   303.84,  0.0025
    144.0000,     12.0000,  1.00000,   276.22,   276.34, -0.0005
    148.0000,     12.0000,  1.00000,   258.26,   257.28,  0.0038
    152.0000,     12.0000,  1.00000,   250.41,   250.43, -0.0001
    156.0000,     12.0000,  1.00000,   264.92,   264.67,  0.0009
    160.0000,     12.0000,  1.00000,   268.05,   265.11,  0.0110
    164.0000,     12.0000,  1.00000,   262.88,   260.73,  0.0082
    168.0000,     12.0000,  1.00000,   251.98,   251.65,  0.0013
    172.0000,     12.0000,  1.00000,   273.51,   271.40,  0.0078
    176.0000,     12.0000,  1.00000,   294.61,   293.13,  0.0050
    180.0000,     12.0000,  1.00000,   323.83,   318.65,  0.0161
    184.0000,     12.0000,  1.00000,   318.48,   313.04,  0.0172
    188.0000,     12.0000,  1.00000,   310.55,   306.07,  0.0145
    192.0000,     12.0000,  1.00000,   298.10,   296.96,  0.0038
    196.0000,     12.0000,  1.00000,   327.22,   320.39,  0.0211
    200.0000,     12.0000,  1.00000,   335.28,   326.79,  0.0256
    204.0000,     12.0000,  1.00000,   334.44,   325.45,  0.0273
    208.0000,     12.0000,  1.00000,   313.41,   304.98,  0.0273
    212.0000,     12.0000,  1.00000,   313.35,   306.18,  0.0231
    216.0000,     12.0000,  1.00000,   312.88,   310.30,  0.0083
      0.0000,      4.0000,  4.00000,   512.41,   550.73, -0.0721   ***
      4.0000,      4.0000,  4.00000,   513.49,   514.83, -0.0026
      8.0000,      4.0000,  4.00000,   556.27,   567.43, -0.0199
     12.0000,      4.0000,  4.00000,   547.91,   547.50,  0.0007
     16.0000,      4.0000,  4.00000,   544.30,   541.84,  0.0045
     20.0000,      4.0000,  4.00000,   635.96,   616.71,  0.0307
     24.0000,      4.0000,  4.00000,   605.26,   597.73,  0.0125
     28.0000,      4.0000,  4.00000,   580.42,   578.87,  0.0027
     32.0000,      4.0000,  4.00000,   486.38,   479.78,  0.0137
     36.0000,      4.0000,  4.00000,   446.60,   451.67, -0.0113
     40.0000,      4.0000,  4.00000,   489.36,   486.82,  0.0052
     44.0000,      4.0000,  4.00000,   637.11,   647.21, -0.0157
     48.0000,      4.0000,  4.00000,   680.85,   692.82, -0.0174
     52.0000,      4.0000,  4.00000,   473.83,   484.62, -0.0225
     56.0000,      4.0000,  4.00000,   394.87,   407.93, -0.0325
     60.0000,      4.0000,  4.00000,   445.53,   463.65, -0.0399
     64.0000,      4.0000,  4.00000,   483.36,   502.25, -0.0383
     68.0000,      4.0000,  4.00000,   521.15,   526.31, -0.0099
     72.0000,      4.0000,  4.00000,   543.70,   546.93, -0.0059
     76.0000,      4.0000,  4.00000,   534.71,   534.11,  0.0011
     80.0000,      4.0000,  4.00000,   548.45,   544.23,  0.0077
     84.0000,      4.0000,  4.00000,   533.83,   527.19,  0.0125
     88.0000,      4.0000,  4.00000,   494.97,   488.55,  0.0130
     92.0000,      4.0000,  4.00000,   463.43,   456.73,  0.0146
     96.0000,      4.0000,  4.00000,   502.78,   494.18,  0.0172
    100.0000,      4.0000,  4.00000,   499.70,   486.83,  0.0261
    104.0000,      4.0000,  4.00000,   443.08,   431.10,  0.0274
    108.0000,      4.0000,  4.00000,   422.25,   411.06,  0.0269
    112.0000,      4.0000,  4.00000,   423.95,   415.77,  0.0195
    116.0000,      4.0000,  4.00000,   446.38,   441.47,  0.0110
    120.0000,      4.0000,  4.00000,   394.99,   395.23, -0.0006
    124.0000,      4.0000,  4.00000,   352.11,   354.78, -0.0075
    128.0000,      4.0000,  4.00000,   332.23,   337.09, -0.0145
    132.0000,      4.0000,  4.00000,   309.83,   313.24, -0.0109
    136.0000,      4.0000,  4.00000,   329.23,   332.23, -0.0091
    140.0000,      4.0000,  4.00000,   314.90,   313.06,  0.0059
    144.0000,      4.0000,  4.00000,   269.48,   268.74,  0.0028
    148.0000,      4.0000,  4.00000,   252.95,   251.63,  0.0053
    152.0000,      4.0000,  4.00000,   253.34,   252.20,  0.0045
    156.0000,      4.0000,  4.00000,   262.85,   261.11,  0.0066
    160.0000,      4.0000,  4.00000,   283.26,   278.77,  0.0160
    164.0000,      4.0000,  4.00000,   257.08,   255.67,  0.0055
    168.0000,      4.0000,  4.00000,   259.09,   258.78,  0.0012
    172.0000,      4.0000,  4.00000,   253.92,   251.97,  0.0077
    176.0000,      4.0000,  4.00000,   308.46,   305.89,  0.0084
    180.0000,      4.0000,  4.00000,   344.72,   338.27,  0.0189
    184.0000,      4.0000,  4.00000,   315.13,   310.97,  0.0133
    188.0000,      4.0000,  4.00000,   305.16,   304.54,  0.0021
    192.0000,      4.0000,  4.00000,   311.10,   307.71,  0.0109
    196.0000,      4.0000,  4.00000,   303.23,   300.36,  0.0095
    200.0000,      4.0000,  4.00000,   367.43,   355.18,  0.0339
    204.0000,      4.0000,  4.00000,   328.66,   320.06,  0.0265
    208.0000,      4.0000,  4.00000,   317.94,   312.26,  0.0180
    212.0000,      4.0000,  4.00000,   301.92,   299.67,  0.0075
    216.0000,      4.0000,  4.00000,   311.40,   310.17,  0.0039
      0.0000,     16.0000,  1.00000,   482.30,   509.97, -0.0558
      4.0000,     16.0000,  1.00000,   514.28,   513.13,  0.0022
      8.0000,     16.0000,  1.00000,   552.57,   550.47,  0.0038
     12.0000,     16.0000,  1.00000,   559.63,   558.72,  0.0016
     16.0000,     16.0000,  1.00000,   540.88,   536.53,  0.0081
     20.0000,     16.0000,  1.00000,   502.04,   492.70,  0.0188
     24.0000,     16.0000,  1.00000,   464.49,   458.33,  0.0134
     28.0000,     16.0000,  1.00000,   467.32,   462.67,  0.0100
     32.0000,     16.0000,  1.00000,   491.26,   494.40, -0.0064
     36.0000,     16.0000,  1.00000,   535.05,   542.12, -0.0131
     40.0000,     16.0000,  1.00000,   547.06,   554.11, -0.0128
     44.0000,     16.0000,  1.00000,   530.50,   543.31, -0.0239
     48.0000,     16.0000,  1.00000,   490.69,   506.93, -0.0326
     52.0000,     16.0000,  1.00000,   424.85,   437.09, -0.0284
     56.0000,     16.0000,  1.00000,   412.10,   420.30, -0.0197
     60.0000,     16.0000,  1.00000,   440.17,   444.47, -0.0097
     64.0000,     16.0000,  1.00000,   484.89,   488.06, -0.0065
     68.0000,     16.0000,  1.00000,   530.99,   522.70,  0.0157
     72.0000,     16.0000,  1.00000,   516.94,   513.99,  0.0057
     76.0000,     16.0000,  1.00000,   488.48,   488.22,  0.0005
     80.0000,     16.0000,  1.00000,   468.15,   473.21, -0.0108
     84.0000,     16.0000,  1.00000,   451.15,   461.13, -0.0219
     88.0000,     16.0000,  1.00000,   428.19,   437.94, -0.0225
     92.0000,     16.0000,  1.00000,   415.08,   420.60, -0.0132
     96.0000,     16.0000,  1.00000,   416.92,   417.93, -0.0024
    100.0000,     16.0000,  1.00000,   416.70,   411.65,  0.0122
    104.0000,     16.0000,  1.00000,   418.70,   408.56,  0.0245
    108.0000,     16.0000,  1.00000,   411.07,   397.60,  0.0333
    112.0000,     16.0000,  1.00000,   396.45,   383.05,  0.0344
    116.0000,     16.0000,  1.00000,   385.01,   375.88,  0.0240
    120.0000,     16.0000,  1.00000,   360.12,   354.42,  0.0160
    124.0000,     16.0000,  1.00000,   344.17,   339.52,  0.0136
    128.0000,     16.0000,  1.00000,   330.81,   327.95,  0.0087
    132.0000,     16.0000,  1.00000,   311.20,   309.68,  0.0049
    136.0000,     16.0000,  1.00000,   303.93,   302.52,  0.0047
    140.0000,     16.0000,  1.00000,   287.64,   285.27,  0.0083
    144.0000,     16.0000,  1.00000,   275.49,   274.46,  0.0037
    148.0000,     16.0000,  1.00000,   276.42,   275.12,  0.0047
    152.0000,     16.0000,  1.00000,   271.52,   270.92,  0.0022
    156.0000,     16.0000,  1.00000,   275.51,   274.66,  0.0031
    160.0000,     16.0000,  1.00000,   278.58,   275.96,  0.0094
    164.0000,     16.0000,  1.00000,   287.77,   283.81,  0.0139
    168.0000,     16.0000,  1.00000,   309.54,   304.31,  0.0170
    172.0000,     16.0000,  1.00000,   313.58,   307.47,  0.0197
    176.0000,     16.0000,  1.00000,   321.70,   317.42,  0.0134
    180.0000,     16.0000,  1.00000,   322.97,   318.35,  0.0144
    184.0000,     16.0000,  1.00000,   310.14,   306.73,  0.0110
    188.0000,     16.0000,  1.00000,   317.94,   313.16,  0.0151
    192.0000,     16.0000,  1.00000,   306.99,   304.08,  0.0095
    196.0000,     16.0000,  1.00000,   307.49,   306.42,  0.0035
    200.0000,     16.0000,  1.00000,   318.40,   318.88, -0.0015
    204.0000,     16.0000,  1.00000,   310.08,   313.83, -0.0120
      0.0000,      4.0000,  5.00000,   463.50,   484.55, -0.0444
      4.0000,      4.0000,  5.00000,   532.55,   530.42,  0.0040
      8.0000,      4.0000,  5.00000,   531.96,   528.54,  0.0065
     12.0000,      4.0000,  5.00000,   530.94,   526.54,  0.0083
     16.0000,      4.0000,  5.00000,   600.60,   591.02,  0.0161
     20.0000,      4.0000,  5.00000,   548.40,   542.83,  0.0102
     24.0000,      4.0000,  5.00000,   498.48,   492.47,  0.0121
     28.0000,      4.0000,  5.00000,   450.30,   441.58,  0.0195
     32.0000,      4.0000,  5.00000,   433.98,   432.75,  0.0028
     36.0000,      4.0000,  5.00000,   450.15,   451.22, -0.0024
     40.0000,      4.0000,  5.00000,   599.02,   612.29, -0.0219
     44.0000,      4.0000,  5.00000,   638.02,   659.45, -0.0330
     48.0000,      4.0000,  5.00000,   447.07,   460.29, -0.0291
     52.0000,      4.0000,  5.00000,   372.93,   386.00, -0.0344
     56.0000,      4.0000,  5.00000,   418.64,   430.39, -0.0277
     60.0000,      4.0000,  5.00000,   427.86,   439.92, -0.0278
     64.0000,      4.0000,  5.00000,   455.83,   468.47, -0.0273
     68.0000,      4.0000,  5.00000,   531.31,   536.27, -0.0093
     72.0000,      4.0000,  5.00000,   514.37,   520.87, -0.0126
     76.0000,      4.0000,  5.00000,   507.25,   508.92, -0.0033
     80.0000,      4.0000,  5.00000,   500.19,   499.01,  0.0024
     84.0000,      4.0000,  5.00000,   464.80,   462.84,  0.0042
     88.0000,      4.0000,  5.00000,   414.29,   421.21, -0.0166
     92.0000,      4.0000,  5.00000,   446.84,   448.54, -0.0038
     96.0000,      4.0000,  5.00000,   449.94,   446.64,  0.0073
    100.0000,      4.0000,  5.00000,   406.18,   403.59,  0.0064
    104.0000,      4.0000,  5.00000,   401.69,   393.39,  0.0209
    108.0000,      4.0000,  5.00000,   417.15,   408.29,  0.0214
    112.0000,      4.0000,  5.00000,   423.72,   418.96,  0.0113
    116.0000,      4.0000,  5.00000,   380.29,   374.99,  0.0140
[truncated: 35,011 more chars]
