# Supplementary material for: Electrical resistivity tomography data across the Hockai Fault Zone (Ardenne, Belgium)
Source: Data Brief. 2016 Dec 21;11:1–4. doi: 10.1016/j.dib.2016.12.028 (PMC5220259; doi:10.1016/j.dib.2016.12.028)
Supplement: Supplementary file 2 — Supplementary material [file mmc2.zip › output/INV/vecquee03_normal.INV]

C:\__DATA__\__DATA__\Active Faults\HockaiFZ\Donn�es\ERT\working_dir\vecquee03.DAT
      4.0000
7
901
1
0
      6.0000,       4.0000,   1.00000,    160.6160
     10.0000,       4.0000,   1.00000,    213.4033
     14.0000,       4.0000,   1.00000,    237.0219
     18.0000,       4.0000,   1.00000,    266.3853
     22.0000,       4.0000,   1.00000,    230.6843
     26.0000,       4.0000,   1.00000,    240.2012
     30.0000,       4.0000,   1.00000,    235.8227
     34.0000,       4.0000,   1.00000,    258.7269
     38.0000,       4.0000,   1.00000,    251.7427
     42.0000,       4.0000,   1.00000,    278.6126
     46.0000,       4.0000,   1.00000,    291.0558
     50.0000,       4.0000,   1.00000,    286.2837
     54.0000,       4.0000,   1.00000,    284.5829
     58.0000,       4.0000,   1.00000,    296.4842
     62.0000,       4.0000,   1.00000,    302.3211
     66.0000,       4.0000,   1.00000,    302.6196
     70.0000,       4.0000,   1.00000,    305.4221
     74.0000,       4.0000,   1.00000,    309.4990
     78.0000,       4.0000,   1.00000,    294.4363
     82.0000,       4.0000,   1.00000,    301.6554
     86.0000,       4.0000,   1.00000,    312.4995
     90.0000,       4.0000,   1.00000,    303.5658
     94.0000,       4.0000,   1.00000,    308.7179
     98.0000,       4.0000,   1.00000,    336.7033
    102.0000,       4.0000,   1.00000,    306.6202
    106.0000,       4.0000,   1.00000,    361.9221
    110.0000,       4.0000,   1.00000,    371.8423
    114.0000,       4.0000,   1.00000,    377.1394
    118.0000,       4.0000,   1.00000,    414.2733
    122.0000,       4.0000,   1.00000,    392.0963
    126.0000,       4.0000,   1.00000,    414.6014
    130.0000,       4.0000,   1.00000,    396.9923
    134.0000,       4.0000,   1.00000,    422.3508
    138.0000,       4.0000,   1.00000,    416.8420
    142.0000,       4.0000,   1.00000,    418.4973
    146.0000,       4.0000,   1.00000,    414.5580
    150.0000,       4.0000,   1.00000,    365.9778
    154.0000,       4.0000,   1.00000,    346.1440
    158.0000,       4.0000,   1.00000,    278.5237
    162.0000,       4.0000,   1.00000,    282.7212
    166.0000,       4.0000,   1.00000,    271.3829
    170.0000,       4.0000,   1.00000,    268.7941
    174.0000,       4.0000,   1.00000,    263.7012
    178.0000,       4.0000,   1.00000,    261.1622
    182.0000,       4.0000,   1.00000,    269.4524
    186.0000,       4.0000,   1.00000,    291.2305
    190.0000,       4.0000,   1.00000,    324.1320
    194.0000,       4.0000,   1.00000,    339.9218
    198.0000,       4.0000,   1.00000,    368.4089
    202.0000,       4.0000,   1.00000,    400.1272
    206.0000,       4.0000,   1.00000,    416.1848
    210.0000,       4.0000,   1.00000,    409.3244
    214.0000,       4.0000,   1.00000,    421.1432
    218.0000,       4.0000,   1.00000,    414.1834
    222.0000,       4.0000,   1.00000,    432.6170
    226.0000,       4.0000,   1.00000,    434.5517
    230.0000,       4.0000,   1.00000,    451.6920
    234.0000,       4.0000,   1.00000,    428.6841
    238.0000,       4.0000,   1.00000,    421.7571
    242.0000,       4.0000,   1.00000,    410.0377
    246.0000,       4.0000,   1.00000,    449.0831
     10.0000,       4.0000,   2.00000,    136.5360
     14.0000,       4.0000,   2.00000,    197.5044
     18.0000,       4.0000,   2.00000,    243.5658
     22.0000,       4.0000,   2.00000,    203.6070
     26.0000,       4.0000,   2.00000,    221.9210
     30.0000,       4.0000,   2.00000,    266.9727
     34.0000,       4.0000,   2.00000,    276.1042
     38.0000,       4.0000,   2.00000,    252.5958
     42.0000,       4.0000,   2.00000,    266.3567
     46.0000,       4.0000,   2.00000,    284.8739
     50.0000,       4.0000,   2.00000,    279.1682
     54.0000,       4.0000,   2.00000,    278.3586
     58.0000,       4.0000,   2.00000,    297.9998
     62.0000,       4.0000,   2.00000,    288.5761
     66.0000,       4.0000,   2.00000,    280.8955
     70.0000,       4.0000,   2.00000,    300.9051
     74.0000,       4.0000,   2.00000,    309.6842
     78.0000,       4.0000,   2.00000,    294.1516
     82.0000,       4.0000,   2.00000,    294.8374
     86.0000,       4.0000,   2.00000,    289.6080
     90.0000,       4.0000,   2.00000,    273.3895
     94.0000,       4.0000,   2.00000,    305.1121
     98.0000,       4.0000,   2.00000,    325.3693
    102.0000,       4.0000,   2.00000,    306.9282
    106.0000,       4.0000,   2.00000,    361.1019
    110.0000,       4.0000,   2.00000,    394.7961
    114.0000,       4.0000,   2.00000,    396.7679
    118.0000,       4.0000,   2.00000,    426.4012
    122.0000,       4.0000,   2.00000,    424.5691
    126.0000,       4.0000,   2.00000,    441.5909
    130.0000,       4.0000,   2.00000,    424.7311
    134.0000,       4.0000,   2.00000,    446.0138
    138.0000,       4.0000,   2.00000,    424.0675
    142.0000,       4.0000,   2.00000,    402.5085
    146.0000,       4.0000,   2.00000,    398.6539
    150.0000,       4.0000,   2.00000,    396.7362
    154.0000,       4.0000,   2.00000,    370.8368
    158.0000,       4.0000,   2.00000,    296.3392
    162.0000,       4.0000,   2.00000,    331.8973
    166.0000,       4.0000,   2.00000,    316.5901
    170.0000,       4.0000,   2.00000,    296.3392
    174.0000,       4.0000,   2.00000,    293.0974
    178.0000,       4.0000,   2.00000,    302.3465
    182.0000,       4.0000,   2.00000,    317.9871
    186.0000,       4.0000,   2.00000,    357.4633
    190.0000,       4.0000,   2.00000,    394.5326
    194.0000,       4.0000,   2.00000,    379.3937
    198.0000,       4.0000,   2.00000,    421.6925
    202.0000,       4.0000,   2.00000,    469.1826
    206.0000,       4.0000,   2.00000,    486.5568
    210.0000,       4.0000,   2.00000,    479.2477
    214.0000,       4.0000,   2.00000,    496.5235
    218.0000,       4.0000,   2.00000,    500.1748
    222.0000,       4.0000,   2.00000,    500.3145
    226.0000,       4.0000,   2.00000,    514.6089
    230.0000,       4.0000,   2.00000,    526.9600
    234.0000,       4.0000,   2.00000,    479.7144
    238.0000,       4.0000,   2.00000,    465.4709
    242.0000,       4.0000,   2.00000,    486.3028
     14.0000,       4.0000,   3.00000,    150.3172
     18.0000,       4.0000,   3.00000,    193.6626
     22.0000,       4.0000,   3.00000,    170.5617
     26.0000,       4.0000,   3.00000,    201.6638
     30.0000,       4.0000,   3.00000,    236.3409
     34.0000,       4.0000,   3.00000,    259.2914
     38.0000,       4.0000,   3.00000,    240.7684
     42.0000,       4.0000,   3.00000,    251.9766
     46.0000,       4.0000,   3.00000,    262.7148
     50.0000,       4.0000,   3.00000,    260.9089
     54.0000,       4.0000,   3.00000,    263.7234
     58.0000,       4.0000,   3.00000,    282.4132
     62.0000,       4.0000,   3.00000,    276.2124
     66.0000,       4.0000,   3.00000,    276.2980
     70.0000,       4.0000,   3.00000,    285.7725
     74.0000,       4.0000,   3.00000,    299.1412
     78.0000,       4.0000,   3.00000,    291.0759
     82.0000,       4.0000,   3.00000,    281.6738
     86.0000,       4.0000,   3.00000,    268.6904
     90.0000,       4.0000,   3.00000,    258.3242
     94.0000,       4.0000,   3.00000,    280.5429
     98.0000,       4.0000,   3.00000,    312.1195
    102.0000,       4.0000,   3.00000,    304.9565
    106.0000,       4.0000,   3.00000,    347.6172
    110.0000,       4.0000,   3.00000,    380.4733
    114.0000,       4.0000,   3.00000,    384.7850
    118.0000,       4.0000,   3.00000,    408.3634
    122.0000,       4.0000,   3.00000,    408.4904
    126.0000,       4.0000,   3.00000,    433.2181
    130.0000,       4.0000,   3.00000,    397.7585
    134.0000,       4.0000,   3.00000,    415.6407
    138.0000,       4.0000,   3.00000,    390.6145
    142.0000,       4.0000,   3.00000,    361.6830
    146.0000,       4.0000,   3.00000,    373.6658
    150.0000,       4.0000,   3.00000,    395.1677
    154.0000,       4.0000,   3.00000,    374.1611
    158.0000,       4.0000,   3.00000,    294.9959
    162.0000,       4.0000,   3.00000,    334.3453
    166.0000,       4.0000,   3.00000,    333.0752
    170.0000,       4.0000,   3.00000,    308.1430
    174.0000,       4.0000,   3.00000,    291.2400
    178.0000,       4.0000,   3.00000,    305.3883
    182.0000,       4.0000,   3.00000,    335.7741
    186.0000,       4.0000,   3.00000,    387.8903
    190.0000,       4.0000,   3.00000,    419.9462
    194.0000,       4.0000,   3.00000,    396.9521
    198.0000,       4.0000,   3.00000,    423.5277
    202.0000,       4.0000,   3.00000,    474.3675
    206.0000,       4.0000,   3.00000,    514.3422
    210.0000,       4.0000,   3.00000,    507.1156
    214.0000,       4.0000,   3.00000,    519.7018
    218.0000,       4.0000,   3.00000,    511.7196
    222.0000,       4.0000,   3.00000,    532.5228
    226.0000,       4.0000,   3.00000,    536.2885
    230.0000,       4.0000,   3.00000,    541.3560
    234.0000,       4.0000,   3.00000,    470.8241
    238.0000,       4.0000,   3.00000,    482.9022
     18.0000,      12.0000,   1.00000,    140.4795
     22.0000,      12.0000,   1.00000,    167.8235
     26.0000,      12.0000,   1.00000,    184.3468
     30.0000,      12.0000,   1.00000,    209.2111
     34.0000,      12.0000,   1.00000,    228.9095
     38.0000,      12.0000,   1.00000,    242.9879
     42.0000,      12.0000,   1.00000,    239.4540
     46.0000,      12.0000,   1.00000,    244.1786
     50.0000,      12.0000,   1.00000,    250.4462
     54.0000,      12.0000,   1.00000,    262.4926
     58.0000,      12.0000,   1.00000,    265.6677
     62.0000,      12.0000,   1.00000,    272.9101
     66.0000,      12.0000,   1.00000,    276.7329
     70.0000,      12.0000,   1.00000,    281.8734
     74.0000,      12.0000,   1.00000,    288.5412
     78.0000,      12.0000,   1.00000,    288.2205
     82.0000,      12.0000,   1.00000,    272.9990
     86.0000,      12.0000,   1.00000,    262.2513
     90.0000,      12.0000,   1.00000,    259.5461
     94.0000,      12.0000,   1.00000,    277.5204
     98.0000,      12.0000,   1.00000,    297.0981
    102.0000,      12.0000,   1.00000,    322.8323
    106.0000,      12.0000,   1.00000,    346.9600
    110.0000,      12.0000,   1.00000,    358.3618
    114.0000,      12.0000,   1.00000,    376.5266
    118.0000,      12.0000,   1.00000,    386.8996
    122.0000,      12.0000,   1.00000,    390.9003
    126.0000,      12.0000,   1.00000,    385.4137
    130.0000,      12.0000,   1.00000,    392.6117
    134.0000,      12.0000,   1.00000,    369.8461
    138.0000,      12.0000,   1.00000,    349.9287
    142.0000,      12.0000,   1.00000,    354.6787
    146.0000,      12.0000,   1.00000,    368.4205
    150.0000,      12.0000,   1.00000,    370.4526
    154.0000,      12.0000,   1.00000,    361.8290
    158.0000,      12.0000,   1.00000,    350.8400
    162.0000,      12.0000,   1.00000,    324.8422
    166.0000,      12.0000,   1.00000,    325.0994
    170.0000,      12.0000,   1.00000,    313.7547
    174.0000,      12.0000,   1.00000,    299.8223
    178.0000,      12.0000,   1.00000,    307.1124
    182.0000,      12.0000,   1.00000,    352.5418
    186.0000,      12.0000,   1.00000,    394.7803
    190.0000,      12.0000,   1.00000,    408.4206
    194.0000,      12.0000,   1.00000,    416.7330
    198.0000,      12.0000,   1.00000,    424.5056
    202.0000,      12.0000,   1.00000,    457.3776
    206.0000,      12.0000,   1.00000,    488.9667
    210.0000,      12.0000,   1.00000,    506.2076
    214.0000,      12.0000,   1.00000,    496.4917
    218.0000,      12.0000,   1.00000,    504.5819
    222.0000,      12.0000,   1.00000,    507.3696
    226.0000,      12.0000,   1.00000,    511.3861
    230.0000,      12.0000,   1.00000,    479.7653
    234.0000,      12.0000,   1.00000,    479.9907
     18.0000,       4.0000,   4.00000,    158.5332
     22.0000,       4.0000,   4.00000,    152.0784
     26.0000,       4.0000,   4.00000,    173.8478
     30.0000,       4.0000,   4.00000,    199.5559
     34.0000,       4.0000,   4.00000,    224.3079
     38.0000,       4.0000,   4.00000,    235.9271
     42.0000,       4.0000,   4.00000,    249.1613
     46.0000,       4.0000,   4.00000,    248.3887
     50.0000,       4.0000,   4.00000,    235.8343
     54.0000,       4.0000,   4.00000,    239.7876
     58.0000,       4.0000,   4.00000,    266.8935
     62.0000,       4.0000,   4.00000,    276.5935
     66.0000,       4.0000,   4.00000,    279.8218
     70.0000,       4.0000,   4.00000,    279.2085
     74.0000,       4.0000,   4.00000,    286.0714
     78.0000,       4.0000,   4.00000,    280.9269
     82.0000,       4.0000,   4.00000,    275.7685
     86.0000,       4.0000,   4.00000,    266.4538
     90.0000,       4.0000,   4.00000,    240.4339
     94.0000,       4.0000,   4.00000,    260.1781
     98.0000,       4.0000,   4.00000,    295.9058
    102.0000,       4.0000,   4.00000,    296.3675
    106.0000,       4.0000,   4.00000,    342.2103
    110.0000,       4.0000,   4.00000,    365.4015
    114.0000,       4.0000,   4.00000,    370.8738
    118.0000,       4.0000,   4.00000,    397.4495
    122.0000,       4.0000,   4.00000,    382.9692
    126.0000,       4.0000,   4.00000,    397.8955
    130.0000,       4.0000,   4.00000,    363.2479
    134.0000,       4.0000,   4.00000,    369.6664
    138.0000,       4.0000,   4.00000,    344.6854
    142.0000,       4.0000,   4.00000,    343.8777
    146.0000,       4.0000,   4.00000,    362.5551
    150.0000,       4.0000,   4.00000,    379.0186
    154.0000,       4.0000,   4.00000,    374.6081
    158.0000,       4.0000,   4.00000,    297.8853
    162.0000,       4.0000,   4.00000,    339.1757
    166.0000,       4.0000,   4.00000,    330.2166
    170.0000,       4.0000,   4.00000,    311.5916
    174.0000,       4.0000,   4.00000,    290.9034
    178.0000,       4.0000,   4.00000,    299.0106
    182.0000,       4.0000,   4.00000,    335.3176
    186.0000,       4.0000,   4.00000,    393.9357
    190.0000,       4.0000,   4.00000,    432.9790
    194.0000,       4.0000,   4.00000,    401.1525
    198.0000,       4.0000,   4.00000,    421.2310
    202.0000,       4.0000,   4.00000,    464.9841
    206.0000,       4.0000,   4.00000,    510.4833
    210.0000,       4.0000,   4.00000,    510.2823
    214.0000,       4.0000,   4.00000,    505.3622
    218.0000,       4.0000,   4.00000,    497.8253
    222.0000,       4.0000,   4.00000,    509.7849
    226.0000,       4.0000,   4.00000,    513.2351
    230.0000,       4.0000,   4.00000,    510.0091
    234.0000,       4.0000,   4.00000,    472.8785
     24.0000,      16.0000,   1.00000,    141.5576
     28.0000,      16.0000,   1.00000,    162.2099
     32.0000,      16.0000,   1.00000,    188.2882
     36.0000,      16.0000,   1.00000,    208.8121
     40.0000,      16.0000,   1.00000,    222.8503
     44.0000,      16.0000,   1.00000,    229.4122
     48.0000,      16.0000,   1.00000,    229.0693
     52.0000,      16.0000,   1.00000,    234.2256
     56.0000,      16.0000,   1.00000,    243.0270
     60.0000,      16.0000,   1.00000,    256.3625
     64.0000,      16.0000,   1.00000,    270.2314
     68.0000,      16.0000,   1.00000,    282.5593
     72.0000,      16.0000,   1.00000,    285.7809
     76.0000,      16.0000,   1.00000,    278.3596
     80.0000,      16.0000,   1.00000,    268.8513
     84.0000,      16.0000,   1.00000,    254.4109
     88.0000,      16.0000,   1.00000,    251.1172
     92.0000,      16.0000,   1.00000,    258.3988
     96.0000,      16.0000,   1.00000,    263.0641
    100.0000,      16.0000,   1.00000,    292.8170
    104.0000,      16.0000,   1.00000,    323.6452
    108.0000,      16.0000,   1.00000,    346.7811
    112.0000,      16.0000,   1.00000,    370.0822
    116.0000,      16.0000,   1.00000,    370.3573
    120.0000,      16.0000,   1.00000,    367.8173
    124.0000,      16.0000,   1.00000,    353.7113
    128.0000,      16.0000,   1.00000,    333.7251
    132.0000,      16.0000,   1.00000,    314.9496
    136.0000,      16.0000,   1.00000,    314.0182
    140.0000,      16.0000,   1.00000,    322.8408
    144.0000,      16.0000,   1.00000,    341.2056
    148.0000,      16.0000,   1.00000,    355.9593
    152.0000,      16.0000,   1.00000,    360.6331
    156.0000,      16.0000,   1.00000,    367.2881
    160.0000,      16.0000,   1.00000,    359.9430
    164.0000,      16.0000,   1.00000,    327.4807
    168.0000,      16.0000,   1.00000,    314.0859
    172.0000,      16.0000,   1.00000,    306.1990
    176.0000,      16.0000,   1.00000,    311.1202
    180.0000,      16.0000,   1.00000,    335.8672
    184.0000,      16.0000,   1.00000,    366.0096
    188.0000,      16.0000,   1.00000,    393.9548
    192.0000,      16.0000,   1.00000,    414.5337
    196.0000,      16.0000,   1.00000,    434.8078
    200.0000,      16.0000,   1.00000,    446.3187
    204.0000,      16.0000,   1.00000,    455.2682
    208.0000,      16.0000,   1.00000,    455.3275
    212.0000,      16.0000,   1.00000,    460.2849
    216.0000,      16.0000,   1.00000,    460.3569
    220.0000,      16.0000,   1.00000,    447.2119
    224.0000,      16.0000,   1.00000,    431.3448
    228.0000,      16.0000,   1.00000,    439.8203
     22.0000,       4.0000,   5.00000,    130.9989
     26.0000,       4.0000,   5.00000,    149.0477
     30.0000,       4.0000,   5.00000,    175.3970
     34.0000,       4.0000,   5.00000,    204.3020
     38.0000,       4.0000,   5.00000,    221.8912
     42.0000,       4.0000,   5.00000,    244.3935
     46.0000,       4.0000,   5.00000,    238.7840
     50.0000,       4.0000,   5.00000,    217.3755
     54.0000,       4.0000,   5.00000,    217.7134
     58.0000,       4.0000,   5.00000,    256.3687
     62.0000,       4.0000,   5.00000,    273.7848
     66.0000,       4.0000,   5.00000,    281.4163
     70.0000,       4.0000,   5.00000,    283.7712
     74.0000,       4.0000,   5.00000,    283.2837
     78.0000,       4.0000,   5.00000,    270.0841
     82.0000,       4.0000,   5.00000,    271.0460
     86.0000,       4.0000,   5.00000,    258.8481
     90.0000,       4.0000,   5.00000,    229.9931
     94.0000,       4.0000,   5.00000,    243.0311
     98.0000,       4.0000,   5.00000,    277.1419
    102.0000,       4.0000,   5.00000,    284.8037
    106.0000,       4.0000,   5.00000,    329.8242
    110.0000,       4.0000,   5.00000,    368.4532
    114.0000,       4.0000,   5.00000,    368.7794
    118.0000,       4.0000,   5.00000,    386.5514
    122.0000,       4.0000,   5.00000,    369.3061
    126.0000,       4.0000,   5.00000,    365.7466
    130.0000,       4.0000,   5.00000,    320.4453
    134.0000,       4.0000,   5.00000,    324.3231
    138.0000,       4.0000,   5.00000,    320.5395
    142.0000,       4.0000,   5.00000,    324.6167
    146.0000,       4.0000,   5.00000,    345.7234
    150.0000,       4.0000,   5.00000,    380.8029
    154.0000,       4.0000,   5.00000,    373.5337
    158.0000,       4.0000,   5.00000,    306.9062
    162.0000,       4.0000,   5.00000,    347.6585
    166.0000,       4.0000,   5.00000,    334.3389
    170.0000,       4.0000,   5.00000,    302.1974
    174.0000,       4.0000,   5.00000,    287.9726
    178.0000,       4.0000,   5.00000,    301.1114
    182.0000,       4.0000,   5.00000,    325.2099
    186.0000,       4.0000,   5.00000,    393.2372
    190.0000,       4.0000,   5.00000,    433.3472
    194.0000,       4.0000,   5.00000,    402.9521
    198.0000,       4.0000,   5.00000,    420.5557
    202.0000,       4.0000,   5.00000,    463.3436
    206.0000,       4.0000,   5.00000,    490.7486
    210.0000,       4.0000,   5.00000,    478.5954
    214.0000,       4.0000,   5.00000,    483.2065
    218.0000,       4.0000,   5.00000,    460.6364
    222.0000,       4.0000,   5.00000,    463.0578
    226.0000,       4.0000,   5.00000,    454.4033
    230.0000,       4.0000,   5.00000,    492.7234
     26.0000,       4.0000,   6.00000,    131.3987
     30.0000,       4.0000,   6.00000,    162.9369
     34.0000,       4.0000,   6.00000,    192.7242
     38.0000,       4.0000,   6.00000,    210.6613
     42.0000,       4.0000,   6.00000,    226.6475
     46.0000,       4.0000,   6.00000,    231.1816
     50.0000,       4.0000,   6.00000,    206.9371
     54.0000,       4.0000,   6.00000,    208.3674
     58.0000,       4.0000,   6.00000,    246.2842
     62.0000,       4.0000,   6.00000,    267.1675
     66.0000,       4.0000,   6.00000,    282.8023
     70.0000,       4.0000,   6.00000,    287.5565
     74.0000,       4.0000,   6.00000,    286.6523
     78.0000,       4.0000,   6.00000,    271.0906
     82.0000,       4.0000,   6.00000,    260.0703
     86.0000,       4.0000,   6.00000,    248.0748
     90.0000,       4.0000,   6.00000,    219.4899
     94.0000,       4.0000,   6.00000,    228.4649
     98.0000,       4.0000,   6.00000,    261.2477
    102.0000,       4.0000,   6.00000,    268.3672
    106.0000,       4.0000,   6.00000,    321.9590
    110.0000,       4.0000,   6.00000,    368.6888
    114.0000,       4.0000,   6.00000,    376.3858
    118.0000,       4.0000,   6.00000,    386.6984
    122.0000,       4.0000,   6.00000,    353.8844
    126.0000,       4.0000,   6.00000,    342.8926
    130.0000,       4.0000,   6.00000,    283.5648
    134.0000,       4.0000,   6.00000,    297.3263
    138.0000,       4.0000,   6.00000,    295.7580
    142.0000,       4.0000,   6.00000,    300.0787
    146.0000,       4.0000,   6.00000,    332.7849
    150.0000,       4.0000,   6.00000,    375.2185
    154.0000,       4.0000,   6.00000,    381.5829
    158.0000,       4.0000,   6.00000,    309.3782
    162.0000,       4.0000,   6.00000,    356.6251
    166.0000,       4.0000,   6.00000,    333.3474
    170.0000,       4.0000,   6.00000,    302.3804
    174.0000,       4.0000,   6.00000,    283.7118
    178.0000,       4.0000,   6.00000,    296.6694
    182.0000,       4.0000,   6.00000,    323.8999
    186.0000,       4.0000,   6.00000,    381.5505
    190.0000,       4.0000,   6.00000,    424.6716
    194.0000,       4.0000,   6.00000,    398.2091
    198.0000,       4.0000,   6.00000,    415.7731
    202.0000,       4.0000,   6.00000,    450.7894
    206.0000,       4.0000,   6.00000,    464.4767
    210.0000,       4.0000,   6.00000,    443.2163
    214.0000,       4.0000,   6.00000,    434.3051
    218.0000,       4.0000,   6.00000,    415.1247
    222.0000,       4.0000,   6.00000,    406.6205
    226.0000,       4.0000,   6.00000,    415.5190
     30.0000,      20.0000,   1.00000,    153.5694
     34.0000,      20.0000,   1.00000,    175.3930
     38.0000,      20.0000,   1.00000,    191.2177
     42.0000,      20.0000,   1.00000,    196.3088
     46.0000,      20.0000,   1.00000,    204.1399
     50.0000,      20.0000,   1.00000,    226.3006
     54.0000,      20.0000,   1.00000,    233.5822
     58.0000,      20.0000,   1.00000,    238.7470
     62.0000,      20.0000,   1.00000,    251.9471
     66.0000,      20.0000,   1.00000,    272.5143
     70.0000,      20.0000,   1.00000,    283.0450
     74.0000,      20.0000,   1.00000,    285.6380
     78.0000,      20.0000,   1.00000,    273.2075
     82.0000,      20.0000,   1.00000,    250.3309
     86.0000,      20.0000,   1.00000,    236.3021
     90.0000,      20.0000,   1.00000,    240.7927
     94.0000,      20.0000,   1.00000,    246.7747
     98.0000,      20.0000,   1.00000,    261.4543
    102.0000,      20.0000,   1.00000,    295.1581
    106.0000,      20.0000,   1.00000,    326.2847
    110.0000,      20.0000,   1.00000,    354.0563
    114.0000,      20.0000,   1.00000,    369.9372
    118.0000,      20.0000,   1.00000,    367.0955
    122.0000,      20.0000,   1.00000,    336.5351
    126.0000,      20.0000,   1.00000,    308.1707
    130.0000,      20.0000,   1.00000,    295.2216
    134.0000,      20.0000,   1.00000,    282.6693
    138.0000,      20.0000,   1.00000,    282.5952
    142.0000,      20.0000,   1.00000,    307.0541
    146.0000,      20.0000,   1.00000,    328.3750
    150.0000,      20.0000,   1.00000,    344.7268
    154.0000,      20.0000,   1.00000,    367.0849
    158.0000,      20.0000,   1.00000,    373.8214
    162.0000,      20.0000,   1.00000,    350.4102
    166.0000,      20.0000,   1.00000,    324.4431
    170.0000,      20.0000,   1.00000,    318.3258
    174.0000,      20.0000,   1.00000,    311.6951
    178.0000,      20.0000,   1.00000,    324.6178
    182.0000,      20.0000,   1.00000,    350.7571
    186.0000,      20.0000,   1.00000,    368.0480
    190.0000,      20.0000,   1.00000,    387.7231
    194.0000,      20.0000,   1.00000,    418.8762
    198.0000,      20.0000,   1.00000,    439.9165
    202.0000,      20.0000,   1.00000,    428.4438
    206.0000,      20.0000,   1.00000,    421.1888
    210.0000,      20.0000,   1.00000,    406.2551
    214.0000,      20.0000,   1.00000,    389.4482
    218.0000,      20.0000,   1.00000,    374.4776
    222.0000,      20.0000,   1.00000,    386.3684
     30.0000,       4.0000,   7.00000,    149.6026
     34.0000,       4.0000,   7.00000,    178.7272
     38.0000,       4.0000,   7.00000,    196.5516
     42.0000,       4.0000,   7.00000,    210.9373
     46.0000,       4.0000,   7.00000,    213.1511
     50.0000,       4.0000,   7.00000,    202.6493
     54.0000,       4.0000,   7.00000,    204.3100
     58.0000,       4.0000,   7.00000,    241.5667
     62.0000,       4.0000,   7.00000,    264.7538
     66.0000,       4.0000,   7.00000,    282.6735
     70.0000,       4.0000,   7.00000,    287.7361
     74.0000,       4.0000,   7.00000,    290.0930
     78.0000,       4.0000,   7.00000,    272.1643
     82.0000,       4.0000,   7.00000,    256.1681
     86.0000,       4.0000,   7.00000,    236.0373
     90.0000,       4.0000,   7.00000,    205.0956
     94.0000,       4.0000,   7.00000,    215.4298
     98.0000,       4.0000,   7.00000,    246.9524
    102.0000,       4.0000,   7.00000,    258.9197
    106.0000,       4.0000,   7.00000,    313.0812
    110.0000,       4.0000,   7.00000,    366.2299
    114.0000,       4.0000,   7.00000,    381.0153
    118.0000,       4.0000,   7.00000,    391.4426
    122.0000,       4.0000,   7.00000,    345.4728
    126.0000,       4.0000,   7.00000,    321.2633
    130.0000,       4.0000,   7.00000,    276.3562
    134.0000,       4.0000,   7.00000,    277.4740
    138.0000,       4.0000,   7.00000,    270.4142
    142.0000,       4.0000,   7.00000,    282.7599
    146.0000,       4.0000,   7.00000,    318.6352
    150.0000,       4.0000,   7.00000,    372.3052
    154.0000,       4.0000,   7.00000,    380.7843
    158.0000,       4.0000,   7.00000,    316.2566
    162.0000,       4.0000,   7.00000,    357.0447
    166.0000,       4.0000,   7.00000,    342.5469
    170.0000,       4.0000,   7.00000,    306.9381
    174.0000,       4.0000,   7.00000,    282.4746
    178.0000,       4.0000,   7.00000,    289.6757
    182.0000,       4.0000,   7.00000,    318.7209
    186.0000,       4.0000,   7.00000,    378.1639
    190.0000,       4.0000,   7.00000,    413.7204
    194.0000,       4.0000,   7.00000,    388.4801
    198.0000,       4.0000,   7.00000,    405.7468
    202.0000,       4.0000,   7.00000,    431.3237
    206.0000,       4.0000,   7.00000,    442.7027
    210.0000,       4.0000,   7.00000,    410.7729
    214.0000,       4.0000,   7.00000,    384.5310
    218.0000,       4.0000,   7.00000,    360.4808
    222.0000,       4.0000,   7.00000,    379.0567
     34.0000,       4.0000,   8.00000,    160.7438
     38.0000,       4.0000,   8.00000,    179.4471
     42.0000,       4.0000,   8.00000,    193.6838
     46.0000,       4.0000,   8.00000,    200.5891
     50.0000,       4.0000,   8.00000,    189.6969
     54.0000,       4.0000,   8.00000,    200.4847
     58.0000,       4.0000,   8.00000,    243.6151
     62.0000,       4.0000,   8.00000,    267.0513
     66.0000,       4.0000,   8.00000,    280.8283
     70.0000,       4.0000,   8.00000,    286.4947
     74.0000,       4.0000,   8.00000,    286.4229
     78.0000,       4.0000,   8.00000,    269.2554
     82.0000,       4.0000,   8.00000,    252.9649
     86.0000,       4.0000,   8.00000,    227.9145
     90.0000,       4.0000,   8.00000,    192.2294
     94.0000,       4.0000,   8.00000,    200.6647
     98.0000,       4.0000,   8.00000,    237.3772
    102.0000,       4.0000,   8.00000,    250.4678
    106.0000,       4.0000,   8.00000,    305.1377
    110.0000,       4.0000,   8.00000,    361.8346
    114.0000,       4.0000,   8.00000,    378.0331
    118.0000,       4.0000,   8.00000,    385.2975
    122.0000,       4.0000,   8.00000,    339.3569
    126.0000,       4.0000,   8.00000,    324.2116
    130.0000,       4.0000,   8.00000,    267.8661
    134.0000,       4.0000,   8.00000,    268.1428
    138.0000,       4.0000,   8.00000,    257.8815
    142.0000,       4.0000,   8.00000,    265.3077
    146.0000,       4.0000,   8.00000,    304.7586
    150.0000,       4.0000,   8.00000,    358.7840
    154.0000,       4.0000,   8.00000,    373.1854
    158.0000,       4.0000,   8.00000,    308.6899
    162.0000,       4.0000,   8.00000,    361.2228
    166.0000,       4.0000,   8.00000,    346.1109
    170.0000,       4.0000,   8.00000,    310.3119
    174.0000,       4.0000,   8.00000,    281.7130
    178.0000,       4.0000,   8.00000,    286.5599
    182.0000,       4.0000,   8.00000,    309.7776
    186.0000,       4.0000,   8.00000,    369.5088
    190.0000,       4.0000,   8.00000,    410.3129
    194.0000,       4.0000,   8.00000,    369.6064
    198.0000,       4.0000,   8.00000,    377.0852
    202.0000,       4.0000,   8.00000,    404.3570
    206.0000,       4.0000,   8.00000,    411.3006
    210.0000,       4.0000,   8.00000,    375.2574
    214.0000,       4.0000,   8.00000,    344.6747
    218.0000,       4.0000,   8.00000,    327.4785
     42.0000,      28.0000,   1.00000,    147.8268
     46.0000,      28.0000,   1.00000,    172.1153
     50.0000,      28.0000,   1.00000,    197.2485
     54.0000,      28.0000,   1.00000,    218.3686
     58.0000,      28.0000,   1.00000,    236.6821
     62.0000,      28.0000,   1.00000,    252.9182
     66.0000,      28.0000,   1.00000,    259.8164
     70.0000,      28.0000,   1.00000,    263.0709
     74.0000,      28.0000,   1.00000,    259.0894
     78.0000,      28.0000,   1.00000,    245.7428
     82.0000,      28.0000,   1.00000,    235.7775
     86.0000,      28.0000,   1.00000,    229.0598
     90.0000,      28.0000,   1.00000,    225.9767
     94.0000,      28.0000,   1.00000,    233.6607
     98.0000,      28.0000,   1.00000,    253.6977
    102.0000,      28.0000,   1.00000,    278.3702
    106.0000,      28.0000,   1.00000,    305.9672
    110.0000,      28.0000,   1.00000,    319.0416
    114.0000,      28.0000,   1.00000,    322.4688
    118.0000,      28.0000,   1.00000,    328.0078
    122.0000,      28.0000,   1.00000,    323.7994
    126.0000,      28.0000,   1.00000,    311.3236
    130.0000,      28.0000,   1.00000,    296.0020
    134.0000,      28.0000,   1.00000,    281.8671
    138.0000,      28.0000,   1.00000,    281.7856
    142.0000,      28.0000,   1.00000,    286.0826
    146.0000,      28.0000,   1.00000,    288.6459
    150.0000,      28.0000,   1.00000,    303.9100
    154.0000,      28.0000,   1.00000,    325.5872
    158.0000,      28.0000,   1.00000,    340.6028
    162.0000,      28.0000,   1.00000,    345.0725
    166.0000,      28.0000,   1.00000,    337.4241
    170.0000,      28.0000,   1.00000,    327.3040
    174.0000,      28.0000,   1.00000,    335.5936
    178.0000,      28.0000,   1.00000,    344.0715
    182.0000,      28.0000,   1.00000,    341.6321
    186.0000,      28.0000,   1.00000,    343.1805
    190.0000,      28.0000,   1.00000,    352.7672
    194.0000,      28.0000,   1.00000,    366.3978
    198.0000,      28.0000,   1.00000,    364.2876
    202.0000,      28.0000,   1.00000,    346.3218
    206.0000,      28.0000,   1.00000,    323.2877
    210.0000,      28.0000,   1.00000,    320.3769
     42.0000,       4.0000,  10.00000,    162.7287
     46.0000,       4.0000,  10.00000,    177.0716
     50.0000,       4.0000,  10.00000,    172.0717
     54.0000,       4.0000,  10.00000,    188.1084
     58.0000,       4.0000,  10.00000,    238.8182
     62.0000,       4.0000,  10.00000,    272.5813
     66.0000,       4.0000,  10.00000,    283.6342
     70.0000,       4.0000,  10.00000,    278.0785
     74.0000,       4.0000,  10.00000,    270.2744
     78.0000,       4.0000,  10.00000,    251.5051
     82.0000,       4.0000,  10.00000,    237.1813
     86.0000,       4.0000,  10.00000,    216.9726
     90.0000,       4.0000,  10.00000,    183.4918
     94.0000,       4.0000,  10.00000,    187.6330
     98.0000,       4.0000,  10.00000,    219.4842
    102.0000,       4.0000,  10.00000,    235.6878
    106.0000,       4.0000,  10.00000,    289.5060
    110.0000,       4.0000,  10.00000,    342.2505
    114.0000,       4.0000,  10.00000,    354.4883
    118.0000,       4.0000,  10.00000,    374.9837
    122.0000,       4.0000,  10.00000,    343.1223
    126.0000,       4.0000,  10.00000,    331.6802
    130.0000,       4.0000,  10.00000,    276.5440
    134.0000,       4.0000,  10.00000,    273.2103
    138.0000,       4.0000,  10.00000,    258.0600
    142.0000,       4.0000,  10.00000,    258.5413
    146.0000,       4.0000,  10.00000,    283.8405
    150.0000,       4.0000,  10.00000,    326.3249
    154.0000,       4.0000,  10.00000,    343.3154
    158.0000,       4.0000,  10.00000,    296.0140
    162.0000,       4.0000,  10.00000,    355.3002
    166.0000,       4.0000,  10.00000,    345.8051
    170.0000,       4.0000,  10.00000,    311.6559
    174.0000,       4.0000,  10.00000,    282.1788
    178.0000,       4.0000,  10.00000,    286.5408
    182.0000,       4.0000,  10.00000,    306.3502
    186.0000,       4.0000,  10.00000,    351.0317
    190.0000,       4.0000,  10.00000,    374.2421
    194.0000,       4.0000,  10.00000,    333.5644
    198.0000,       4.0000,  10.00000,    329.4670
    202.0000,       4.0000,  10.00000,    341.3904
    206.0000,       4.0000,  10.00000,    341.3099
    210.0000,       4.0000,  10.00000,    328.9185
     54.0000,      36.0000,   1.00000,    187.4489
     58.0000,      36.0000,   1.00000,    206.4948
     62.0000,      36.0000,   1.00000,    217.2917
     66.0000,      36.0000,   1.00000,    219.9069
     70.0000,      36.0000,   1.00000,    223.7157
     74.0000,      36.0000,   1.00000,    224.4151
     78.0000,      36.0000,   1.00000,    220.7758
     82.0000,      36.0000,   1.00000,    219.7453
     86.0000,      36.0000,   1.00000,    219.6507
     90.0000,      36.0000,   1.00000,    228.2826
     94.0000,      36.0000,   1.00000,    242.2950
     98.0000,      36.0000,   1.00000,    252.6599
    102.0000,      36.0000,   1.00000,    261.1973
    106.0000,      36.0000,   1.00000,    270.2300
    110.0000,      36.0000,   1.00000,    279.6540
    114.0000,      36.0000,   1.00000,    287.1996
    118.0000,      36.0000,   1.00000,    298.1938
    122.0000,      36.0000,   1.00000,    307.4601
    126.0000,      36.0000,   1.00000,    312.1188
    130.0000,      36.0000,   1.00000,    314.7263
    134.0000,      36.0000,   1.00000,    314.6335
    138.0000,      36.0000,   1.00000,    310.1351
    142.0000,      36.0000,   1.00000,    301.2670
    146.0000,      36.0000,   1.00000,    295.6505
    150.0000,      36.0000,   1.00000,    295.8167
    154.0000,      36.0000,   1.00000,    295.7329
    158.0000,      36.0000,   1.00000,    296.9139
    162.0000,      36.0000,   1.00000,    300.5533
    166.0000,      36.0000,   1.00000,    312.0806
    170.0000,      36.0000,   1.00000,    321.2556
    174.0000,      36.0000,   1.00000,    328.3924
    178.0000,      36.0000,   1.00000,    328.8606
    182.0000,      36.0000,   1.00000,    326.8139
    186.0000,      36.0000,   1.00000,    314.0068
    190.0000,      36.0000,   1.00000,    307.2233
    194.0000,      36.0000,   1.00000,    291.6273
    198.0000,      36.0000,   1.00000,    289.1321
     54.0000,      12.0000,   4.00000,    173.2990
     58.0000,      12.0000,   4.00000,    207.2542
     62.0000,      12.0000,   4.00000,    233.2632
     66.0000,      12.0000,   4.00000,    244.2822
     70.0000,      12.0000,   4.00000,    247.1490
     74.0000,      12.0000,   4.00000,    241.5821
     78.0000,      12.0000,   4.00000,    230.3110
     82.0000,      12.0000,   4.00000,    215.7223
     86.0000,      12.0000,   4.00000,    196.8114
     90.0000,      12.0000,   4.00000,    185.4828
     94.0000,      12.0000,   4.00000,    188.3960
     98.0000,      12.0000,   4.00000,    201.6019
    102.0000,      12.0000,   4.00000,    227.4801
    106.0000,      12.0000,   4.00000,    265.3123
    110.0000,      12.0000,   4.00000,    302.4432
    114.0000,      12.0000,   4.00000,    334.3710
    118.0000,      12.0000,   4.00000,    345.6748
    122.0000,      12.0000,   4.00000,    347.3192
    126.0000,      12.0000,   4.00000,    325.1242
    130.0000,      12.0000,   4.00000,    309.6562
    134.0000,      12.0000,   4.00000,    286.9672
    138.0000,      12.0000,   4.00000,    277.0390
    142.0000,      12.0000,   4.00000,    275.2916
    146.0000,      12.0000,   4.00000,    291.1498
    150.0000,      12.0000,   4.00000,    307.8466
    154.0000,      12.0000,   4.00000,    304.2800
    158.0000,      12.0000,   4.00000,    305.9172
    162.0000,      12.0000,   4.00000,    301.0580
    166.0000,      12.0000,   4.00000,    308.9692
    170.0000,      12.0000,   4.00000,    292.2687
    174.0000,      12.0000,   4.00000,    276.1924
    178.0000,      12.0000,   4.00000,    274.7985
    182.0000,      12.0000,   4.00000,    295.1424
    186.0000,      12.0000,   4.00000,    313.6050
    190.0000,      12.0000,   4.00000,    309.2636
    194.0000,      12.0000,   4.00000,    288.2406
    198.0000,      12.0000,   4.00000,    274.5336
     66.0000,      44.0000,   1.00000,    164.5373
     70.0000,      44.0000,   1.00000,    173.3788
     74.0000,      44.0000,   1.00000,    182.4930
     78.0000,      44.0000,   1.00000,    194.4805
     82.0000,      44.0000,   1.00000,    202.8348
     86.0000,      44.0000,   1.00000,    213.4557
     90.0000,      44.0000,   1.00000,    219.4524
     94.0000,      44.0000,   1.00000,    230.7309
     98.0000,      44.0000,   1.00000,    240.1365
    102.0000,      44.0000,   1.00000,    248.5090
    106.0000,      44.0000,   1.00000,    258.1343
    110.0000,      44.0000,   1.00000,    265.5080
    114.0000,      44.0000,   1.00000,    280.1081
    118.0000,      44.0000,   1.00000,    284.0793
    122.0000,      44.0000,   1.00000,    288.8615
    126.0000,      44.0000,   1.00000,    299.4222
    130.0000,      44.0000,   1.00000,    312.6011
    134.0000,      44.0000,   1.00000,    319.6445
    138.0000,      44.0000,   1.00000,    315.6590
    142.0000,      44.0000,   1.00000,    315.9085
    146.0000,      44.0000,   1.00000,    314.1611
    150.0000,      44.0000,   1.00000,    303.3857
    154.0000,      44.0000,   1.00000,    297.4547
    158.0000,      44.0000,   1.00000,    287.2061
    162.0000,      44.0000,   1.00000,    282.9892
    166.0000,      44.0000,   1.00000,    288.0247
    170.0000,      44.0000,   1.00000,    287.3145
    174.0000,      44.0000,   1.00000,    282.4830
    178.0000,      44.0000,   1.00000,    276.6620
    182.0000,      44.0000,   1.00000,    273.1998
    186.0000,      44.0000,   1.00000,    272.7536
     66.0000,      12.0000,   5.00000,    188.9613
     70.0000,      12.0000,   5.00000,    201.2265
     74.0000,      12.0000,   5.00000,    204.1097
     78.0000,      12.0000,   5.00000,    202.5203
     82.0000,      12.0000,   5.00000,    195.4398
     86.0000,      12.0000,   5.00000,    181.6749
     90.0000,      12.0000,   5.00000,    165.8335
     94.0000,      12.0000,   5.00000,    168.0404
     98.0000,      12.0000,   5.00000,    181.1327
    102.0000,      12.0000,   5.00000,    210.7522
    106.0000,      12.0000,   5.00000,    252.8691
    110.0000,      12.0000,   5.00000,    299.0481
    114.0000,      12.0000,   5.00000,    336.1072
    118.0000,      12.0000,   5.00000,    345.3708
    122.0000,      12.0000,   5.00000,    341.9430
    126.0000,      12.0000,   5.00000,    317.2019
    130.0000,      12.0000,   5.00000,    304.6410
    134.0000,      12.0000,   5.00000,    286.6393
    138.0000,      12.0000,   5.00000,    281.6640
    142.0000,      12.0000,   5.00000,    283.4485
    146.0000,      12.0000,   5.00000,    302.7021
    150.0000,      12.0000,   5.00000,    321.2927
    154.0000,      12.0000,   5.00000,    313.5814
    158.0000,      12.0000,   5.00000,    306.6852
    162.0000,      12.0000,   5.00000,    291.4374
    166.0000,      12.0000,   5.00000,    283.6256
    170.0000,      12.0000,   5.00000,    256.5170
    174.0000,      12.0000,   5.00000,    235.6346
    178.0000,      12.0000,   5.00000,    232.1159
    182.0000,      12.0000,   5.00000,    248.9890
    186.0000,      12.0000,   5.00000,    271.9983
     78.0000,      52.0000,   1.00000,    143.6864
     82.0000,      52.0000,   1.00000,    165.9343
     86.0000,      52.0000,   1.00000,    186.1976
     90.0000,      52.0000,   1.00000,    202.0166
     94.0000,      52.0000,   1.00000,    218.3476
     98.0000,      52.0000,   1.00000,    234.1372
    102.0000,      52.0000,   1.00000,    243.3350
    106.0000,      52.0000,   1.00000,    248.8121
    110.0000,      52.0000,   1.00000,    253.7730
    114.0000,      52.0000,   1.00000,    257.0988
    118.0000,      52.0000,   1.00000,    265.5300
    122.0000,      52.0000,   1.00000,    279.8816
    126.0000,      52.0000,   1.00000,    291.5104
    130.0000,      52.0000,   1.00000,    303.2303
    134.0000,      52.0000,   1.00000,    303.3539
    138.0000,      52.0000,   1.00000,    310.6493
    142.0000,      52.0000,   1.00000,    313.4748
    146.0000,      52.0000,   1.00000,    307.8878
    150.0000,      52.0000,   1.00000,    300.7674
    154.0000,      52.0000,   1.00000,    289.2910
    158.0000,      52.0000,   1.00000,    283.6154
    162.0000,      52.0000,   1.00000,    279.4308
    166.0000,      52.0000,   1.00000,    275.2444
    170.0000,      52.0000,   1.00000,    261.7983
    174.0000,      52.0000,   1.00000,    252.4716
     78.0000,      12.0000,   6.00000,    152.3673
     82.0000,      12.0000,   6.00000,    156.4389
     86.0000,      12.0000,   6.00000,    148.0811
     90.0000,      12.0000,   6.00000,    142.1463
     94.0000,      12.0000,   6.00000,    149.6428
     98.0000,      12.0000,   6.00000,    169.6760
    102.0000,      12.0000,   6.00000,    202.9933
    106.0000,      12.0000,   6.00000,    244.5092
    110.0000,      12.0000,   6.00000,    289.6778
    114.0000,      12.0000,   6.00000,    323.3536
    118.0000,      12.0000,   6.00000,    335.3508
    122.0000,      12.0000,   6.00000,    338.8092
    126.0000,      12.0000,   6.00000,    316.1185
    130.0000,      12.0000,   6.00000,    298.4930
    134.0000,      12.0000,   6.00000,    277.3288
    138.0000,      12.0000,   6.00000,    272.8014
    142.0000,      12.0000,   6.00000,    277.8231
    146.0000,      12.0000,   6.00000,    298.7109
    150.0000,      12.0000,   6.00000,    318.8447
    154.0000,      12.0000,   6.00000,    311.4503
    158.0000,      12.0000,   6.00000,    305.1152
    162.0000,      12.0000,   6.00000,    287.8648
    166.0000,      12.0000,   6.00000,    275.1338
    170.0000,      12.0000,   6.00000,    239.6381
    174.0000,      12.0000,   6.00000,    213.2395
     84.0000,      24.0000,   3.00000,    128.8292
     88.0000,      24.0000,   3.00000,    139.5912
     92.0000,      24.0000,   3.00000,    148.3435
     96.0000,      24.0000,   3.00000,    165.5742
    100.0000,      24.0000,   3.00000,    192.6047
    104.0000,      24.0000,   3.00000,    226.0388
    108.0000,      24.0000,   3.00000,    256.9662
    112.0000,      24.0000,   3.00000,    281.7868
    116.0000,      24.0000,   3.00000,    304.7949
    120.0000,      24.0000,   3.00000,    312.7621
    124.0000,      24.0000,   3.00000,    311.7663
    128.0000,      24.0000,   3.00000,    304.3171
    132.0000,      24.0000,   3.00000,    291.3615
    136.0000,      24.0000,   3.00000,    284.8072
    140.0000,      24.0000,   3.00000,    282.0328
    144.0000,      24.0000,   3.00000,    290.4605
    148.0000,      24.0000,   3.00000,    289.6275
    152.0000,      24.0000,   3.00000,    298.7437
    156.0000,      24.0000,   3.00000,    299.9156
    160.0000,      24.0000,   3.00000,    291.2869
    164.0000,      24.0000,   3.00000,    267.1039
    168.0000,      24.0000,   3.00000,    246.6360
     90.0000,      20.0000,   4.00000,    124.8122
     94.0000,      20.0000,   4.00000,    137.8152
     98.0000,      20.0000,   4.00000,    157.5764
    102.0000,      20.0000,   4.00000,    190.1997
    106.0000,      20.0000,   4.00000,    229.8299
    110.0000,      20.0000,   4.00000,    266.8443
    114.0000,      20.0000,   4.00000,    294.9475
    118.0000,      20.0000,   4.00000,    310.9745
    122.0000,      20.0000,   4.00000,    309.4546
    126.0000,      20.0000,   4.00000,    302.8573
    130.0000,      20.0000,   4.00000,    289.4101
    134.0000,      20.0000,   4.00000,    278.0135
    138.0000,      20.0000,   4.00000,    270.5784
    142.0000,      20.0000,   4.00000,    276.9709
    146.0000,      20.0000,   4.00000,    283.0336
    150.0000,      20.0000,   4.00000,    282.9418
    154.0000,      20.0000,   4.00000,    292.9408
    158.0000,      20.0000,   4.00000,    287.9579
    162.0000,      20.0000,   4.00000,    272.1450
INVERSION RESULTS
INITIAL RMS ERROR
 27.40
NUMBER OF LAYERS
12
NUMBER OF BLOCKS
536
ITERATION 1
MODEL RESISTIVITY
LAYER 1
61,     2.0000
      8.0000,     148.03
     12.0000,     183.51
     16.0000,     216.05
     20.0000,     237.93
     24.0000,     202.52
     28.0000,     214.64
     32.0000,     238.02
     36.0000,     261.97
     40.0000,     267.23
     44.0000,     282.75
     48.0000,     286.11
     52.0000,     262.33
     56.0000,     264.01
     60.0000,     305.70
     64.0000,     322.73
     68.0000,     331.56
     72.0000,     329.18
     76.0000,     319.73
     80.0000,     299.03
     84.0000,     281.09
     88.0000,     262.24
     92.0000,     236.78
     96.0000,     256.07
    100.0000,     304.48
    104.0000,     329.33
    108.0000,     410.53
    112.0000,     478.31
    116.0000,     503.65
    120.0000,     524.54
    124.0000,     479.07
    128.0000,     460.19
    132.0000,     398.98
    136.0000,     392.48
    140.0000,     371.53
    144.0000,     371.27
    148.0000,     406.52
    152.0000,     443.92
    156.0000,     420.68
    160.0000,     329.06
    164.0000,     352.01
    168.0000,     321.91
    172.0000,     279.84
    176.0000,     256.66
    180.0000,     256.64
    184.0000,     283.40
    188.0000,     349.58
    192.0000,     393.77
    196.0000,     377.70
    200.0000,     405.80
    204.0000,     455.44
    208.0000,     489.93
    212.0000,     480.41
    216.0000,     481.27
    220.0000,     468.83
    224.0000,     490.79
    228.0000,     516.40
    232.0000,     554.32
    236.0000,     529.81
    240.0000,     531.47
    244.0000,     515.74
           467.1084
LAYER 2
61,     4.2000
      8.0000,     142.62
     12.0000,     175.94
     16.0000,     211.20
     20.0000,     232.75
     24.0000,     206.51
     28.0000,     214.64
     32.0000,     236.36
     36.0000,     259.58
     40.0000,     271.38
     44.0000,     286.40
     48.0000,     286.31
     52.0000,     262.21
     56.0000,     263.67
     60.0000,     303.31
     64.0000,     324.21
     68.0000,     333.22
     72.0000,     328.41
     76.0000,     316.84
     80.0000,     298.42
     84.0000,     281.33
     88.0000,     261.60
     92.0000,     237.14
     96.0000,     253.02
    100.0000,     296.82
    104.0000,     327.61
    108.0000,     402.76
    112.0000,     472.38
    116.0000,     503.42
    120.0000,     520.99
    124.0000,     482.31
    128.0000,     458.52
    132.0000,     401.63
    136.0000,     391.68
    140.0000,     373.36
    144.0000,     372.82
    148.0000,     405.40
    152.0000,     440.08
    156.0000,     411.49
    160.0000,     329.30
    164.0000,     344.87
    168.0000,     319.98
    172.0000,     280.28
    176.0000,     257.34
    180.0000,     258.04
    184.0000,     286.54
    188.0000,     352.50
    192.0000,     397.76
    196.0000,     388.23
    200.0000,     415.98
    204.0000,     466.82
    208.0000,     502.90
    212.0000,     496.26
    216.0000,     492.69
    220.0000,     480.80
    224.0000,     500.93
    228.0000,     528.13
    232.0000,     559.12
    236.0000,     538.29
    240.0000,     529.46
    244.0000,     505.34
           457.7295
LAYER 3
59,     6.6200
     12.0000,     145.55
     16.0000,     185.08
     20.0000,     214.58
     24.0000,     203.07
     28.0000,     208.53
     32.0000,     226.91
     36.0000,     251.35
     40.0000,     272.43
     44.0000,     288.73
     48.0000,     284.69
     52.0000,     261.72
     56.0000,     264.20
     60.0000,     302.71
     64.0000,     330.94
     68.0000,     340.78
     72.0000,     330.66
     76.0000,     313.47
     80.0000,     294.98
     84.0000,     276.91
     88.0000,     254.47
     92.0000,     230.29
     96.0000,     239.54
    100.0000,     276.63
    104.0000,     315.51
    108.0000,     387.14
    112.0000,     461.42
    116.0000,     503.31
    120.0000,     518.31
    124.0000,     484.58
    128.0000,     449.89
    132.0000,     394.66
    136.0000,     375.78
    140.0000,     358.92
    144.0000,     358.38
    148.0000,     387.36
    152.0000,     418.47
    156.0000,     392.60
    160.0000,     330.63
    164.0000,     339.36
    168.0000,     322.46
    172.0000,     287.57
    176.0000,     265.50
    180.0000,     267.32
    184.0000,     298.71
    188.0000,     364.09
    192.0000,     410.90
    196.0000,     411.22
    200.0000,     439.01
    204.0000,     491.10
    208.0000,     530.13
    212.0000,     528.83
    216.0000,     521.15
    220.0000,     510.28
    224.0000,     528.61
    228.0000,     556.30
    232.0000,     575.86
    236.0000,     553.97
    240.0000,     515.45
           464.8786
LAYER 4
57,     9.2820
     16.0000,     136.10
     20.0000,     184.07
     24.0000,     182.79
     28.0000,     191.36
     32.0000,     207.19
     36.0000,     234.11
     40.0000,     262.02
     44.0000,     282.38
     48.0000,     279.54
     52.0000,     261.00
     56.0000,     266.96
     60.0000,     307.71
     64.0000,     343.32
     68.0000,     354.56
     72.0000,     338.68
     76.0000,     314.14
     80.0000,     291.54
     84.0000,     269.74
     88.0000,     243.49
     92.0000,     217.76
     96.0000,     220.67
    100.0000,     251.48
    104.0000,     294.01
    108.0000,     365.16
    112.0000,     444.18
    116.0000,     495.67
    120.0000,     510.81
    124.0000,     477.12
    128.0000,     431.66
    132.0000,     373.20
    136.0000,     344.96
    140.0000,     326.37
    144.0000,     325.13
    148.0000,     350.89
    152.0000,     380.97
    156.0000,     366.89
    160.0000,     327.14
    164.0000,     337.81
    168.0000,     329.60
    172.0000,     300.64
    176.0000,     279.90
    180.0000,     281.85
    184.0000,     313.47
    188.0000,     375.25
    192.0000,     420.05
    196.0000,     425.73
    200.0000,     452.83
    204.0000,     504.32
    208.0000,     546.01
    212.0000,     551.37
    216.0000,     545.33
    220.0000,     537.72
    224.0000,     555.80
    228.0000,     579.40
    232.0000,     583.45
    236.0000,     555.88
           465.1434
LAYER 5
53,    12.2102
     24.0000,     113.94
     28.0000,     138.62
     32.0000,     153.02
     36.0000,     182.34
     40.0000,     211.54
     44.0000,     239.99
     48.0000,     253.45
     52.0000,     259.57
     56.0000,     278.32
     60.0000,     316.79
     64.0000,     353.29
     68.0000,     365.42
     72.0000,     348.02
     76.0000,     316.91
     80.0000,     285.32
     84.0000,     255.18
     88.0000,     225.85
     92.0000,     202.90
     96.0000,     199.23
    100.0000,     217.92
    104.0000,     255.80
    108.0000,     315.10
    112.0000,     383.97
    116.0000,     437.08
    120.0000,     454.67
    124.0000,     430.61
    128.0000,     384.15
    132.0000,     331.71
    136.0000,     295.34
    140.0000,     274.17
    144.0000,     270.17
    148.0000,     284.67
    152.0000,     306.42
    156.0000,     316.09
    160.0000,     317.60
    164.0000,     332.46
    168.0000,     336.87
    172.0000,     324.77
    176.0000,     311.52
    180.0000,     310.71
    184.0000,     328.38
    188.0000,     360.29
    192.0000,     384.79
    196.0000,     395.65
    200.0000,     416.24
    204.0000,     451.39
    208.0000,     486.40
    212.0000,     506.40
    216.0000,     517.41
    220.0000,     523.11
    224.0000,     532.72
    228.0000,     531.75
           486.7201
LAYER 6
49,    15.4312
     32.0000,     112.17
     36.0000,     147.24
     40.0000,     170.77
     44.0000,     201.78
     48.0000,     224.81
     52.0000,     246.56
     56.0000,     271.43
     60.0000,     303.11
     64.0000,     330.85
     68.0000,     340.77
     72.0000,     328.51
     76.0000,     302.57
     80.0000,     272.94
     84.0000,     244.27
     88.0000,     219.11
     92.0000,     201.76
     96.0000,     198.49
    100.0000,     212.22
    104.0000,     242.78
    108.0000,     288.95
    112.0000,     342.31
    116.0000,     386.50
    120.0000,     405.94
    124.0000,     395.11
    128.0000,     363.22
    132.0000,     324.33
    136.0000,     292.57
    140.0000,     272.72
    144.0000,     266.67
    148.0000,     273.93
    152.0000,     288.55
    156.0000,     302.14
    160.0000,     313.68
    164.0000,     326.54
    168.0000,     331.80
    172.0000,     326.21
    176.0000,     316.85
    180.0000,     312.15
    184.0000,     316.25
    188.0000,     326.89
    192.0000,     336.71
    196.0000,     344.72
    200.0000,     358.71
    204.0000,     380.80
    208.0000,     406.33
    212.0000,     425.89
    216.0000,     442.45
    220.0000,     449.77
           453.3984
LAYER 7
45,    18.9743
     40.0000,     133.82
     44.0000,     171.96
     48.0000,     195.45
     52.0000,     222.33
     56.0000,     246.33
     60.0000,     270.45
     64.0000,     289.44
     68.0000,     296.91
     72.0000,     289.99
     76.0000,     272.55
     80.0000,     250.81
     84.0000,     229.47
     88.0000,     211.88
     92.0000,     201.29
     96.0000,     201.04
    100.0000,     213.18
    104.0000,     237.98
    108.0000,     273.71
    112.0000,     314.53
    116.0000,     350.39
    120.0000,     371.17
    124.0000,     372.03
    128.0000,     356.36
    132.0000,     332.54
    136.0000,     309.82
    140.0000,     293.75
    144.0000,     286.84
    148.0000,     288.90
    152.0000,     296.80
    156.0000,     306.24
    160.0000,     314.95
    164.0000,     321.72
    168.0000,     322.87
    172.0000,     317.33
    176.0000,     308.49
    180.0000,     300.94
    184.0000,     297.49
    188.0000,     298.00
    192.0000,     300.52
    196.0000,     305.04
    200.0000,     314.16
    204.0000,     327.31
    208.0000,     343.73
    212.0000,     357.73
           376.8964
LAYER 8
41,    22.8718
     48.0000,     164.31
     52.0000,     196.44
     56.0000,     215.76
     60.0000,     229.92
     64.0000,     242.83
     68.0000,     249.23
     72.0000,     246.32
     76.0000,     236.17
     80.0000,     222.68
     84.0000,     209.62
     88.0000,     199.92
     92.0000,     195.94
     96.0000,     199.55
    100.0000,     211.98
    104.0000,     233.34
    108.0000,     262.20
    112.0000,     294.76
    116.0000,     325.03
    120.0000,     346.77
    124.0000,     356.18
    128.0000,     353.75
    132.0000,     343.45
    136.0000,     330.69
    140.0000,     319.84
    144.0000,     313.39
    148.0000,     311.77
    152.0000,     313.56
    156.0000,     316.47
    160.0000,     318.61
    164.0000,     318.48
    168.0000,     314.63
    172.0000,     307.05
    176.0000,     297.51
    180.0000,     288.48
    184.0000,     282.04
    188.0000,     278.97
    192.0000,     278.59
    196.0000,     280.49
    200.0000,     284.88
    204.0000,     292.47
           305.2634
LAYER 9
35,    27.1590
     60.0000,     189.53
     64.0000,     201.84
     68.0000,     207.16
     72.0000,     206.76
     76.0000,     201.14
     80.0000,     193.36
     84.0000,     186.62
     88.0000,     183.15
     92.0000,     184.71
     96.0000,     192.16
    100.0000,     205.99
    104.0000,     226.04
    108.0000,     251.22
    112.0000,     279.14
    116.0000,     306.23
    120.0000,     328.64
    124.0000,     343.59
    128.0000,     350.37
    132.0000,     350.36
    136.0000,     346.23
    140.0000,     340.69
    144.0000,     335.65
    148.0000,     331.86
    152.0000,     328.97
    156.0000,     326.00
    160.0000,     321.99
    164.0000,     316.21
    168.0000,     308.28
    172.0000,     298.78
    176.0000,     288.44
    180.0000,     278.64
    184.0000,     271.22
    188.0000,     267.87
    192.0000,     266.75
           267.1860
LAYER 10
29,    31.8749
     72.0000,     176.98
     76.0000,     169.92
     80.0000,     165.52
     84.0000,     162.25
     88.0000,     162.62
     92.0000,     168.60
     96.0000,     179.64
    100.0000,     195.74
    104.0000,     216.16
    108.0000,     240.14
    112.0000,     266.08
    116.0000,     291.77
    120.0000,     314.77
    124.0000,     333.04
    128.0000,     345.53
    132.0000,     352.32
    136.0000,     354.41
    140.0000,     353.17
    144.0000,     349.83
    148.0000,     345.11
    152.0000,     339.26
    156.0000,     332.21
    160.0000,     323.78
    164.0000,     314.16
    168.0000,     303.17
    172.0000,     292.74
    176.0000,     281.85
    180.0000,     272.64
           261.3199
LAYER 11
25,    37.0623
     80.0000,     140.91
     84.0000,     136.50
     88.0000,     138.38
     92.0000,     148.91
     96.0000,     163.57
    100.0000,     183.22
    104.0000,     205.21
    108.0000,     229.85
    112.0000,     255.74
    116.0000,     281.37
    120.0000,     305.11
    124.0000,     325.44
    128.0000,     341.27
    132.0000,     352.11
    136.0000,     358.09
    140.0000,     359.76
    144.0000,     357.78
    148.0000,     352.76
    152.0000,     345.19
    156.0000,     335.61
    160.0000,     323.95
    164.0000,     312.37
    168.0000,     300.32
    172.0000,     289.61
           276.0367
LAYER 12
21, 
     88.0000,     107.22
     92.0000,     129.09
     96.0000,     150.66
    100.0000,     172.82
    104.0000,     195.57
    108.0000,     222.68
    112.0000,     249.84
    116.0000,     276.38
    120.0000,     301.20
    124.0000,     323.06
    128.0000,     340.89
    132.0000,     353.94
    136.0000,     362.00
    140.0000,     365.21
    144.0000,     363.95
    148.0000,     358.62
    152.0000,     349.53
    156.0000,     338.92
    160.0000,     326.05
    164.0000,     311.70
           296.3802
CALCULATED APPARENT RESISTIVITY
      6.0000,       4.0000,   1.00000,    155.8691
     10.0000,       4.0000,   1.00000,    176.3422
     14.0000,       4.0000,   1.00000,    188.7421
     18.0000,       4.0000,   1.00000,    213.4257
     22.0000,       4.0000,   1.00000,    203.4076
     26.0000,       4.0000,   1.00000,    222.6053
     30.0000,       4.0000,   1.00000,    232.3168
     34.0000,       4.0000,   1.00000,    251.9152
     38.0000,       4.0000,   1.00000,    260.6745
     42.0000,       4.0000,   1.00000,    270.6750
     46.0000,       4.0000,   1.00000,    275.9373
     50.0000,       4.0000,   1.00000,    273.5610
     54.0000,       4.0000,   1.00000,    277.4377
     58.0000,       4.0000,   1.00000,    300.5418
     62.0000,       4.0000,   1.00000,    309.9506
     66.0000,       4.0000,   1.00000,    318.6009
     70.0000,       4.0000,   1.00000,    317.1819
     74.0000,       4.0000,   1.00000,    311.6748
     78.0000,       4.0000,   1.00000,    291.8631
     82.0000,       4.0000,   1.00000,    277.2122
     86.0000,       4.0000,   1.00000,    266.8988
     90.0000,       4.0000,   1.00000,    254.1790
     94.0000,       4.0000,   1.00000,    267.6544
     98.0000,       4.0000,   1.00000,    305.4623
    102.0000,       4.0000,   1.00000,    329.6644
    106.0000,       4.0000,   1.00000,    393.7958
    110.0000,       4.0000,   1.00000,    442.3158
    114.0000,       4.0000,   1.00000,    461.6561
    118.0000,       4.0000,   1.00000,    487.5385
    122.0000,       4.0000,   1.00000,    456.5822
    126.0000,       4.0000,   1.00000,    452.6495
    130.0000,       4.0000,   1.00000,    399.2760
    134.0000,       4.0000,   1.00000,    397.0529
    138.0000,       4.0000,   1.00000,    378.0252
    142.0000,       4.0000,   1.00000,    381.3308
    146.0000,       4.0000,   1.00000,    391.1272
    150.0000,       4.0000,   1.00000,    389.5954
    154.0000,       4.0000,   1.00000,    394.4659
    158.0000,       4.0000,   1.00000,    337.7749
    162.0000,       4.0000,   1.00000,    344.9313
    166.0000,       4.0000,   1.00000,    309.8806
    170.0000,       4.0000,   1.00000,    291.6974
    174.0000,       4.0000,   1.00000,    276.0063
    178.0000,       4.0000,   1.00000,    284.3060
    182.0000,       4.0000,   1.00000,    304.0337
    186.0000,       4.0000,   1.00000,    337.7676
    190.0000,       4.0000,   1.00000,    378.2151
    194.0000,       4.0000,   1.00000,    389.8379
    198.0000,       4.0000,   1.00000,    422.8790
    202.0000,       4.0000,   1.00000,    451.0246
    206.0000,       4.0000,   1.00000,    477.1176
    210.0000,       4.0000,   1.00000,    476.6752
    214.0000,       4.0000,   1.00000,    493.4525
    218.0000,       4.0000,   1.00000,    486.1889
    222.0000,       4.0000,   1.00000,    506.3749
    226.0000,       4.0000,   1.00000,    512.6607
    230.0000,       4.0000,   1.00000,    535.7076
    234.0000,       4.0000,   1.00000,    518.2153
    238.0000,       4.0000,   1.00000,    517.2092
    242.0000,       4.0000,   1.00000,    502.8983
    246.0000,       4.0000,   1.00000,    471.5029
     10.0000,       4.0000,   2.00000,    164.6547
     14.0000,       4.0000,   2.00000,    185.5226
     18.0000,       4.0000,   2.00000,    203.4322
     22.0000,       4.0000,   2.00000,    188.4091
     26.0000,       4.0000,   2.00000,    207.0123
     30.0000,       4.0000,   2.00000,    232.6160
     34.0000,       4.0000,   2.00000,    245.9074
     38.0000,       4.0000,   2.00000,    247.1310
     42.0000,       4.0000,   2.00000,    260.9003
     46.0000,       4.0000,   2.00000,    277.0091
     50.0000,       4.0000,   2.00000,    270.7676
     54.0000,       4.0000,   2.00000,    275.7655
     58.0000,       4.0000,   2.00000,    303.5183
     62.0000,       4.0000,   2.00000,    306.2103
     66.0000,       4.0000,   2.00000,    302.1425
     70.0000,       4.0000,   2.00000,    306.6222
     74.0000,       4.0000,   2.00000,    305.4861
     78.0000,       4.0000,   2.00000,    287.0804
     82.0000,       4.0000,   2.00000,    280.8082
     86.0000,       4.0000,   2.00000,    274.5412
     90.0000,       4.0000,   2.00000,    255.7960
     94.0000,       4.0000,   2.00000,    276.9223
     98.0000,       4.0000,   2.00000,    313.8610
    102.0000,       4.0000,   2.00000,    320.8729
    106.0000,       4.0000,   2.00000,    375.9886
    110.0000,       4.0000,   2.00000,    416.6293
    114.0000,       4.0000,   2.00000,    423.0893
    118.0000,       4.0000,   2.00000,    441.5951
    122.0000,       4.0000,   2.00000,    435.9229
    126.0000,       4.0000,   2.00000,    433.1533
    130.0000,       4.0000,   2.00000,    393.4811
    134.0000,       4.0000,   2.00000,    395.4427
    138.0000,       4.0000,   2.00000,    381.7952
    142.0000,       4.0000,   2.00000,    365.0151
    146.0000,       4.0000,   2.00000,    365.4572
    150.0000,       4.0000,   2.00000,    385.5017
    154.0000,       4.0000,   2.00000,    375.5050
    158.0000,       4.0000,   2.00000,    317.5519
    162.0000,       4.0000,   2.00000,    342.4886
    166.0000,       4.0000,   2.00000,    330.6514
    170.0000,       4.0000,   2.00000,    300.4531
    174.0000,       4.0000,   2.00000,    292.7262
    178.0000,       4.0000,   2.00000,    302.6057
    182.0000,       4.0000,   2.00000,    315.5004
    186.0000,       4.0000,   2.00000,    354.4052
    190.0000,       4.0000,   2.00000,    391.6695
    194.0000,       4.0000,   2.00000,    385.8607
    198.0000,       4.0000,   2.00000,    413.4421
    202.0000,       4.0000,   2.00000,    459.2647
    206.0000,       4.0000,   2.00000,    478.3637
    210.0000,       4.0000,   2.00000,    475.8986
    214.0000,       4.0000,   2.00000,    494.3768
    218.0000,       4.0000,   2.00000,    494.7015
    222.0000,       4.0000,   2.00000,    504.9467
    226.0000,       4.0000,   2.00000,    517.1486
    230.0000,       4.0000,   2.00000,    527.1058
    234.0000,       4.0000,   2.00000,    500.8408
    238.0000,       4.0000,   2.00000,    508.1995
    242.0000,       4.0000,   2.00000,    503.0367
     14.0000,       4.0000,   3.00000,    182.6902
     18.0000,       4.0000,   3.00000,    198.2756
     22.0000,       4.0000,   3.00000,    174.0205
     26.0000,       4.0000,   3.00000,    190.4011
     30.0000,       4.0000,   3.00000,    214.8638
     34.0000,       4.0000,   3.00000,    237.0059
     38.0000,       4.0000,   3.00000,    239.0530
     42.0000,       4.0000,   3.00000,    254.4417
     46.0000,       4.0000,   3.00000,    265.1381
     50.0000,       4.0000,   3.00000,    260.0330
     54.0000,       4.0000,   3.00000,    264.4787
     58.0000,       4.0000,   3.00000,    292.7116
     62.0000,       4.0000,   3.00000,    296.9617
     66.0000,       4.0000,   3.00000,    293.2312
     70.0000,       4.0000,   3.00000,    290.8599
     74.0000,       4.0000,   3.00000,    293.6528
     78.0000,       4.0000,   3.00000,    286.6205
     82.0000,       4.0000,   3.00000,    282.6519
     86.0000,       4.0000,   3.00000,    272.8080
     90.0000,       4.0000,   3.00000,    258.7885
     94.0000,       4.0000,   3.00000,    275.8824
     98.0000,       4.0000,   3.00000,    308.3589
    102.0000,       4.0000,   3.00000,    315.1018
    106.0000,       4.0000,   3.00000,    354.3864
    110.0000,       4.0000,   3.00000,    386.2414
    114.0000,       4.0000,   3.00000,    389.2581
    118.0000,       4.0000,   3.00000,    406.4530
    122.0000,       4.0000,   3.00000,    397.7759
    126.0000,       4.0000,   3.00000,    408.7224
    130.0000,       4.0000,   3.00000,    376.5326
    134.0000,       4.0000,   3.00000,    385.2288
    138.0000,       4.0000,   3.00000,    362.6793
    142.0000,       4.0000,   3.00000,    346.2683
    146.0000,       4.0000,   3.00000,    359.0150
    150.0000,       4.0000,   3.00000,    374.4261
    154.0000,       4.0000,   3.00000,    362.8457
    158.0000,       4.0000,   3.00000,    305.8151
    162.0000,       4.0000,   3.00000,    339.3241
    166.0000,       4.0000,   3.00000,    337.2183
    170.0000,       4.0000,   3.00000,    319.1287
    174.0000,       4.0000,   3.00000,    296.6860
    178.0000,       4.0000,   3.00000,    304.1696
    182.0000,       4.0000,   3.00000,    327.9609
    186.0000,       4.0000,   3.00000,    372.4452
    190.0000,       4.0000,   3.00000,    399.7086
    194.0000,       4.0000,   3.00000,    378.2516
    198.0000,       4.0000,   3.00000,    399.0445
    202.0000,       4.0000,   3.00000,    442.7149
    206.0000,       4.0000,   3.00000,    478.1621
    210.0000,       4.0000,   3.00000,    469.2538
    214.0000,       4.0000,   3.00000,    478.7463
    218.0000,       4.0000,   3.00000,    471.8499
    222.0000,       4.0000,   3.00000,    493.3686
    226.0000,       4.0000,   3.00000,    501.5764
    230.0000,       4.0000,   3.00000,    513.8718
    234.0000,       4.0000,   3.00000,    490.1817
    238.0000,       4.0000,   3.00000,    493.9724
     18.0000,      12.0000,   1.00000,    181.7541
     22.0000,      12.0000,   1.00000,    183.4385
     26.0000,      12.0000,   1.00000,    185.0177
     30.0000,      12.0000,   1.00000,    202.0533
     34.0000,      12.0000,   1.00000,    221.5833
     38.0000,      12.0000,   1.00000,    242.0552
     42.0000,      12.0000,   1.00000,    246.3860
     46.0000,      12.0000,   1.00000,    248.2557
     50.0000,      12.0000,   1.00000,    251.4704
     54.0000,      12.0000,   1.00000,    261.4591
     58.0000,      12.0000,   1.00000,    270.2728
     62.0000,      12.0000,   1.00000,    281.1122
     66.0000,      12.0000,   1.00000,    283.9182
     70.0000,      12.0000,   1.00000,    282.2608
     74.0000,      12.0000,   1.00000,    283.0605
     78.0000,      12.0000,   1.00000,    286.9713
     82.0000,      12.0000,   1.00000,    281.0461
     86.0000,      12.0000,   1.00000,    274.2948
     90.0000,      12.0000,   1.00000,    273.1303
     94.0000,      12.0000,   1.00000,    282.6718
     98.0000,      12.0000,   1.00000,    298.2312
    102.0000,      12.0000,   1.00000,    322.3888
    106.0000,      12.0000,   1.00000,    343.9867
    110.0000,      12.0000,   1.00000,    355.1063
    114.0000,      12.0000,   1.00000,    370.1554
    118.0000,      12.0000,   1.00000,    372.5733
    122.0000,      12.0000,   1.00000,    376.0428
    126.0000,      12.0000,   1.00000,    372.9728
    130.0000,      12.0000,   1.00000,    377.0923
    134.0000,      12.0000,   1.00000,    360.4316
    138.0000,      12.0000,   1.00000,    351.3257
    142.0000,      12.0000,   1.00000,    351.7093
    146.0000,      12.0000,   1.00000,    357.1897
    150.0000,      12.0000,   1.00000,    356.9319
    154.0000,      12.0000,   1.00000,    343.9213
    158.0000,      12.0000,   1.00000,    338.5963
    162.0000,      12.0000,   1.00000,    327.4265
    166.0000,      12.0000,   1.00000,    334.4672
    170.0000,      12.0000,   1.00000,    324.2320
    174.0000,      12.0000,   1.00000,    312.3957
    178.0000,      12.0000,   1.00000,    313.1706
    182.0000,      12.0000,   1.00000,    344.8208
    186.0000,      12.0000,   1.00000,    376.3041
    190.0000,      12.0000,   1.00000,    384.6815
    194.0000,      12.0000,   1.00000,    389.3477
    198.0000,      12.0000,   1.00000,    397.5974
    202.0000,      12.0000,   1.00000,    424.9161
    206.0000,      12.0000,   1.00000,    448.6067
    210.0000,      12.0000,   1.00000,    463.9919
    214.0000,      12.0000,   1.00000,    453.1542
    218.0000,      12.0000,   1.00000,    458.9076
    222.0000,      12.0000,   1.00000,    467.9632
    226.0000,      12.0000,   1.00000,    484.6707
    230.0000,      12.0000,   1.00000,    488.8141
    234.0000,      12.0000,   1.00000,    490.4987
     18.0000,       4.0000,   4.00000,    193.0218
     22.0000,       4.0000,   4.00000,    168.5351
     26.0000,       4.0000,   4.00000,    178.0412
     30.0000,       4.0000,   4.00000,    197.2762
     34.0000,       4.0000,   4.00000,    222.6623
     38.0000,       4.0000,   4.00000,    237.4898
     42.0000,       4.0000,   4.00000,    246.7124
     46.0000,       4.0000,   4.00000,    251.8430
     50.0000,       4.0000,   4.00000,    242.7741
     54.0000,       4.0000,   4.00000,    247.4968
     58.0000,       4.0000,   4.00000,    274.1813
     62.0000,       4.0000,   4.00000,    283.2520
     66.0000,       4.0000,   4.00000,    285.2672
     70.0000,       4.0000,   4.00000,    283.5779
     74.0000,       4.0000,   4.00000,    286.9347
     78.0000,       4.0000,   4.00000,    283.1042
     82.0000,       4.0000,   4.00000,    279.1789
     86.0000,       4.0000,   4.00000,    272.7801
     90.0000,       4.0000,   4.00000,    253.9765
     94.0000,       4.0000,   4.00000,    267.6499
     98.0000,       4.0000,   4.00000,    298.5529
    102.0000,       4.0000,   4.00000,    300.0287
    106.0000,       4.0000,   4.00000,    341.3311
    110.0000,       4.0000,   4.00000,    363.2541
    114.0000,       4.0000,   4.00000,    368.2256
    118.0000,       4.0000,   4.00000,    384.4355
    122.0000,       4.0000,   4.00000,    369.3795
    126.0000,       4.0000,   4.00000,    380.7292
    130.0000,       4.0000,   4.00000,    354.0276
    134.0000,       4.0000,   4.00000,    358.0362
    138.0000,       4.0000,   4.00000,    339.6316
    142.0000,       4.0000,   4.00000,    337.8010
    146.0000,       4.0000,   4.00000,    352.5491
    150.0000,       4.0000,   4.00000,    366.1604
    154.0000,       4.0000,   4.00000,    361.1020
    158.0000,       4.0000,   4.00000,    307.3338
    162.0000,       4.0000,   4.00000,    341.5245
    166.0000,       4.0000,   4.00000,    338.6311
    170.0000,       4.0000,   4.00000,    319.2521
    174.0000,       4.0000,   4.00000,    300.0459
    178.0000,       4.0000,   4.00000,    304.3507
    182.0000,       4.0000,   4.00000,    332.8233
    186.0000,       4.0000,   4.00000,    379.1859
    190.0000,       4.0000,   4.00000,    402.6716
    194.0000,       4.0000,   4.00000,    376.0921
    198.0000,       4.0000,   4.00000,    388.6906
    202.0000,       4.0000,   4.00000,    427.6186
    206.0000,       4.0000,   4.00000,    459.6353
    210.0000,       4.0000,   4.00000,    456.8927
    214.0000,       4.0000,   4.00000,    455.1708
    218.0000,       4.0000,   4.00000,    445.2603
    222.0000,       4.0000,   4.00000,    464.3302
    226.0000,       4.0000,   4.00000,    480.4722
    230.0000,       4.0000,   4.00000,    501.9891
    234.0000,       4.0000,   4.00000,    480.0403
     24.0000,      16.0000,   1.00000,    181.3220
     28.0000,      16.0000,   1.00000,    186.9020
     32.0000,      16.0000,   1.00000,    201.1489
     36.0000,      16.0000,   1.00000,    216.2413
     40.0000,      16.0000,   1.00000,    228.6075
     44.0000,      16.0000,   1.00000,    232.0958
     48.0000,      16.0000,   1.00000,    229.2840
     52.0000,      16.0000,   1.00000,    233.0797
     56.0000,      16.0000,   1.00000,    239.1489
     60.0000,      16.0000,   1.00000,    249.9906
     64.0000,      16.0000,   1.00000,    263.0014
     68.0000,      16.0000,   1.00000,    275.6418
     72.0000,      16.0000,   1.00000,    282.3779
     76.0000,      16.0000,   1.00000,    280.3326
     80.0000,      16.0000,   1.00000,    277.3306
     84.0000,      16.0000,   1.00000,    269.4474
     88.0000,      16.0000,   1.00000,    265.2736
     92.0000,      16.0000,   1.00000,    269.2132
     96.0000,      16.0000,   1.00000,    271.0999
    100.0000,      16.0000,   1.00000,    292.8498
    104.0000,      16.0000,   1.00000,    314.6053
    108.0000,      16.0000,   1.00000,    332.7104
    112.0000,      16.0000,   1.00000,    350.4548
    116.0000,      16.0000,   1.00000,    352.7871
    120.0000,      16.0000,   1.00000,    353.6741
    124.0000,      16.0000,   1.00000,    347.7520
    128.0000,      16.0000,   1.00000,    333.9699
    132.0000,      16.0000,   1.00000,    325.2313
    136.0000,      16.0000,   1.00000,    325.6613
    140.0000,      16.0000,   1.00000,    332.3057
    144.0000,      16.0000,   1.00000,    340.9328
    148.0000,      16.0000,   1.00000,    349.2680
    152.0000,      16.0000,   1.00000,    350.3032
    156.0000,      16.0000,   1.00000,    354.1961
    160.0000,      16.0000,   1.00000,    348.9358
    164.0000,      16.0000,   1.00000,    329.0955
    168.0000,      16.0000,   1.00000,    320.0808
    172.0000,      16.0000,   1.00000,    313.7273
    176.0000,      16.0000,   1.00000,    318.3680
    180.0000,      16.0000,   1.00000,    336.0728
    184.0000,      16.0000,   1.00000,    354.1601
    188.0000,      16.0000,   1.00000,    370.8532
    192.0000,      16.0000,   1.00000,    386.2696
    196.0000,      16.0000,   1.00000,    399.8282
    200.0000,      16.0000,   1.00000,    405.5520
    204.0000,      16.0000,   1.00000,    412.4594
    208.0000,      16.0000,   1.00000,    417.9045
    212.0000,      16.0000,   1.00000,    422.8860
    216.0000,      16.0000,   1.00000,    426.7027
    220.0000,      16.0000,   1.00000,    429.1493
    224.0000,      16.0000,   1.00000,    442.2527
    228.0000,      16.0000,   1.00000,    455.3543
     22.0000,       4.0000,   5.00000,    164.1457
     26.0000,       4.0000,   5.00000,    171.6348
     30.0000,       4.0000,   5.00000,    189.1215
     34.0000,       4.0000,   5.00000,    213.9014
     38.0000,       4.0000,   5.00000,    225.1171
     42.0000,       4.0000,   5.00000,    239.3404
     46.0000,       4.0000,   5.00000,    239.5619
     50.0000,       4.0000,   5.00000,    225.6817
     54.0000,       4.0000,   5.00000,    227.0077
     58.0000,       4.0000,   5.00000,    256.4198
     62.0000,       4.0000,   5.00000,    268.1341
     66.0000,       4.0000,   5.00000,    275.0942
     70.0000,       4.0000,   5.00000,    283.7522
     74.0000,       4.0000,   5.00000,    287.2791
     78.0000,       4.0000,   5.00000,    275.9730
     82.0000,       4.0000,   5.00000,    275.2119
     86.0000,       4.0000,   5.00000,    266.2647
     90.0000,       4.0000,   5.00000,    243.8363
     94.0000,       4.0000,   5.00000,    255.5308
     98.0000,       4.0000,   5.00000,    282.4258
    102.0000,       4.0000,   5.00000,    285.7036
    106.0000,       4.0000,   5.00000,    325.2492
    110.0000,       4.0000,   5.00000,    358.1101
    114.0000,       4.0000,   5.00000,    358.2666
    118.0000,       4.0000,   5.00000,    370.6701
    122.0000,       4.0000,   5.00000,    357.7294
    126.0000,       4.0000,   5.00000,    356.3686
    130.0000,       4.0000,   5.00000,    322.8013
    134.0000,       4.0000,   5.00000,    327.9414
    138.0000,       4.0000,   5.00000,    323.4193
    142.0000,       4.0000,   5.00000,    324.3717
    146.0000,       4.0000,   5.00000,    342.4021
    150.0000,       4.0000,   5.00000,    368.6669
    154.0000,       4.0000,   5.00000,    366.4518
    158.0000,       4.0000,   5.00000,    314.1538
    162.0000,       4.0000,   5.00000,    348.8222
    166.0000,       4.0000,   5.00000,    337.0629
    170.0000,       4.0000,   5.00000,    310.0261
    174.0000,       4.0000,   5.00000,    296.8600
    178.0000,       4.0000,   5.00000,    308.8914
    182.0000,       4.0000,   5.00000,    328.0836
    186.0000,       4.0000,   5.00000,    373.7483
    190.0000,       4.0000,   5.00000,    402.8616
    194.0000,       4.0000,   5.00000,    375.2170
    198.0000,       4.0000,   5.00000,    386.0441
    202.0000,       4.0000,   5.00000,    417.3824
    206.0000,       4.0000,   5.00000,    438.3035
    210.0000,       4.0000,   5.00000,    427.7073
    214.0000,       4.0000,   5.00000,    435.0746
    218.0000,       4.0000,   5.00000,    420.7178
    222.0000,       4.0000,   5.00000,    435.2944
    226.0000,       4.0000,   5.00000,    458.5227
    230.0000,       4.0000,   5.00000,    485.6338
     26.0000,       4.0000,   6.00000,    169.6819
     30.0000,       4.0000,   6.00000,    188.4385
     34.0000,       4.0000,   6.00000,    206.5310
     38.0000,       4.0000,   6.00000,    213.0957
     42.0000,       4.0000,   6.00000,    224.1271
     46.0000,       4.0000,   6.00000,    228.0217
     50.0000,       4.0000,   6.00000,    211.0681
     54.0000,       4.0000,   6.00000,    211.5214
     58.0000,       4.0000,   6.00000,    239.6006
     62.0000,       4.0000,   6.00000,    255.5375
     66.0000,       4.0000,   6.00000,    269.2681
     70.0000,       4.0000,   6.00000,    280.9920
     74.0000,       4.0000,   6.00000,    286.1227
     78.0000,       4.0000,   6.00000,    275.5977
     82.0000,       4.0000,   6.00000,    266.0514
     86.0000,       4.0000,   6.00000,    253.3357
     90.0000,       4.0000,   6.00000,    231.1300
     94.0000,       4.0000,   6.00000,    239.1937
     98.0000,       4.0000,   6.00000,    266.0461
    102.0000,       4.0000,   6.00000,    270.2586
    106.0000,       4.0000,   6.00000,    316.9349
    110.0000,       4.0000,   6.00000,    352.3794
    114.0000,       4.0000,   6.00000,    359.5298
    118.0000,       4.0000,   6.00000,    370.0872
    122.0000,       4.0000,   6.00000,    347.3292
    126.0000,       4.0000,   6.00000,    338.8002
    130.0000,       4.0000,   6.00000,    296.2979
    134.0000,       4.0000,   6.00000,    307.2352
    138.0000,       4.0000,   6.00000,    302.8676
    142.0000,       4.0000,   6.00000,    307.2619
    146.0000,       4.0000,   6.00000,    336.0775
    150.0000,       4.0000,   6.00000,    370.2484
    154.0000,       4.0000,   6.00000,    376.6658
    158.0000,       4.0000,   6.00000,    320.7807
    162.0000,       4.0000,   6.00000,    352.7561
    166.0000,       4.0000,   6.00000,    334.5149
    170.0000,       4.0000,   6.00000,    306.6609
    174.0000,       4.0000,   6.00000,    290.7670
    178.0000,       4.0000,   6.00000,    301.3255
    182.0000,       4.0000,   6.00000,    324.1076
    186.0000,       4.0000,   6.00000,    365.1787
    190.0000,       4.0000,   6.00000,    396.0509
    194.0000,       4.0000,   6.00000,    374.2403
    198.0000,       4.0000,   6.00000,    384.1689
    202.0000,       4.0000,   6.00000,    409.4153
    206.0000,       4.0000,   6.00000,    419.3759
    210.0000,       4.0000,   6.00000,    403.9556
    214.0000,       4.0000,   6.00000,    407.5069
    218.0000,       4.0000,   6.00000,    400.6993
    222.0000,       4.0000,   6.00000,    418.2935
    226.0000,       4.0000,   6.00000,    436.1111
     30.0000,      20.0000,   1.00000,    192.3318
     34.0000,      20.0000,   1.00000,    200.7232
     38.0000,      20.0000,   1.00000,    206.1002
     42.0000,      20.0000,   1.00000,    207.2950
     46.0000,      20.0000,   1.00000,    208.1118
     50.0000,      20.0000,   1.00000,    216.7996
     54.0000,      20.0000,   1.00000,    220.1937
     58.0000,      20.0000,   1.00000,    225.7187
     62.0000,      20.0000,   1.00000,    241.1020
     66.0000,      20.0000,   1.00000,    260.7751
     70.0000,      20.0000,   1.00000,    270.3671
     74.0000,      20.0000,   1.00000,    277.1974
     78.0000,      20.0000,   1.00000,    274.8779
     82.0000,      20.0000,   1.00000,    260.8518
     86.0000,      20.0000,   1.00000,    250.1496
     90.0000,      20.0000,   1.00000,    249.8306
     94.0000,      20.0000,   1.00000,    251.2646
     98.0000,      20.0000,   1.00000,    262.3271
    102.0000,      20.0000,   1.00000,    288.7527
    106.0000,      20.0000,   1.00000,    312.2560
    110.0000,      20.0000,   1.00000,    332.8660
    114.0000,      20.0000,   1.00000,    348.6337
    118.0000,      20.0000,   1.00000,    351.7328
    122.0000,      20.0000,   1.00000,    332.7377
    126.0000,      20.0000,   1.00000,    316.1793
    130.0000,      20.0000,   1.00000,    307.5429
    134.0000,      20.0000,   1.00000,    298.8321
    138.0000,      20.0000,   1.00000,    300.2095
    142.0000,      20.0000,   1.00000,    318.7631
    146.0000,      20.0000,   1.00000,    335.7316
    150.0000,      20.0000,   1.00000,    344.8414
    154.0000,      20.0000,   1.00000,    359.5605
    158.0000,      20.0000,   1.00000,    361.4674
    162.0000,      20.0000,   1.00000,    340.8612
    166.0000,      20.0000,   1.00000,    320.6704
    170.0000,      20.0000,   1.00000,    317.5805
    174.0000,      20.0000,   1.00000,    312.2775
    178.0000,      20.0000,   1.00000,    318.7028
    182.0000,      20.0000,   1.00000,    337.4501
    186.0000,      20.0000,   1.00000,    351.6588
    190.0000,      20.0000,   1.00000,    365.9357
    194.0000,      20.0000,   1.00000,    389.4038
    198.0000,      20.0000,   1.00000,    402.5799
    202.0000,      20.0000,   1.00000,    395.3654
    206.0000,      20.0000,   1.00000,    394.1811
    210.0000,      20.0000,   1.00000,    391.3821
    214.0000,      20.0000,   1.00000,    392.2860
    218.0000,      20.0000,   1.00000,    402.0353
    222.0000,      20.0000,   1.00000,    417.2701
     30.0000,       4.0000,   7.00000,    185.7589
     34.0000,       4.0000,   7.00000,    201.5442
     38.0000,       4.0000,   7.00000,    203.2171
     42.0000,       4.0000,   7.00000,    209.7558
     46.0000,       4.0000,   7.00000,    211.3056
     50.0000,       4.0000,   7.00000,    201.2144
     54.0000,       4.0000,   7.00000,    201.4050
     58.0000,       4.0000,   7.00000,    229.0364
     62.0000,       4.0000,   7.00000,    248.5736
     66.0000,       4.0000,   7.00000,    264.7137
     70.0000,       4.0000,   7.00000,    275.2411
     74.0000,       4.0000,   7.00000,    283.0665
     78.0000,       4.0000,   7.00000,    271.4322
     82.0000,       4.0000,   7.00000,    256.9319
     86.0000,       4.0000,   7.00000,    238.7579
     90.0000,       4.0000,   7.00000,    214.6154
     94.0000,       4.0000,   7.00000,    223.6547
     98.0000,       4.0000,   7.00000,    249.2142
    102.0000,       4.0000,   7.00000,    259.7457
    106.0000,       4.0000,   7.00000,    308.7189
    110.0000,       4.0000,   7.00000,    349.8044
    114.0000,       4.0000,   7.00000,    361.9243
    118.0000,       4.0000,   7.00000,    372.8884
    122.0000,       4.0000,   7.00000,    340.7038
    126.0000,       4.0000,   7.00000,    323.5562
    130.0000,       4.0000,   7.00000,    288.4120
    134.0000,       4.0000,   7.00000,    288.3990
    138.0000,       4.0000,   7.00000,    282.8838
    142.0000,       4.0000,   7.00000,    293.8643
    146.0000,       4.0000,   7.00000,    328.5486
    150.0000,       4.0000,   7.00000,    371.0688
    154.0000,       4.0000,   7.00000,    379.8295
    158.0000,       4.0000,   7.00000,    324.5223
    162.0000,       4.0000,   7.00000,    351.4428
    166.0000,       4.0000,   7.00000,    336.5860
    170.0000,       4.0000,   7.00000,    306.3788
    174.0000,       4.0000,   7.00000,    284.1818
    178.0000,       4.0000,   7.00000,    289.4262
    182.0000,       4.0000,   7.00000,    313.9058
    186.0000,       4.0000,   7.00000,    360.6118
    190.0000,       4.0000,   7.00000,    387.9695
    194.0000,       4.0000,   7.00000,    367.3256
    198.0000,       4.0000,   7.00000,    378.3276
    202.0000,       4.0000,   7.00000,    400.1154
    206.0000,       4.0000,   7.00000,    408.8539
    210.0000,       4.0000,   7.00000,    388.1773
    214.0000,       4.0000,   7.00000,    386.0296
    218.0000,       4.0000,   7.00000,    382.3299
    222.0000,       4.0000,   7.00000,    403.8931
     34.0000,       4.0000,   8.00000,    195.6045
     38.0000,       4.0000,   8.00000,    195.6576
     42.0000,       4.0000,   8.00000,    198.4695
     46.0000,       4.0000,   8.00000,    199.1574
     50.0000,       4.0000,   8.00000,    190.0081
     54.0000,       4.0000,   8.00000,    196.4083
     58.0000,       4.0000,   8.00000,    227.1759
     62.0000,       4.0000,   8.00000,    245.9122
     66.0000,       4.0000,   8.00000,    258.8668
     70.0000,       4.0000,   8.00000,    271.1196
     74.0000,       4.0000,   8.00000,    275.0384
     78.0000,       4.0000,   8.00000,    260.6124
     82.0000,       4.0000,   8.00000,    246.7737
     86.0000,       4.0000,   8.00000,    225.3919
     90.0000,       4.0000,   8.00000,    199.8001
     94.0000,       4.0000,   8.00000,    207.8141
     98.0000,       4.0000,   8.00000,    237.4162
    102.0000,       4.0000,   8.00000,    249.7004
    106.0000,       4.0000,   8.00000,    302.0903
    110.0000,       4.0000,   8.00000,    348.2451
    114.0000,       4.0000,   8.00000,    360.8741
    118.0000,       4.0000,   8.00000,    369.4165
    122.0000,       4.0000,   8.00000,    337.6678
    126.0000,       4.0000,   8.00000,    324.1909
    130.0000,       4.0000,   8.00000,    280.0188
    134.0000,       4.0000,   8.00000,    279.1943
    138.0000,       4.0000,   8.00000,    271.1623
    142.0000,       4.0000,   8.00000,    283.2274
    146.0000,       4.0000,   8.00000,    321.3925
    150.0000,       4.0000,   8.00000,    365.1867
    154.0000,       4.0000,   8.00000,    375.7128
    158.0000,       4.0000,   8.00000,    319.5150
    162.0000,       4.0000,   8.00000,    354.0266
    166.0000,       4.0000,   8.00000,    337.4747
    170.0000,       4.0000,   8.00000,    304.4694
    174.0000,       4.0000,   8.00000,    278.5733
    178.0000,       4.0000,   8.00000,    281.2838
    182.0000,       4.0000,   8.00000,    302.4102
    186.0000,       4.0000,   8.00000,    350.8697
    190.0000,       4.0000,   8.00000,    383.2237
    194.0000,       4.0000,   8.00000,    356.4075
    198.0000,       4.0000,   8.00000,    365.8251
    202.0000,       4.0000,   8.00000,    392.1817
    206.0000,       4.0000,   8.00000,    401.6436
    210.0000,       4.0000,   8.00000,    379.8117
    214.0000,       4.0000,   8.00000,    377.7556
    218.0000,       4.0000,   8.00000,    367.6990
     42.0000,      28.0000,   1.00000,    183.4781
     46.0000,      28.0000,   1.00000,    190.1324
     50.0000,      28.0000,   1.00000,    199.8249
     54.0000,      28.0000,   1.00000,    212.4218
     58.0000,      28.0000,   1.00000,    224.4401
     62.0000,      28.0000,   1.00000,    237.0559
     66.0000,      28.0000,   1.00000,    242.3806
     70.0000,      28.0000,   1.00000,    244.4504
     74.0000,      28.0000,   1.00000,    241.3916
     78.0000,      28.0000,   1.00000,    232.9565
     82.0000,      28.0000,   1.00000,    226.4889
     86.0000,      28.0000,   1.00000,    223.4893
     90.0000,      28.0000,   1.00000,    223.2314
     94.0000,      28.0000,   1.00000,    230.7198
     98.0000,      28.0000,   1.00000,    246.6839
    102.0000,      28.0000,   1.00000,    268.1347
    106.0000,      28.0000,   1.00000,    292.9759
    110.0000,      28.0000,   1.00000,    308.1197
    114.0000,      28.0000,   1.00000,    316.3522
    118.0000,      28.0000,   1.00000,    324.3145
    122.0000,      28.0000,   1.00000,    322.0495
    126.0000,      28.0000,   1.00000,    312.2716
    130.0000,      28.0000,   1.00000,    302.8659
    134.0000,      28.0000,   1.00000,    295.7423
    138.0000,      28.0000,   1.00000,    298.8858
    142.0000,      28.0000,   1.00000,    304.8654
    146.0000,      28.0000,   1.00000,    305.2754
    150.0000,      28.0000,   1.00000,    313.4640
    154.0000,      28.0000,   1.00000,    325.9402
    158.0000,      28.0000,   1.00000,    333.0507
    162.0000,      28.0000,   1.00000,    331.3113
    166.0000,      28.0000,   1.00000,    319.9198
    170.0000,      28.0000,   1.00000,    310.5157
    174.0000,      28.0000,   1.00000,    314.1553
    178.0000,      28.0000,   1.00000,    317.9427
    182.0000,      28.0000,   1.00000,    316.7264
    186.0000,      28.0000,   1.00000,    321.9710
    190.0000,      28.0000,   1.00000,    335.8497
    194.0000,      28.0000,   1.00000,    355.4071
    198.0000,      28.0000,   1.00000,    368.1461
    202.0000,      28.0000,   1.00000,    369.5690
    206.0000,      28.0000,   1.00000,    371.7194
    210.0000,      28.0000,   1.00000,    377.9691
     42.0000,       4.0000,  10.00000,    188.5704
     46.0000,       4.0000,  10.00000,    190.4137
     50.0000,       4.0000,  10.00000,    183.2534
     54.0000,       4.0000,  10.00000,    192.0308
     58.0000,       4.0000,  10.00000,    226.1204
     62.0000,       4.0000,  10.00000,    247.2622
     66.0000,       4.0000,  10.00000,    254.4219
     70.0000,       4.0000,  10.00000,    254.9291
     74.0000,       4.0000,  10.00000,    251.2678
     78.0000,       4.0000,  10.00000,    233.4307
     82.0000,       4.0000,  10.00000,    218.8717
     86.0000,       4.0000,  10.00000,    201.5853
     90.0000,       4.0000,  10.00000,    181.5246
     94.0000,       4.0000,  10.00000,    189.7490
     98.0000,       4.0000,  10.00000,    217.8266
    102.0000,       4.0000,  10.00000,    234.9497
    106.0000,       4.0000,  10.00000,    288.8340
    110.0000,       4.0000,  10.00000,    332.3787
    114.0000,       4.0000,  10.00000,    344.7572
    118.0000,       4.0000,  10.00000,    363.5394
    122.0000,       4.0000,  10.00000,    338.9824
    126.0000,       4.0000,  10.00000,    325.4954
    130.0000,       4.0000,  10.00000,    282.3489
    134.0000,       4.0000,  10.00000,    279.6649
    138.0000,       4.0000,  10.00000,    270.1669
    142.0000,       4.0000,  10.00000,    276.8587
    146.0000,       4.0000,  10.00000,    303.9936
    150.0000,       4.0000,  10.00000,    338.7327
    154.0000,       4.0000,  10.00000,    350.9234
    158.0000,       4.0000,  10.00000,    305.7075
    162.0000,       4.0000,  10.00000,    342.6952
    166.0000,       4.0000,  10.00000,    328.1248
    170.0000,       4.0000,  10.00000,    297.0316
    174.0000,       4.0000,  10.00000,    271.1597
    178.0000,       4.0000,  10.00000,    273.2331
    182.0000,       4.0000,  10.00000,    290.2972
    186.0000,       4.0000,  10.00000,    329.5741
    190.0000,       4.0000,  10.00000,    354.8911
    194.0000,       4.0000,  10.00000,    335.1916
    198.0000,       4.0000,  10.00000,    346.8902
    202.0000,       4.0000,  10.00000,    371.2781
    206.0000,       4.0000,  10.00000,    390.5585
    210.0000,       4.0000,  10.00000,    376.9069
     54.0000,      36.0000,   1.00000,    218.6587
     58.0000,      36.0000,   1.00000,    221.4338
     62.0000,      36.0000,   1.00000,    219.3254
     66.0000,      36.0000,   1.00000,    214.6556
     70.0000,      36.0000,   1.00000,    211.8059
     74.0000,      36.0000,   1.00000,    207.9725
     78.0000,      36.0000,   1.00000,    203.7793
     82.0000,      36.0000,   1.00000,    203.6392
     86.0000,      36.0000,   1.00000,    206.7183
     90.0000,      36.0000,   1.00000,    217.3540
     94.0000,      36.0000,   1.00000,    230.5297
     98.0000,      36.0000,   1.00000,    242.0976
    102.0000,      36.0000,   1.00000,    253.1254
    106.0000,      36.0000,   1.00000,    264.9363
    110.0000,      36.0000,   1.00000,    275.8785
    114.0000,      36.0000,   1.00000,    284.7262
    118.0000,      36.0000,   1.00000,    295.0981
    122.0000,      36.0000,   1.00000,    306.6562
    126.0000,      36.0000,   1.00000,    314.3138
    130.0000,      36.0000,   1.00000,    319.2643
    134.0000,      36.0000,   1.00000,    321.0825
    138.0000,      36.0000,   1.00000,    315.4415
    142.0000,      36.0000,   1.00000,    305.0330
    146.0000,      36.0000,   1.00000,    298.3621
    150.0000,      36.0000,   1.00000,    294.3293
    154.0000,      36.0000,   1.00000,    288.2228
    158.0000,      36.0000,   1.00000,    283.8404
    162.0000,      36.0000,   1.00000,    285.7914
    166.0000,      36.0000,   1.00000,    291.9726
    170.0000,      36.0000,   1.00000,    297.7969
    174.0000,      36.0000,   1.00000,    303.1765
    178.0000,      36.0000,   1.00000,    306.6693
    182.0000,      36.0000,   1.00000,    306.9642
    186.0000,      36.0000,   1.00000,    308.4861
    190.0000,      36.0000,   1.00000,    316.1031
    194.0000,      36.0000,   1.00000,    326.4485
    198.0000,      36.0000,   1.00000,    337.5269
     54.0000,      12.0000,   4.00000,    205.1968
     58.0000,      12.0000,   4.00000,    218.5296
     62.0000,      12.0000,   4.00000,    229.8389
     66.0000,      12.0000,   4.00000,    231.1624
     70.0000,      12.0000,   4.00000,    228.9413
     74.0000,      12.0000,   4.00000,    220.3800
     78.0000,      12.0000,   4.00000,    207.7434
     82.0000,      12.0000,   4.00000,    192.8698
     86.0000,      12.0000,   4.00000,    179.4365
     90.0000,      12.0000,   4.00000,    174.7292
     94.0000,      12.0000,   4.00000,    182.5162
     98.0000,      12.0000,   4.00000,    198.8796
    102.0000,      12.0000,   4.00000,    227.5477
    106.0000,      12.0000,   4.00000,    264.0385
    110.0000,      12.0000,   4.00000,    298.6790
    114.0000,      12.0000,   4.00000,    326.0651
    118.0000,      12.0000,   4.00000,    335.6459
    122.0000,      12.0000,   4.00000,    338.7908
    126.0000,      12.0000,   4.00000,    321.4869
    130.0000,      12.0000,   4.00000,    308.4205
    134.0000,      12.0000,   4.00000,    289.6528
    138.0000,      12.0000,   4.00000,    282.5213
    142.0000,      12.0000,   4.00000,    284.7952
    146.0000,      12.0000,   4.00000,    299.1779
    150.0000,      12.0000,   4.00000,    312.4924
    154.0000,      12.0000,   4.00000,    303.0042
    158.0000,      12.0000,   4.00000,    296.5936
    162.0000,      12.0000,   4.00000,    288.3532
    166.0000,      12.0000,   4.00000,    290.3812
    170.0000,      12.0000,   4.00000,    274.9346
    174.0000,      12.0000,   4.00000,    263.3958
    178.0000,      12.0000,   4.00000,    263.1805
    182.0000,      12.0000,   4.00000,    282.8909
    186.0000,      12.0000,   4.00000,    306.9683
    190.0000,      12.0000,   4.00000,    319.2611
    194.0000,      12.0000,   4.00000,    324.4048
    198.0000,      12.0000,   4.00000,    330.4800
     66.0000,      44.0000,   1.00000,    199.1799
     70.0000,      44.0000,   1.00000,    193.7946
     74.0000,      44.0000,   1.00000,    192.5128
     78.0000,      44.0000,   1.00000,    196.8157
     82.0000,      44.0000,   1.00000,    200.7511
     86.0000,      44.0000,   1.00000,    207.7906
     90.0000,      44.0000,   1.00000,    214.8701
     94.0000,      44.0000,   1.00000,    225.4269
     98.0000,      44.0000,   1.00000,    235.0856
    102.0000,      44.0000,   1.00000,    243.5301
    106.0000,      44.0000,   1.00000,    253.2022
    110.0000,      44.0000,   1.00000,    261.9558
    114.0000,      44.0000,   1.00000,    274.0106
    118.0000,      44.0000,   1.00000,    283.9057
    122.0000,      44.0000,   1.00000,    290.9125
    126.0000,      44.0000,   1.00000,    300.9815
    130.0000,      44.0000,   1.00000,    312.0536
    134.0000,      44.0000,   1.00000,    317.5178
    138.0000,      44.0000,   1.00000,    312.1930
    142.0000,      44.0000,   1.00000,    305.6331
    146.0000,      44.0000,   1.00000,    297.5884
    150.0000,      44.0000,   1.00000,    285.7716
    154.0000,      44.0000,   1.00000,    276.5399
    158.0000,      44.0000,   1.00000,    267.4841
    162.0000,      44.0000,   1.00000,    263.4360
    166.0000,      44.0000,   1.00000,    265.4783
    170.0000,      44.0000,   1.00000,    269.6634
    174.0000,      44.0000,   1.00000,    271.5158
    178.0000,      44.0000,   1.00000,    276.1534
    182.0000,      44.0000,   1.00000,    289.9829
    186.0000,      44.0000,   1.00000,    301.1179
     66.0000,      12.0000,   5.00000,    219.9768
     70.0000,      12.0000,   5.00000,    217.6709
     74.0000,      12.0000,   5.00000,    209.6946
     78.0000,      12.0000,   5.00000,    199.3907
     82.0000,      12.0000,   5.00000,    186.0537
     86.0000,      12.0000,   5.00000,    171.0906
     90.0000,      12.0000,   5.00000,    161.7330
     94.0000,      12.0000,   5.00000,    168.3961
     98.0000,      12.0000,   5.00000,    184.5130
    102.0000,      12.0000,   5.00000,    214.9964
    106.0000,      12.0000,   5.00000,    253.0721
    110.0000,      12.0000,   5.00000,    294.4337
    114.0000,      12.0000,   5.00000,    326.8127
    118.0000,      12.0000,   5.00000,    336.5446
    122.0000,      12.0000,   5.00000,    335.1325
    126.0000,      12.0000,   5.00000,    313.8707
    130.0000,      12.0000,   5.00000,    300.0254
    134.0000,      12.0000,   5.00000,    283.6737
    138.0000,      12.0000,   5.00000,    279.1133
    142.0000,      12.0000,   5.00000,    281.0746
    146.0000,      12.0000,   5.00000,    295.4348
    150.0000,      12.0000,   5.00000,    308.2375
    154.0000,      12.0000,   5.00000,    297.1885
    158.0000,      12.0000,   5.00000,    285.6195
    162.0000,      12.0000,   5.00000,    270.0405
    166.0000,      12.0000,   5.00000,    262.6217
    170.0000,      12.0000,   5.00000,    242.7708
    174.0000,      12.0000,   5.00000,    231.0885
    178.0000,      12.0000,   5.00000,    235.3943
    182.0000,      12.0000,   5.00000,    259.4648
    186.0000,      12.0000,   5.00000,    291.2655
     78.0000,      52.0000,   1.00000,    193.2567
     82.0000,      52.0000,   1.00000,    201.7089
     86.0000,      52.0000,   1.00000,    210.2932
     90.0000,      52.0000,   1.00000,    219.5834
     94.0000,      52.0000,   1.00000,    231.1652
     98.0000,      52.0000,   1.00000,    241.4577
    102.0000,      52.0000,   1.00000,    249.1218
    106.0000,      52.0000,   1.00000,    253.6684
    110.0000,      52.0000,   1.00000,    258.0315
    114.0000,      52.0000,   1.00000,    261.8605
    118.0000,      52.0000,   1.00000,    269.5642
    122.0000,      52.0000,   1.00000,    279.7981
    126.0000,      52.0000,   1.00000,    289.6073
    130.0000,      52.0000,   1.00000,    296.4208
    134.0000,      52.0000,   1.00000,    295.4744
    138.0000,      52.0000,   1.00000,    295.8123
    142.0000,      52.0000,   1.00000,    293.8775
    146.0000,      52.0000,   1.00000,    286.1454
    150.0000,      52.0000,   1.00000,    276.6992
    154.0000,      52.0000,   1.00000,    266.7528
    158.0000,      52.0000,   1.00000,    262.0293
    162.0000,      52.0000,   1.00000,    260.4645
    166.0000,      52.0000,   1.00000,    261.8644
    170.0000,      52.0000,   1.00000,    262.0840
    174.0000,      52.0000,   1.00000,    262.7437
     78.0000,      12.0000,   6.00000,    194.9787
     82.0000,      12.0000,   6.00000,    180.3650
     86.0000,      12.0000,   6.00000,    164.3619
     90.0000,      12.0000,   6.00000,    157.0472
     94.0000,      12.0000,   6.00000,    164.6545
     98.0000,      12.0000,   6.00000,    184.1004
    102.0000,      12.0000,   6.00000,    216.9928
    106.0000,      12.0000,   6.00000,    256.7400
    110.0000,      12.0000,   6.00000,    296.1425
    114.0000,      12.0000,   6.00000,    324.3638
    118.0000,      12.0000,   6.00000,    332.5609
    122.0000,      12.0000,   6.00000,    331.4719
    126.0000,      12.0000,   6.00000,    308.6651
    130.0000,      12.0000,   6.00000,    289.6608
    134.0000,      12.0000,   6.00000,    270.2167
    138.0000,      12.0000,   6.00000,    265.5727
    142.0000,      12.0000,   6.00000,    269.7747
    146.0000,      12.0000,   6.00000,    285.9818
    150.0000,      12.0000,   6.00000,    300.7386
    154.0000,      12.0000,   6.00000,    290.7324
    158.0000,      12.0000,   6.00000,    281.0403
    162.0000,      12.0000,   6.00000,    266.1428
    166.0000,      12.0000,   6.00000,    258.0754
    170.0000,      12.0000,   6.00000,    236.3013
    174.0000,      12.0000,   6.00000,    220.6967
     84.0000,      24.0000,   3.00000,    176.1850
     88.0000,      24.0000,   3.00000,    173.0359
     92.0000,      24.0000,   3.00000,    176.0536
     96.0000,      24.0000,   3.00000,    190.9908
    100.0000,      24.0000,   3.00000,    216.2677
    104.0000,      24.0000,   3.00000,    245.7185
    108.0000,      24.0000,   3.00000,    273.5479
    112.0000,      24.0000,   3.00000,    294.4530
    116.0000,      24.0000,   3.00000,    311.5466
    120.0000,      24.0000,   3.00000,    312.9984
    124.0000,      24.0000,   3.00000,    306.4661
    128.0000,      24.0000,   3.00000,    295.9160
    132.0000,      24.0000,   3.00000,    282.4584
    136.0000,      24.0000,   3.00000,    275.4947
    140.0000,      24.0000,   3.00000,    273.7128
    144.0000,      24.0000,   3.00000,    278.5481
    148.0000,      24.0000,   3.00000,    274.5464
    152.0000,      24.0000,   3.00000,    277.9733
    156.0000,      24.0000,   3.00000,    278.9280
    160.0000,      24.0000,   3.00000,    272.0977
    164.0000,      24.0000,   3.00000,    258.0621
    168.0000,      24.0000,   3.00000,    243.7777
     90.0000,      20.0000,   4.00000,    172.4567
     94.0000,      20.0000,   4.00000,    178.3804
     98.0000,      20.0000,   4.00000,    196.6470
    102.0000,      20.0000,   4.00000,    226.8452
    106.0000,      20.0000,   4.00000,    259.7927
    110.0000,      20.0000,   4.00000,    290.9340
    114.0000,      20.0000,   4.00000,    311.5371
    118.0000,      20.0000,   4.00000,    319.5684
    122.0000,      20.0000,   4.00000,    311.7521
    126.0000,      20.0000,   4.00000,    300.9599
    130.0000,      20.0000,   4.00000,    284.8530
    134.0000,      20.0000,   4.00000,    272.1624
    138.0000,      20.0000,   4.00000,    264.8759
    142.0000,      20.0000,   4.00000,    268.8743
    146.0000,      20.0000,   4.00000,    273.7275
    150.0000,      20.0000,   4.00000,    272.5578
    154.0000,      20.0000,   4.00000,    277.6197
    158.0000,      20.0000,   4.00000,    276.9736
    162.0000,      20.0000,   4.00000,    265.3258
   6.96
ITERATION 2
MODEL RESISTIVITY
LAYER 1
61,     2.0000
      8.0000,     269.64
     12.0000,     284.19
     16.0000,     303.28
     20.0000,     312.36
     24.0000,     228.06
     28.0000,     237.75
     32.0000,     262.75
     36.0000,     278.38
     40.0000,     260.01
     44.0000,     271.14
     48.0000,     283.57
     52.0000,     268.43
     56.0000,     276.12
     60.0000,     322.87
     64.0000,     337.05
     68.0000,     349.90
     72.0000,     360.06
     76.0000,     355.52
     80.0000,     320.28
     84.0000,     288.63
     88.0000,     262.13
     92.0000,     233.48
     96.0000,     259.55
    100.0000,     312.59
    104.0000,     326.54
    108.0000,     414.13
    112.0000,     475.49
    116.0000,     486.54
    120.0000,     497.04
    124.0000,     433.79
    128.0000,     406.81
    132.0000,     343.99
    136.0000,     340.00
    140.0000,     323.25
    144.0000,     338.86
    148.0000,     403.36
    152.0000,     470.13
    156.0000,     461.78
    160.0000,     345.25
    164.0000,     354.26
    168.0000,     304.44
    172.0000,     253.46
    176.0000,     227.95
    180.0000,     226.23
    184.0000,     251.11
    188.0000,     311.32
    192.0000,     342.94
    196.0000,     310.79
    200.0000,     318.65
    204.0000,     343.43
    208.0000,     354.72
    212.0000,     337.38
    216.0000,     336.54
    220.0000,     328.68
    224.0000,     347.31
    228.0000,     372.20
    232.0000,     423.61
    236.0000,     430.12
    240.0000,     490.43
    244.0000,     544.54
           520.8906
LAYER 2
61,     4.2000
      8.0000,     170.74
     12.0000,     217.19
     16.0000,     264.56
     20.0000,     291.27
     24.0000,     235.07
     28.0000,     238.29
     32.0000,     254.68
     36.0000,     266.18
     40.0000,     290.89
     44.0000,     307.50
     48.0000,     301.86
     52.0000,     265.29
     56.0000,     260.63
     60.0000,     303.92
     64.0000,     321.03
     68.0000,     332.67
     72.0000,     324.94
     76.0000,     317.33
     80.0000,     312.90
     84.0000,     301.27
     88.0000,     283.62
     92.0000,     254.04
     96.0000,     267.43
    100.0000,     312.24
    104.0000,     339.44
    108.0000,     384.48
    112.0000,     440.03
    116.0000,     454.84
    120.0000,     468.35
    124.0000,     442.08
    128.0000,     440.15
    132.0000,     389.89
    136.0000,     398.15
    140.0000,     395.90
    144.0000,     399.05
    148.0000,     427.75
    152.0000,     468.79
    156.0000,     419.98
    160.0000,     298.55
    164.0000,     325.89
    168.0000,     295.63
    172.0000,     257.26
    176.0000,     236.65
    180.0000,     240.34
    184.0000,     265.20
    188.0000,     330.07
    192.0000,     372.33
    196.0000,     352.88
    200.0000,     374.79
    204.0000,     413.09
    208.0000,     440.39
    212.0000,     429.02
    216.0000,     413.40
    220.0000,     393.03
    224.0000,     410.34
    228.0000,     438.42
    232.0000,     480.31
    236.0000,     474.99
    240.0000,     499.56
    244.0000,     502.60
           414.3901
LAYER 3
59,     6.6200
     12.0000,     110.51
     16.0000,     174.68
     20.0000,     239.58
     24.0000,     216.90
     28.0000,     206.87
     32.0000,     207.48
     36.0000,     228.90
     40.0000,     304.44
     44.0000,     339.66
     48.0000,     304.76
     52.0000,     243.45
     56.0000,     231.18
     60.0000,     282.62
     64.0000,     328.02
     68.0000,     341.89
     72.0000,     300.97
     76.0000,     271.56
     80.0000,     277.39
     84.0000,     276.61
     88.0000,     260.62
     92.0000,     230.20
     96.0000,     223.84
    100.0000,     262.57
    104.0000,     317.82
    108.0000,     362.45
    112.0000,     440.00
    116.0000,     486.24
    120.0000,     506.81
    124.0000,     494.92
    128.0000,     493.94
    132.0000,     440.60
    136.0000,     441.29
    140.0000,     448.24
    144.0000,     428.05
    148.0000,     418.67
    152.0000,     445.77
    156.0000,     385.70
    160.0000,     276.51
    164.0000,     334.80
    168.0000,     329.19
    172.0000,     292.41
    176.0000,     274.25
    180.0000,     286.22
    184.0000,     322.85
    188.0000,     410.29
    192.0000,     477.09
    196.0000,     477.17
    200.0000,     517.59
    204.0000,     584.21
    208.0000,     643.11
    212.0000,     645.74
    216.0000,     597.33
    220.0000,     551.18
    224.0000,     573.20
    228.0000,     628.62
    232.0000,     669.26
    236.0000,     636.72
    240.0000,     527.14
           380.2583
LAYER 4
57,     9.2820
     16.0000,      85.58
     20.0000,     185.40
     24.0000,     181.77
     28.0000,     162.06
     32.0000,     152.25
     36.0000,     176.98
     40.0000,     266.58
     44.0000,     318.04
     48.0000,     277.99
     52.0000,     216.03
     56.0000,     209.52
     60.0000,     279.60
     64.0000,     366.99
     68.0000,     391.83
     72.0000,     314.48
     76.0000,     253.72
     80.0000,     246.74
     84.0000,     241.79
     88.0000,     223.90
     92.0000,     194.85
     96.0000,     176.27
    100.0000,     201.84
    104.0000,     263.67
    108.0000,     327.21
    112.0000,     436.19
    116.0000,     523.48
    120.0000,     551.29
    124.0000,     520.54
    128.0000,     484.74
    132.0000,     408.59
    136.0000,     380.09
    140.0000,     374.69
    144.0000,     346.24
    148.0000,     331.40
    152.0000,     361.22
    156.0000,     327.42
    160.0000,     257.28
    164.0000,     361.46
    168.0000,     390.79
    172.0000,     349.48
    176.0000,     325.92
    180.0000,     338.45
    184.0000,     381.04
    188.0000,     481.72
    192.0000,     563.70
    196.0000,     577.72
    200.0000,     626.91
    204.0000,     718.34
    208.0000,     818.19
    212.0000,     859.56
    216.0000,     801.68
    220.0000,     750.27
    224.0000,     796.39
    228.0000,     884.93
    232.0000,     875.22
    236.0000,     768.84
           420.1946
LAYER 5
53,    12.2102
     24.0000,     117.26
     28.0000,     107.84
     32.0000,     102.18
     36.0000,     117.59
     40.0000,     163.65
     44.0000,     208.37
     48.0000,     211.98
     52.0000,     200.71
     56.0000,     223.16
     60.0000,     312.18
     64.0000,     439.92
     68.0000,     494.22
     72.0000,     413.07
     76.0000,     320.66
     80.0000,     277.73
     84.0000,     252.70
     88.0000,     227.69
     92.0000,     197.12
     96.0000,     166.51
    100.0000,     165.54
    104.0000,     204.80
    108.0000,     279.41
    112.0000,     403.39
    116.0000,     523.38
    120.0000,     555.94
    124.0000,     486.62
    128.0000,     383.22
    132.0000,     281.42
    136.0000,     219.33
    140.0000,     192.69
    144.0000,     184.07
    148.0000,     197.89
    152.0000,     236.69
    156.0000,     256.73
    160.0000,     269.15
    164.0000,     383.94
    168.0000,     446.57
    172.0000,     409.76
    176.0000,     363.07
    180.0000,     341.39
    184.0000,     345.37
    188.0000,     379.94
    192.0000,     409.53
    196.0000,     413.92
    200.0000,     428.90
    204.0000,     482.06
    208.0000,     580.57
    212.0000,     701.74
    216.0000,     795.59
    220.0000,     864.24
    224.0000,     943.04
    228.0000,     927.51
           703.1707
LAYER 6
49,    15.4312
     32.0000,     102.93
     36.0000,     113.35
     40.0000,     138.81
     44.0000,     173.93
     48.0000,     197.34
     52.0000,     215.85
     56.0000,     252.38
     60.0000,     329.35
     64.0000,     430.11
     68.0000,     486.87
     72.0000,     455.74
     76.0000,     393.63
     80.0000,     351.02
     84.0000,     322.87
     88.0000,     295.23
     92.0000,     258.57
     96.0000,     218.07
    100.0000,     200.06
    104.0000,     219.06
    108.0000,     277.64
    112.0000,     378.12
    116.0000,     484.10
    120.0000,     527.65
    124.0000,     481.23
    128.0000,     387.78
    132.0000,     294.44
    136.0000,     231.68
    140.0000,     202.35
    144.0000,     198.50
    148.0000,     218.47
    152.0000,     256.76
    156.0000,     289.98
    160.0000,     324.33
    164.0000,     397.20
    168.0000,     427.09
    172.0000,     385.54
    176.0000,     326.63
    180.0000,     282.40
    184.0000,     257.64
    188.0000,     249.11
    192.0000,     243.07
    196.0000,     234.36
    200.0000,     234.57
    204.0000,     257.96
    208.0000,     316.13
    212.0000,     403.07
    216.0000,     516.44
    220.0000,     594.94
           685.2667
LAYER 7
45,    18.9743
     40.0000,     131.79
     44.0000,     169.58
     48.0000,     196.91
     52.0000,     224.78
     56.0000,     257.48
     60.0000,     307.07
     64.0000,     363.03
     68.0000,     400.69
     72.0000,     401.58
     76.0000,     381.21
     80.0000,     361.39
     84.0000,     343.83
     88.0000,     320.63
     92.0000,     285.84
     96.0000,     247.01
    100.0000,     224.05
    104.0000,     230.59
    108.0000,     271.29
    112.0000,     345.61
    116.0000,     433.22
    120.0000,     492.44
    124.0000,     492.73
    128.0000,     444.43
    132.0000,     379.72
    136.0000,     327.81
    140.0000,     300.80
    144.0000,     298.69
    148.0000,     318.11
    152.0000,     349.19
    156.0000,     375.28
    160.0000,     395.80
    164.0000,     415.96
    168.0000,     402.41
    172.0000,     350.48
    176.0000,     289.69
    180.0000,     240.42
    184.0000,     207.11
    188.0000,     186.15
    192.0000,     170.83
    196.0000,     159.97
    200.0000,     158.67
    204.0000,     172.41
    208.0000,     207.16
    212.0000,     260.53
           375.2983
LAYER 8
41,    22.8718
     48.0000,     188.38
     52.0000,     216.54
     56.0000,     237.72
     60.0000,     258.89
     64.0000,     280.37
     68.0000,     297.88
     72.0000,     303.16
     76.0000,     298.89
     80.0000,     292.01
     84.0000,     282.39
     88.0000,     266.11
     92.0000,     241.84
     96.0000,     216.55
    100.0000,     201.97
    104.0000,     207.12
    108.0000,     236.62
    112.0000,     291.30
    116.0000,     362.81
    120.0000,     430.64
    124.0000,     472.15
    128.0000,     479.88
    132.0000,     464.28
    136.0000,     443.86
    140.0000,     432.17
    144.0000,     433.79
    148.0000,     445.77
    152.0000,     458.51
    156.0000,     460.60
    160.0000,     449.54
    164.0000,     425.78
    168.0000,     382.87
    172.0000,     325.93
    176.0000,     269.21
    180.0000,     222.83
    184.0000,     190.00
    188.0000,     168.11
    192.0000,     151.77
    196.0000,     141.53
    200.0000,     140.47
    204.0000,     151.10
           183.2771
LAYER 9
35,    27.1590
     60.0000,     210.88
     64.0000,     213.34
     68.0000,     217.35
     72.0000,     218.44
     76.0000,     213.11
     80.0000,     206.75
     84.0000,     198.76
     88.0000,     187.57
     92.0000,     173.26
     96.0000,     160.61
    100.0000,     155.50
    104.0000,     162.79
    108.0000,     185.85
    112.0000,     226.49
    116.0000,     282.85
    120.0000,     347.11
    124.0000,     407.18
    128.0000,     453.28
    132.0000,     483.00
    136.0000,     501.06
    140.0000,     513.49
    144.0000,     522.97
    148.0000,     527.30
    152.0000,     520.93
    156.0000,     499.17
    160.0000,     462.94
    164.0000,     416.43
    168.0000,     363.25
    172.0000,     310.01
    176.0000,     261.13
    180.0000,     219.94
    184.0000,     191.09
    188.0000,     174.44
    192.0000,     161.50
           148.4449
LAYER 10
29,    31.8749
     72.0000,     169.57
     76.0000,     153.25
     80.0000,     145.10
     84.0000,     136.91
     88.0000,     129.07
     92.0000,     120.47
     96.0000,     114.74
    100.0000,     114.55
    104.0000,     122.46
    108.0000,     140.68
    112.0000,     171.06
    116.0000,     214.15
    120.0000,     267.96
    124.0000,     327.45
    128.0000,     386.08
    132.0000,     438.20
    136.0000,     480.67
    140.0000,     511.82
    144.0000,     529.87
    148.0000,     532.31
    152.0000,     517.20
    156.0000,     485.16
    160.0000,     440.61
    164.0000,     390.91
    168.0000,     340.07
    172.0000,     298.04
    176.0000,     259.69
    180.0000,     228.10
           192.7993
LAYER 11
25,    37.0623
     80.0000,     110.75
     84.0000,     100.28
     88.0000,      94.12
     92.0000,      89.17
     96.0000,      86.72
    100.0000,      88.25
    104.0000,      95.49
    108.0000,     110.14
    112.0000,     133.68
    116.0000,     167.29
    120.0000,     211.11
    124.0000,     263.40
    128.0000,     320.42
    132.0000,     377.03
    136.0000,     427.68
    140.0000,     467.00
    144.0000,     490.27
    148.0000,     494.23
    152.0000,     478.43
    156.0000,     446.38
    160.0000,     402.78
    164.0000,     360.99
    168.0000,     321.97
    172.0000,     291.54
           259.7822
LAYER 12
21, 
     88.0000,      76.85
     92.0000,      73.87
     96.0000,      72.66
    100.0000,      74.57
    104.0000,      80.55
    108.0000,      93.39
    112.0000,     113.50
    116.0000,     142.29
    120.0000,     180.60
    124.0000,     227.87
    128.0000,     281.67
    132.0000,     337.52
    136.0000,     389.54
    140.0000,     431.18
    144.0000,     456.51
    148.0000,     461.47
    152.0000,     445.20
    156.0000,     416.15
    160.0000,     378.01
    164.0000,     338.27
           302.0432
CALCULATED APPARENT RESISTIVITY
      6.0000,       4.0000,   1.00000,    220.1762
     10.0000,       4.0000,   1.00000,    229.1471
     14.0000,       4.0000,   1.00000,    235.6563
     18.0000,       4.0000,   1.00000,    260.7049
     22.0000,       4.0000,   1.00000,    227.0790
     26.0000,       4.0000,   1.00000,    245.0670
     30.0000,       4.0000,   1.00000,    245.6094
     34.0000,       4.0000,   1.00000,    263.0837
     38.0000,       4.0000,   1.00000,    264.0273
     42.0000,       4.0000,   1.00000,    273.9754
     46.0000,       4.0000,   1.00000,    279.2861
     50.0000,       4.0000,   1.00000,    275.7212
     54.0000,       4.0000,   1.00000,    279.6480
     58.0000,       4.0000,   1.00000,    305.6628
     62.0000,       4.0000,   1.00000,    315.3151
     66.0000,       4.0000,   1.00000,    325.6495
     70.0000,       4.0000,   1.00000,    326.0410
     74.0000,       4.0000,   1.00000,    322.3324
     78.0000,       4.0000,   1.00000,    300.2166
     82.0000,       4.0000,   1.00000,    284.9664
     86.0000,       4.0000,   1.00000,    274.0805
     90.0000,       4.0000,   1.00000,    257.4721
     94.0000,       4.0000,   1.00000,    271.0920
     98.0000,       4.0000,   1.00000,    309.7368
    102.0000,       4.0000,   1.00000,    323.9290
    106.0000,       4.0000,   1.00000,    387.9889
    110.0000,       4.0000,   1.00000,    427.2113
    114.0000,       4.0000,   1.00000,    438.3162
    118.0000,       4.0000,   1.00000,    463.4444
    122.0000,       4.0000,   1.00000,    428.3109
    126.0000,       4.0000,   1.00000,    429.9159
    130.0000,       4.0000,   1.00000,    379.2726
    134.0000,       4.0000,   1.00000,    386.1301
    138.0000,       4.0000,   1.00000,    371.2414
    142.0000,       4.0000,   1.00000,    381.6181
    146.0000,       4.0000,   1.00000,    399.4483
    150.0000,       4.0000,   1.00000,    395.4416
    154.0000,       4.0000,   1.00000,    402.0164
    158.0000,       4.0000,   1.00000,    332.4499
    162.0000,       4.0000,   1.00000,    336.7063
    166.0000,       4.0000,   1.00000,    295.6479
    170.0000,       4.0000,   1.00000,    275.3489
    174.0000,       4.0000,   1.00000,    258.6474
    178.0000,       4.0000,   1.00000,    265.4108
    182.0000,       4.0000,   1.00000,    283.6179
    186.0000,       4.0000,   1.00000,    314.7389
    190.0000,       4.0000,   1.00000,    348.7533
    194.0000,       4.0000,   1.00000,    348.9678
    198.0000,       4.0000,   1.00000,    370.5728
    202.0000,       4.0000,   1.00000,    386.8580
    206.0000,       4.0000,   1.00000,    400.4765
    210.0000,       4.0000,   1.00000,    391.6864
    214.0000,       4.0000,   1.00000,    401.3887
    218.0000,       4.0000,   1.00000,    392.7749
    222.0000,       4.0000,   1.00000,    412.5454
    226.0000,       4.0000,   1.00000,    423.3637
    230.0000,       4.0000,   1.00000,    462.6407
    234.0000,       4.0000,   1.00000,    460.3063
    238.0000,       4.0000,   1.00000,    484.9839
    242.0000,       4.0000,   1.00000,    495.0548
    246.0000,       4.0000,   1.00000,    473.0926
     10.0000,       4.0000,   2.00000,    176.8347
     14.0000,       4.0000,   2.00000,    201.7319
     18.0000,       4.0000,   2.00000,    226.8355
     22.0000,       4.0000,   2.00000,    192.6916
     26.0000,       4.0000,   2.00000,    213.7891
     30.0000,       4.0000,   2.00000,    245.2611
     34.0000,       4.0000,   2.00000,    254.3244
     38.0000,       4.0000,   2.00000,    245.5942
     42.0000,       4.0000,   2.00000,    258.4511
     46.0000,       4.0000,   2.00000,    278.7627
     50.0000,       4.0000,   2.00000,    270.6934
     54.0000,       4.0000,   2.00000,    274.7646
     58.0000,       4.0000,   2.00000,    304.4936
     62.0000,       4.0000,   2.00000,    303.6147
     66.0000,       4.0000,   2.00000,    299.2998
     70.0000,       4.0000,   2.00000,    308.4135
     74.0000,       4.0000,   2.00000,    309.7621
     78.0000,       4.0000,   2.00000,    288.5706
     82.0000,       4.0000,   2.00000,    281.9141
     86.0000,       4.0000,   2.00000,    276.0700
     90.0000,       4.0000,   2.00000,    253.7165
     94.0000,       4.0000,   2.00000,    276.9170
     98.0000,       4.0000,   2.00000,    313.1625
    102.0000,       4.0000,   2.00000,    310.1622
    106.0000,       4.0000,   2.00000,    367.1036
    110.0000,       4.0000,   2.00000,    406.9617
    114.0000,       4.0000,   2.00000,    409.9711
    118.0000,       4.0000,   2.00000,    431.6040
    122.0000,       4.0000,   2.00000,    426.2391
    126.0000,       4.0000,   2.00000,    430.6308
    130.0000,       4.0000,   2.00000,    393.5594
    134.0000,       4.0000,   2.00000,    402.5133
    138.0000,       4.0000,   2.00000,    387.4793
    142.0000,       4.0000,   2.00000,    369.0470
    146.0000,       4.0000,   2.00000,    368.9034
    150.0000,       4.0000,   2.00000,    389.4436
    154.0000,       4.0000,   2.00000,    377.0604
    158.0000,       4.0000,   2.00000,    307.0131
    162.0000,       4.0000,   2.00000,    335.7277
    166.0000,       4.0000,   2.00000,    322.2274
    170.0000,       4.0000,   2.00000,    291.8468
    174.0000,       4.0000,   2.00000,    286.7153
    178.0000,       4.0000,   2.00000,    296.0808
    182.0000,       4.0000,   2.00000,    308.1563
    186.0000,       4.0000,   2.00000,    349.7376
    190.0000,       4.0000,   2.00000,    385.1721
    194.0000,       4.0000,   2.00000,    370.4717
    198.0000,       4.0000,   2.00000,    395.4969
    202.0000,       4.0000,   2.00000,    438.4585
    206.0000,       4.0000,   2.00000,    451.5943
    210.0000,       4.0000,   2.00000,    443.2304
    214.0000,       4.0000,   2.00000,    458.6266
    218.0000,       4.0000,   2.00000,    457.4697
    222.0000,       4.0000,   2.00000,    467.9287
    226.0000,       4.0000,   2.00000,    482.9547
    230.0000,       4.0000,   2.00000,    503.4703
    234.0000,       4.0000,   2.00000,    472.4843
    238.0000,       4.0000,   2.00000,    490.1307
    242.0000,       4.0000,   2.00000,    499.9114
     14.0000,       4.0000,   3.00000,    182.1451
     18.0000,       4.0000,   3.00000,    202.0821
     22.0000,       4.0000,   3.00000,    166.1983
     26.0000,       4.0000,   3.00000,    187.2495
     30.0000,       4.0000,   3.00000,    217.5289
     34.0000,       4.0000,   3.00000,    240.1721
     38.0000,       4.0000,   3.00000,    231.9649
     42.0000,       4.0000,   3.00000,    246.7019
     46.0000,       4.0000,   3.00000,    261.0924
     50.0000,       4.0000,   3.00000,    258.1732
     54.0000,       4.0000,   3.00000,    262.6019
     58.0000,       4.0000,   3.00000,    292.0155
     62.0000,       4.0000,   3.00000,    293.1560
     66.0000,       4.0000,   3.00000,    289.8044
     70.0000,       4.0000,   3.00000,    289.8613
     74.0000,       4.0000,   3.00000,    295.3317
     78.0000,       4.0000,   3.00000,    287.1323
     82.0000,       4.0000,   3.00000,    281.0030
     86.0000,       4.0000,   3.00000,    268.8667
     90.0000,       4.0000,   3.00000,    252.3733
     94.0000,       4.0000,   3.00000,    271.0559
     98.0000,       4.0000,   3.00000,    305.7617
    102.0000,       4.0000,   3.00000,    307.1283
    106.0000,       4.0000,   3.00000,    348.7297
    110.0000,       4.0000,   3.00000,    383.0786
    114.0000,       4.0000,   3.00000,    385.8471
    118.0000,       4.0000,   3.00000,    406.5746
    122.0000,       4.0000,   3.00000,    397.5116
    126.0000,       4.0000,   3.00000,    415.9419
    130.0000,       4.0000,   3.00000,    381.2956
    134.0000,       4.0000,   3.00000,    393.4424
    138.0000,       4.0000,   3.00000,    365.3310
    142.0000,       4.0000,   3.00000,    344.4913
    146.0000,       4.0000,   3.00000,    359.9448
    150.0000,       4.0000,   3.00000,    380.7289
    154.0000,       4.0000,   3.00000,    367.7054
    158.0000,       4.0000,   3.00000,    296.6604
    162.0000,       4.0000,   3.00000,    337.0412
    166.0000,       4.0000,   3.00000,    334.2227
    170.0000,       4.0000,   3.00000,    315.9002
    174.0000,       4.0000,   3.00000,    294.3434
    178.0000,       4.0000,   3.00000,    303.7054
    182.0000,       4.0000,   3.00000,    329.4831
    186.0000,       4.0000,   3.00000,    379.2059
    190.0000,       4.0000,   3.00000,    407.2968
    194.0000,       4.0000,   3.00000,    378.4226
    198.0000,       4.0000,   3.00000,    399.7519
    202.0000,       4.0000,   3.00000,    446.3379
    206.0000,       4.0000,   3.00000,    482.7725
    210.0000,       4.0000,   3.00000,    471.2965
    214.0000,       4.0000,   3.00000,    481.5998
    218.0000,       4.0000,   3.00000,    472.4119
    222.0000,       4.0000,   3.00000,    495.2151
    226.0000,       4.0000,   3.00000,    501.5434
    230.0000,       4.0000,   3.00000,    516.5546
    234.0000,       4.0000,   3.00000,    484.7844
    238.0000,       4.0000,   3.00000,    498.9507
     18.0000,      12.0000,   1.00000,    173.0560
     22.0000,      12.0000,   1.00000,    176.1639
     26.0000,      12.0000,   1.00000,    178.9603
     30.0000,      12.0000,   1.00000,    198.5089
     34.0000,      12.0000,   1.00000,    217.6830
     38.0000,      12.0000,   1.00000,    237.0462
     42.0000,      12.0000,   1.00000,    238.1566
     46.0000,      12.0000,   1.00000,    241.9337
     50.0000,      12.0000,   1.00000,    248.6576
     54.0000,      12.0000,   1.00000,    261.4020
     58.0000,      12.0000,   1.00000,    268.9151
     62.0000,      12.0000,   1.00000,    278.7747
     66.0000,      12.0000,   1.00000,    281.1463
     70.0000,      12.0000,   1.00000,    280.4801
     74.0000,      12.0000,   1.00000,    282.5644
     78.0000,      12.0000,   1.00000,    286.4274
     82.0000,      12.0000,   1.00000,    277.9248
     86.0000,      12.0000,   1.00000,    268.8655
     90.0000,      12.0000,   1.00000,    266.7235
     94.0000,      12.0000,   1.00000,    278.2499
     98.0000,      12.0000,   1.00000,    295.2470
    102.0000,      12.0000,   1.00000,    320.9727
    106.0000,      12.0000,   1.00000,    344.0900
    110.0000,      12.0000,   1.00000,    355.2238
    114.0000,      12.0000,   1.00000,    371.6357
    118.0000,      12.0000,   1.00000,    374.6810
    122.0000,      12.0000,   1.00000,    379.5501
    126.0000,      12.0000,   1.00000,    376.1129
    130.0000,      12.0000,   1.00000,    381.8192
    134.0000,      12.0000,   1.00000,    361.0558
    138.0000,      12.0000,   1.00000,    348.4427
    142.0000,      12.0000,   1.00000,    349.8412
    146.0000,      12.0000,   1.00000,    360.5251
    150.0000,      12.0000,   1.00000,    363.7569
    154.0000,      12.0000,   1.00000,    349.8251
    158.0000,      12.0000,   1.00000,    342.5035
    162.0000,      12.0000,   1.00000,    325.0169
    166.0000,      12.0000,   1.00000,    331.6282
    170.0000,      12.0000,   1.00000,    320.6728
    174.0000,      12.0000,   1.00000,    309.0205
    178.0000,      12.0000,   1.00000,    311.8233
    182.0000,      12.0000,   1.00000,    349.4953
    186.0000,      12.0000,   1.00000,    384.8996
    190.0000,      12.0000,   1.00000,    393.0719
    194.0000,      12.0000,   1.00000,    396.6445
    198.0000,      12.0000,   1.00000,    403.8363
    202.0000,      12.0000,   1.00000,    433.6801
    206.0000,      12.0000,   1.00000,    460.4773
    210.0000,      12.0000,   1.00000,    478.0117
    214.0000,      12.0000,   1.00000,    464.9175
    218.0000,      12.0000,   1.00000,    470.4732
    222.0000,      12.0000,   1.00000,    476.3829
    226.0000,      12.0000,   1.00000,    490.2185
    230.0000,      12.0000,   1.00000,    492.2342
    234.0000,      12.0000,   1.00000,    499.5889
     18.0000,       4.0000,   4.00000,    190.0577
     22.0000,       4.0000,   4.00000,    155.9417
     26.0000,       4.0000,   4.00000,    169.3790
     30.0000,       4.0000,   4.00000,    189.8396
     34.0000,       4.0000,   4.00000,    216.2107
     38.0000,       4.0000,   4.00000,    229.6397
     42.0000,       4.0000,   4.00000,    239.2984
     46.0000,       4.0000,   4.00000,    246.6938
     50.0000,       4.0000,   4.00000,    237.1763
     54.0000,       4.0000,   4.00000,    243.0072
     58.0000,       4.0000,   4.00000,    273.1823
     62.0000,       4.0000,   4.00000,    282.1158
     66.0000,       4.0000,   4.00000,    284.7083
     70.0000,       4.0000,   4.00000,    282.1183
     74.0000,       4.0000,   4.00000,    285.3928
     78.0000,       4.0000,   4.00000,    281.4710
     82.0000,       4.0000,   4.00000,    276.8866
     86.0000,       4.0000,   4.00000,    269.5733
     90.0000,       4.0000,   4.00000,    246.4159
     94.0000,       4.0000,   4.00000,    262.1011
     98.0000,       4.0000,   4.00000,    297.5115
    102.0000,       4.0000,   4.00000,    295.6729
    106.0000,       4.0000,   4.00000,    341.8780
    110.0000,       4.0000,   4.00000,    364.7274
    114.0000,       4.0000,   4.00000,    369.3432
    118.0000,       4.0000,   4.00000,    389.6684
    122.0000,       4.0000,   4.00000,    372.3618
    126.0000,       4.0000,   4.00000,    388.3265
    130.0000,       4.0000,   4.00000,    357.2400
    134.0000,       4.0000,   4.00000,    361.6808
    138.0000,       4.0000,   4.00000,    337.9867
    142.0000,       4.0000,   4.00000,    335.8604
    146.0000,       4.0000,   4.00000,    355.3446
    150.0000,       4.0000,   4.00000,    373.8113
    154.0000,       4.0000,   4.00000,    368.5475
    158.0000,       4.0000,   4.00000,    300.9003
    162.0000,       4.0000,   4.00000,    343.7169
    166.0000,       4.0000,   4.00000,    338.8677
    170.0000,       4.0000,   4.00000,    317.2227
    174.0000,       4.0000,   4.00000,    298.2393
    178.0000,       4.0000,   4.00000,    303.9196
    182.0000,       4.0000,   4.00000,    337.3224
    186.0000,       4.0000,   4.00000,    391.4348
    190.0000,       4.0000,   4.00000,    417.2986
    194.0000,       4.0000,   4.00000,    383.7971
    198.0000,       4.0000,   4.00000,    398.0322
    202.0000,       4.0000,   4.00000,    442.3766
    206.0000,       4.0000,   4.00000,    479.7613
    210.0000,       4.0000,   4.00000,    478.0772
    214.0000,       4.0000,   4.00000,    475.0950
    218.0000,       4.0000,   4.00000,    462.0109
    222.0000,       4.0000,   4.00000,    479.6603
    226.0000,       4.0000,   4.00000,    491.8589
    230.0000,       4.0000,   4.00000,    520.8860
    234.0000,       4.0000,   4.00000,    493.6012
     24.0000,      16.0000,   1.00000,    170.3018
     28.0000,      16.0000,   1.00000,    174.5601
     32.0000,      16.0000,   1.00000,    190.9261
     36.0000,      16.0000,   1.00000,    207.2368
     40.0000,      16.0000,   1.00000,    221.6606
     44.0000,      16.0000,   1.00000,    226.7107
     48.0000,      16.0000,   1.00000,    223.8425
     52.0000,      16.0000,   1.00000,    229.4982
     56.0000,      16.0000,   1.00000,    236.8255
     60.0000,      16.0000,   1.00000,    248.4715
     64.0000,      16.0000,   1.00000,    260.9977
     68.0000,      16.0000,   1.00000,    273.2939
     72.0000,      16.0000,   1.00000,    279.3997
     76.0000,      16.0000,   1.00000,    275.5109
     80.0000,      16.0000,   1.00000,    271.7823
     84.0000,      16.0000,   1.00000,    263.9283
     88.0000,      16.0000,   1.00000,    261.2418
     92.0000,      16.0000,   1.00000,    267.8058
     96.0000,      16.0000,   1.00000,    270.2002
    100.0000,      16.0000,   1.00000,    295.3462
    104.0000,      16.0000,   1.00000,    319.3041
    108.0000,      16.0000,   1.00000,    338.0201
    112.0000,      16.0000,   1.00000,    356.7715
    116.0000,      16.0000,   1.00000,    357.3789
    120.0000,      16.0000,   1.00000,    357.1974
    124.0000,      16.0000,   1.00000,    349.4290
    128.0000,      16.0000,   1.00000,    332.5496
    132.0000,      16.0000,   1.00000,    321.7698
    136.0000,      16.0000,   1.00000,    322.8035
    140.0000,      16.0000,   1.00000,    332.3214
    144.0000,      16.0000,   1.00000,    344.9867
    148.0000,      16.0000,   1.00000,    356.4871
    152.0000,      16.0000,   1.00000,    357.4708
    156.0000,      16.0000,   1.00000,    362.1704
    160.0000,      16.0000,   1.00000,    354.0118
    164.0000,      16.0000,   1.00000,    327.3788
    168.0000,      16.0000,   1.00000,    316.0931
    172.0000,      16.0000,   1.00000,    309.0839
    176.0000,      16.0000,   1.00000,    315.9008
    180.0000,      16.0000,   1.00000,    338.6965
    184.0000,      16.0000,   1.00000,    361.6016
    188.0000,      16.0000,   1.00000,    382.8065
    192.0000,      16.0000,   1.00000,    400.8943
    196.0000,      16.0000,   1.00000,    416.0953
    200.0000,      16.0000,   1.00000,    423.0970
    204.0000,      16.0000,   1.00000,    431.5246
    208.0000,      16.0000,   1.00000,    435.2930
    212.0000,      16.0000,   1.00000,    438.7242
    216.0000,      16.0000,   1.00000,    438.8444
    220.0000,      16.0000,   1.00000,    434.5252
    224.0000,      16.0000,   1.00000,    447.0883
    228.0000,      16.0000,   1.00000,    463.4792
     22.0000,       4.0000,   5.00000,    150.5556
     26.0000,       4.0000,   5.00000,    158.2874
     30.0000,       4.0000,   5.00000,    176.4429
     34.0000,       4.0000,   5.00000,    202.7706
     38.0000,       4.0000,   5.00000,    215.4823
     42.0000,       4.0000,   5.00000,    234.9512
     46.0000,       4.0000,   5.00000,    235.2503
     50.0000,       4.0000,   5.00000,    218.0790
     54.0000,       4.0000,   5.00000,    219.8829
     58.0000,       4.0000,   5.00000,    255.5237
     62.0000,       4.0000,   5.00000,    268.9113
     66.0000,       4.0000,   5.00000,    276.2723
     70.0000,       4.0000,   5.00000,    282.9895
     74.0000,       4.0000,   5.00000,    283.6071
     78.0000,       4.0000,   5.00000,    270.9909
     82.0000,       4.0000,   5.00000,    272.3872
     86.0000,       4.0000,   5.00000,    264.2711
     90.0000,       4.0000,   5.00000,    238.7729
     94.0000,       4.0000,   5.00000,    252.1309
     98.0000,       4.0000,   5.00000,    283.1078
    102.0000,       4.0000,   5.00000,    284.3611
    106.0000,       4.0000,   5.00000,    328.2621
    110.0000,       4.0000,   5.00000,    364.0100
    114.0000,       4.0000,   5.00000,    362.7516
    118.0000,       4.0000,   5.00000,    377.7267
    122.0000,       4.0000,   5.00000,    361.7841
    126.0000,       4.0000,   5.00000,    361.5888
    130.0000,       4.0000,   5.00000,    321.8141
    134.0000,       4.0000,   5.00000,    327.6183
    138.0000,       4.0000,   5.00000,    322.3012
    142.0000,       4.0000,   5.00000,    324.3381
    146.0000,       4.0000,   5.00000,    346.1718
    150.0000,       4.0000,   5.00000,    378.1426
    154.0000,       4.0000,   5.00000,    374.4335
    158.0000,       4.0000,   5.00000,    308.9683
    162.0000,       4.0000,   5.00000,    354.6505
    166.0000,       4.0000,   5.00000,    338.7694
    170.0000,       4.0000,   5.00000,    306.8047
    174.0000,       4.0000,   5.00000,    294.0522
    178.0000,       4.0000,   5.00000,    308.1768
    182.0000,       4.0000,   5.00000,    330.5646
    186.0000,       4.0000,   5.00000,    386.6886
    190.0000,       4.0000,   5.00000,    420.4511
    194.0000,       4.0000,   5.00000,    385.7471
    198.0000,       4.0000,   5.00000,    399.5078
    202.0000,       4.0000,   5.00000,    437.2063
    206.0000,       4.0000,   5.00000,    462.6449
    210.0000,       4.0000,   5.00000,    449.9297
    214.0000,       4.0000,   5.00000,    457.1592
    218.0000,       4.0000,   5.00000,    435.7489
    222.0000,       4.0000,   5.00000,    446.0584
    226.0000,       4.0000,   5.00000,    470.3166
    230.0000,       4.0000,   5.00000,    511.4462
     26.0000,       4.0000,   6.00000,    154.9053
     30.0000,       4.0000,   6.00000,    173.4948
     34.0000,       4.0000,   6.00000,    194.8592
     38.0000,       4.0000,   6.00000,    203.3211
     42.0000,       4.0000,   6.00000,    218.3209
     46.0000,       4.0000,   6.00000,    224.3012
     50.0000,       4.0000,   6.00000,    203.4308
     54.0000,       4.0000,   6.00000,    204.2115
     58.0000,       4.0000,   6.00000,    237.8900
     62.0000,       4.0000,   6.00000,    255.9515
     66.0000,       4.0000,   6.00000,    270.6234
     70.0000,       4.0000,   6.00000,    279.6496
     74.0000,       4.0000,   6.00000,    281.4626
     78.0000,       4.0000,   6.00000,    269.7826
     82.0000,       4.0000,   6.00000,    261.6071
     86.0000,       4.0000,   6.00000,    251.6077
     90.0000,       4.0000,   6.00000,    228.0430
     94.0000,       4.0000,   6.00000,    237.9559
     98.0000,       4.0000,   6.00000,    268.3532
    102.0000,       4.0000,   6.00000,    269.3556
    106.0000,       4.0000,   6.00000,    321.1172
    110.0000,       4.0000,   6.00000,    360.1276
    114.0000,       4.0000,   6.00000,    367.3666
    118.0000,       4.0000,   6.00000,    379.7206
    122.0000,       4.0000,   6.00000,    351.3043
    126.0000,       4.0000,   6.00000,    342.6837
    130.0000,       4.0000,   6.00000,    292.4011
    134.0000,       4.0000,   6.00000,    306.2674
    138.0000,       4.0000,   6.00000,    301.9704
    142.0000,       4.0000,   6.00000,    306.8119
    146.0000,       4.0000,   6.00000,    339.7152
    150.0000,       4.0000,   6.00000,    379.3915
    154.0000,       4.0000,   6.00000,    385.1696
    158.0000,       4.0000,   6.00000,    315.4805
    162.0000,       4.0000,   6.00000,    359.5116
    166.0000,       4.0000,   6.00000,    336.9670
    170.0000,       4.0000,   6.00000,    303.8092
    174.0000,       4.0000,   6.00000,    286.8715
    178.0000,       4.0000,   6.00000,    299.1469
    182.0000,       4.0000,   6.00000,    325.8899
    186.0000,       4.0000,   6.00000,    375.2466
    190.0000,       4.0000,   6.00000,    412.6476
    194.0000,       4.0000,   6.00000,    385.8882
    198.0000,       4.0000,   6.00000,    399.0501
    202.0000,       4.0000,   6.00000,    429.8362
    206.0000,       4.0000,   6.00000,    439.5778
    210.0000,       4.0000,   6.00000,    420.0084
    214.0000,       4.0000,   6.00000,    419.3677
    218.0000,       4.0000,   6.00000,    405.3834
    222.0000,       4.0000,   6.00000,    422.3339
    226.0000,       4.0000,   6.00000,    444.2590
     30.0000,      20.0000,   1.00000,    180.2692
     34.0000,      20.0000,   1.00000,    190.6392
     38.0000,      20.0000,   1.00000,    197.3603
     42.0000,      20.0000,   1.00000,    197.9069
     46.0000,      20.0000,   1.00000,    200.3875
     50.0000,      20.0000,   1.00000,    213.9315
     54.0000,      20.0000,   1.00000,    218.1093
     58.0000,      20.0000,   1.00000,    222.4028
     62.0000,      20.0000,   1.00000,    236.4248
     66.0000,      20.0000,   1.00000,    255.7283
     70.0000,      20.0000,   1.00000,    264.9113
     74.0000,      20.0000,   1.00000,    272.1091
     78.0000,      20.0000,   1.00000,    269.0615
     82.0000,      20.0000,   1.00000,    253.7772
     86.0000,      20.0000,   1.00000,    244.2808
     90.0000,      20.0000,   1.00000,    248.1936
     94.0000,      20.0000,   1.00000,    252.6261
     98.0000,      20.0000,   1.00000,    265.6161
    102.0000,      20.0000,   1.00000,    294.6302
    106.0000,      20.0000,   1.00000,    319.1363
    110.0000,      20.0000,   1.00000,    340.7448
    114.0000,      20.0000,   1.00000,    356.3316
    118.0000,      20.0000,   1.00000,    357.6257
    122.0000,      20.0000,   1.00000,    333.7766
    126.0000,      20.0000,   1.00000,    313.5354
    130.0000,      20.0000,   1.00000,    304.4417
    134.0000,      20.0000,   1.00000,    295.3193
    138.0000,      20.0000,   1.00000,    297.6027
    142.0000,      20.0000,   1.00000,    320.0584
    146.0000,      20.0000,   1.00000,    339.6599
    150.0000,      20.0000,   1.00000,    349.4492
    154.0000,      20.0000,   1.00000,    366.5668
    158.0000,      20.0000,   1.00000,    367.2797
    162.0000,      20.0000,   1.00000,    341.3200
    166.0000,      20.0000,   1.00000,    317.2875
    170.0000,      20.0000,   1.00000,    314.8534
    174.0000,      20.0000,   1.00000,    309.6189
    178.0000,      20.0000,   1.00000,    319.1210
    182.0000,      20.0000,   1.00000,    343.0464
    186.0000,      20.0000,   1.00000,    360.7358
    190.0000,      20.0000,   1.00000,    378.7733
    194.0000,      20.0000,   1.00000,    408.7668
    198.0000,      20.0000,   1.00000,    424.3929
    202.0000,      20.0000,   1.00000,    412.3612
    206.0000,      20.0000,   1.00000,    406.6729
    210.0000,      20.0000,   1.00000,    396.2264
    214.0000,      20.0000,   1.00000,    389.3509
    218.0000,      20.0000,   1.00000,    396.8242
    222.0000,      20.0000,   1.00000,    415.0156
     30.0000,       4.0000,   7.00000,    171.1581
     34.0000,       4.0000,   7.00000,    189.3284
     38.0000,       4.0000,   7.00000,    193.2348
     42.0000,       4.0000,   7.00000,    202.1165
     46.0000,       4.0000,   7.00000,    205.0189
     50.0000,       4.0000,   7.00000,    194.0749
     54.0000,       4.0000,   7.00000,    194.1256
     58.0000,       4.0000,   7.00000,    226.5392
     62.0000,       4.0000,   7.00000,    247.9010
     66.0000,       4.0000,   7.00000,    264.6210
     70.0000,       4.0000,   7.00000,    272.2330
     74.0000,       4.0000,   7.00000,    277.8457
     78.0000,       4.0000,   7.00000,    265.6883
     82.0000,       4.0000,   7.00000,    252.5003
     86.0000,       4.0000,   7.00000,    236.0800
     90.0000,       4.0000,   7.00000,    211.0541
     94.0000,       4.0000,   7.00000,    222.5785
     98.0000,       4.0000,   7.00000,    251.1510
    102.0000,       4.0000,   7.00000,    258.9626
    106.0000,       4.0000,   7.00000,    312.6080
    110.0000,       4.0000,   7.00000,    358.4892
    114.0000,       4.0000,   7.00000,    371.8805
    118.0000,       4.0000,   7.00000,    385.3627
    122.0000,       4.0000,   7.00000,    345.9590
    126.0000,       4.0000,   7.00000,    326.7375
    130.0000,       4.0000,   7.00000,    285.9612
    134.0000,       4.0000,   7.00000,    286.4067
    138.0000,       4.0000,   7.00000,    279.5875
    142.0000,       4.0000,   7.00000,    290.9988
    146.0000,       4.0000,   7.00000,    329.2652
    150.0000,       4.0000,   7.00000,    378.4181
    154.0000,       4.0000,   7.00000,    386.8515
    158.0000,       4.0000,   7.00000,    318.1899
    162.0000,       4.0000,   7.00000,    357.4835
    166.0000,       4.0000,   7.00000,    340.6159
    170.0000,       4.0000,   7.00000,    305.2014
    174.0000,       4.0000,   7.00000,    280.7574
    178.0000,       4.0000,   7.00000,    286.3984
    182.0000,       4.0000,   7.00000,    314.1992
    186.0000,       4.0000,   7.00000,    369.3741
    190.0000,       4.0000,   7.00000,    401.2619
    194.0000,       4.0000,   7.00000,    377.5261
    198.0000,       4.0000,   7.00000,    391.6349
    202.0000,       4.0000,   7.00000,    414.6372
    206.0000,       4.0000,   7.00000,    421.4576
    210.0000,       4.0000,   7.00000,    393.0315
    214.0000,       4.0000,   7.00000,    383.8148
    218.0000,       4.0000,   7.00000,    377.0231
    222.0000,       4.0000,   7.00000,    401.6331
     34.0000,       4.0000,   8.00000,    182.5150
     38.0000,       4.0000,   8.00000,    183.7008
     42.0000,       4.0000,   8.00000,    189.8112
     46.0000,       4.0000,   8.00000,    191.0698
     50.0000,       4.0000,   8.00000,    180.2540
     54.0000,       4.0000,   8.00000,    188.0753
     58.0000,       4.0000,   8.00000,    223.9734
     62.0000,       4.0000,   8.00000,    244.3637
     66.0000,       4.0000,   8.00000,    256.8844
     70.0000,       4.0000,   8.00000,    266.7292
     74.0000,       4.0000,   8.00000,    268.6517
     78.0000,       4.0000,   8.00000,    254.7115
     82.0000,       4.0000,   8.00000,    242.7340
     86.0000,       4.0000,   8.00000,    221.9671
     90.0000,       4.0000,   8.00000,    194.3728
     94.0000,       4.0000,   8.00000,    204.1590
     98.0000,       4.0000,   8.00000,    237.4518
    102.0000,       4.0000,   8.00000,    248.0485
    106.0000,       4.0000,   8.00000,    305.6579
    110.0000,       4.0000,   8.00000,    357.3246
    114.0000,       4.0000,   8.00000,    371.9053
    118.0000,       4.0000,   8.00000,    383.1075
    122.0000,       4.0000,   8.00000,    344.7110
    126.0000,       4.0000,   8.00000,    330.8058
    130.0000,       4.0000,   8.00000,    277.5863
    134.0000,       4.0000,   8.00000,    275.7847
    138.0000,       4.0000,   8.00000,    264.7077
    142.0000,       4.0000,   8.00000,    276.0073
    146.0000,       4.0000,   8.00000,    317.6835
    150.0000,       4.0000,   8.00000,    368.0797
    154.0000,       4.0000,   8.00000,    379.3044
    158.0000,       4.0000,   8.00000,    310.9366
    162.0000,       4.0000,   8.00000,    360.8095
    166.0000,       4.0000,   8.00000,    343.3123
    170.0000,       4.0000,   8.00000,    305.5804
    174.0000,       4.0000,   8.00000,    277.1961
    178.0000,       4.0000,   8.00000,    278.8956
    182.0000,       4.0000,   8.00000,    301.4594
    186.0000,       4.0000,   8.00000,    357.7411
    190.0000,       4.0000,   8.00000,    394.8749
    194.0000,       4.0000,   8.00000,    362.1864
    198.0000,       4.0000,   8.00000,    372.3194
    202.0000,       4.0000,   8.00000,    398.7267
    206.0000,       4.0000,   8.00000,    402.6686
    210.0000,       4.0000,   8.00000,    372.3613
    214.0000,       4.0000,   8.00000,    366.5303
    218.0000,       4.0000,   8.00000,    355.0308
     42.0000,      28.0000,   1.00000,    170.4106
     46.0000,      28.0000,   1.00000,    178.2801
     50.0000,      28.0000,   1.00000,    190.1260
     54.0000,      28.0000,   1.00000,    203.4160
     58.0000,      28.0000,   1.00000,    215.3377
     62.0000,      28.0000,   1.00000,    228.5738
     66.0000,      28.0000,   1.00000,    233.2520
     70.0000,      28.0000,   1.00000,    235.5905
     74.0000,      28.0000,   1.00000,    233.0012
     78.0000,      28.0000,   1.00000,    224.8404
     82.0000,      28.0000,   1.00000,    218.7385
     86.0000,      28.0000,   1.00000,    216.4018
     90.0000,      28.0000,   1.00000,    217.1644
     94.0000,      28.0000,   1.00000,    226.8743
     98.0000,      28.0000,   1.00000,    246.4965
    102.0000,      28.0000,   1.00000,    271.8883
    106.0000,      28.0000,   1.00000,    300.2981
    110.0000,      28.0000,   1.00000,    315.6180
    114.0000,      28.0000,   1.00000,    322.1677
    118.0000,      28.0000,   1.00000,    329.5988
    122.0000,      28.0000,   1.00000,    325.1177
    126.0000,      28.0000,   1.00000,    312.0956
    130.0000,      28.0000,   1.00000,    299.3044
    134.0000,      28.0000,   1.00000,    288.8071
    138.0000,      28.0000,   1.00000,    290.5589
    142.0000,      28.0000,   1.00000,    295.6383
    146.0000,      28.0000,   1.00000,    294.3752
    150.0000,      28.0000,   1.00000,    304.0102
    154.0000,      28.0000,   1.00000,    319.2229
    158.0000,      28.0000,   1.00000,    329.0218
    162.0000,      28.0000,   1.00000,    330.3430
    166.0000,      28.0000,   1.00000,    320.4286
    170.0000,      28.0000,   1.00000,    312.3073
    174.0000,      28.0000,   1.00000,    320.0334
    178.0000,      28.0000,   1.00000,    326.1199
    182.0000,      28.0000,   1.00000,    325.2636
    186.0000,      28.0000,   1.00000,    331.3311
    190.0000,      28.0000,   1.00000,    345.1413
    194.0000,      28.0000,   1.00000,    363.7706
    198.0000,      28.0000,   1.00000,    371.0503
    202.0000,      28.0000,   1.00000,    363.1915
    206.0000,      28.0000,   1.00000,    359.1591
    210.0000,      28.0000,   1.00000,    361.7280
     42.0000,       4.0000,  10.00000,    175.9769
     46.0000,       4.0000,  10.00000,    177.6290
     50.0000,       4.0000,  10.00000,    168.2248
     54.0000,       4.0000,  10.00000,    177.2334
     58.0000,       4.0000,  10.00000,    217.4791
     62.0000,       4.0000,  10.00000,    243.9350
     66.0000,       4.0000,  10.00000,    251.8631
     70.0000,       4.0000,  10.00000,    248.9116
     74.0000,       4.0000,  10.00000,    242.5273
     78.0000,       4.0000,  10.00000,    224.8763
     82.0000,       4.0000,  10.00000,    212.0562
     86.0000,       4.0000,  10.00000,    195.4571
     90.0000,       4.0000,  10.00000,    173.0338
     94.0000,       4.0000,  10.00000,    180.7587
     98.0000,       4.0000,  10.00000,    210.8798
    102.0000,       4.0000,  10.00000,    228.4927
    106.0000,       4.0000,  10.00000,    289.4984
    110.0000,       4.0000,  10.00000,    339.9453
    114.0000,       4.0000,  10.00000,    354.6239
    118.0000,       4.0000,  10.00000,    378.9768
    122.0000,       4.0000,  10.00000,    348.3778
    126.0000,       4.0000,  10.00000,    332.0749
    130.0000,       4.0000,  10.00000,    278.1520
    134.0000,       4.0000,  10.00000,    271.9667
    138.0000,       4.0000,  10.00000,    257.8127
    142.0000,       4.0000,  10.00000,    261.9126
    146.0000,       4.0000,  10.00000,    289.6272
    150.0000,       4.0000,  10.00000,    329.1523
    154.0000,       4.0000,  10.00000,    344.4251
    158.0000,       4.0000,  10.00000,    293.2716
    162.0000,       4.0000,  10.00000,    349.2823
    166.0000,       4.0000,  10.00000,    337.8392
    170.0000,       4.0000,  10.00000,    303.4712
    174.0000,       4.0000,  10.00000,    274.1115
    178.0000,       4.0000,  10.00000,    274.1018
    182.0000,       4.0000,  10.00000,    290.3949
    186.0000,       4.0000,  10.00000,    333.1840
    190.0000,       4.0000,  10.00000,    357.2391
    194.0000,       4.0000,  10.00000,    328.6909
    198.0000,       4.0000,  10.00000,    335.6061
    202.0000,       4.0000,  10.00000,    354.3463
    206.0000,       4.0000,  10.00000,    371.0705
    210.0000,       4.0000,  10.00000,    356.2128
     54.0000,      36.0000,   1.00000,    202.2914
     58.0000,      36.0000,   1.00000,    206.0655
     62.0000,      36.0000,   1.00000,    205.1576
     66.0000,      36.0000,   1.00000,    200.6474
     70.0000,      36.0000,   1.00000,    198.8729
     74.0000,      36.0000,   1.00000,    196.4324
     78.0000,      36.0000,   1.00000,    192.2226
     82.0000,      36.0000,   1.00000,    192.2626
     86.0000,      36.0000,   1.00000,    195.5687
     90.0000,      36.0000,   1.00000,    208.2010
     94.0000,      36.0000,   1.00000,    224.8588
     98.0000,      36.0000,   1.00000,    239.5362
    102.0000,      36.0000,   1.00000,    252.7636
    106.0000,      36.0000,   1.00000,    266.1550
    110.0000,      36.0000,   1.00000,    276.6167
    114.0000,      36.0000,   1.00000,    283.3704
    118.0000,      36.0000,   1.00000,    291.5743
    122.0000,      36.0000,   1.00000,    300.9252
    126.0000,      36.0000,   1.00000,    305.7430
    130.0000,      36.0000,   1.00000,    308.3953
    134.0000,      36.0000,   1.00000,    308.5651
    138.0000,      36.0000,   1.00000,    300.8669
    142.0000,      36.0000,   1.00000,    288.8119
    146.0000,      36.0000,   1.00000,    282.2702
    150.0000,      36.0000,   1.00000,    279.3090
    154.0000,      36.0000,   1.00000,    274.9474
    158.0000,      36.0000,   1.00000,    272.8706
    162.0000,      36.0000,   1.00000,    278.3969
    166.0000,      36.0000,   1.00000,    289.2698
    170.0000,      36.0000,   1.00000,    299.7368
    174.0000,      36.0000,   1.00000,    309.2529
    178.0000,      36.0000,   1.00000,    315.2566
    182.0000,      36.0000,   1.00000,    314.3010
    186.0000,      36.0000,   1.00000,    310.9625
    190.0000,      36.0000,   1.00000,    312.2800
    194.0000,      36.0000,   1.00000,    317.0043
    198.0000,      36.0000,   1.00000,    323.2739
     54.0000,      12.0000,   4.00000,    185.4730
     58.0000,      12.0000,   4.00000,    202.8784
     62.0000,      12.0000,   4.00000,    218.4445
     66.0000,      12.0000,   4.00000,    220.4038
     70.0000,      12.0000,   4.00000,    217.8757
     74.0000,      12.0000,   4.00000,    208.9471
     78.0000,      12.0000,   4.00000,    195.3938
     82.0000,      12.0000,   4.00000,    180.5304
     86.0000,      12.0000,   4.00000,    166.8625
     90.0000,      12.0000,   4.00000,    161.8724
     94.0000,      12.0000,   4.00000,    169.6987
     98.0000,      12.0000,   4.00000,    186.3080
    102.0000,      12.0000,   4.00000,    216.6606
    106.0000,      12.0000,   4.00000,    257.5956
    110.0000,      12.0000,   4.00000,    296.2850
    114.0000,      12.0000,   4.00000,    327.1604
    118.0000,      12.0000,   4.00000,    337.0198
    122.0000,      12.0000,   4.00000,    339.0972
    126.0000,      12.0000,   4.00000,    316.1921
    130.0000,      12.0000,   4.00000,    298.4295
    134.0000,      12.0000,   4.00000,    274.1311
    138.0000,      12.0000,   4.00000,    263.7492
    142.0000,      12.0000,   4.00000,    264.7331
    146.0000,      12.0000,   4.00000,    280.7060
    150.0000,      12.0000,   4.00000,    297.1744
    154.0000,      12.0000,   4.00000,    289.6449
    158.0000,      12.0000,   4.00000,    288.2437
    162.0000,      12.0000,   4.00000,    285.0847
    166.0000,      12.0000,   4.00000,    294.6930
    170.0000,      12.0000,   4.00000,    280.5528
    174.0000,      12.0000,   4.00000,    267.8705
    178.0000,      12.0000,   4.00000,    264.8554
    182.0000,      12.0000,   4.00000,    282.2189
    186.0000,      12.0000,   4.00000,    301.5065
    190.0000,      12.0000,   4.00000,    306.1241
    194.0000,      12.0000,   4.00000,    303.4084
    198.0000,      12.0000,   4.00000,    302.9732
     66.0000,      44.0000,   1.00000,    179.8967
     70.0000,      44.0000,   1.00000,    174.9088
     74.0000,      44.0000,   1.00000,    174.7321
     78.0000,      44.0000,   1.00000,    180.4277
     82.0000,      44.0000,   1.00000,    186.3895
     86.0000,      44.0000,   1.00000,    196.3242
     90.0000,      44.0000,   1.00000,    205.1010
     94.0000,      44.0000,   1.00000,    218.1860
     98.0000,      44.0000,   1.00000,    229.2711
    102.0000,      44.0000,   1.00000,    237.3781
    106.0000,      44.0000,   1.00000,    245.8458
    110.0000,      44.0000,   1.00000,    251.9264
    114.0000,      44.0000,   1.00000,    261.1335
    118.0000,      44.0000,   1.00000,    267.9458
    122.0000,      44.0000,   1.00000,    272.2039
    126.0000,      44.0000,   1.00000,    281.4080
    130.0000,      44.0000,   1.00000,    293.6180
    134.0000,      44.0000,   1.00000,    300.6874
    138.0000,      44.0000,   1.00000,    296.3090
    142.0000,      44.0000,   1.00000,    291.8709
    146.0000,      44.0000,   1.00000,    285.6912
    150.0000,      44.0000,   1.00000,    274.7550
    154.0000,      44.0000,   1.00000,    266.5218
    158.0000,      44.0000,   1.00000,    257.9857
    162.0000,      44.0000,   1.00000,    254.5457
    166.0000,      44.0000,   1.00000,    257.3206
    170.0000,      44.0000,   1.00000,    261.9729
    174.0000,      44.0000,   1.00000,    263.2276
    178.0000,      44.0000,   1.00000,    267.1406
    182.0000,      44.0000,   1.00000,    282.1369
    186.0000,      44.0000,   1.00000,    292.7040
     66.0000,      12.0000,   5.00000,    202.7243
     70.0000,      12.0000,   5.00000,    199.9870
     74.0000,      12.0000,   5.00000,    191.5766
     78.0000,      12.0000,   5.00000,    181.5128
     82.0000,      12.0000,   5.00000,    169.8268
     86.0000,      12.0000,   5.00000,    155.9074
     90.0000,      12.0000,   5.00000,    145.4241
     94.0000,      12.0000,   5.00000,    151.0878
     98.0000,      12.0000,   5.00000,    165.7662
    102.0000,      12.0000,   5.00000,    195.8970
    106.0000,      12.0000,   5.00000,    235.1582
    110.0000,      12.0000,   5.00000,    278.7820
    114.0000,      12.0000,   5.00000,    313.8301
    118.0000,      12.0000,   5.00000,    323.8493
    122.0000,      12.0000,   5.00000,    321.7706
    126.0000,      12.0000,   5.00000,    297.7106
    130.0000,      12.0000,   5.00000,    282.7645
    134.0000,      12.0000,   5.00000,    264.6538
    138.0000,      12.0000,   5.00000,    259.8901
    142.0000,      12.0000,   5.00000,    263.0125
    146.0000,      12.0000,   5.00000,    281.3614
    150.0000,      12.0000,   5.00000,    298.9708
    154.0000,      12.0000,   5.00000,    289.5114
    158.0000,      12.0000,   5.00000,    281.6637
    162.0000,      12.0000,   5.00000,    268.3360
    166.0000,      12.0000,   5.00000,    263.3581
    170.0000,      12.0000,   5.00000,    240.2818
    174.0000,      12.0000,   5.00000,    224.3921
    178.0000,      12.0000,   5.00000,    224.8445
    182.0000,      12.0000,   5.00000,    245.6952
    186.0000,      12.0000,   5.00000,    274.3253
     78.0000,      52.0000,   1.00000,    172.7074
     82.0000,      52.0000,   1.00000,    183.6278
     86.0000,      52.0000,   1.00000,    194.6280
     90.0000,      52.0000,   1.00000,    205.0274
     94.0000,      52.0000,   1.00000,    217.5854
     98.0000,      52.0000,   1.00000,    228.2303
    102.0000,      52.0000,   1.00000,    234.9705
    106.0000,      52.0000,   1.00000,    237.5922
    110.0000,      52.0000,   1.00000,    239.6331
    114.0000,      52.0000,   1.00000,    241.1667
    118.0000,      52.0000,   1.00000,    247.5798
    122.0000,      52.0000,   1.00000,    257.6196
    126.0000,      52.0000,   1.00000,    268.5570
    130.0000,      52.0000,   1.00000,    277.3385
    134.0000,      52.0000,   1.00000,    278.4000
    138.0000,      52.0000,   1.00000,    282.5825
    142.0000,      52.0000,   1.00000,    283.9139
    146.0000,      52.0000,   1.00000,    277.8312
    150.0000,      52.0000,   1.00000,    268.8334
    154.0000,      52.0000,   1.00000,    257.8848
    158.0000,      52.0000,   1.00000,    252.2482
    162.0000,      52.0000,   1.00000,    249.2404
    166.0000,      52.0000,   1.00000,    248.5529
    170.0000,      52.0000,   1.00000,    246.7069
    174.0000,      52.0000,   1.00000,    245.7190
     78.0000,      12.0000,   6.00000,    172.4586
     82.0000,      12.0000,   6.00000,    159.3121
     86.0000,      12.0000,   6.00000,    143.5087
     90.0000,      12.0000,   6.00000,    134.6027
     94.0000,      12.0000,   6.00000,    139.9833
     98.0000,      12.0000,   6.00000,    157.2636
    102.0000,      12.0000,   6.00000,    188.6201
    106.0000,      12.0000,   6.00000,    228.9591
    110.0000,      12.0000,   6.00000,    270.2218
    114.0000,      12.0000,   6.00000,    301.6557
    118.0000,      12.0000,   6.00000,    312.6852
    122.0000,      12.0000,   6.00000,    314.2199
    126.0000,      12.0000,   6.00000,    291.2337
    130.0000,      12.0000,   6.00000,    272.4865
    134.0000,      12.0000,   6.00000,    252.7081
    138.0000,      12.0000,   6.00000,    249.4442
    142.0000,      12.0000,   6.00000,    256.1326
    146.0000,      12.0000,   6.00000,    277.1982
    150.0000,      12.0000,   6.00000,    296.7400
    154.0000,      12.0000,   6.00000,    286.8905
    158.0000,      12.0000,   6.00000,    279.7496
    162.0000,      12.0000,   6.00000,    265.6707
    166.0000,      12.0000,   6.00000,    258.3339
    170.0000,      12.0000,   6.00000,    231.4073
    174.0000,      12.0000,   6.00000,    209.5303
     84.0000,      24.0000,   3.00000,    151.1629
     88.0000,      24.0000,   3.00000,    147.1731
     92.0000,      24.0000,   3.00000,    149.2364
     96.0000,      24.0000,   3.00000,    163.0417
    100.0000,      24.0000,   3.00000,    188.0466
    104.0000,      24.0000,   3.00000,    217.9857
    108.0000,      24.0000,   3.00000,    246.8232
    112.0000,      24.0000,   3.00000,    269.4005
    116.0000,      24.0000,   3.00000,    289.0585
    120.0000,      24.0000,   3.00000,    292.7990
    124.0000,      24.0000,   3.00000,    288.6817
    128.0000,      24.0000,   3.00000,    279.8490
    132.0000,      24.0000,   3.00000,    267.1965
    136.0000,      24.0000,   3.00000,    261.5880
    140.0000,      24.0000,   3.00000,    262.0861
    144.0000,      24.0000,   3.00000,    270.1053
    148.0000,      24.0000,   3.00000,    267.1832
    152.0000,      24.0000,   3.00000,    273.8808
    156.0000,      24.0000,   3.00000,    276.7670
    160.0000,      24.0000,   3.00000,    269.7078
    164.0000,      24.0000,   3.00000,    254.0627
    168.0000,      24.0000,   3.00000,    237.3110
     90.0000,      20.0000,   4.00000,    142.6643
     94.0000,      20.0000,   4.00000,    146.9927
     98.0000,      20.0000,   4.00000,    163.7656
    102.0000,      20.0000,   4.00000,    193.3942
    106.0000,      20.0000,   4.00000,    227.9451
    110.0000,      20.0000,   4.00000,    263.2012
    114.0000,      20.0000,   4.00000,    288.1206
    118.0000,      20.0000,   4.00000,    300.9405
    122.0000,      20.0000,   4.00000,    295.9500
    126.0000,      20.0000,   4.00000,    287.0932
    130.0000,      20.0000,   4.00000,    271.7079
    134.0000,      20.0000,   4.00000,    259.6006
    138.0000,      20.0000,   4.00000,    253.0752
    142.0000,      20.0000,   4.00000,    259.5254
    146.0000,      20.0000,   4.00000,    266.9206
    150.0000,      20.0000,   4.00000,    266.4606
    154.0000,      20.0000,   4.00000,    274.7083
    158.0000,      20.0000,   4.00000,    276.4509
    162.0000,      20.0000,   4.00000,    264.4198
   5.83
ITERATION 3
MODEL RESISTIVITY
LAYER 1
61,     2.0000
      8.0000,     260.67
     12.0000,     269.03
     16.0000,     285.21
     20.0000,     297.52
     24.0000,     220.48
     28.0000,     234.49
     32.0000,     262.45
     36.0000,     280.29
     40.0000,     262.50
     44.0000,     273.68
     48.0000,     284.86
     52.0000,     267.92
     56.0000,     274.55
     60.0000,     319.66
     64.0000,     331.69
     68.0000,     344.17
     72.0000,     357.17
     76.0000,     355.73
     80.0000,     321.55
     84.0000,     291.03
     88.0000,     265.69
     92.0000,     236.95
     96.0000,     262.89
    100.0000,     316.83
    104.0000,     330.50
    108.0000,     416.55
    112.0000,     472.99
    116.0000,     480.49
    120.0000,     491.96
    124.0000,     432.37
    128.0000,     408.83
    132.0000,     346.64
    136.0000,     342.72
    140.0000,     325.52
    144.0000,     340.19
    148.0000,     404.38
    152.0000,     470.93
    156.0000,     461.43
    160.0000,     343.08
    164.0000,     347.33
    168.0000,     299.44
    172.0000,     251.82
    176.0000,     228.06
    180.0000,     227.25
    184.0000,     253.10
    188.0000,     314.91
    192.0000,     347.30
    196.0000,     313.95
    200.0000,     321.88
    204.0000,     348.31
    208.0000,     362.39
    212.0000,     347.05
    216.0000,     347.00
    220.0000,     338.62
    224.0000,     356.07
    228.0000,     378.37
    232.0000,     426.69
    236.0000,     429.59
    240.0000,     489.57
    244.0000,     546.43
           520.9081
LAYER 2
61,     4.2000
      8.0000,     162.99
     12.0000,     206.79
     16.0000,     256.21
     20.0000,     284.95
     24.0000,     230.41
     28.0000,     235.96
     32.0000,     255.14
     36.0000,     268.41
     40.0000,     294.74
     44.0000,     312.21
     48.0000,     305.32
     52.0000,     266.73
     56.0000,     259.85
     60.0000,     301.47
     64.0000,     318.04
     68.0000,     329.84
     72.0000,     321.71
     76.0000,     316.00
     80.0000,     314.44
     84.0000,     305.12
     88.0000,     288.69
     92.0000,     258.37
     96.0000,     271.67
    100.0000,     315.22
    104.0000,     341.98
    108.0000,     386.83
    112.0000,     441.05
    116.0000,     454.59
    120.0000,     467.86
    124.0000,     442.48
    128.0000,     441.63
    132.0000,     391.39
    136.0000,     401.04
    140.0000,     399.46
    144.0000,     403.30
    148.0000,     429.89
    152.0000,     468.29
    156.0000,     419.83
    160.0000,     294.12
    164.0000,     325.48
    168.0000,     295.59
    172.0000,     258.59
    176.0000,     239.39
    180.0000,     243.66
    184.0000,     268.92
    188.0000,     334.38
    192.0000,     376.07
    196.0000,     354.25
    200.0000,     374.19
    204.0000,     411.34
    208.0000,     439.18
    212.0000,     429.32
    216.0000,     415.79
    220.0000,     396.93
    224.0000,     413.60
    228.0000,     442.02
    232.0000,     485.41
    236.0000,     482.16
    240.0000,     506.92
    244.0000,     505.89
           412.3959
LAYER 3
59,     6.6200
     12.0000,     112.26
     16.0000,     182.82
     20.0000,     248.08
     24.0000,     215.61
     28.0000,     202.85
     32.0000,     206.08
     36.0000,     230.83
     40.0000,     309.37
     44.0000,     347.18
     48.0000,     312.03
     52.0000,     247.66
     56.0000,     230.83
     60.0000,     280.28
     64.0000,     329.56
     68.0000,     346.62
     72.0000,     299.81
     76.0000,     269.54
     80.0000,     279.31
     84.0000,     280.40
     88.0000,     262.74
     92.0000,     230.14
     96.0000,     226.75
    100.0000,     263.63
    104.0000,     315.27
    108.0000,     360.04
    112.0000,     443.89
    116.0000,     494.68
    120.0000,     510.57
    124.0000,     492.95
    128.0000,     490.44
    132.0000,     443.33
    136.0000,     455.39
    140.0000,     467.05
    144.0000,     445.85
    148.0000,     425.98
    152.0000,     447.44
    156.0000,     388.06
    160.0000,     266.92
    164.0000,     346.84
    168.0000,     338.31
    172.0000,     296.08
    176.0000,     279.04
    180.0000,     292.57
    184.0000,     328.77
    188.0000,     413.57
    192.0000,     476.63
    196.0000,     475.27
    200.0000,     515.64
    204.0000,     581.72
    208.0000,     637.27
    212.0000,     634.73
    216.0000,     590.02
    220.0000,     547.67
    224.0000,     567.14
    228.0000,     625.19
    232.0000,     671.25
    236.0000,     653.87
    240.0000,     543.71
           386.2455
LAYER 4
57,     9.2820
     16.0000,      99.19
     20.0000,     200.74
     24.0000,     182.32
     28.0000,     156.34
     32.0000,     147.71
     36.0000,     174.88
     40.0000,     264.44
     44.0000,     318.17
     48.0000,     281.42
     52.0000,     218.66
     56.0000,     207.60
     60.0000,     275.82
     64.0000,     373.09
     68.0000,     407.55
     72.0000,     318.00
     76.0000,     251.91
     80.0000,     246.17
     84.0000,     238.32
     88.0000,     213.61
     92.0000,     182.91
     96.0000,     174.51
    100.0000,     201.44
    104.0000,     254.59
    108.0000,     313.08
    112.0000,     434.66
    116.0000,     538.61
    120.0000,     559.32
    124.0000,     512.77
    128.0000,     472.66
    132.0000,     411.05
    136.0000,     402.91
    140.0000,     401.62
    144.0000,     364.84
    148.0000,     335.72
    152.0000,     366.08
    156.0000,     334.82
    160.0000,     242.49
    164.0000,     388.53
    168.0000,     407.82
    172.0000,     345.37
    176.0000,     321.29
    180.0000,     338.39
    184.0000,     380.98
    188.0000,     475.78
    192.0000,     554.93
    196.0000,     580.53
    200.0000,     652.40
    204.0000,     768.60
    208.0000,     874.80
    212.0000,     895.95
    216.0000,     829.37
    220.0000,     772.27
    224.0000,     802.09
    228.0000,     882.07
    232.0000,     848.33
    236.0000,     757.62
           425.9693
LAYER 5
53,    12.2102
     24.0000,     119.39
     28.0000,     106.92
     32.0000,      98.28
     36.0000,     109.68
     40.0000,     148.22
     44.0000,     188.75
     48.0000,     198.24
     52.0000,     194.05
     56.0000,     217.49
     60.0000,     305.52
     64.0000,     441.49
     68.0000,     508.30
     72.0000,     420.94
     76.0000,     322.82
     80.0000,     276.18
     84.0000,     241.53
     88.0000,     206.04
     92.0000,     177.34
     96.0000,     163.70
    100.0000,     168.08
    104.0000,     194.96
    108.0000,     252.18
    112.0000,     375.01
    116.0000,     516.06
    120.0000,     560.85
    124.0000,     483.17
    128.0000,     371.44
    132.0000,     271.74
    136.0000,     213.09
    140.0000,     183.41
    144.0000,     173.32
    148.0000,     191.98
    152.0000,     247.40
    156.0000,     270.84
    160.0000,     259.70
    164.0000,     405.90
    168.0000,     447.95
    172.0000,     372.71
    176.0000,     320.77
    180.0000,     307.56
    184.0000,     316.37
    188.0000,     349.92
    192.0000,     384.86
    196.0000,     412.05
    200.0000,     464.97
    204.0000,     562.77
    208.0000,     696.63
    212.0000,     833.25
    216.0000,     938.33
    220.0000,     999.76
    224.0000,     1005.8
    228.0000,     907.95
           578.6880
LAYER 6
49,    15.4312
     32.0000,     106.57
     36.0000,     110.77
     40.0000,     130.31
     44.0000,     160.96
     48.0000,     186.33
     52.0000,     210.32
     56.0000,     249.06
     60.0000,     325.05
     64.0000,     427.54
     68.0000,     490.77
     72.0000,     463.37
     76.0000,     404.29
     80.0000,     362.47
     84.0000,     328.89
     88.0000,     294.53
     92.0000,     261.08
     96.0000,     232.91
    100.0000,     214.22
    104.0000,     215.73
    108.0000,     251.88
    112.0000,     341.02
    116.0000,     459.11
    120.0000,     525.85
    124.0000,     488.82
    128.0000,     390.99
    132.0000,     291.92
    136.0000,     224.85
    140.0000,     190.76
    144.0000,     185.99
    148.0000,     212.53
    152.0000,     264.51
    156.0000,     298.32
    160.0000,     317.41
    164.0000,     401.91
    168.0000,     416.32
    172.0000,     348.38
    176.0000,     285.16
    180.0000,     248.43
    184.0000,     230.00
    188.0000,     224.43
    192.0000,     223.16
    196.0000,     225.11
    200.0000,     240.32
    204.0000,     278.92
    208.0000,     350.06
    212.0000,     449.94
    216.0000,     578.97
    220.0000,     657.73
           673.7087
LAYER 7
45,    18.9743
     40.0000,     134.73
     44.0000,     169.63
     48.0000,     197.45
     52.0000,     227.52
     56.0000,     261.00
     60.0000,     308.88
     64.0000,     362.93
     68.0000,     401.79
     72.0000,     407.25
     76.0000,     393.79
     80.0000,     380.29
     84.0000,     365.82
     88.0000,     344.23
     92.0000,     313.42
     96.0000,     277.63
    100.0000,     246.42
    104.0000,     234.06
    108.0000,     253.69
    112.0000,     314.36
    116.0000,     405.08
    120.0000,     483.15
    124.0000,     501.28
    128.0000,     457.52
    132.0000,     387.46
    136.0000,     327.37
    140.0000,     293.01
    144.0000,     288.29
    148.0000,     311.84
    152.0000,     349.88
    156.0000,     373.83
    160.0000,     386.12
    164.0000,     409.54
    168.0000,     390.48
    172.0000,     328.54
    176.0000,     266.43
    180.0000,     221.56
    184.0000,     192.22
    188.0000,     173.17
    192.0000,     159.43
    196.0000,     151.57
    200.0000,     154.21
    204.0000,     170.42
    208.0000,     206.07
    212.0000,     264.78
           392.2803
LAYER 8
41,    22.8718
     48.0000,     198.05
     52.0000,     226.44
     56.0000,     247.05
     60.0000,     266.42
     64.0000,     285.16
     68.0000,     301.43
     72.0000,     308.14
     76.0000,     307.53
     80.0000,     305.41
     84.0000,     300.49
     88.0000,     288.83
     92.0000,     268.61
     96.0000,     243.66
    100.0000,     222.37
    104.0000,     215.11
    108.0000,     230.83
    112.0000,     275.24
    116.0000,     345.17
    120.0000,     422.06
    124.0000,     477.03
    128.0000,     492.83
    132.0000,     476.35
    136.0000,     449.27
    140.0000,     430.05
    144.0000,     427.55
    148.0000,     440.19
    152.0000,     455.05
    156.0000,     455.78
    160.0000,     442.86
    164.0000,     422.47
    168.0000,     381.19
    172.0000,     323.40
    176.0000,     266.82
    180.0000,     221.51
    184.0000,     189.19
    188.0000,     166.49
    192.0000,     148.15
    196.0000,     136.14
    200.0000,     134.53
    204.0000,     143.84
           172.3731
LAYER 9
35,    27.1590
     60.0000,     221.66
     64.0000,     221.00
     68.0000,     223.45
     72.0000,     224.16
     76.0000,     219.33
     80.0000,     214.54
     84.0000,     208.97
     88.0000,     200.94
     92.0000,     189.77
     96.0000,     178.22
    100.0000,     170.90
    104.0000,     173.15
    108.0000,     190.01
    112.0000,     225.46
    116.0000,     279.93
    120.0000,     347.10
    124.0000,     413.52
    128.0000,     465.28
    132.0000,     496.70
    136.0000,     512.49
    140.0000,     521.26
    144.0000,     528.66
    148.0000,     533.59
    152.0000,     528.95
    156.0000,     508.20
    160.0000,     473.44
    164.0000,     430.28
    168.0000,     379.95
    172.0000,     327.74
    176.0000,     278.16
    180.0000,     234.75
    184.0000,     202.90
    188.0000,     183.57
    192.0000,     166.00
           145.3245
LAYER 10
29,    31.8749
     72.0000,     176.44
     76.0000,     159.20
     80.0000,     151.00
     84.0000,     143.60
     88.0000,     137.30
     92.0000,     130.88
     96.0000,     126.66
    100.0000,     126.73
    104.0000,     133.67
    108.0000,     150.30
    112.0000,     179.25
    116.0000,     222.01
    120.0000,     277.32
    124.0000,     340.08
    128.0000,     402.70
    132.0000,     458.26
    136.0000,     503.19
    140.0000,     536.51
    144.0000,     557.35
    148.0000,     563.23
    152.0000,     551.06
    156.0000,     520.53
    160.0000,     476.55
    164.0000,     427.40
    168.0000,     376.67
    172.0000,     333.70
    176.0000,     292.44
    180.0000,     255.80
           211.1906
LAYER 11
25,    37.0623
     80.0000,     116.33
     84.0000,     106.09
     88.0000,     100.66
     92.0000,      97.17
     96.0000,      96.14
    100.0000,      98.81
    104.0000,     106.70
    108.0000,     121.80
    112.0000,     145.90
    116.0000,     180.60
    120.0000,     226.44
    124.0000,     281.99
    128.0000,     343.55
    132.0000,     405.82
    136.0000,     463.07
    140.0000,     509.69
    144.0000,     540.31
    148.0000,     550.42
    152.0000,     538.14
    156.0000,     506.37
    160.0000,     460.61
    164.0000,     416.03
    168.0000,     374.07
    172.0000,     340.55
           303.2754
LAYER 12
21, 
     88.0000,      82.62
     92.0000,      80.99
     96.0000,      81.24
    100.0000,      84.43
    104.0000,      91.51
    108.0000,     105.54
    112.0000,     126.97
    116.0000,     157.54
    120.0000,     198.46
    124.0000,     249.62
    128.0000,     308.97
    132.0000,     372.30
    136.0000,     433.64
    140.0000,     485.78
    144.0000,     521.24
    148.0000,     533.85
    152.0000,     520.90
    156.0000,     490.60
    160.0000,     448.23
    164.0000,     403.21
           362.1052
CALCULATED APPARENT RESISTIVITY
      6.0000,       4.0000,   1.00000,    214.0167
     10.0000,       4.0000,   1.00000,    221.6620
     14.0000,       4.0000,   1.00000,    228.5534
     18.0000,       4.0000,   1.00000,    254.3148
     22.0000,       4.0000,   1.00000,    222.2711
     26.0000,       4.0000,   1.00000,    242.3293
     30.0000,       4.0000,   1.00000,    244.6513
     34.0000,       4.0000,   1.00000,    263.9952
     38.0000,       4.0000,   1.00000,    265.7972
     42.0000,       4.0000,   1.00000,    276.1385
     46.0000,       4.0000,   1.00000,    280.9190
     50.0000,       4.0000,   1.00000,    276.1363
     54.0000,       4.0000,   1.00000,    278.9177
     58.0000,       4.0000,   1.00000,    303.9709
     62.0000,       4.0000,   1.00000,    312.9380
     66.0000,       4.0000,   1.00000,    323.1773
     70.0000,       4.0000,   1.00000,    324.5281
     74.0000,       4.0000,   1.00000,    322.1805
     78.0000,       4.0000,   1.00000,    301.0987
     82.0000,       4.0000,   1.00000,    286.9476
     86.0000,       4.0000,   1.00000,    276.8770
     90.0000,       4.0000,   1.00000,    260.3774
     94.0000,       4.0000,   1.00000,    273.6699
     98.0000,       4.0000,   1.00000,    312.1980
    102.0000,       4.0000,   1.00000,    325.6185
    106.0000,       4.0000,   1.00000,    389.1818
    110.0000,       4.0000,   1.00000,    427.1577
    114.0000,       4.0000,   1.00000,    437.3280
    118.0000,       4.0000,   1.00000,    462.6188
    122.0000,       4.0000,   1.00000,    428.0692
    126.0000,       4.0000,   1.00000,    431.2459
    130.0000,       4.0000,   1.00000,    381.4241
    134.0000,       4.0000,   1.00000,    389.4658
    138.0000,       4.0000,   1.00000,    375.0280
    142.0000,       4.0000,   1.00000,    384.8962
    146.0000,       4.0000,   1.00000,    401.9265
    150.0000,       4.0000,   1.00000,    396.3103
    154.0000,       4.0000,   1.00000,    401.2708
    158.0000,       4.0000,   1.00000,    331.5379
    162.0000,       4.0000,   1.00000,    334.4720
    166.0000,       4.0000,   1.00000,    294.8487
    170.0000,       4.0000,   1.00000,    275.5993
    174.0000,       4.0000,   1.00000,    259.6212
    178.0000,       4.0000,   1.00000,    267.0917
    182.0000,       4.0000,   1.00000,    285.8230
    186.0000,       4.0000,   1.00000,    317.3807
    190.0000,       4.0000,   1.00000,    351.8593
    194.0000,       4.0000,   1.00000,    351.8120
    198.0000,       4.0000,   1.00000,    373.8077
    202.0000,       4.0000,   1.00000,    390.9215
    206.0000,       4.0000,   1.00000,    405.9129
    210.0000,       4.0000,   1.00000,    398.2587
    214.0000,       4.0000,   1.00000,    408.5362
    218.0000,       4.0000,   1.00000,    399.7039
    222.0000,       4.0000,   1.00000,    418.8167
    226.0000,       4.0000,   1.00000,    428.2616
    230.0000,       4.0000,   1.00000,    466.6611
    234.0000,       4.0000,   1.00000,    462.6944
    238.0000,       4.0000,   1.00000,    486.5308
    242.0000,       4.0000,   1.00000,    497.0214
    246.0000,       4.0000,   1.00000,    472.7180
     10.0000,       4.0000,   2.00000,    175.6651
     14.0000,       4.0000,   2.00000,    200.1412
     18.0000,       4.0000,   2.00000,    225.8752
     22.0000,       4.0000,   2.00000,    191.4004
     26.0000,       4.0000,   2.00000,    212.9720
     30.0000,       4.0000,   2.00000,    244.7870
     34.0000,       4.0000,   2.00000,    254.4265
     38.0000,       4.0000,   2.00000,    246.0956
     42.0000,       4.0000,   2.00000,    259.4630
     46.0000,       4.0000,   2.00000,    279.7332
     50.0000,       4.0000,   2.00000,    271.0486
     54.0000,       4.0000,   2.00000,    274.9458
     58.0000,       4.0000,   2.00000,    304.5194
     62.0000,       4.0000,   2.00000,    302.9569
     66.0000,       4.0000,   2.00000,    298.4641
     70.0000,       4.0000,   2.00000,    308.3751
     74.0000,       4.0000,   2.00000,    310.4698
     78.0000,       4.0000,   2.00000,    289.1106
     82.0000,       4.0000,   2.00000,    282.7799
     86.0000,       4.0000,   2.00000,    277.6124
     90.0000,       4.0000,   2.00000,    254.9341
     94.0000,       4.0000,   2.00000,    277.5023
     98.0000,       4.0000,   2.00000,    313.3920
    102.0000,       4.0000,   2.00000,    310.4661
    106.0000,       4.0000,   2.00000,    367.8806
    110.0000,       4.0000,   2.00000,    407.0659
    114.0000,       4.0000,   2.00000,    409.2820
    118.0000,       4.0000,   2.00000,    431.4054
    122.0000,       4.0000,   2.00000,    427.1057
    126.0000,       4.0000,   2.00000,    432.8378
    130.0000,       4.0000,   2.00000,    395.9923
    134.0000,       4.0000,   2.00000,    405.8507
    138.0000,       4.0000,   2.00000,    391.3873
    142.0000,       4.0000,   2.00000,    372.6320
    146.0000,       4.0000,   2.00000,    371.8025
    150.0000,       4.0000,   2.00000,    391.5288
    154.0000,       4.0000,   2.00000,    378.8665
    158.0000,       4.0000,   2.00000,    307.5021
    162.0000,       4.0000,   2.00000,    334.9463
    166.0000,       4.0000,   2.00000,    321.8838
    170.0000,       4.0000,   2.00000,    292.6999
    174.0000,       4.0000,   2.00000,    287.8899
    178.0000,       4.0000,   2.00000,    296.9934
    182.0000,       4.0000,   2.00000,    309.0445
    186.0000,       4.0000,   2.00000,    351.5549
    190.0000,       4.0000,   2.00000,    388.2635
    194.0000,       4.0000,   2.00000,    373.7016
    198.0000,       4.0000,   2.00000,    399.3342
    202.0000,       4.0000,   2.00000,    443.4314
    206.0000,       4.0000,   2.00000,    457.9042
    210.0000,       4.0000,   2.00000,    450.0532
    214.0000,       4.0000,   2.00000,    465.1602
    218.0000,       4.0000,   2.00000,    463.5164
    222.0000,       4.0000,   2.00000,    473.2888
    226.0000,       4.0000,   2.00000,    487.5954
    230.0000,       4.0000,   2.00000,    506.8759
    234.0000,       4.0000,   2.00000,    473.2649
    238.0000,       4.0000,   2.00000,    490.9260
    242.0000,       4.0000,   2.00000,    501.5599
     14.0000,       4.0000,   3.00000,    183.4754
     18.0000,       4.0000,   3.00000,    203.4914
     22.0000,       4.0000,   3.00000,    166.6736
     26.0000,       4.0000,   3.00000,    187.8834
     30.0000,       4.0000,   3.00000,    217.9414
     34.0000,       4.0000,   3.00000,    240.3007
     38.0000,       4.0000,   3.00000,    231.7723
     42.0000,       4.0000,   3.00000,    246.7502
     46.0000,       4.0000,   3.00000,    261.2665
     50.0000,       4.0000,   3.00000,    258.4444
     54.0000,       4.0000,   3.00000,    263.0514
     58.0000,       4.0000,   3.00000,    292.5825
     62.0000,       4.0000,   3.00000,    293.4552
     66.0000,       4.0000,   3.00000,    290.1082
     70.0000,       4.0000,   3.00000,    290.4643
     74.0000,       4.0000,   3.00000,    296.2688
     78.0000,       4.0000,   3.00000,    287.9456
     82.0000,       4.0000,   3.00000,    281.7739
     86.0000,       4.0000,   3.00000,    269.3145
     90.0000,       4.0000,   3.00000,    252.2243
     94.0000,       4.0000,   3.00000,    270.2774
     98.0000,       4.0000,   3.00000,    304.8993
    102.0000,       4.0000,   3.00000,    306.6765
    106.0000,       4.0000,   3.00000,    348.8533
    110.0000,       4.0000,   3.00000,    382.9590
    114.0000,       4.0000,   3.00000,    385.0911
    118.0000,       4.0000,   3.00000,    406.3671
    122.0000,       4.0000,   3.00000,    398.4724
    126.0000,       4.0000,   3.00000,    418.3089
    130.0000,       4.0000,   3.00000,    383.6639
    134.0000,       4.0000,   3.00000,    396.2039
    138.0000,       4.0000,   3.00000,    368.1478
    142.0000,       4.0000,   3.00000,    347.0150
    146.0000,       4.0000,   3.00000,    362.5620
    150.0000,       4.0000,   3.00000,    383.9253
    154.0000,       4.0000,   3.00000,    370.3104
    158.0000,       4.0000,   3.00000,    297.1924
    162.0000,       4.0000,   3.00000,    336.5838
    166.0000,       4.0000,   3.00000,    333.7198
    170.0000,       4.0000,   3.00000,    315.8173
    174.0000,       4.0000,   3.00000,    294.5909
    178.0000,       4.0000,   3.00000,    303.8293
    182.0000,       4.0000,   3.00000,    329.6928
    186.0000,       4.0000,   3.00000,    380.7973
    190.0000,       4.0000,   3.00000,    410.8386
    194.0000,       4.0000,   3.00000,    382.3846
    198.0000,       4.0000,   3.00000,    404.4708
    202.0000,       4.0000,   3.00000,    452.2789
    206.0000,       4.0000,   3.00000,    490.1555
    210.0000,       4.0000,   3.00000,    478.8887
    214.0000,       4.0000,   3.00000,    488.5796
    218.0000,       4.0000,   3.00000,    478.7110
    222.0000,       4.0000,   3.00000,    500.8560
    226.0000,       4.0000,   3.00000,    505.5857
    230.0000,       4.0000,   3.00000,    518.1354
    234.0000,       4.0000,   3.00000,    484.2875
    238.0000,       4.0000,   3.00000,    498.3539
     18.0000,      12.0000,   1.00000,    174.4623
     22.0000,      12.0000,   1.00000,    177.5685
     26.0000,      12.0000,   1.00000,    180.2596
     30.0000,      12.0000,   1.00000,    199.7578
     34.0000,      12.0000,   1.00000,    218.4165
     38.0000,      12.0000,   1.00000,    237.3167
     42.0000,      12.0000,   1.00000,    238.1752
     46.0000,      12.0000,   1.00000,    242.0844
     50.0000,      12.0000,   1.00000,    249.0489
     54.0000,      12.0000,   1.00000,    262.0677
     58.0000,      12.0000,   1.00000,    269.6606
     62.0000,      12.0000,   1.00000,    279.5243
     66.0000,      12.0000,   1.00000,    281.8879
     70.0000,      12.0000,   1.00000,    281.4127
     74.0000,      12.0000,   1.00000,    283.7002
     78.0000,      12.0000,   1.00000,    287.6773
     82.0000,      12.0000,   1.00000,    278.8581
     86.0000,      12.0000,   1.00000,    269.1991
     90.0000,      12.0000,   1.00000,    266.3055
     94.0000,      12.0000,   1.00000,    277.3867
     98.0000,      12.0000,   1.00000,    294.5411
    102.0000,      12.0000,   1.00000,    320.8315
    106.0000,      12.0000,   1.00000,    344.2513
    110.0000,      12.0000,   1.00000,    355.3422
    114.0000,      12.0000,   1.00000,    371.8390
    118.0000,      12.0000,   1.00000,    375.1828
    122.0000,      12.0000,   1.00000,    380.8547
    126.0000,      12.0000,   1.00000,    378.0897
    130.0000,      12.0000,   1.00000,    384.1621
    134.0000,      12.0000,   1.00000,    363.0131
    138.0000,      12.0000,   1.00000,    349.8862
    142.0000,      12.0000,   1.00000,    351.4686
    146.0000,      12.0000,   1.00000,    362.9750
    150.0000,      12.0000,   1.00000,    366.3318
    154.0000,      12.0000,   1.00000,    351.9285
    158.0000,      12.0000,   1.00000,    343.5579
    162.0000,      12.0000,   1.00000,    324.5050
    166.0000,      12.0000,   1.00000,    330.7987
    170.0000,      12.0000,   1.00000,    320.4012
    174.0000,      12.0000,   1.00000,    309.0364
    178.0000,      12.0000,   1.00000,    312.3304
    182.0000,      12.0000,   1.00000,    351.0209
    186.0000,      12.0000,   1.00000,    387.7321
    190.0000,      12.0000,   1.00000,    396.8398
    194.0000,      12.0000,   1.00000,    401.1494
    198.0000,      12.0000,   1.00000,    408.8699
    202.0000,      12.0000,   1.00000,    439.2040
    206.0000,      12.0000,   1.00000,    466.3324
    210.0000,      12.0000,   1.00000,    484.2706
    214.0000,      12.0000,   1.00000,    470.9981
    218.0000,      12.0000,   1.00000,    476.2967
    222.0000,      12.0000,   1.00000,    481.4645
    226.0000,      12.0000,   1.00000,    493.6000
    230.0000,      12.0000,   1.00000,    493.9380
    234.0000,      12.0000,   1.00000,    499.9582
     18.0000,       4.0000,   4.00000,    192.6998
     22.0000,       4.0000,   4.00000,    156.8443
     26.0000,       4.0000,   4.00000,    170.4949
     30.0000,       4.0000,   4.00000,    190.8540
     34.0000,       4.0000,   4.00000,    216.8874
     38.0000,       4.0000,   4.00000,    229.8150
     42.0000,       4.0000,   4.00000,    239.5602
     46.0000,       4.0000,   4.00000,    247.0930
     50.0000,       4.0000,   4.00000,    237.5190
     54.0000,       4.0000,   4.00000,    243.4384
     58.0000,       4.0000,   4.00000,    273.8199
     62.0000,       4.0000,   4.00000,    282.9096
     66.0000,       4.0000,   4.00000,    285.7201
     70.0000,       4.0000,   4.00000,    283.2910
     74.0000,       4.0000,   4.00000,    286.7867
     78.0000,       4.0000,   4.00000,    282.7961
     82.0000,       4.0000,   4.00000,    277.8908
     86.0000,       4.0000,   4.00000,    269.7982
     90.0000,       4.0000,   4.00000,    245.7773
     94.0000,       4.0000,   4.00000,    261.2328
     98.0000,       4.0000,   4.00000,    296.7690
    102.0000,       4.0000,   4.00000,    295.0055
    106.0000,       4.0000,   4.00000,    341.5602
    110.0000,       4.0000,   4.00000,    364.6528
    114.0000,       4.0000,   4.00000,    369.5146
    118.0000,       4.0000,   4.00000,    390.2081
    122.0000,       4.0000,   4.00000,    373.0916
    126.0000,       4.0000,   4.00000,    389.9469
    130.0000,       4.0000,   4.00000,    359.0421
    134.0000,       4.0000,   4.00000,    363.9993
    138.0000,       4.0000,   4.00000,    340.1152
    142.0000,       4.0000,   4.00000,    337.8936
    146.0000,       4.0000,   4.00000,    357.7688
    150.0000,       4.0000,   4.00000,    376.3267
    154.0000,       4.0000,   4.00000,    370.4307
    158.0000,       4.0000,   4.00000,    300.9102
    162.0000,       4.0000,   4.00000,    343.2274
    166.0000,       4.0000,   4.00000,    338.0556
    170.0000,       4.0000,   4.00000,    316.5826
    174.0000,       4.0000,   4.00000,    297.7894
    178.0000,       4.0000,   4.00000,    303.9046
    182.0000,       4.0000,   4.00000,    338.1513
    186.0000,       4.0000,   4.00000,    393.6963
    190.0000,       4.0000,   4.00000,    421.1487
    194.0000,       4.0000,   4.00000,    388.0390
    198.0000,       4.0000,   4.00000,    403.2420
    202.0000,       4.0000,   4.00000,    448.5900
    206.0000,       4.0000,   4.00000,    486.7938
    210.0000,       4.0000,   4.00000,    485.5193
    214.0000,       4.0000,   4.00000,    482.0351
    218.0000,       4.0000,   4.00000,    468.5387
    222.0000,       4.0000,   4.00000,    485.1242
    226.0000,       4.0000,   4.00000,    494.9019
    230.0000,       4.0000,   4.00000,    521.8633
    234.0000,       4.0000,   4.00000,    492.6078
     24.0000,      16.0000,   1.00000,    172.2594
     28.0000,      16.0000,   1.00000,    176.0641
     32.0000,      16.0000,   1.00000,    192.5856
     36.0000,      16.0000,   1.00000,    209.0622
     40.0000,      16.0000,   1.00000,    223.5853
     44.0000,      16.0000,   1.00000,    228.3382
     48.0000,      16.0000,   1.00000,    225.0408
     52.0000,      16.0000,   1.00000,    230.5685
     56.0000,      16.0000,   1.00000,    237.9731
     60.0000,      16.0000,   1.00000,    249.6574
     64.0000,      16.0000,   1.00000,    262.2413
     68.0000,      16.0000,   1.00000,    274.9660
     72.0000,      16.0000,   1.00000,    281.4837
     76.0000,      16.0000,   1.00000,    277.4479
     80.0000,      16.0000,   1.00000,    273.2065
     84.0000,      16.0000,   1.00000,    264.8786
     88.0000,      16.0000,   1.00000,    261.8451
     92.0000,      16.0000,   1.00000,    267.9208
     96.0000,      16.0000,   1.00000,    269.9984
    100.0000,      16.0000,   1.00000,    295.4669
    104.0000,      16.0000,   1.00000,    319.9927
    108.0000,      16.0000,   1.00000,    339.0789
    112.0000,      16.0000,   1.00000,    358.1321
    116.0000,      16.0000,   1.00000,    358.9252
    120.0000,      16.0000,   1.00000,    359.0910
    124.0000,      16.0000,   1.00000,    351.3318
    128.0000,      16.0000,   1.00000,    334.3712
    132.0000,      16.0000,   1.00000,    323.3665
    136.0000,      16.0000,   1.00000,    324.5757
    140.0000,      16.0000,   1.00000,    334.4458
    144.0000,      16.0000,   1.00000,    347.0258
    148.0000,      16.0000,   1.00000,    357.9807
    152.0000,      16.0000,   1.00000,    358.5552
    156.0000,      16.0000,   1.00000,    362.8942
    160.0000,      16.0000,   1.00000,    354.1061
    164.0000,      16.0000,   1.00000,    326.9389
    168.0000,      16.0000,   1.00000,    316.2082
    172.0000,      16.0000,   1.00000,    309.9735
    176.0000,      16.0000,   1.00000,    317.5959
    180.0000,      16.0000,   1.00000,    341.5043
    184.0000,      16.0000,   1.00000,    365.8170
    188.0000,      16.0000,   1.00000,    387.5168
    192.0000,      16.0000,   1.00000,    405.4998
    196.0000,      16.0000,   1.00000,    420.6173
    200.0000,      16.0000,   1.00000,    427.4538
    204.0000,      16.0000,   1.00000,    435.6524
    208.0000,      16.0000,   1.00000,    439.2022
    212.0000,      16.0000,   1.00000,    443.1179
    216.0000,      16.0000,   1.00000,    443.4275
    220.0000,      16.0000,   1.00000,    438.2710
    224.0000,      16.0000,   1.00000,    450.2048
    228.0000,      16.0000,   1.00000,    466.0581
     22.0000,       4.0000,   5.00000,    151.7599
     26.0000,       4.0000,   5.00000,    159.4144
     30.0000,       4.0000,   5.00000,    177.6843
     34.0000,       4.0000,   5.00000,    203.9628
     38.0000,       4.0000,   5.00000,    216.5959
     42.0000,       4.0000,   5.00000,    236.4361
     46.0000,       4.0000,   5.00000,    236.5359
     50.0000,       4.0000,   5.00000,    218.8410
     54.0000,       4.0000,   5.00000,    220.5184
     58.0000,       4.0000,   5.00000,    256.4568
     62.0000,       4.0000,   5.00000,    270.0498
     66.0000,       4.0000,   5.00000,    277.8718
     70.0000,       4.0000,   5.00000,    285.0681
     74.0000,       4.0000,   5.00000,    285.9122
     78.0000,       4.0000,   5.00000,    272.7984
     82.0000,       4.0000,   5.00000,    273.6066
     86.0000,       4.0000,   5.00000,    264.7584
     90.0000,       4.0000,   5.00000,    238.5990
     94.0000,       4.0000,   5.00000,    251.8850
     98.0000,       4.0000,   5.00000,    283.0090
    102.0000,       4.0000,   5.00000,    284.0962
    106.0000,       4.0000,   5.00000,    328.2381
    110.0000,       4.0000,   5.00000,    364.5482
    114.0000,       4.0000,   5.00000,    363.8812
    118.0000,       4.0000,   5.00000,    379.2509
    122.0000,       4.0000,   5.00000,    362.9286
    126.0000,       4.0000,   5.00000,    362.9512
    130.0000,       4.0000,   5.00000,    323.1742
    134.0000,       4.0000,   5.00000,    329.6007
    138.0000,       4.0000,   5.00000,    324.7883
    142.0000,       4.0000,   5.00000,    326.6911
    146.0000,       4.0000,   5.00000,    348.0058
    150.0000,       4.0000,   5.00000,    379.7858
    154.0000,       4.0000,   5.00000,    375.4675
    158.0000,       4.0000,   5.00000,    308.4727
    162.0000,       4.0000,   5.00000,    354.2787
    166.0000,       4.0000,   5.00000,    338.2143
    170.0000,       4.0000,   5.00000,    306.3858
    174.0000,       4.0000,   5.00000,    294.0837
    178.0000,       4.0000,   5.00000,    308.8098
    182.0000,       4.0000,   5.00000,    332.3476
    186.0000,       4.0000,   5.00000,    389.9823
    190.0000,       4.0000,   5.00000,    424.6708
    194.0000,       4.0000,   5.00000,    389.8439
    198.0000,       4.0000,   5.00000,    404.4407
    202.0000,       4.0000,   5.00000,    442.8294
    206.0000,       4.0000,   5.00000,    468.7359
    210.0000,       4.0000,   5.00000,    456.1967
    214.0000,       4.0000,   5.00000,    463.8337
    218.0000,       4.0000,   5.00000,    441.7742
    222.0000,       4.0000,   5.00000,    450.4815
    226.0000,       4.0000,   5.00000,    472.9716
    230.0000,       4.0000,   5.00000,    512.3653
     26.0000,       4.0000,   6.00000,    156.2157
     30.0000,       4.0000,   6.00000,    174.7760
     34.0000,       4.0000,   6.00000,    196.5708
     38.0000,       4.0000,   6.00000,    205.3965
     42.0000,       4.0000,   6.00000,    221.0150
     46.0000,       4.0000,   6.00000,    226.7379
     50.0000,       4.0000,   6.00000,    205.0010
     54.0000,       4.0000,   6.00000,    205.4758
     58.0000,       4.0000,   6.00000,    239.4464
     62.0000,       4.0000,   6.00000,    257.8776
     66.0000,       4.0000,   6.00000,    273.2061
     70.0000,       4.0000,   6.00000,    282.7125
     74.0000,       4.0000,   6.00000,    284.5845
     78.0000,       4.0000,   6.00000,    272.2127
     82.0000,       4.0000,   6.00000,    263.3247
     86.0000,       4.0000,   6.00000,    252.7238
     90.0000,       4.0000,   6.00000,    228.6076
     94.0000,       4.0000,   6.00000,    238.5764
     98.0000,       4.0000,   6.00000,    269.1535
    102.0000,       4.0000,   6.00000,    269.9363
    106.0000,       4.0000,   6.00000,    322.0127
    110.0000,       4.0000,   6.00000,    361.5865
    114.0000,       4.0000,   6.00000,    369.3151
    118.0000,       4.0000,   6.00000,    382.2116
    122.0000,       4.0000,   6.00000,    353.4894
    126.0000,       4.0000,   6.00000,    344.8557
    130.0000,       4.0000,   6.00000,    294.0417
    134.0000,       4.0000,   6.00000,    308.7657
    138.0000,       4.0000,   6.00000,    304.9655
    142.0000,       4.0000,   6.00000,    309.3319
    146.0000,       4.0000,   6.00000,    341.5327
    150.0000,       4.0000,   6.00000,    380.9089
    154.0000,       4.0000,   6.00000,    386.0982
    158.0000,       4.0000,   6.00000,    314.9226
    162.0000,       4.0000,   6.00000,    359.8190
    166.0000,       4.0000,   6.00000,    337.5405
    170.0000,       4.0000,   6.00000,    304.4026
    174.0000,       4.0000,   6.00000,    287.9207
    178.0000,       4.0000,   6.00000,    300.9395
    182.0000,       4.0000,   6.00000,    328.4588
    186.0000,       4.0000,   6.00000,    379.1640
    190.0000,       4.0000,   6.00000,    417.3216
    194.0000,       4.0000,   6.00000,    389.8411
    198.0000,       4.0000,   6.00000,    403.3945
    202.0000,       4.0000,   6.00000,    434.8598
    206.0000,       4.0000,   6.00000,    445.0928
    210.0000,       4.0000,   6.00000,    425.7620
    214.0000,       4.0000,   6.00000,    424.9627
    218.0000,       4.0000,   6.00000,    410.4432
    222.0000,       4.0000,   6.00000,    426.2469
    226.0000,       4.0000,   6.00000,    446.6569
     30.0000,      20.0000,   1.00000,    182.3034
     34.0000,      20.0000,   1.00000,    193.2061
     38.0000,      20.0000,   1.00000,    200.5172
     42.0000,      20.0000,   1.00000,    201.1001
     46.0000,      20.0000,   1.00000,    203.2958
     50.0000,      20.0000,   1.00000,    216.5782
     54.0000,      20.0000,   1.00000,    220.4511
     58.0000,      20.0000,   1.00000,    224.6930
     62.0000,      20.0000,   1.00000,    238.9419
     66.0000,      20.0000,   1.00000,    258.5113
     70.0000,      20.0000,   1.00000,    267.6692
     74.0000,      20.0000,   1.00000,    274.7462
     78.0000,      20.0000,   1.00000,    271.4738
     82.0000,      20.0000,   1.00000,    255.9075
     86.0000,      20.0000,   1.00000,    246.0576
     90.0000,      20.0000,   1.00000,    249.5597
     94.0000,      20.0000,   1.00000,    253.5946
     98.0000,      20.0000,   1.00000,    266.6169
    102.0000,      20.0000,   1.00000,    296.2879
    106.0000,      20.0000,   1.00000,    321.4996
    110.0000,      20.0000,   1.00000,    343.3700
    114.0000,      20.0000,   1.00000,    358.9820
    118.0000,      20.0000,   1.00000,    360.5269
    122.0000,      20.0000,   1.00000,    336.9543
    126.0000,      20.0000,   1.00000,    316.7197
    130.0000,      20.0000,   1.00000,    307.4529
    134.0000,      20.0000,   1.00000,    298.0791
    138.0000,      20.0000,   1.00000,    300.0667
    142.0000,      20.0000,   1.00000,    322.4874
    146.0000,      20.0000,   1.00000,    341.7515
    150.0000,      20.0000,   1.00000,    350.9488
    154.0000,      20.0000,   1.00000,    367.6438
    158.0000,      20.0000,   1.00000,    368.1947
    162.0000,      20.0000,   1.00000,    342.4637
    166.0000,      20.0000,   1.00000,    318.8478
    170.0000,      20.0000,   1.00000,    317.5127
    174.0000,      20.0000,   1.00000,    313.1998
    178.0000,      20.0000,   1.00000,    323.5637
    182.0000,      20.0000,   1.00000,    348.3582
    186.0000,      20.0000,   1.00000,    366.1617
    190.0000,      20.0000,   1.00000,    384.1163
    194.0000,      20.0000,   1.00000,    413.4488
    198.0000,      20.0000,   1.00000,    428.0682
    202.0000,      20.0000,   1.00000,    415.3809
    206.0000,      20.0000,   1.00000,    409.7391
    210.0000,      20.0000,   1.00000,    399.1647
    214.0000,      20.0000,   1.00000,    391.7845
    218.0000,      20.0000,   1.00000,    399.1802
    222.0000,      20.0000,   1.00000,    417.5060
     30.0000,       4.0000,   7.00000,    172.8320
     34.0000,       4.0000,   7.00000,    191.5054
     38.0000,       4.0000,   7.00000,    195.9708
     42.0000,       4.0000,   7.00000,    205.6007
     46.0000,       4.0000,   7.00000,    208.4772
     50.0000,       4.0000,   7.00000,    196.6862
     54.0000,       4.0000,   7.00000,    196.2770
     58.0000,       4.0000,   7.00000,    229.1715
     62.0000,       4.0000,   7.00000,    251.2234
     66.0000,       4.0000,   7.00000,    268.5462
     70.0000,       4.0000,   7.00000,    276.1669
     74.0000,       4.0000,   7.00000,    281.6465
     78.0000,       4.0000,   7.00000,    268.9176
     82.0000,       4.0000,   7.00000,    255.1592
     86.0000,       4.0000,   7.00000,    238.0139
     90.0000,       4.0000,   7.00000,    212.3253
     94.0000,       4.0000,   7.00000,    224.0375
     98.0000,       4.0000,   7.00000,    253.0106
    102.0000,       4.0000,   7.00000,    260.4970
    106.0000,       4.0000,   7.00000,    314.4322
    110.0000,       4.0000,   7.00000,    360.8947
    114.0000,       4.0000,   7.00000,    374.9262
    118.0000,       4.0000,   7.00000,    389.1288
    122.0000,       4.0000,   7.00000,    349.4164
    126.0000,       4.0000,   7.00000,    330.2032
    130.0000,       4.0000,   7.00000,    288.9580
    134.0000,       4.0000,   7.00000,    289.9506
    138.0000,       4.0000,   7.00000,    282.9870
    142.0000,       4.0000,   7.00000,    293.8494
    146.0000,       4.0000,   7.00000,    331.6430
    150.0000,       4.0000,   7.00000,    380.7956
    154.0000,       4.0000,   7.00000,    388.6214
    158.0000,       4.0000,   7.00000,    318.4539
    162.0000,       4.0000,   7.00000,    359.3888
    166.0000,       4.0000,   7.00000,    342.9190
    170.0000,       4.0000,   7.00000,    307.2785
    174.0000,       4.0000,   7.00000,    283.0172
    178.0000,       4.0000,   7.00000,    289.1445
    182.0000,       4.0000,   7.00000,    317.5322
    186.0000,       4.0000,   7.00000,    373.5636
    190.0000,       4.0000,   7.00000,    406.0531
    194.0000,       4.0000,   7.00000,    381.4603
    198.0000,       4.0000,   7.00000,    395.7174
    202.0000,       4.0000,   7.00000,    419.3757
    206.0000,       4.0000,   7.00000,    427.1823
    210.0000,       4.0000,   7.00000,    398.7559
    214.0000,       4.0000,   7.00000,    388.7831
    218.0000,       4.0000,   7.00000,    381.5540
    222.0000,       4.0000,   7.00000,    405.3347
     34.0000,       4.0000,   8.00000,    185.1957
     38.0000,       4.0000,   8.00000,    186.7770
     42.0000,       4.0000,   8.00000,    193.7946
     46.0000,       4.0000,   8.00000,    195.2507
     50.0000,       4.0000,   8.00000,    183.7767
     54.0000,       4.0000,   8.00000,    191.3421
     58.0000,       4.0000,   8.00000,    228.0862
     62.0000,       4.0000,   8.00000,    249.2782
     66.0000,       4.0000,   8.00000,    262.1160
     70.0000,       4.0000,   8.00000,    271.6790
     74.0000,       4.0000,   8.00000,    273.3153
     78.0000,       4.0000,   8.00000,    258.8898
     82.0000,       4.0000,   8.00000,    246.3942
     86.0000,       4.0000,   8.00000,    224.7851
     90.0000,       4.0000,   8.00000,    196.3837
     94.0000,       4.0000,   8.00000,    206.4282
     98.0000,       4.0000,   8.00000,    240.2392
    102.0000,       4.0000,   8.00000,    250.3963
    106.0000,       4.0000,   8.00000,    308.2087
    110.0000,       4.0000,   8.00000,    360.7171
    114.0000,       4.0000,   8.00000,    376.3484
    118.0000,       4.0000,   8.00000,    388.5133
    122.0000,       4.0000,   8.00000,    349.5778
    126.0000,       4.0000,   8.00000,    335.9013
    130.0000,       4.0000,   8.00000,    282.0778
    134.0000,       4.0000,   8.00000,    280.5786
    138.0000,       4.0000,   8.00000,    269.0494
    142.0000,       4.0000,   8.00000,    279.6746
    146.0000,       4.0000,   8.00000,    321.1194
    150.0000,       4.0000,   8.00000,    371.9702
    154.0000,       4.0000,   8.00000,    382.9472
    158.0000,       4.0000,   8.00000,    312.9649
    162.0000,       4.0000,   8.00000,    365.0194
    166.0000,       4.0000,   8.00000,    347.7209
    170.0000,       4.0000,   8.00000,    309.2237
    174.0000,       4.0000,   8.00000,    280.4899
    178.0000,       4.0000,   8.00000,    282.3360
    182.0000,       4.0000,   8.00000,    305.2656
    186.0000,       4.0000,   8.00000,    362.2478
    190.0000,       4.0000,   8.00000,    399.5049
    194.0000,       4.0000,   8.00000,    366.1649
    198.0000,       4.0000,   8.00000,    376.7033
    202.0000,       4.0000,   8.00000,    404.1968
    206.0000,       4.0000,   8.00000,    409.0146
    210.0000,       4.0000,   8.00000,    378.5051
    214.0000,       4.0000,   8.00000,    372.3246
    218.0000,       4.0000,   8.00000,    359.9711
     42.0000,      28.0000,   1.00000,    174.5995
     46.0000,      28.0000,   1.00000,    182.8771
     50.0000,      28.0000,   1.00000,    195.4514
     54.0000,      28.0000,   1.00000,    209.3611
     58.0000,      28.0000,   1.00000,    221.4355
     62.0000,      28.0000,   1.00000,    234.5424
     66.0000,      28.0000,   1.00000,    238.9375
     70.0000,      28.0000,   1.00000,    241.0195
     74.0000,      28.0000,   1.00000,    238.0776
     78.0000,      28.0000,   1.00000,    229.4966
     82.0000,      28.0000,   1.00000,    223.0058
     86.0000,      28.0000,   1.00000,    220.2928
     90.0000,      28.0000,   1.00000,    220.6506
     94.0000,      28.0000,   1.00000,    230.0831
     98.0000,      28.0000,   1.00000,    249.6944
    102.0000,      28.0000,   1.00000,    275.5051
    106.0000,      28.0000,   1.00000,    304.8463
    110.0000,      28.0000,   1.00000,    321.0278
    114.0000,      28.0000,   1.00000,    328.1234
    118.0000,      28.0000,   1.00000,    336.1044
    122.0000,      28.0000,   1.00000,    331.9968
    126.0000,      28.0000,   1.00000,    318.9740
    130.0000,      28.0000,   1.00000,    305.9780
    134.0000,      28.0000,   1.00000,    295.1889
    138.0000,      28.0000,   1.00000,    296.8022
    142.0000,      28.0000,   1.00000,    301.5698
    146.0000,      28.0000,   1.00000,    300.1126
    150.0000,      28.0000,   1.00000,    309.9978
    154.0000,      28.0000,   1.00000,    325.5496
    158.0000,      28.0000,   1.00000,    335.7127
    162.0000,      28.0000,   1.00000,    337.2684
    166.0000,      28.0000,   1.00000,    327.2159
    170.0000,      28.0000,   1.00000,    318.8550
    174.0000,      28.0000,   1.00000,    327.0139
    178.0000,      28.0000,   1.00000,    333.2148
    182.0000,      28.0000,   1.00000,    331.8865
    186.0000,      28.0000,   1.00000,    337.5554
    190.0000,      28.0000,   1.00000,    351.0255
    194.0000,      28.0000,   1.00000,    369.4244
    198.0000,      28.0000,   1.00000,    376.1322
    202.0000,      28.0000,   1.00000,    367.6499
    206.0000,      28.0000,   1.00000,    363.4544
    210.0000,      28.0000,   1.00000,    365.8657
     42.0000,       4.0000,  10.00000,    180.5861
     46.0000,       4.0000,  10.00000,    182.7183
     50.0000,       4.0000,  10.00000,    173.2220
     54.0000,       4.0000,  10.00000,    182.5074
     58.0000,       4.0000,  10.00000,    224.1087
     62.0000,       4.0000,  10.00000,    251.5161
     66.0000,       4.0000,  10.00000,    259.8566
     70.0000,       4.0000,  10.00000,    256.6038
     74.0000,       4.0000,  10.00000,    249.7373
     78.0000,       4.0000,  10.00000,    231.1237
     82.0000,       4.0000,  10.00000,    217.4328
     86.0000,       4.0000,  10.00000,    199.8867
     90.0000,       4.0000,  10.00000,    176.5857
     94.0000,       4.0000,  10.00000,    184.5754
     98.0000,       4.0000,  10.00000,    214.9817
    102.0000,       4.0000,  10.00000,    231.8705
    106.0000,       4.0000,  10.00000,    293.4994
    110.0000,       4.0000,  10.00000,    345.5428
    114.0000,       4.0000,  10.00000,    361.8148
    118.0000,       4.0000,  10.00000,    387.8341
    122.0000,       4.0000,  10.00000,    356.6994
    126.0000,       4.0000,  10.00000,    340.2830
    130.0000,       4.0000,  10.00000,    285.2480
    134.0000,       4.0000,  10.00000,    279.7431
    138.0000,       4.0000,  10.00000,    265.3480
    142.0000,       4.0000,  10.00000,    268.9438
    146.0000,       4.0000,  10.00000,    297.0102
    150.0000,       4.0000,  10.00000,    338.0127
    154.0000,       4.0000,  10.00000,    353.5306
    158.0000,       4.0000,  10.00000,    299.9768
    162.0000,       4.0000,  10.00000,    358.8214
    166.0000,       4.0000,  10.00000,    346.5604
    170.0000,       4.0000,  10.00000,    309.7984
    174.0000,       4.0000,  10.00000,    278.8961
    178.0000,       4.0000,  10.00000,    278.3987
    182.0000,       4.0000,  10.00000,    294.6809
    186.0000,       4.0000,  10.00000,    338.0575
    190.0000,       4.0000,  10.00000,    362.5264
    194.0000,       4.0000,  10.00000,    333.6350
    198.0000,       4.0000,  10.00000,    341.5329
    202.0000,       4.0000,  10.00000,    361.9606
    206.0000,       4.0000,  10.00000,    380.4629
    210.0000,       4.0000,  10.00000,    365.9571
     54.0000,      36.0000,   1.00000,    209.6895
     58.0000,      36.0000,   1.00000,    213.9866
     62.0000,      36.0000,   1.00000,    213.4378
     66.0000,      36.0000,   1.00000,    208.9301
     70.0000,      36.0000,   1.00000,    207.0773
     74.0000,      36.0000,   1.00000,    204.3887
     78.0000,      36.0000,   1.00000,    199.6998
     82.0000,      36.0000,   1.00000,    199.0858
     86.0000,      36.0000,   1.00000,    201.5620
     90.0000,      36.0000,   1.00000,    213.5986
     94.0000,      36.0000,   1.00000,    230.1485
     98.0000,      36.0000,   1.00000,    245.1598
    102.0000,      36.0000,   1.00000,    258.9519
    106.0000,      36.0000,   1.00000,    273.0784
    110.0000,      36.0000,   1.00000,    284.3779
    114.0000,      36.0000,   1.00000,    291.8299
    118.0000,      36.0000,   1.00000,    300.7829
    122.0000,      36.0000,   1.00000,    310.9150
    126.0000,      36.0000,   1.00000,    316.3683
    130.0000,      36.0000,   1.00000,    319.6229
    134.0000,      36.0000,   1.00000,    320.4560
    138.0000,      36.0000,   1.00000,    313.2329
    142.0000,      36.0000,   1.00000,    301.4063
    146.0000,      36.0000,   1.00000,    295.3372
    150.0000,      36.0000,   1.00000,    292.6833
    154.0000,      36.0000,   1.00000,    287.9240
    158.0000,      36.0000,   1.00000,    285.0582
    162.0000,      36.0000,   1.00000,    289.7371
    166.0000,      36.0000,   1.00000,    299.8148
    170.0000,      36.0000,   1.00000,    309.5640
    174.0000,      36.0000,   1.00000,    318.4957
    178.0000,      36.0000,   1.00000,    324.1916
    182.0000,      36.0000,   1.00000,    322.7450
    186.0000,      36.0000,   1.00000,    318.9322
    190.0000,      36.0000,   1.00000,    320.0231
    194.0000,      36.0000,   1.00000,    324.9907
    198.0000,      36.0000,   1.00000,    331.5592
     54.0000,      12.0000,   4.00000,    192.5183
     58.0000,      12.0000,   4.00000,    211.2533
     62.0000,      12.0000,   4.00000,    228.3957
     66.0000,      12.0000,   4.00000,    231.1289
     70.0000,      12.0000,   4.00000,    228.8056
     74.0000,      12.0000,   4.00000,    219.3448
     78.0000,      12.0000,   4.00000,    204.7556
     82.0000,      12.0000,   4.00000,    188.5679
     86.0000,      12.0000,   4.00000,    173.5600
     90.0000,      12.0000,   4.00000,    167.6917
     94.0000,      12.0000,   4.00000,    175.1983
     98.0000,      12.0000,   4.00000,    191.7728
    102.0000,      12.0000,   4.00000,    222.4572
    106.0000,      12.0000,   4.00000,    264.3486
    110.0000,      12.0000,   4.00000,    304.7494
    114.0000,      12.0000,   4.00000,    337.5620
    118.0000,      12.0000,   4.00000,    348.7544
    122.0000,      12.0000,   4.00000,    351.8017
    126.0000,      12.0000,   4.00000,    328.7266
    130.0000,      12.0000,   4.00000,    311.1966
    134.0000,      12.0000,   4.00000,    286.9048
    138.0000,      12.0000,   4.00000,    277.0414
    142.0000,      12.0000,   4.00000,    278.6925
    146.0000,      12.0000,   4.00000,    296.2402
    150.0000,      12.0000,   4.00000,    314.1270
    154.0000,      12.0000,   4.00000,    305.7671
    158.0000,      12.0000,   4.00000,    303.4849
    162.0000,      12.0000,   4.00000,    298.7731
    166.0000,      12.0000,   4.00000,    307.3199
    170.0000,      12.0000,   4.00000,    290.6176
    174.0000,      12.0000,   4.00000,    275.6616
    178.0000,      12.0000,   4.00000,    271.4424
    182.0000,      12.0000,   4.00000,    288.7473
    186.0000,      12.0000,   4.00000,    308.4879
    190.0000,      12.0000,   4.00000,    313.3561
    194.0000,      12.0000,   4.00000,    311.4749
    198.0000,      12.0000,   4.00000,    312.6673
     66.0000,      44.0000,   1.00000,    189.2540
     70.0000,      44.0000,   1.00000,    184.1866
     74.0000,      44.0000,   1.00000,    184.0429
     78.0000,      44.0000,   1.00000,    189.6777
     82.0000,      44.0000,   1.00000,    195.3147
     86.0000,      44.0000,   1.00000,    204.8802
     90.0000,      44.0000,   1.00000,    213.3439
     94.0000,      44.0000,   1.00000,    226.5349
     98.0000,      44.0000,   1.00000,    237.8852
    102.0000,      44.0000,   1.00000,    246.2669
    106.0000,      44.0000,   1.00000,    255.2908
    110.0000,      44.0000,   1.00000,    262.1501
    114.0000,      44.0000,   1.00000,    272.5104
    118.0000,      44.0000,   1.00000,    280.4312
    122.0000,      44.0000,   1.00000,    285.7097
    126.0000,      44.0000,   1.00000,    296.2814
    130.0000,      44.0000,   1.00000,    310.0992
    134.0000,      44.0000,   1.00000,    318.5009
    138.0000,      44.0000,   1.00000,    314.5617
    142.0000,      44.0000,   1.00000,    310.3469
    146.0000,      44.0000,   1.00000,    303.9460
    150.0000,      44.0000,   1.00000,    292.2556
    154.0000,      44.0000,   1.00000,    283.2155
    158.0000,      44.0000,   1.00000,    273.7397
    162.0000,      44.0000,   1.00000,    269.5138
    166.0000,      44.0000,   1.00000,    271.6952
    170.0000,      44.0000,   1.00000,    275.7651
    174.0000,      44.0000,   1.00000,    276.0323
    178.0000,      44.0000,   1.00000,    279.0368
    182.0000,      44.0000,   1.00000,    293.9995
    186.0000,      44.0000,   1.00000,    304.3617
     66.0000,      12.0000,   5.00000,    214.9991
     70.0000,      12.0000,   5.00000,    212.6316
     74.0000,      12.0000,   5.00000,    203.9174
     78.0000,      12.0000,   5.00000,    193.0692
     82.0000,      12.0000,   5.00000,    180.2191
     86.0000,      12.0000,   5.00000,    164.8917
     90.0000,      12.0000,   5.00000,    153.3051
     94.0000,      12.0000,   5.00000,    158.6504
     98.0000,      12.0000,   5.00000,    173.2193
    102.0000,      12.0000,   5.00000,    203.7496
    106.0000,      12.0000,   5.00000,    244.2932
    110.0000,      12.0000,   5.00000,    290.4369
    114.0000,      12.0000,   5.00000,    328.4518
    118.0000,      12.0000,   5.00000,    340.3916
    122.0000,      12.0000,   5.00000,    339.6138
    126.0000,      12.0000,   5.00000,    315.4763
    130.0000,      12.0000,   5.00000,    300.9657
    134.0000,      12.0000,   5.00000,    282.8635
    138.0000,      12.0000,   5.00000,    278.6163
    142.0000,      12.0000,   5.00000,    282.3519
    146.0000,      12.0000,   5.00000,    302.3709
    150.0000,      12.0000,   5.00000,    321.4082
    154.0000,      12.0000,   5.00000,    310.7741
    158.0000,      12.0000,   5.00000,    301.9562
    162.0000,      12.0000,   5.00000,    287.0141
    166.0000,      12.0000,   5.00000,    280.9246
    170.0000,      12.0000,   5.00000,    254.6739
    174.0000,      12.0000,   5.00000,    235.9057
    178.0000,      12.0000,   5.00000,    234.7625
    182.0000,      12.0000,   5.00000,    255.4708
    186.0000,      12.0000,   5.00000,    284.6550
     78.0000,      52.0000,   1.00000,    182.5541
     82.0000,      52.0000,   1.00000,    193.6575
     86.0000,      52.0000,   1.00000,    204.9922
     90.0000,      52.0000,   1.00000,    215.8064
     94.0000,      52.0000,   1.00000,    229.0022
     98.0000,      52.0000,   1.00000,    240.2703
    102.0000,      52.0000,   1.00000,    247.6212
    106.0000,      52.0000,   1.00000,    250.8743
    110.0000,      52.0000,   1.00000,    253.8331
    114.0000,      52.0000,   1.00000,    256.4856
    118.0000,      52.0000,   1.00000,    264.2116
    122.0000,      52.0000,   1.00000,    275.6814
    126.0000,      52.0000,   1.00000,    288.0205
    130.0000,      52.0000,   1.00000,    297.8539
    134.0000,      52.0000,   1.00000,    299.1464
    138.0000,      52.0000,   1.00000,    303.6922
    142.0000,      52.0000,   1.00000,    304.9936
    146.0000,      52.0000,   1.00000,    298.3262
    150.0000,      52.0000,   1.00000,    288.6579
    154.0000,      52.0000,   1.00000,    277.0555
    158.0000,      52.0000,   1.00000,    271.0446
    162.0000,      52.0000,   1.00000,    267.6101
    166.0000,      52.0000,   1.00000,    266.5123
    170.0000,      52.0000,   1.00000,    264.2817
    174.0000,      52.0000,   1.00000,    262.8937
     78.0000,      12.0000,   6.00000,    185.0947
     82.0000,      12.0000,   6.00000,    170.8251
     86.0000,      12.0000,   6.00000,    153.6508
     90.0000,      12.0000,   6.00000,    143.8512
     94.0000,      12.0000,   6.00000,    149.1932
     98.0000,      12.0000,   6.00000,    166.8755
    102.0000,      12.0000,   6.00000,    199.2470
    106.0000,      12.0000,   6.00000,    241.6805
    110.0000,      12.0000,   6.00000,    286.4412
    114.0000,      12.0000,   6.00000,    321.7641
    118.0000,      12.0000,   6.00000,    335.1900
    122.0000,      12.0000,   6.00000,    338.0751
    126.0000,      12.0000,   6.00000,    314.1658
    130.0000,      12.0000,   6.00000,    294.8127
    134.0000,      12.0000,   6.00000,    274.0364
    138.0000,      12.0000,   6.00000,    270.7648
    142.0000,      12.0000,   6.00000,    277.9978
    146.0000,      12.0000,   6.00000,    301.0870
    150.0000,      12.0000,   6.00000,    322.6684
    154.0000,      12.0000,   6.00000,    312.0781
    158.0000,      12.0000,   6.00000,    304.5115
    162.0000,      12.0000,   6.00000,    289.0155
    166.0000,      12.0000,   6.00000,    280.6078
    170.0000,      12.0000,   6.00000,    250.1108
    174.0000,      12.0000,   6.00000,    225.0294
     84.0000,      24.0000,   3.00000,    162.3953
     88.0000,      24.0000,   3.00000,    157.8421
     92.0000,      24.0000,   3.00000,    159.5510
     96.0000,      24.0000,   3.00000,    173.6683
    100.0000,      24.0000,   3.00000,    200.0975
    104.0000,      24.0000,   3.00000,    232.4938
    108.0000,      24.0000,   3.00000,    264.2602
    112.0000,      24.0000,   3.00000,    289.3900
    116.0000,      24.0000,   3.00000,    311.5517
    120.0000,      24.0000,   3.00000,    316.5414
    124.0000,      24.0000,   3.00000,    312.9209
    128.0000,      24.0000,   3.00000,    303.8537
    132.0000,      24.0000,   3.00000,    290.3943
    136.0000,      24.0000,   3.00000,    284.5625
    140.0000,      24.0000,   3.00000,    285.5218
    144.0000,      24.0000,   3.00000,    294.6273
    148.0000,      24.0000,   3.00000,    291.6706
    152.0000,      24.0000,   3.00000,    299.3763
    156.0000,      24.0000,   3.00000,    302.7532
    160.0000,      24.0000,   3.00000,    294.8733
    164.0000,      24.0000,   3.00000,    277.2489
    168.0000,      24.0000,   3.00000,    258.2080
     90.0000,      20.0000,   4.00000,    153.8269
     94.0000,      20.0000,   4.00000,    158.0700
     98.0000,      20.0000,   4.00000,    175.7897
    102.0000,      20.0000,   4.00000,    207.8298
    106.0000,      20.0000,   4.00000,    245.5850
    110.0000,      20.0000,   4.00000,    284.4118
    114.0000,      20.0000,   4.00000,    312.2728
    118.0000,      20.0000,   4.00000,    327.0680
    122.0000,      20.0000,   4.00000,    322.2625
    126.0000,      20.0000,   4.00000,    313.0517
    130.0000,      20.0000,   4.00000,    296.5446
    134.0000,      20.0000,   4.00000,    283.6344
    138.0000,      20.0000,   4.00000,    276.9717
    142.0000,      20.0000,   4.00000,    284.8113
    146.0000,      20.0000,   4.00000,    293.5171
    150.0000,      20.0000,   4.00000,    293.1741
    154.0000,      20.0000,   4.00000,    302.5603
    158.0000,      20.0000,   4.00000,    304.5513
    162.0000,      20.0000,   4.00000,    290.8192
   5.08
ITERATION 4
MODEL RESISTIVITY
LAYER 1
61,     2.0000
      8.0000,     257.53
     12.0000,     262.65
     16.0000,     276.94
     20.0000,     290.38
     24.0000,     216.48
     28.0000,     232.59
     32.0000,     262.01
     36.0000,     280.99
     40.0000,     263.58
     44.0000,     274.82
     48.0000,     285.30
     52.0000,     267.32
     56.0000,     273.43
     60.0000,     317.88
     64.0000,     329.05
     68.0000,     341.61
     72.0000,     356.41
     76.0000,     356.84
     80.0000,     323.06
     84.0000,     292.77
     88.0000,     267.59
     92.0000,     238.55
     96.0000,     264.46
    100.0000,     319.24
    104.0000,     333.19
    108.0000,     419.15
    112.0000,     473.47
    116.0000,     479.03
    120.0000,     490.80
    124.0000,     432.79
    128.0000,     410.97
    132.0000,     348.91
    136.0000,     344.97
    140.0000,     327.34
    144.0000,     341.33
    148.0000,     405.44
    152.0000,     472.25
    156.0000,     462.05
    160.0000,     342.19
    164.0000,     344.23
    168.0000,     297.37
    172.0000,     251.49
    176.0000,     228.70
    180.0000,     228.35
    184.0000,     254.65
    188.0000,     317.20
    192.0000,     349.81
    196.0000,     315.63
    200.0000,     323.56
    204.0000,     350.98
    208.0000,     366.73
    212.0000,     352.59
    216.0000,     353.08
    220.0000,     344.60
    224.0000,     361.66
    228.0000,     382.71
    232.0000,     429.28
    236.0000,     429.73
    240.0000,     489.14
    244.0000,     547.06
           519.9158
LAYER 2
61,     4.2000
      8.0000,     159.01
     12.0000,     201.96
     16.0000,     252.67
     20.0000,     282.30
     24.0000,     227.94
     28.0000,     234.58
     32.0000,     255.26
     36.0000,     269.56
     40.0000,     296.94
     44.0000,     314.95
     48.0000,     307.47
     52.0000,     267.76
     56.0000,     259.60
     60.0000,     300.29
     64.0000,     316.82
     68.0000,     328.93
     72.0000,     320.51
     76.0000,     315.72
     80.0000,     315.55
     84.0000,     307.13
     88.0000,     290.99
     92.0000,     260.23
     96.0000,     273.75
    100.0000,     316.84
    104.0000,     343.38
    108.0000,     388.29
    112.0000,     442.26
    116.0000,     455.67
    120.0000,     469.12
    124.0000,     444.07
    128.0000,     443.66
    132.0000,     393.19
    136.0000,     403.53
    140.0000,     402.09
    144.0000,     406.17
    148.0000,     431.81
    152.0000,     469.02
    156.0000,     420.42
    160.0000,     291.95
    164.0000,     325.68
    168.0000,     295.99
    172.0000,     259.44
    176.0000,     240.92
    180.0000,     245.48
    184.0000,     270.92
    188.0000,     336.59
    192.0000,     377.84
    196.0000,     354.83
    200.0000,     374.03
    204.0000,     411.04
    208.0000,     439.48
    212.0000,     430.54
    216.0000,     418.10
    220.0000,     399.91
    224.0000,     416.24
    228.0000,     445.08
    232.0000,     489.56
    236.0000,     487.08
    240.0000,     511.29
    244.0000,     507.45
           410.4893
LAYER 3
59,     6.6200
     12.0000,     113.14
     16.0000,     187.72
     20.0000,     253.35
     24.0000,     214.82
     28.0000,     200.52
     32.0000,     205.26
     36.0000,     232.02
     40.0000,     312.37
     44.0000,     351.44
     48.0000,     316.24
     52.0000,     250.32
     56.0000,     230.89
     60.0000,     278.94
     64.0000,     330.39
     68.0000,     349.50
     72.0000,     299.44
     76.0000,     268.27
     80.0000,     279.61
     84.0000,     281.19
     88.0000,     262.58
     92.0000,     229.15
     96.0000,     227.42
    100.0000,     262.90
    104.0000,     311.63
    108.0000,     355.30
    112.0000,     441.87
    116.0000,     496.36
    120.0000,     511.67
    124.0000,     492.03
    128.0000,     488.80
    132.0000,     444.68
    136.0000,     462.32
    140.0000,     476.02
    144.0000,     454.34
    148.0000,     429.12
    152.0000,     447.00
    156.0000,     387.84
    160.0000,     261.36
    164.0000,     351.36
    168.0000,     340.96
    172.0000,     295.59
    176.0000,     278.84
    180.0000,     292.92
    184.0000,     328.89
    188.0000,     412.36
    192.0000,     474.04
    196.0000,     473.50
    200.0000,     515.84
    204.0000,     583.94
    208.0000,     639.60
    212.0000,     635.05
    216.0000,     591.49
    220.0000,     549.72
    224.0000,     567.59
    228.0000,     627.54
    232.0000,     677.10
    236.0000,     667.04
    240.0000,     553.86
           389.4186
LAYER 4
57,     9.2820
     16.0000,     107.36
     20.0000,     208.96
     24.0000,     182.24
     28.0000,     153.25
     32.0000,     145.31
     36.0000,     173.84
     40.0000,     263.32
     44.0000,     317.50
     48.0000,     282.14
     52.0000,     219.39
     56.0000,     206.22
     60.0000,     272.85
     64.0000,     374.40
     68.0000,     414.19
     72.0000,     319.23
     76.0000,     250.33
     80.0000,     244.65
     84.0000,     235.25
     88.0000,     207.94
     92.0000,     176.83
     96.0000,     172.49
    100.0000,     198.96
    104.0000,     246.43
    108.0000,     300.27
    112.0000,     424.34
    116.0000,     535.76
    120.0000,     555.99
    124.0000,     504.63
    128.0000,     463.41
    132.0000,     408.79
    136.0000,     410.14
    140.0000,     410.79
    144.0000,     370.37
    148.0000,     334.34
    152.0000,     363.13
    156.0000,     333.93
    160.0000,     234.27
    164.0000,     396.52
    168.0000,     409.49
    172.0000,     337.85
    176.0000,     313.17
    180.0000,     331.46
    184.0000,     373.91
    188.0000,     466.66
    192.0000,     546.58
    196.0000,     581.12
    200.0000,     668.17
    204.0000,     801.54
    208.0000,     914.65
    212.0000,     926.08
    216.0000,     852.41
    220.0000,     789.58
    224.0000,     812.75
    228.0000,     890.93
    232.0000,     844.81
    236.0000,     759.45
           430.4261
LAYER 5
53,    12.2102
     24.0000,     119.45
     28.0000,     105.74
     32.0000,      95.88
     36.0000,     105.71
     40.0000,     141.10
     44.0000,     179.30
     48.0000,     190.39
     52.0000,     189.17
     56.0000,     213.37
     60.0000,     300.35
     64.0000,     437.95
     68.0000,     509.58
     72.0000,     421.93
     76.0000,     323.26
     80.0000,     276.49
     84.0000,     239.82
     88.0000,     201.56
     92.0000,     172.61
     96.0000,     163.11
    100.0000,     168.28
    104.0000,     190.51
    108.0000,     241.64
    112.0000,     361.65
    116.0000,     505.69
    120.0000,     552.90
    124.0000,     473.72
    128.0000,     361.18
    132.0000,     264.06
    136.0000,     207.87
    140.0000,     178.14
    144.0000,     168.18
    148.0000,     187.90
    152.0000,     247.84
    156.0000,     274.54
    160.0000,     257.66
    164.0000,     415.59
    168.0000,     448.50
    172.0000,     361.07
    176.0000,     307.35
    180.0000,     295.58
    184.0000,     305.57
    188.0000,     339.97
    192.0000,     378.33
    196.0000,     414.20
    200.0000,     480.92
    204.0000,     595.49
    208.0000,     741.82
    212.0000,     881.11
    216.0000,     988.25
    220.0000,     1049.1
    224.0000,     1032.5
    228.0000,     904.48
           525.3309
LAYER 6
49,    15.4312
     32.0000,     107.26
     36.0000,     108.09
     40.0000,     125.00
     44.0000,     153.46
     48.0000,     179.24
     52.0000,     205.54
     56.0000,     245.92
     60.0000,     322.13
     64.0000,     425.29
     68.0000,     491.46
     72.0000,     467.41
     76.0000,     411.65
     80.0000,     372.32
     84.0000,     338.89
     88.0000,     302.72
     92.0000,     268.40
     96.0000,     242.17
    100.0000,     222.61
    104.0000,     219.54
    108.0000,     251.09
    112.0000,     338.56
    116.0000,     459.37
    120.0000,     530.42
    124.0000,     494.01
    128.0000,     393.85
    132.0000,     293.07
    136.0000,     225.27
    140.0000,     190.50
    144.0000,     186.15
    148.0000,     215.04
    152.0000,     272.25
    156.0000,     309.14
    160.0000,     326.42
    164.0000,     417.48
    168.0000,     425.59
    172.0000,     347.28
    176.0000,     280.32
    180.0000,     243.31
    184.0000,     225.37
    188.0000,     220.56
    192.0000,     220.89
    196.0000,     225.67
    200.0000,     244.42
    204.0000,     286.43
    208.0000,     359.82
    212.0000,     461.84
    216.0000,     594.67
    220.0000,     676.08
           662.8413
LAYER 7
45,    18.9743
     40.0000,     133.83
     44.0000,     166.78
     48.0000,     194.78
     52.0000,     226.26
     56.0000,     261.22
     60.0000,     310.02
     64.0000,     364.82
     68.0000,     405.62
     72.0000,     414.42
     76.0000,     405.07
     80.0000,     395.37
     84.0000,     383.10
     88.0000,     361.77
     92.0000,     330.53
     96.0000,     294.36
    100.0000,     260.77
    104.0000,     244.41
    108.0000,     261.07
    112.0000,     321.50
    116.0000,     415.41
    120.0000,     498.70
    124.0000,     520.08
    128.0000,     475.43
    132.0000,     402.31
    136.0000,     339.37
    140.0000,     303.20
    144.0000,     298.41
    148.0000,     323.98
    152.0000,     365.41
    156.0000,     390.69
    160.0000,     401.87
    164.0000,     425.75
    168.0000,     401.44
    172.0000,     332.33
    176.0000,     266.33
    180.0000,     220.13
    184.0000,     190.56
    188.0000,     171.67
    192.0000,     158.50
    196.0000,     151.53
    200.0000,     154.86
    204.0000,     171.21
    208.0000,     206.39
    212.0000,     266.75
           399.5159
LAYER 8
41,    22.8718
     48.0000,     200.98
     52.0000,     229.75
     56.0000,     251.02
     60.0000,     270.82
     64.0000,     289.70
     68.0000,     306.81
     72.0000,     315.05
     76.0000,     316.25
     80.0000,     315.82
     84.0000,     311.98
     88.0000,     300.78
     92.0000,     280.80
     96.0000,     255.82
    100.0000,     233.60
    104.0000,     224.78
    108.0000,     239.50
    112.0000,     284.43
    116.0000,     356.89
    120.0000,     437.94
    124.0000,     496.87
    128.0000,     514.24
    132.0000,     496.71
    136.0000,     467.33
    140.0000,     445.91
    144.0000,     442.07
    148.0000,     454.27
    152.0000,     468.77
    156.0000,     467.85
    160.0000,     452.17
    164.0000,     429.01
    168.0000,     383.98
    172.0000,     322.89
    176.0000,     264.70
    180.0000,     219.12
    184.0000,     187.17
    188.0000,     164.82
    192.0000,     146.82
    196.0000,     135.10
    200.0000,     133.39
    204.0000,     142.06
           168.8072
LAYER 9
35,    27.1590
     60.0000,     228.17
     64.0000,     226.34
     68.0000,     228.59
     72.0000,     229.39
     76.0000,     224.31
     80.0000,     219.23
     84.0000,     213.29
     88.0000,     205.06
     92.0000,     194.05
     96.0000,     182.83
    100.0000,     175.64
    104.0000,     177.76
    108.0000,     194.57
    112.0000,     230.38
    116.0000,     285.84
    120.0000,     354.61
    124.0000,     422.66
    128.0000,     475.16
    132.0000,     505.81
    136.0000,     519.55
    140.0000,     525.62
    144.0000,     530.15
    148.0000,     532.30
    152.0000,     524.88
    156.0000,     501.36
    160.0000,     464.23
    164.0000,     419.63
    168.0000,     368.98
    172.0000,     317.64
    176.0000,     269.87
    180.0000,     228.59
    184.0000,     198.70
    188.0000,     180.18
    192.0000,     162.92
           142.1289
LAYER 10
29,    31.8749
     72.0000,     180.96
     76.0000,     162.01
     80.0000,     152.89
     84.0000,     144.63
     88.0000,     137.82
     92.0000,     131.26
     96.0000,     127.12
    100.0000,     127.22
    104.0000,     134.04
    108.0000,     150.41
    112.0000,     178.98
    116.0000,     221.21
    120.0000,     275.73
    124.0000,     337.22
    128.0000,     397.75
    132.0000,     450.18
    136.0000,     491.06
    140.0000,     519.80
    144.0000,     536.05
    148.0000,     537.90
    152.0000,     522.77
    156.0000,     490.79
    160.0000,     447.14
    164.0000,     400.08
    168.0000,     353.03
    172.0000,     314.34
    176.0000,     277.98
    180.0000,     245.58
           206.0579
LAYER 11
25,    37.0623
     80.0000,     117.69
     84.0000,     106.34
     88.0000,     100.33
     92.0000,      96.49
     96.0000,      95.23
    100.0000,      97.59
    104.0000,     105.05
    108.0000,     119.49
    112.0000,     142.61
    116.0000,     175.87
    120.0000,     219.62
    124.0000,     272.17
    128.0000,     329.63
    132.0000,     386.63
    136.0000,     437.69
    140.0000,     477.75
    144.0000,     502.29
    148.0000,     507.72
    152.0000,     493.01
    156.0000,     461.61
    160.0000,     419.08
    164.0000,     379.49
    168.0000,     343.81
    172.0000,     316.40
           287.2970
LAYER 12
21, 
     88.0000,      82.91
     92.0000,      80.58
     96.0000,      80.35
    100.0000,      83.11
    104.0000,      89.65
    108.0000,     102.86
    112.0000,     123.13
    116.0000,     152.03
    120.0000,     190.53
    124.0000,     238.24
    128.0000,     292.91
    132.0000,     350.29
    136.0000,     404.70
    140.0000,     449.56
    144.0000,     478.41
    148.0000,     486.19
    152.0000,     471.29
    156.0000,     442.42
    160.0000,     404.65
    164.0000,     366.96
           335.4565
CALCULATED APPARENT RESISTIVITY
      6.0000,       4.0000,   1.00000,    211.4691
     10.0000,       4.0000,   1.00000,    218.4070
     14.0000,       4.0000,   1.00000,    225.2888
     18.0000,       4.0000,   1.00000,    251.3066
     22.0000,       4.0000,   1.00000,    219.7677
     26.0000,       4.0000,   1.00000,    240.8035
     30.0000,       4.0000,   1.00000,    243.9817
     34.0000,       4.0000,   1.00000,    264.3058
     38.0000,       4.0000,   1.00000,    266.6044
     42.0000,       4.0000,   1.00000,    277.1632
     46.0000,       4.0000,   1.00000,    281.6975
     50.0000,       4.0000,   1.00000,    276.2511
     54.0000,       4.0000,   1.00000,    278.4521
     58.0000,       4.0000,   1.00000,    303.0856
     62.0000,       4.0000,   1.00000,    311.8084
     66.0000,       4.0000,   1.00000,    322.1320
     70.0000,       4.0000,   1.00000,    324.0689
     74.0000,       4.0000,   1.00000,    322.4576
     78.0000,       4.0000,   1.00000,    301.7814
     82.0000,       4.0000,   1.00000,    288.0509
     86.0000,       4.0000,   1.00000,    278.2329
     90.0000,       4.0000,   1.00000,    261.6723
     94.0000,       4.0000,   1.00000,    274.7906
     98.0000,       4.0000,   1.00000,    313.3329
    102.0000,       4.0000,   1.00000,    326.4011
    106.0000,       4.0000,   1.00000,    389.8823
    110.0000,       4.0000,   1.00000,    427.4160
    114.0000,       4.0000,   1.00000,    437.2930
    118.0000,       4.0000,   1.00000,    462.8604
    122.0000,       4.0000,   1.00000,    428.6015
    126.0000,       4.0000,   1.00000,    432.6318
    130.0000,       4.0000,   1.00000,    383.0786
    134.0000,       4.0000,   1.00000,    391.6783
    138.0000,       4.0000,   1.00000,    377.3495
    142.0000,       4.0000,   1.00000,    386.8618
    146.0000,       4.0000,   1.00000,    403.4200
    150.0000,       4.0000,   1.00000,    396.9389
    154.0000,       4.0000,   1.00000,    401.0235
    158.0000,       4.0000,   1.00000,    330.9822
    162.0000,       4.0000,   1.00000,    333.3261
    166.0000,       4.0000,   1.00000,    294.3902
    170.0000,       4.0000,   1.00000,    275.6674
    174.0000,       4.0000,   1.00000,    260.0660
    178.0000,       4.0000,   1.00000,    267.8893
    182.0000,       4.0000,   1.00000,    286.8783
    186.0000,       4.0000,   1.00000,    318.6327
    190.0000,       4.0000,   1.00000,    353.3763
    194.0000,       4.0000,   1.00000,    353.2574
    198.0000,       4.0000,   1.00000,    375.6023
    202.0000,       4.0000,   1.00000,    393.3666
    206.0000,       4.0000,   1.00000,    409.2911
    210.0000,       4.0000,   1.00000,    402.3815
    214.0000,       4.0000,   1.00000,    413.1128
    218.0000,       4.0000,   1.00000,    404.2496
    222.0000,       4.0000,   1.00000,    423.1405
    226.0000,       4.0000,   1.00000,    431.8811
    230.0000,       4.0000,   1.00000,    469.7912
    234.0000,       4.0000,   1.00000,    464.5637
    238.0000,       4.0000,   1.00000,    487.5796
    242.0000,       4.0000,   1.00000,    497.9438
    246.0000,       4.0000,   1.00000,    471.8668
     10.0000,       4.0000,   2.00000,    175.1238
     14.0000,       4.0000,   2.00000,    199.3055
     18.0000,       4.0000,   2.00000,    225.3052
     22.0000,       4.0000,   2.00000,    190.5627
     26.0000,       4.0000,   2.00000,    212.4116
     30.0000,       4.0000,   2.00000,    244.3811
     34.0000,       4.0000,   2.00000,    254.2729
     38.0000,       4.0000,   2.00000,    246.1685
     42.0000,       4.0000,   2.00000,    259.8161
     46.0000,       4.0000,   2.00000,    280.0994
     50.0000,       4.0000,   2.00000,    271.0757
     54.0000,       4.0000,   2.00000,    274.8884
     58.0000,       4.0000,   2.00000,    304.4216
     62.0000,       4.0000,   2.00000,    302.5378
     66.0000,       4.0000,   2.00000,    297.9665
     70.0000,       4.0000,   2.00000,    308.3250
     74.0000,       4.0000,   2.00000,    310.8475
     78.0000,       4.0000,   2.00000,    289.3704
     82.0000,       4.0000,   2.00000,    283.1603
     86.0000,       4.0000,   2.00000,    278.2419
     90.0000,       4.0000,   2.00000,    255.2741
     94.0000,       4.0000,   2.00000,    277.4473
     98.0000,       4.0000,   2.00000,    313.0539
    102.0000,       4.0000,   2.00000,    310.0328
    106.0000,       4.0000,   2.00000,    367.6300
    110.0000,       4.0000,   2.00000,    406.5444
    114.0000,       4.0000,   2.00000,    408.4959
    118.0000,       4.0000,   2.00000,    430.9798
    122.0000,       4.0000,   2.00000,    427.3511
    126.0000,       4.0000,   2.00000,    433.8641
    130.0000,       4.0000,   2.00000,    397.1749
    134.0000,       4.0000,   2.00000,    407.5227
    138.0000,       4.0000,   2.00000,    393.2841
    142.0000,       4.0000,   2.00000,    374.1808
    146.0000,       4.0000,   2.00000,    372.9453
    150.0000,       4.0000,   2.00000,    392.3489
    154.0000,       4.0000,   2.00000,    379.3935
    158.0000,       4.0000,   2.00000,    307.1453
    162.0000,       4.0000,   2.00000,    334.0382
    166.0000,       4.0000,   2.00000,    321.2298
    170.0000,       4.0000,   2.00000,    292.5622
    174.0000,       4.0000,   2.00000,    287.9223
    178.0000,       4.0000,   2.00000,    296.9154
    182.0000,       4.0000,   2.00000,    309.0053
    186.0000,       4.0000,   2.00000,    352.0655
    190.0000,       4.0000,   2.00000,    389.5617
    194.0000,       4.0000,   2.00000,    375.2290
    198.0000,       4.0000,   2.00000,    401.3458
    202.0000,       4.0000,   2.00000,    446.2775
    206.0000,       4.0000,   2.00000,    461.6558
    210.0000,       4.0000,   2.00000,    454.2374
    214.0000,       4.0000,   2.00000,    469.3779
    218.0000,       4.0000,   2.00000,    467.5922
    222.0000,       4.0000,   2.00000,    477.0614
    226.0000,       4.0000,   2.00000,    491.0545
    230.0000,       4.0000,   2.00000,    509.5984
    234.0000,       4.0000,   2.00000,    474.1691
    238.0000,       4.0000,   2.00000,    491.6907
    242.0000,       4.0000,   2.00000,    502.5819
     14.0000,       4.0000,   3.00000,    183.8842
     18.0000,       4.0000,   3.00000,    203.8670
     22.0000,       4.0000,   3.00000,    166.5286
     26.0000,       4.0000,   3.00000,    187.8876
     30.0000,       4.0000,   3.00000,    217.8486
     34.0000,       4.0000,   3.00000,    240.0245
     38.0000,       4.0000,   3.00000,    231.3153
     42.0000,       4.0000,   3.00000,    246.3917
     46.0000,       4.0000,   3.00000,    261.0065
     50.0000,       4.0000,   3.00000,    258.2627
     54.0000,       4.0000,   3.00000,    262.9713
     58.0000,       4.0000,   3.00000,    292.5478
     62.0000,       4.0000,   3.00000,    293.3103
     66.0000,       4.0000,   3.00000,    290.0229
     70.0000,       4.0000,   3.00000,    290.5893
     74.0000,       4.0000,   3.00000,    296.6533
     78.0000,       4.0000,   3.00000,    288.3146
     82.0000,       4.0000,   3.00000,    282.1119
     86.0000,       4.0000,   3.00000,    269.4001
     90.0000,       4.0000,   3.00000,    251.9039
     94.0000,       4.0000,   3.00000,    269.5849
     98.0000,       4.0000,   3.00000,    304.0779
    102.0000,       4.0000,   3.00000,    305.8871
    106.0000,       4.0000,   3.00000,    348.2113
    110.0000,       4.0000,   3.00000,    382.1549
    114.0000,       4.0000,   3.00000,    384.0133
    118.0000,       4.0000,   3.00000,    405.5948
    122.0000,       4.0000,   3.00000,    398.2988
    126.0000,       4.0000,   3.00000,    418.8827
    130.0000,       4.0000,   3.00000,    384.3510
    134.0000,       4.0000,   3.00000,    397.1541
    138.0000,       4.0000,   3.00000,    369.0807
    142.0000,       4.0000,   3.00000,    347.7332
    146.0000,       4.0000,   3.00000,    363.3489
    150.0000,       4.0000,   3.00000,    385.0431
    154.0000,       4.0000,   3.00000,    371.0134
    158.0000,       4.0000,   3.00000,    296.6917
    162.0000,       4.0000,   3.00000,    335.5986
    166.0000,       4.0000,   3.00000,    332.7625
    170.0000,       4.0000,   3.00000,    315.0593
    174.0000,       4.0000,   3.00000,    294.0217
    178.0000,       4.0000,   3.00000,    303.2391
    182.0000,       4.0000,   3.00000,    329.2328
    186.0000,       4.0000,   3.00000,    381.1149
    190.0000,       4.0000,   3.00000,    412.2200
    194.0000,       4.0000,   3.00000,    384.0421
    198.0000,       4.0000,   3.00000,    406.5733
    202.0000,       4.0000,   3.00000,    455.1248
    206.0000,       4.0000,   3.00000,    493.9340
    210.0000,       4.0000,   3.00000,    483.0268
    214.0000,       4.0000,   3.00000,    492.5933
    218.0000,       4.0000,   3.00000,    482.2683
    222.0000,       4.0000,   3.00000,    504.2724
    226.0000,       4.0000,   3.00000,    508.2740
    230.0000,       4.0000,   3.00000,    519.2874
    234.0000,       4.0000,   3.00000,    484.1133
    238.0000,       4.0000,   3.00000,    497.9983
     18.0000,      12.0000,   1.00000,    174.6986
     22.0000,      12.0000,   1.00000,    177.7971
     26.0000,      12.0000,   1.00000,    180.4510
     30.0000,      12.0000,   1.00000,    199.9460
     34.0000,      12.0000,   1.00000,    218.3335
     38.0000,      12.0000,   1.00000,    236.9558
     42.0000,      12.0000,   1.00000,    237.6642
     46.0000,      12.0000,   1.00000,    241.6669
     50.0000,      12.0000,   1.00000,    248.8022
     54.0000,      12.0000,   1.00000,    261.9888
     58.0000,      12.0000,   1.00000,    269.6445
     62.0000,      12.0000,   1.00000,    279.5391
     66.0000,      12.0000,   1.00000,    281.9601
     70.0000,      12.0000,   1.00000,    281.6726
     74.0000,      12.0000,   1.00000,    284.1492
     78.0000,      12.0000,   1.00000,    288.2247
     82.0000,      12.0000,   1.00000,    279.2210
     86.0000,      12.0000,   1.00000,    269.2171
     90.0000,      12.0000,   1.00000,    265.8966
     94.0000,      12.0000,   1.00000,    276.7231
     98.0000,      12.0000,   1.00000,    293.9217
    102.0000,      12.0000,   1.00000,    320.4090
    106.0000,      12.0000,   1.00000,    343.8669
    110.0000,      12.0000,   1.00000,    354.8680
    114.0000,      12.0000,   1.00000,    371.3450
    118.0000,      12.0000,   1.00000,    374.7628
    122.0000,      12.0000,   1.00000,    380.7777
    126.0000,      12.0000,   1.00000,    378.3376
    130.0000,      12.0000,   1.00000,    384.6047
    134.0000,      12.0000,   1.00000,    363.2864
    138.0000,      12.0000,   1.00000,    349.9379
    142.0000,      12.0000,   1.00000,    351.6462
    146.0000,      12.0000,   1.00000,    363.5630
    150.0000,      12.0000,   1.00000,    366.9688
    154.0000,      12.0000,   1.00000,    352.2643
    158.0000,      12.0000,   1.00000,    343.2551
    162.0000,      12.0000,   1.00000,    323.3707
    166.0000,      12.0000,   1.00000,    329.5104
    170.0000,      12.0000,   1.00000,    319.4532
    174.0000,      12.0000,   1.00000,    308.3246
    178.0000,      12.0000,   1.00000,    311.9307
    182.0000,      12.0000,   1.00000,    351.1870
    186.0000,      12.0000,   1.00000,    388.5927
    190.0000,      12.0000,   1.00000,    398.1198
    194.0000,      12.0000,   1.00000,    402.7333
    198.0000,      12.0000,   1.00000,    410.6841
    202.0000,      12.0000,   1.00000,    441.2820
    206.0000,      12.0000,   1.00000,    468.7152
    210.0000,      12.0000,   1.00000,    487.0156
    214.0000,      12.0000,   1.00000,    473.7110
    218.0000,      12.0000,   1.00000,    478.9600
    222.0000,      12.0000,   1.00000,    483.7356
    226.0000,      12.0000,   1.00000,    494.8963
    230.0000,      12.0000,   1.00000,    494.3085
    234.0000,      12.0000,   1.00000,    499.5222
     18.0000,       4.0000,   4.00000,    193.4970
     22.0000,       4.0000,   4.00000,    156.7172
     26.0000,       4.0000,   4.00000,    170.5140
     30.0000,       4.0000,   4.00000,    190.8493
     34.0000,       4.0000,   4.00000,    216.7023
     38.0000,       4.0000,   4.00000,    229.3689
     42.0000,       4.0000,   4.00000,    239.0989
     46.0000,       4.0000,   4.00000,    246.7385
     50.0000,       4.0000,   4.00000,    237.2007
     54.0000,       4.0000,   4.00000,    243.1860
     58.0000,       4.0000,   4.00000,    273.6438
     62.0000,       4.0000,   4.00000,    282.8610
     66.0000,       4.0000,   4.00000,    285.8941
     70.0000,       4.0000,   4.00000,    283.6653
     74.0000,       4.0000,   4.00000,    287.3925
     78.0000,       4.0000,   4.00000,    283.4104
     82.0000,       4.0000,   4.00000,    278.3516
     86.0000,       4.0000,   4.00000,    269.8471
     90.0000,       4.0000,   4.00000,    245.3406
     94.0000,       4.0000,   4.00000,    260.6918
     98.0000,       4.0000,   4.00000,    296.2383
    102.0000,       4.0000,   4.00000,    294.3287
    106.0000,       4.0000,   4.00000,    340.8687
    110.0000,       4.0000,   4.00000,    363.9909
    114.0000,       4.0000,   4.00000,    368.9645
    118.0000,       4.0000,   4.00000,    389.8022
    122.0000,       4.0000,   4.00000,    372.7430
    126.0000,       4.0000,   4.00000,    389.9895
    130.0000,       4.0000,   4.00000,    359.1908
    134.0000,       4.0000,   4.00000,    364.4146
    138.0000,       4.0000,   4.00000,    340.5088
    142.0000,       4.0000,   4.00000,    338.2637
    146.0000,       4.0000,   4.00000,    358.3066
    150.0000,       4.0000,   4.00000,    376.8957
    154.0000,       4.0000,   4.00000,    370.6144
    158.0000,       4.0000,   4.00000,    300.0600
    162.0000,       4.0000,   4.00000,    342.1141
    166.0000,       4.0000,   4.00000,    336.8013
    170.0000,       4.0000,   4.00000,    315.4417
    174.0000,       4.0000,   4.00000,    296.8580
    178.0000,       4.0000,   4.00000,    303.2140
    182.0000,       4.0000,   4.00000,    337.9157
    186.0000,       4.0000,   4.00000,    394.1837
    190.0000,       4.0000,   4.00000,    422.3766
    194.0000,       4.0000,   4.00000,    389.4231
    198.0000,       4.0000,   4.00000,    405.0147
    202.0000,       4.0000,   4.00000,    450.8522
    206.0000,       4.0000,   4.00000,    489.5219
    210.0000,       4.0000,   4.00000,    488.5367
    214.0000,       4.0000,   4.00000,    485.0518
    218.0000,       4.0000,   4.00000,    471.3125
    222.0000,       4.0000,   4.00000,    487.4041
    226.0000,       4.0000,   4.00000,    495.8799
    230.0000,       4.0000,   4.00000,    521.7264
    234.0000,       4.0000,   4.00000,    491.4398
     24.0000,      16.0000,   1.00000,    172.5296
     28.0000,      16.0000,   1.00000,    176.0925
     32.0000,      16.0000,   1.00000,    192.6943
     36.0000,      16.0000,   1.00000,    209.2648
     40.0000,      16.0000,   1.00000,    223.8607
     44.0000,      16.0000,   1.00000,    228.4875
     48.0000,      16.0000,   1.00000,    224.9763
     52.0000,      16.0000,   1.00000,    230.4641
     56.0000,      16.0000,   1.00000,    237.9653
     60.0000,      16.0000,   1.00000,    249.7328
     64.0000,      16.0000,   1.00000,    262.4004
     68.0000,      16.0000,   1.00000,    275.4263
     72.0000,      16.0000,   1.00000,    282.2473
     76.0000,      16.0000,   1.00000,    278.2169
     80.0000,      16.0000,   1.00000,    273.7667
     84.0000,      16.0000,   1.00000,    265.2067
     88.0000,      16.0000,   1.00000,    262.0069
     92.0000,      16.0000,   1.00000,    267.8467
     96.0000,      16.0000,   1.00000,    269.7419
    100.0000,      16.0000,   1.00000,    295.2953
    104.0000,      16.0000,   1.00000,    319.9842
    108.0000,      16.0000,   1.00000,    339.1354
    112.0000,      16.0000,   1.00000,    358.2209
    116.0000,      16.0000,   1.00000,    358.9739
    120.0000,      16.0000,   1.00000,    359.1795
    124.0000,      16.0000,   1.00000,    351.3005
    128.0000,      16.0000,   1.00000,    334.1910
    132.0000,      16.0000,   1.00000,    323.0298
    136.0000,      16.0000,   1.00000,    324.3653
    140.0000,      16.0000,   1.00000,    334.3761
    144.0000,      16.0000,   1.00000,    346.8889
    148.0000,      16.0000,   1.00000,    357.5456
    152.0000,      16.0000,   1.00000,    357.8795
    156.0000,      16.0000,   1.00000,    361.9497
    160.0000,      16.0000,   1.00000,    352.8024
    164.0000,      16.0000,   1.00000,    325.3760
    168.0000,      16.0000,   1.00000,    314.9576
    172.0000,      16.0000,   1.00000,    309.1877
    176.0000,      16.0000,   1.00000,    317.3243
    180.0000,      16.0000,   1.00000,    341.8426
    184.0000,      16.0000,   1.00000,    366.7427
    188.0000,      16.0000,   1.00000,    388.5551
    192.0000,      16.0000,   1.00000,    406.3342
    196.0000,      16.0000,   1.00000,    421.2674
    200.0000,      16.0000,   1.00000,    427.8521
    204.0000,      16.0000,   1.00000,    435.7773
    208.0000,      16.0000,   1.00000,    439.2112
    212.0000,      16.0000,   1.00000,    443.3840
    216.0000,      16.0000,   1.00000,    443.8365
    220.0000,      16.0000,   1.00000,    438.2034
    224.0000,      16.0000,   1.00000,    449.7934
    228.0000,      16.0000,   1.00000,    465.2705
     22.0000,       4.0000,   5.00000,    151.6173
     26.0000,       4.0000,   5.00000,    159.2421
     30.0000,       4.0000,   5.00000,    177.5810
     34.0000,       4.0000,   5.00000,    203.8399
     38.0000,       4.0000,   5.00000,    216.4630
     42.0000,       4.0000,   5.00000,    236.4570
     46.0000,       4.0000,   5.00000,    236.4768
     50.0000,       4.0000,   5.00000,    218.5862
     54.0000,       4.0000,   5.00000,    220.2324
     58.0000,       4.0000,   5.00000,    256.2994
     62.0000,       4.0000,   5.00000,    270.0652
     66.0000,       4.0000,   5.00000,    278.2388
     70.0000,       4.0000,   5.00000,    285.8217
     74.0000,       4.0000,   5.00000,    286.9241
     78.0000,       4.0000,   5.00000,    273.6340
     82.0000,       4.0000,   5.00000,    274.2083
     86.0000,       4.0000,   5.00000,    265.0182
     90.0000,       4.0000,   5.00000,    238.5129
     94.0000,       4.0000,   5.00000,    251.7897
     98.0000,       4.0000,   5.00000,    282.9432
    102.0000,       4.0000,   5.00000,    283.7399
    106.0000,       4.0000,   5.00000,    327.8160
    110.0000,       4.0000,   5.00000,    364.2879
    114.0000,       4.0000,   5.00000,    363.8536
    118.0000,       4.0000,   5.00000,    379.3232
    122.0000,       4.0000,   5.00000,    362.7228
    126.0000,       4.0000,   5.00000,    362.7236
    130.0000,       4.0000,   5.00000,    322.8981
    134.0000,       4.0000,   5.00000,    329.6259
    138.0000,       4.0000,   5.00000,    325.1759
    142.0000,       4.0000,   5.00000,    326.9886
    146.0000,       4.0000,   5.00000,    347.9557
    150.0000,       4.0000,   5.00000,    379.5758
    154.0000,       4.0000,   5.00000,    374.8922
    158.0000,       4.0000,   5.00000,    307.1247
    162.0000,       4.0000,   5.00000,    352.9376
    166.0000,       4.0000,   5.00000,    336.8120
    170.0000,       4.0000,   5.00000,    305.0932
    174.0000,       4.0000,   5.00000,    293.1456
    178.0000,       4.0000,   5.00000,    308.2216
    182.0000,       4.0000,   5.00000,    332.2742
    186.0000,       4.0000,   5.00000,    390.5210
    190.0000,       4.0000,   5.00000,    425.5346
    194.0000,       4.0000,   5.00000,    390.5778
    198.0000,       4.0000,   5.00000,    405.4050
    202.0000,       4.0000,   5.00000,    443.9388
    206.0000,       4.0000,   5.00000,    469.9566
    210.0000,       4.0000,   5.00000,    457.5331
    214.0000,       4.0000,   5.00000,    465.4169
    218.0000,       4.0000,   5.00000,    443.0738
    222.0000,       4.0000,   5.00000,    451.0187
    226.0000,       4.0000,   5.00000,    472.6280
    230.0000,       4.0000,   5.00000,    511.1094
     26.0000,       4.0000,   6.00000,    155.9829
     30.0000,       4.0000,   6.00000,    174.5217
     34.0000,       4.0000,   6.00000,    196.5426
     38.0000,       4.0000,   6.00000,    205.6180
     42.0000,       4.0000,   6.00000,    221.5334
     46.0000,       4.0000,   6.00000,    227.1441
     50.0000,       4.0000,   6.00000,    205.0312
     54.0000,       4.0000,   6.00000,    205.3901
     58.0000,       4.0000,   6.00000,    239.4757
     62.0000,       4.0000,   6.00000,    258.1470
     66.0000,       4.0000,   6.00000,    273.9210
     70.0000,       4.0000,   6.00000,    283.8016
     74.0000,       4.0000,   6.00000,    285.8853
     78.0000,       4.0000,   6.00000,    273.3350
     82.0000,       4.0000,   6.00000,    264.1950
     86.0000,       4.0000,   6.00000,    253.3062
     90.0000,       4.0000,   6.00000,    228.8767
     94.0000,       4.0000,   6.00000,    238.8800
     98.0000,       4.0000,   6.00000,    269.4742
    102.0000,       4.0000,   6.00000,    269.9377
    106.0000,       4.0000,   6.00000,    321.9755
    110.0000,       4.0000,   6.00000,    361.6814
    114.0000,       4.0000,   6.00000,    369.5418
    118.0000,       4.0000,   6.00000,    382.5199
    122.0000,       4.0000,   6.00000,    353.4574
    126.0000,       4.0000,   6.00000,    344.6183
    130.0000,       4.0000,   6.00000,    293.5688
    134.0000,       4.0000,   6.00000,    308.7285
    138.0000,       4.0000,   6.00000,    305.1913
    142.0000,       4.0000,   6.00000,    309.2373
    146.0000,       4.0000,   6.00000,    340.9281
    150.0000,       4.0000,   6.00000,    379.9834
    154.0000,       4.0000,   6.00000,    384.8509
    158.0000,       4.0000,   6.00000,    313.0486
    162.0000,       4.0000,   6.00000,    358.1927
    166.0000,       4.0000,   6.00000,    336.0952
    170.0000,       4.0000,   6.00000,    303.0948
    174.0000,       4.0000,   6.00000,    286.9752
    178.0000,       4.0000,   6.00000,    300.3703
    182.0000,       4.0000,   6.00000,    328.1960
    186.0000,       4.0000,   6.00000,    379.2705
    190.0000,       4.0000,   6.00000,    417.5861
    194.0000,       4.0000,   6.00000,    389.7727
    198.0000,       4.0000,   6.00000,    403.1160
    202.0000,       4.0000,   6.00000,    434.5866
    206.0000,       4.0000,   6.00000,    444.7224
    210.0000,       4.0000,   6.00000,    425.4952
    214.0000,       4.0000,   6.00000,    424.6661
    218.0000,       4.0000,   6.00000,    409.9442
    222.0000,       4.0000,   6.00000,    425.2115
    226.0000,       4.0000,   6.00000,    444.8263
     30.0000,      20.0000,   1.00000,    182.4026
     34.0000,      20.0000,   1.00000,    193.5821
     38.0000,      20.0000,   1.00000,    201.2271
     42.0000,      20.0000,   1.00000,    201.8779
     46.0000,      20.0000,   1.00000,    203.9539
     50.0000,      20.0000,   1.00000,    217.0963
     54.0000,      20.0000,   1.00000,    220.8390
     58.0000,      20.0000,   1.00000,    225.1080
     62.0000,      20.0000,   1.00000,    239.5183
     66.0000,      20.0000,   1.00000,    259.2606
     70.0000,      20.0000,   1.00000,    268.4876
     74.0000,      20.0000,   1.00000,    275.6381
     78.0000,      20.0000,   1.00000,    272.3719
     82.0000,      20.0000,   1.00000,    256.7082
     86.0000,      20.0000,   1.00000,    246.6657
     90.0000,      20.0000,   1.00000,    249.9295
     94.0000,      20.0000,   1.00000,    253.7273
     98.0000,      20.0000,   1.00000,    266.6791
    102.0000,      20.0000,   1.00000,    296.5440
    106.0000,      20.0000,   1.00000,    321.9333
    110.0000,      20.0000,   1.00000,    343.7310
    114.0000,      20.0000,   1.00000,    359.1591
    118.0000,      20.0000,   1.00000,    360.5948
    122.0000,      20.0000,   1.00000,    336.9334
    126.0000,      20.0000,   1.00000,    316.5512
    130.0000,      20.0000,   1.00000,    307.1955
    134.0000,      20.0000,   1.00000,    297.6093
    138.0000,      20.0000,   1.00000,    299.3245
    142.0000,      20.0000,   1.00000,    321.5810
    146.0000,      20.0000,   1.00000,    340.5966
    150.0000,      20.0000,   1.00000,    349.4781
    154.0000,      20.0000,   1.00000,    365.8726
    158.0000,      20.0000,   1.00000,    366.2748
    162.0000,      20.0000,   1.00000,    340.6344
    166.0000,      20.0000,   1.00000,    317.3190
    170.0000,      20.0000,   1.00000,    316.6071
    174.0000,      20.0000,   1.00000,    312.8472
    178.0000,      20.0000,   1.00000,    323.6405
    182.0000,      20.0000,   1.00000,    348.7787
    186.0000,      20.0000,   1.00000,    366.5065
    190.0000,      20.0000,   1.00000,    384.2047
    194.0000,      20.0000,   1.00000,    412.9745
    198.0000,      20.0000,   1.00000,    426.8818
    202.0000,      20.0000,   1.00000,    413.6116
    206.0000,      20.0000,   1.00000,    407.7247
    210.0000,      20.0000,   1.00000,    396.9272
    214.0000,      20.0000,   1.00000,    389.2247
    218.0000,      20.0000,   1.00000,    396.6691
    222.0000,      20.0000,   1.00000,    415.0275
     30.0000,       4.0000,   7.00000,    172.6540
     34.0000,       4.0000,   7.00000,    191.5937
     38.0000,       4.0000,   7.00000,    196.4078
     42.0000,       4.0000,   7.00000,    206.3982
     46.0000,       4.0000,   7.00000,    209.2805
     50.0000,       4.0000,   7.00000,    197.1297
     54.0000,       4.0000,   7.00000,    196.5135
     58.0000,       4.0000,   7.00000,    229.5713
     62.0000,       4.0000,   7.00000,    251.9965
     66.0000,       4.0000,   7.00000,    269.7137
     70.0000,       4.0000,   7.00000,    277.4930
     74.0000,       4.0000,   7.00000,    283.1514
     78.0000,       4.0000,   7.00000,    270.3440
     82.0000,       4.0000,   7.00000,    256.4037
     86.0000,       4.0000,   7.00000,    238.8752
     90.0000,       4.0000,   7.00000,    212.7791
     94.0000,       4.0000,   7.00000,    224.5526
     98.0000,       4.0000,   7.00000,    253.6123
    102.0000,       4.0000,   7.00000,    260.7414
    106.0000,       4.0000,   7.00000,    314.5682
    110.0000,       4.0000,   7.00000,    361.0749
    114.0000,       4.0000,   7.00000,    375.2209
    118.0000,       4.0000,   7.00000,    389.4650
    122.0000,       4.0000,   7.00000,    349.3332
    126.0000,       4.0000,   7.00000,    329.8861
    130.0000,       4.0000,   7.00000,    288.5822
    134.0000,       4.0000,   7.00000,    289.7715
    138.0000,       4.0000,   7.00000,    282.7314
    142.0000,       4.0000,   7.00000,    293.1948
    146.0000,       4.0000,   7.00000,    330.4518
    150.0000,       4.0000,   7.00000,    379.3064
    154.0000,       4.0000,   7.00000,    386.8100
    158.0000,       4.0000,   7.00000,    316.1920
    162.0000,       4.0000,   7.00000,    357.5450
    166.0000,       4.0000,   7.00000,    341.3669
    170.0000,       4.0000,   7.00000,    305.8783
    174.0000,       4.0000,   7.00000,    281.9160
    178.0000,       4.0000,   7.00000,    288.2404
    182.0000,       4.0000,   7.00000,    316.7710
    186.0000,       4.0000,   7.00000,    372.8669
    190.0000,       4.0000,   7.00000,    405.3409
    194.0000,       4.0000,   7.00000,    380.4331
    198.0000,       4.0000,   7.00000,    394.3647
    202.0000,       4.0000,   7.00000,    417.7559
    206.0000,       4.0000,   7.00000,    425.5491
    210.0000,       4.0000,   7.00000,    397.0455
    214.0000,       4.0000,   7.00000,    386.6596
    218.0000,       4.0000,   7.00000,    379.4618
    222.0000,       4.0000,   7.00000,    402.8331
     34.0000,       4.0000,   8.00000,    185.4413
     38.0000,       4.0000,   8.00000,    187.2731
     42.0000,       4.0000,   8.00000,    194.7023
     46.0000,       4.0000,   8.00000,    196.2736
     50.0000,       4.0000,   8.00000,    184.5500
     54.0000,       4.0000,   8.00000,    191.9824
     58.0000,       4.0000,   8.00000,    229.0110
     62.0000,       4.0000,   8.00000,    250.5892
     66.0000,       4.0000,   8.00000,    263.6830
     70.0000,       4.0000,   8.00000,    273.3093
     74.0000,       4.0000,   8.00000,    275.0619
     78.0000,       4.0000,   8.00000,    260.5688
     82.0000,       4.0000,   8.00000,    247.8808
     86.0000,       4.0000,   8.00000,    225.7963
     90.0000,       4.0000,   8.00000,    196.9228
     94.0000,       4.0000,   8.00000,    207.0153
     98.0000,       4.0000,   8.00000,    240.9362
    102.0000,       4.0000,   8.00000,    250.6698
    106.0000,       4.0000,   8.00000,    308.2149
    110.0000,       4.0000,   8.00000,    360.7169
    114.0000,       4.0000,   8.00000,    376.4831
    118.0000,       4.0000,   8.00000,    388.6414
    122.0000,       4.0000,   8.00000,    349.2184
    126.0000,       4.0000,   8.00000,    335.4487
    130.0000,       4.0000,   8.00000,    281.5196
    134.0000,       4.0000,   8.00000,    280.0650
    138.0000,       4.0000,   8.00000,    268.3280
    142.0000,       4.0000,   8.00000,    278.4445
    146.0000,       4.0000,   8.00000,    319.3098
    150.0000,       4.0000,   8.00000,    369.8898
    154.0000,       4.0000,   8.00000,    380.7184
    158.0000,       4.0000,   8.00000,    310.4621
    162.0000,       4.0000,   8.00000,    363.0230
    166.0000,       4.0000,   8.00000,    345.9413
    170.0000,       4.0000,   8.00000,    307.4992
    174.0000,       4.0000,   8.00000,    278.9423
    178.0000,       4.0000,   8.00000,    280.8295
    182.0000,       4.0000,   8.00000,    303.7158
    186.0000,       4.0000,   8.00000,    360.5440
    190.0000,       4.0000,   8.00000,    397.5498
    194.0000,       4.0000,   8.00000,    364.0131
    198.0000,       4.0000,   8.00000,    374.2880
    202.0000,       4.0000,   8.00000,    401.5764
    206.0000,       4.0000,   8.00000,    406.1967
    210.0000,       4.0000,   8.00000,    375.5268
    214.0000,       4.0000,   8.00000,    369.1043
    218.0000,       4.0000,   8.00000,    356.6042
     42.0000,      28.0000,   1.00000,    175.4865
     46.0000,      28.0000,   1.00000,    183.9330
     50.0000,      28.0000,   1.00000,    196.8393
     54.0000,      28.0000,   1.00000,    211.0279
     58.0000,      28.0000,   1.00000,    223.1767
     62.0000,      28.0000,   1.00000,    236.2729
     66.0000,      28.0000,   1.00000,    240.5855
     70.0000,      28.0000,   1.00000,    242.5594
     74.0000,      28.0000,   1.00000,    239.4361
     78.0000,      28.0000,   1.00000,    230.6011
     82.0000,      28.0000,   1.00000,    223.8917
     86.0000,      28.0000,   1.00000,    220.9605
     90.0000,      28.0000,   1.00000,    221.0870
     94.0000,      28.0000,   1.00000,    230.2547
     98.0000,      28.0000,   1.00000,    249.6070
    102.0000,      28.0000,   1.00000,    275.2464
    106.0000,      28.0000,   1.00000,    304.5013
    110.0000,      28.0000,   1.00000,    320.4957
    114.0000,      28.0000,   1.00000,    327.2875
    118.0000,      28.0000,   1.00000,    335.2168
    122.0000,      28.0000,   1.00000,    331.0530
    126.0000,      28.0000,   1.00000,    317.9021
    130.0000,      28.0000,   1.00000,    304.6817
    134.0000,      28.0000,   1.00000,    293.5481
    138.0000,      28.0000,   1.00000,    294.7963
    142.0000,      28.0000,   1.00000,    299.1715
    146.0000,      28.0000,   1.00000,    297.4541
    150.0000,      28.0000,   1.00000,    307.2271
    154.0000,      28.0000,   1.00000,    322.7852
    158.0000,      28.0000,   1.00000,    333.1003
    162.0000,      28.0000,   1.00000,    334.9193
    166.0000,      28.0000,   1.00000,    325.0365
    170.0000,      28.0000,   1.00000,    316.7870
    174.0000,      28.0000,   1.00000,    325.1737
    178.0000,      28.0000,   1.00000,    331.4764
    182.0000,      28.0000,   1.00000,    329.9393
    186.0000,      28.0000,   1.00000,    335.2238
    190.0000,      28.0000,   1.00000,    348.1539
    194.0000,      28.0000,   1.00000,    366.0143
    198.0000,      28.0000,   1.00000,    372.0817
    202.0000,      28.0000,   1.00000,    362.9989
    206.0000,      28.0000,   1.00000,    358.5641
    210.0000,      28.0000,   1.00000,    360.6267
     42.0000,       4.0000,  10.00000,    181.4628
     46.0000,       4.0000,  10.00000,    183.7879
     50.0000,       4.0000,  10.00000,    174.3299
     54.0000,       4.0000,  10.00000,    183.7309
     58.0000,       4.0000,  10.00000,    225.7680
     62.0000,       4.0000,  10.00000,    253.5969
     66.0000,       4.0000,  10.00000,    262.2285
     70.0000,       4.0000,  10.00000,    258.9792
     74.0000,       4.0000,  10.00000,    252.0235
     78.0000,       4.0000,  10.00000,    232.9947
     82.0000,       4.0000,  10.00000,    218.8716
     86.0000,       4.0000,  10.00000,    200.8194
     90.0000,       4.0000,  10.00000,    177.1224
     94.0000,       4.0000,  10.00000,    185.1097
     98.0000,       4.0000,  10.00000,    215.3387
    102.0000,       4.0000,  10.00000,    231.5655
    106.0000,       4.0000,  10.00000,    292.6877
    110.0000,       4.0000,  10.00000,    344.4957
    114.0000,       4.0000,  10.00000,    360.7434
    118.0000,       4.0000,  10.00000,    386.8375
    122.0000,       4.0000,  10.00000,    355.3282
    126.0000,       4.0000,  10.00000,    338.6186
    130.0000,       4.0000,  10.00000,    283.5816
    134.0000,       4.0000,  10.00000,    278.2340
    138.0000,       4.0000,  10.00000,    263.7876
    142.0000,       4.0000,  10.00000,    266.8538
    146.0000,       4.0000,  10.00000,    294.1767
    150.0000,       4.0000,  10.00000,    334.8716
    154.0000,       4.0000,  10.00000,    350.4384
    158.0000,       4.0000,  10.00000,    296.9431
    162.0000,       4.0000,  10.00000,    356.1793
    166.0000,       4.0000,  10.00000,    343.8639
    170.0000,       4.0000,  10.00000,    306.8106
    174.0000,       4.0000,  10.00000,    275.8287
    178.0000,       4.0000,  10.00000,    275.1597
    182.0000,       4.0000,  10.00000,    291.1483
    186.0000,       4.0000,  10.00000,    333.9796
    190.0000,       4.0000,  10.00000,    358.0889
    194.0000,       4.0000,  10.00000,    329.4453
    198.0000,       4.0000,  10.00000,    337.3016
    202.0000,       4.0000,  10.00000,    357.4834
    206.0000,       4.0000,  10.00000,    376.0556
    210.0000,       4.0000,  10.00000,    361.6946
     54.0000,      36.0000,   1.00000,    211.3563
     58.0000,      36.0000,   1.00000,    215.8673
     62.0000,      36.0000,   1.00000,    215.4417
     66.0000,      36.0000,   1.00000,    210.8353
     70.0000,      36.0000,   1.00000,    208.7996
     74.0000,      36.0000,   1.00000,    205.8405
     78.0000,      36.0000,   1.00000,    200.8503
     82.0000,      36.0000,   1.00000,    199.8638
     86.0000,      36.0000,   1.00000,    201.8709
     90.0000,      36.0000,   1.00000,    213.4288
     94.0000,      36.0000,   1.00000,    229.5291
     98.0000,      36.0000,   1.00000,    244.0868
    102.0000,      36.0000,   1.00000,    257.3411
    106.0000,      36.0000,   1.00000,    271.0154
    110.0000,      36.0000,   1.00000,    281.8336
    114.0000,      36.0000,   1.00000,    288.9050
    118.0000,      36.0000,   1.00000,    297.6205
    122.0000,      36.0000,   1.00000,    307.6768
    126.0000,      36.0000,   1.00000,    313.1385
    130.0000,      36.0000,   1.00000,    316.4299
    134.0000,      36.0000,   1.00000,    317.2469
    138.0000,      36.0000,   1.00000,    309.9518
    142.0000,      36.0000,   1.00000,    298.1035
    146.0000,      36.0000,   1.00000,    291.9656
    150.0000,      36.0000,   1.00000,    289.1812
    154.0000,      36.0000,   1.00000,    284.2051
    158.0000,      36.0000,   1.00000,    281.0939
    162.0000,      36.0000,   1.00000,    285.6266
    166.0000,      36.0000,   1.00000,    295.6815
    170.0000,      36.0000,   1.00000,    305.4092
    174.0000,      36.0000,   1.00000,    314.2376
    178.0000,      36.0000,   1.00000,    319.8192
    182.0000,      36.0000,   1.00000,    318.1833
    186.0000,      36.0000,   1.00000,    313.9841
    190.0000,      36.0000,   1.00000,    314.6055
    194.0000,      36.0000,   1.00000,    319.2777
    198.0000,      36.0000,   1.00000,    325.5376
     54.0000,      12.0000,   4.00000,    193.7660
     58.0000,      12.0000,   4.00000,    212.9311
     62.0000,      12.0000,   4.00000,    230.5912
     66.0000,      12.0000,   4.00000,    233.5700
     70.0000,      12.0000,   4.00000,    231.3102
     74.0000,      12.0000,   4.00000,    221.6030
     78.0000,      12.0000,   4.00000,    206.5551
     82.0000,      12.0000,   4.00000,    189.7636
     86.0000,      12.0000,   4.00000,    174.1672
     90.0000,      12.0000,   4.00000,    167.8561
     94.0000,      12.0000,   4.00000,    174.9634
     98.0000,      12.0000,   4.00000,    191.0059
    102.0000,      12.0000,   4.00000,    220.8746
    106.0000,      12.0000,   4.00000,    261.8703
    110.0000,      12.0000,   4.00000,    301.4268
    114.0000,      12.0000,   4.00000,    333.5821
    118.0000,      12.0000,   4.00000,    344.4870
    122.0000,      12.0000,   4.00000,    347.4669
    126.0000,      12.0000,   4.00000,    324.6653
    130.0000,      12.0000,   4.00000,    307.5583
    134.0000,      12.0000,   4.00000,    283.7088
    138.0000,      12.0000,   4.00000,    273.9709
    142.0000,      12.0000,   4.00000,    275.3337
    146.0000,      12.0000,   4.00000,    292.3509
    150.0000,      12.0000,   4.00000,    309.7610
    154.0000,      12.0000,   4.00000,    301.1883
    158.0000,      12.0000,   4.00000,    298.6744
    162.0000,      12.0000,   4.00000,    293.7422
    166.0000,      12.0000,   4.00000,    302.1432
    170.0000,      12.0000,   4.00000,    285.4635
    174.0000,      12.0000,   4.00000,    270.4137
    178.0000,      12.0000,   4.00000,    265.9181
    182.0000,      12.0000,   4.00000,    282.6584
    186.0000,      12.0000,   4.00000,    301.7882
    190.0000,      12.0000,   4.00000,    306.4001
    194.0000,      12.0000,   4.00000,    304.7582
    198.0000,      12.0000,   4.00000,    306.3075
     66.0000,      44.0000,   1.00000,    190.3204
     70.0000,      44.0000,   1.00000,    185.1076
     74.0000,      44.0000,   1.00000,    184.8561
     78.0000,      44.0000,   1.00000,    190.3010
     82.0000,      44.0000,   1.00000,    195.6223
     86.0000,      44.0000,   1.00000,    204.6894
     90.0000,      44.0000,   1.00000,    212.4354
     94.0000,      44.0000,   1.00000,    224.9356
     98.0000,      44.0000,   1.00000,    235.4555
    102.0000,      44.0000,   1.00000,    242.9791
    106.0000,      44.0000,   1.00000,    251.2534
    110.0000,      44.0000,   1.00000,    257.6310
    114.0000,      44.0000,   1.00000,    267.6920
    118.0000,      44.0000,   1.00000,    275.4055
    122.0000,      44.0000,   1.00000,    280.5275
    126.0000,      44.0000,   1.00000,    291.0541
    130.0000,      44.0000,   1.00000,    304.9312
    134.0000,      44.0000,   1.00000,    313.4623
    138.0000,      44.0000,   1.00000,    309.6686
    142.0000,      44.0000,   1.00000,    305.4369
    146.0000,      44.0000,   1.00000,    298.8673
    150.0000,      44.0000,   1.00000,    286.9706
    154.0000,      44.0000,   1.00000,    277.7344
    158.0000,      44.0000,   1.00000,    268.0692
    162.0000,      44.0000,   1.00000,    263.6986
    166.0000,      44.0000,   1.00000,    265.7708
    170.0000,      44.0000,   1.00000,    269.7665
    174.0000,      44.0000,   1.00000,    270.0092
    178.0000,      44.0000,   1.00000,    272.9210
    182.0000,      44.0000,   1.00000,    287.7949
    186.0000,      44.0000,   1.00000,    297.9346
     66.0000,      12.0000,   5.00000,    216.5064
     70.0000,      12.0000,   5.00000,    214.2489
     74.0000,      12.0000,   5.00000,    205.4496
     78.0000,      12.0000,   5.00000,    194.3142
     82.0000,      12.0000,   5.00000,    181.0090
     86.0000,      12.0000,   5.00000,    165.1367
     90.0000,      12.0000,   5.00000,    152.9729
     94.0000,      12.0000,   5.00000,    157.7432
     98.0000,      12.0000,   5.00000,    171.4650
    102.0000,      12.0000,   5.00000,    200.7099
    106.0000,      12.0000,   5.00000,    239.7832
    110.0000,      12.0000,   5.00000,    284.6635
    114.0000,      12.0000,   5.00000,    321.7776
    118.0000,      12.0000,   5.00000,    333.3347
    122.0000,      12.0000,   5.00000,    332.5023
    126.0000,      12.0000,   5.00000,    308.9810
    130.0000,      12.0000,   5.00000,    295.1731
    134.0000,      12.0000,   5.00000,    277.7769
    138.0000,      12.0000,   5.00000,    273.7232
    142.0000,      12.0000,   5.00000,    277.1102
    146.0000,      12.0000,   5.00000,    296.3457
    150.0000,      12.0000,   5.00000,    314.6087
    154.0000,      12.0000,   5.00000,    303.7221
    158.0000,      12.0000,   5.00000,    294.7271
    162.0000,      12.0000,   5.00000,    279.7581
    166.0000,      12.0000,   5.00000,    273.6780
    170.0000,      12.0000,   5.00000,    247.7270
    174.0000,      12.0000,   5.00000,    229.1289
    178.0000,      12.0000,   5.00000,    227.8404
    182.0000,      12.0000,   5.00000,    247.9339
    186.0000,      12.0000,   5.00000,    276.3494
     78.0000,      52.0000,   1.00000,    182.0154
     82.0000,      52.0000,   1.00000,    192.7290
     86.0000,      52.0000,   1.00000,    203.5344
     90.0000,      52.0000,   1.00000,    213.6637
     94.0000,      52.0000,   1.00000,    226.0618
     98.0000,      52.0000,   1.00000,    236.5139
    102.0000,      52.0000,   1.00000,    243.0253
    106.0000,      52.0000,   1.00000,    245.6723
    110.0000,      52.0000,   1.00000,    248.2011
    114.0000,      52.0000,   1.00000,    250.5960
    118.0000,      52.0000,   1.00000,    258.0935
    122.0000,      52.0000,   1.00000,    269.2757
    126.0000,      52.0000,   1.00000,    281.2577
    130.0000,      52.0000,   1.00000,    290.7220
    134.0000,      52.0000,   1.00000,    291.8191
    138.0000,      52.0000,   1.00000,    296.2416
    142.0000,      52.0000,   1.00000,    297.4573
    146.0000,      52.0000,   1.00000,    290.7979
    150.0000,      52.0000,   1.00000,    281.2444
    154.0000,      52.0000,   1.00000,    269.8297
    158.0000,      52.0000,   1.00000,    263.9432
    162.0000,      52.0000,   1.00000,    260.4879
    166.0000,      52.0000,   1.00000,    259.2663
    170.0000,      52.0000,   1.00000,    257.0357
    174.0000,      52.0000,   1.00000,    255.7168
     78.0000,      12.0000,   6.00000,    185.3403
     82.0000,      12.0000,   6.00000,    170.7023
     86.0000,      12.0000,   6.00000,    153.0984
     90.0000,      12.0000,   6.00000,    142.8342
     94.0000,      12.0000,   6.00000,    147.5553
     98.0000,      12.0000,   6.00000,    164.3050
    102.0000,      12.0000,   6.00000,    195.1372
    106.0000,      12.0000,   6.00000,    235.7982
    110.0000,      12.0000,   6.00000,    279.0511
    114.0000,      12.0000,   6.00000,    313.3278
    118.0000,      12.0000,   6.00000,    326.3047
    122.0000,      12.0000,   6.00000,    329.0234
    126.0000,      12.0000,   6.00000,    305.6272
    130.0000,      12.0000,   6.00000,    286.8036
    134.0000,      12.0000,   6.00000,    266.6038
    138.0000,      12.0000,   6.00000,    263.3898
    142.0000,      12.0000,   6.00000,    270.1569
    146.0000,      12.0000,   6.00000,    292.3306
    150.0000,      12.0000,   6.00000,    313.1476
    154.0000,      12.0000,   6.00000,    302.7135
    158.0000,      12.0000,   6.00000,    295.3348
    162.0000,      12.0000,   6.00000,    280.1156
    166.0000,      12.0000,   6.00000,    271.8354
    170.0000,      12.0000,   6.00000,    241.8563
    174.0000,      12.0000,   6.00000,    217.1669
     84.0000,      24.0000,   3.00000,    161.6104
     88.0000,      24.0000,   3.00000,    156.5378
     92.0000,      24.0000,   3.00000,    157.5478
     96.0000,      24.0000,   3.00000,    170.6354
    100.0000,      24.0000,   3.00000,    195.8353
    104.0000,      24.0000,   3.00000,    226.9933
    108.0000,      24.0000,   3.00000,    257.4314
    112.0000,      24.0000,   3.00000,    281.4087
    116.0000,      24.0000,   3.00000,    302.6513
    120.0000,      24.0000,   3.00000,    307.3172
    124.0000,      24.0000,   3.00000,    303.6900
    128.0000,      24.0000,   3.00000,    294.7921
    132.0000,      24.0000,   3.00000,    281.5407
    136.0000,      24.0000,   3.00000,    275.6421
    140.0000,      24.0000,   3.00000,    276.3513
    144.0000,      24.0000,   3.00000,    285.0832
    148.0000,      24.0000,   3.00000,    282.0993
    152.0000,      24.0000,   3.00000,    289.5807
    156.0000,      24.0000,   3.00000,    292.8568
    160.0000,      24.0000,   3.00000,    285.1743
    164.0000,      24.0000,   3.00000,    268.0034
    168.0000,      24.0000,   3.00000,    249.3851
     90.0000,      20.0000,   4.00000,    151.9524
     94.0000,      20.0000,   4.00000,    155.4201
     98.0000,      20.0000,   4.00000,    172.0228
    102.0000,      20.0000,   4.00000,    202.6706
    106.0000,      20.0000,   4.00000,    238.9520
    110.0000,      20.0000,   4.00000,    276.2667
    114.0000,      20.0000,   4.00000,    302.8378
    118.0000,      20.0000,   4.00000,    316.7434
    122.0000,      20.0000,   4.00000,    311.7346
    126.0000,      20.0000,   4.00000,    302.5890
    130.0000,      20.0000,   4.00000,    286.4319
    134.0000,      20.0000,   4.00000,    273.8159
    138.0000,      20.0000,   4.00000,    267.2120
    142.0000,      20.0000,   4.00000,    274.6404
    146.0000,      20.0000,   4.00000,    282.8869
    150.0000,      20.0000,   4.00000,    282.4269
    154.0000,      20.0000,   4.00000,    291.5633
    158.0000,      20.0000,   4.00000,    293.6377
    162.0000,      20.0000,   4.00000,    280.3579
   5.00
ITERATION 5
MODEL RESISTIVITY
LAYER 1
61,     2.0000
      8.0000,     257.32
     12.0000,     257.29
     16.0000,     267.82
     20.0000,     281.78
     24.0000,     210.96
     28.0000,     229.99
     32.0000,     261.51
     36.0000,     282.08
     40.0000,     265.21
     44.0000,     276.63
     48.0000,     286.17
     52.0000,     266.60
     56.0000,     271.96
     60.0000,     315.55
     64.0000,     325.47
     68.0000,     338.39
     72.0000,     356.30
     76.0000,     359.56
     80.0000,     325.60
     84.0000,     294.88
     88.0000,     269.28
     92.0000,     239.24
     96.0000,     264.68
    100.0000,     320.73
    104.0000,     335.75
    108.0000,     422.24
    112.0000,     473.75
    116.0000,     476.15
    120.0000,     487.98
    124.0000,     432.11
    128.0000,     412.86
    132.0000,     351.10
    136.0000,     347.51
    140.0000,     329.79
    144.0000,     343.28
    148.0000,     408.15
    152.0000,     476.35
    156.0000,     464.83
    160.0000,     341.09
    164.0000,     339.03
    168.0000,     293.70
    172.0000,     250.85
    176.0000,     229.95
    180.0000,     230.47
    184.0000,     257.35
    188.0000,     320.71
    192.0000,     353.00
    196.0000,     316.97
    200.0000,     324.83
    204.0000,     354.08
    208.0000,     373.21
    212.0000,     361.84
    216.0000,     363.54
    220.0000,     355.36
    224.0000,     371.92
    228.0000,     390.72
    232.0000,     433.65
    236.0000,     428.21
    240.0000,     483.89
    244.0000,     540.19
           511.9193
LAYER 2
61,     4.2000
      8.0000,     153.32
     12.0000,     196.51
     16.0000,     250.23
     20.0000,     280.89
     24.0000,     224.59
     28.0000,     232.51
     32.0000,     255.55
     36.0000,     271.34
     40.0000,     300.52
     44.0000,     319.53
     48.0000,     311.28
     52.0000,     269.68
     56.0000,     259.18
     60.0000,     298.29
     64.0000,     314.86
     68.0000,     327.65
     72.0000,     318.41
     76.0000,     314.85
     80.0000,     316.72
     84.0000,     309.34
     88.0000,     293.21
     92.0000,     261.62
     96.0000,     275.41
    100.0000,     317.41
    104.0000,     343.57
    108.0000,     388.87
    112.0000,     443.04
    116.0000,     457.08
    120.0000,     470.77
    124.0000,     445.41
    128.0000,     445.05
    132.0000,     394.12
    136.0000,     405.97
    140.0000,     405.54
    144.0000,     410.81
    148.0000,     435.38
    152.0000,     471.23
    156.0000,     422.47
    160.0000,     288.43
    164.0000,     326.84
    168.0000,     297.24
    172.0000,     261.05
    176.0000,     243.66
    180.0000,     248.88
    184.0000,     274.56
    188.0000,     340.30
    192.0000,     380.41
    196.0000,     355.26
    200.0000,     373.34
    204.0000,     410.38
    208.0000,     440.21
    212.0000,     433.29
    216.0000,     422.45
    220.0000,     405.61
    224.0000,     420.99
    228.0000,     450.15
    232.0000,     496.19
    236.0000,     493.56
    240.0000,     515.33
    244.0000,     506.55
           408.2614
LAYER 3
59,     6.6200
     12.0000,     114.32
     16.0000,     197.16
     20.0000,     264.11
     24.0000,     213.00
     28.0000,     195.63
     32.0000,     202.67
     36.0000,     232.63
     40.0000,     315.85
     44.0000,     357.02
     48.0000,     321.97
     52.0000,     253.64
     56.0000,     229.91
     60.0000,     275.62
     64.0000,     330.65
     68.0000,     353.41
     72.0000,     297.82
     76.0000,     265.13
     80.0000,     278.95
     84.0000,     281.10
     88.0000,     260.84
     92.0000,     226.38
     96.0000,     227.24
    100.0000,     259.45
    104.0000,     302.21
    108.0000,     343.32
    112.0000,     433.67
    116.0000,     496.31
    120.0000,     512.75
    124.0000,     490.20
    128.0000,     485.52
    132.0000,     446.10
    136.0000,     473.11
    140.0000,     490.75
    144.0000,     468.63
    148.0000,     434.61
    152.0000,     448.01
    156.0000,     389.90
    160.0000,     253.76
    164.0000,     362.43
    168.0000,     348.16
    172.0000,     295.77
    176.0000,     278.46
    180.0000,     293.26
    184.0000,     328.77
    188.0000,     410.43
    192.0000,     470.96
    196.0000,     473.29
    200.0000,     520.46
    204.0000,     593.63
    208.0000,     650.94
    212.0000,     643.44
    216.0000,     599.84
    220.0000,     557.45
    224.0000,     570.97
    228.0000,     632.21
    232.0000,     687.47
    236.0000,     688.01
    240.0000,     572.72
           401.3138
LAYER 4
57,     9.2820
     16.0000,     121.43
     20.0000,     222.10
     24.0000,     180.36
     28.0000,     146.63
     32.0000,     139.56
     36.0000,     169.91
     40.0000,     258.92
     44.0000,     313.67
     48.0000,     280.51
     52.0000,     218.29
     56.0000,     202.62
     60.0000,     267.53
     64.0000,     376.13
     68.0000,     425.11
     72.0000,     322.09
     76.0000,     248.70
     80.0000,     242.79
     84.0000,     230.87
     88.0000,     199.95
     92.0000,     168.46
     96.0000,     169.41
    100.0000,     193.91
    104.0000,     231.63
    108.0000,     277.78
    112.0000,     402.90
    116.0000,     527.51
    120.0000,     552.75
    124.0000,     497.71
    128.0000,     455.70
    132.0000,     410.54
    136.0000,     425.49
    140.0000,     428.13
    144.0000,     380.37
    148.0000,     333.31
    152.0000,     361.82
    156.0000,     336.80
    160.0000,     224.98
    164.0000,     415.29
    168.0000,     417.00
    172.0000,     327.99
    176.0000,     299.55
    180.0000,     317.72
    184.0000,     359.19
    188.0000,     450.38
    192.0000,     535.66
    196.0000,     588.91
    200.0000,     704.94
    204.0000,     871.76
    208.0000,     1000.6
    212.0000,     995.99
    216.0000,     904.62
    220.0000,     827.54
    224.0000,     839.25
    228.0000,     914.29
    232.0000,     853.01
    236.0000,     773.44
           452.3032
LAYER 5
53,    12.2102
     24.0000,     116.66
     28.0000,     101.72
     32.0000,      90.48
     36.0000,      98.99
     40.0000,     131.54
     44.0000,     168.08
     48.0000,     181.03
     52.0000,     183.07
     56.0000,     209.12
     60.0000,     297.54
     64.0000,     441.65
     68.0000,     523.57
     72.0000,     435.62
     76.0000,     334.05
     80.0000,     285.62
     84.0000,     245.78
     88.0000,     203.60
     92.0000,     172.95
     96.0000,     166.81
    100.0000,     171.64
    104.0000,     188.19
    108.0000,     233.36
    112.0000,     349.96
    116.0000,     497.86
    120.0000,     551.98
    124.0000,     474.90
    128.0000,     361.15
    132.0000,     264.06
    136.0000,     207.95
    140.0000,     176.14
    144.0000,     164.73
    148.0000,     184.64
    152.0000,     249.98
    156.0000,     279.65
    160.0000,     253.39
    164.0000,     425.71
    168.0000,     446.30
    172.0000,     343.59
    176.0000,     285.40
    180.0000,     272.44
    184.0000,     282.78
    188.0000,     320.32
    192.0000,     367.15
    196.0000,     417.15
    200.0000,     502.34
    204.0000,     638.75
    208.0000,     802.68
    212.0000,     947.01
    216.0000,     1057.8
    220.0000,     1126.3
    224.0000,     1102.1
    228.0000,     942.75
           482.8770
LAYER 6
49,    15.4312
     32.0000,     105.74
     36.0000,     102.39
     40.0000,     117.07
     44.0000,     144.19
     48.0000,     171.01
     52.0000,     199.87
     56.0000,     243.05
     60.0000,     322.32
     64.0000,     430.85
     68.0000,     505.29
     72.0000,     487.41
     76.0000,     435.08
     80.0000,     397.86
     84.0000,     364.64
     88.0000,     326.20
     92.0000,     289.10
     96.0000,     263.00
    100.0000,     241.28
    104.0000,     233.11
    108.0000,     260.51
    112.0000,     345.39
    116.0000,     465.28
    120.0000,     537.18
    124.0000,     500.92
    128.0000,     398.69
    132.0000,     295.76
    136.0000,     226.56
    140.0000,     190.41
    144.0000,     185.42
    148.0000,     215.06
    152.0000,     275.33
    156.0000,     312.46
    160.0000,     325.32
    164.0000,     421.89
    168.0000,     424.18
    172.0000,     336.94
    176.0000,     266.20
    180.0000,     228.25
    184.0000,     211.40
    188.0000,     209.78
    192.0000,     214.90
    196.0000,     224.76
    200.0000,     247.90
    204.0000,     293.49
    208.0000,     369.42
    212.0000,     475.01
    216.0000,     616.17
    220.0000,     712.90
           679.4565
LAYER 7
45,    18.9743
     40.0000,     128.83
     44.0000,     159.46
     48.0000,     187.90
     52.0000,     220.56
     56.0000,     257.36
     60.0000,     308.44
     64.0000,     366.19
     68.0000,     411.84
     72.0000,     426.59
     76.0000,     422.99
     80.0000,     418.25
     84.0000,     409.58
     88.0000,     389.71
     92.0000,     358.24
     96.0000,     321.61
    100.0000,     285.78
    104.0000,     265.49
    108.0000,     278.67
    112.0000,     335.99
    116.0000,     425.98
    120.0000,     505.04
    124.0000,     523.34
    128.0000,     477.01
    132.0000,     403.40
    136.0000,     340.79
    140.0000,     305.07
    144.0000,     300.76
    148.0000,     327.12
    152.0000,     369.57
    156.0000,     394.17
    160.0000,     403.65
    164.0000,     428.84
    168.0000,     401.70
    172.0000,     327.76
    176.0000,     258.66
    180.0000,     211.43
    184.0000,     182.70
    188.0000,     166.06
    192.0000,     155.79
    196.0000,     151.45
    200.0000,     156.51
    204.0000,     173.62
    208.0000,     208.74
    212.0000,     273.22
           420.6863
LAYER 8
41,    22.8718
     48.0000,     198.03
     52.0000,     224.99
     56.0000,     246.29
     60.0000,     266.67
     64.0000,     285.85
     68.0000,     304.66
     72.0000,     315.45
     76.0000,     319.23
     80.0000,     321.17
     84.0000,     319.37
     88.0000,     310.03
     92.0000,     292.05
     96.0000,     269.06
    100.0000,     247.85
    104.0000,     238.65
    108.0000,     252.10
    112.0000,     294.75
    116.0000,     363.26
    120.0000,     439.15
    124.0000,     493.71
    128.0000,     509.25
    132.0000,     492.62
    136.0000,     465.92
    140.0000,     447.80
    144.0000,     447.03
    148.0000,     461.76
    152.0000,     477.81
    156.0000,     476.73
    160.0000,     459.69
    164.0000,     434.98
    168.0000,     386.81
    172.0000,     322.04
    176.0000,     261.13
    180.0000,     214.46
    184.0000,     183.13
    188.0000,     162.34
    192.0000,     146.17
    196.0000,     135.73
    200.0000,     134.58
    204.0000,     142.91
           167.0762
LAYER 9
35,    27.1590
     60.0000,     226.62
     64.0000,     221.42
     68.0000,     223.14
     72.0000,     224.20
     76.0000,     219.08
     80.0000,     214.13
     84.0000,     208.53
     88.0000,     201.24
     92.0000,     192.04
     96.0000,     183.03
    100.0000,     177.72
    104.0000,     180.92
    108.0000,     197.83
    112.0000,     232.60
    116.0000,     285.70
    120.0000,     351.15
    124.0000,     416.27
    128.0000,     467.83
    132.0000,     500.37
    136.0000,     518.49
    140.0000,     530.37
    144.0000,     540.89
    148.0000,     547.96
    152.0000,     543.21
    156.0000,     519.30
    160.0000,     479.19
    164.0000,     430.33
    168.0000,     375.11
    172.0000,     320.11
    176.0000,     269.89
    180.0000,     227.62
    184.0000,     198.22
    188.0000,     180.53
    192.0000,     163.61
           141.4525
LAYER 10
29,    31.8749
     72.0000,     176.59
     76.0000,     155.50
     80.0000,     145.67
     84.0000,     137.11
     88.0000,     130.63
     92.0000,     125.12
     96.0000,     122.26
    100.0000,     123.51
    104.0000,     131.05
    108.0000,     147.57
    112.0000,     175.66
    116.0000,     216.81
    120.0000,     269.98
    124.0000,     330.68
    128.0000,     392.03
    132.0000,     447.70
    136.0000,     494.29
    140.0000,     530.42
    144.0000,     554.29
    148.0000,     562.06
    152.0000,     549.39
    156.0000,     515.69
    160.0000,     467.12
    164.0000,     414.19
    168.0000,     361.89
    172.0000,     320.16
    176.0000,     282.30
    180.0000,     249.52
           210.3763
LAYER 11
25,    37.0623
     80.0000,     111.87
     84.0000,      99.71
     88.0000,      93.62
     92.0000,      90.16
     96.0000,      89.42
    100.0000,      92.24
    104.0000,      99.90
    108.0000,     114.27
    112.0000,     137.06
    116.0000,     169.87
    120.0000,     213.39
    124.0000,     266.51
    128.0000,     326.10
    132.0000,     387.43
    136.0000,     445.10
    140.0000,     493.31
    144.0000,     525.85
    148.0000,     536.93
    152.0000,     523.63
    156.0000,     489.18
    160.0000,     440.55
    164.0000,     395.36
    168.0000,     355.68
    172.0000,     326.56
           297.9156
LAYER 12
21, 
     88.0000,      78.01
     92.0000,      75.30
     96.0000,      75.15
    100.0000,      78.02
    104.0000,      84.57
    108.0000,      97.63
    112.0000,     117.64
    116.0000,     146.33
    120.0000,     184.99
    124.0000,     233.82
    128.0000,     291.24
    132.0000,     353.61
    136.0000,     415.36
    140.0000,     469.07
    144.0000,     506.32
    148.0000,     519.54
    152.0000,     505.05
    156.0000,     472.33
    160.0000,     428.49
    164.0000,     385.68
           352.7869
CALCULATED APPARENT RESISTIVITY
      6.0000,       4.0000,   1.00000,    209.7155
     10.0000,       4.0000,   1.00000,    215.6107
     14.0000,       4.0000,   1.00000,    222.0036
     18.0000,       4.0000,   1.00000,    248.1451
     22.0000,       4.0000,   1.00000,    216.4601
     26.0000,       4.0000,   1.00000,    238.6646
     30.0000,       4.0000,   1.00000,    242.8158
     34.0000,       4.0000,   1.00000,    264.5666
     38.0000,       4.0000,   1.00000,    267.6635
     42.0000,       4.0000,   1.00000,    278.6239
     46.0000,       4.0000,   1.00000,    282.8586
     50.0000,       4.0000,   1.00000,    276.4084
     54.0000,       4.0000,   1.00000,    277.7279
     58.0000,       4.0000,   1.00000,    301.7842
     62.0000,       4.0000,   1.00000,    310.1965
     66.0000,       4.0000,   1.00000,    320.7202
     70.0000,       4.0000,   1.00000,    323.5438
     74.0000,       4.0000,   1.00000,    322.9407
     78.0000,       4.0000,   1.00000,    302.5659
     82.0000,       4.0000,   1.00000,    289.1601
     86.0000,       4.0000,   1.00000,    279.3553
     90.0000,       4.0000,   1.00000,    262.3656
     94.0000,       4.0000,   1.00000,    274.9488
     98.0000,       4.0000,   1.00000,    313.3332
    102.0000,       4.0000,   1.00000,    325.9295
    106.0000,       4.0000,   1.00000,    389.3867
    110.0000,       4.0000,   1.00000,    426.6310
    114.0000,       4.0000,   1.00000,    436.3360
    118.0000,       4.0000,   1.00000,    462.4747
    122.0000,       4.0000,   1.00000,    428.6387
    126.0000,       4.0000,   1.00000,    433.9977
    130.0000,       4.0000,   1.00000,    384.8990
    134.0000,       4.0000,   1.00000,    394.6491
    138.0000,       4.0000,   1.00000,    380.9054
    142.0000,       4.0000,   1.00000,    390.2729
    146.0000,       4.0000,   1.00000,    406.5067
    150.0000,       4.0000,   1.00000,    398.8313
    154.0000,       4.0000,   1.00000,    401.6928
    158.0000,       4.0000,   1.00000,    330.7078
    162.0000,       4.0000,   1.00000,    332.0640
    166.0000,       4.0000,   1.00000,    294.0088
    170.0000,       4.0000,   1.00000,    276.0409
    174.0000,       4.0000,   1.00000,    260.9991
    178.0000,       4.0000,   1.00000,    269.3441
    182.0000,       4.0000,   1.00000,    288.6492
    186.0000,       4.0000,   1.00000,    320.5656
    190.0000,       4.0000,   1.00000,    355.5895
    194.0000,       4.0000,   1.00000,    355.1617
    198.0000,       4.0000,   1.00000,    378.2082
    202.0000,       4.0000,   1.00000,    397.3322
    206.0000,       4.0000,   1.00000,    415.2047
    210.0000,       4.0000,   1.00000,    410.0458
    214.0000,       4.0000,   1.00000,    421.6800
    218.0000,       4.0000,   1.00000,    413.0616
    222.0000,       4.0000,   1.00000,    431.4701
    226.0000,       4.0000,   1.00000,    438.7580
    230.0000,       4.0000,   1.00000,    475.3595
    234.0000,       4.0000,   1.00000,    466.9888
    238.0000,       4.0000,   1.00000,    488.1243
    242.0000,       4.0000,   1.00000,    497.2122
    246.0000,       4.0000,   1.00000,    469.2842
     10.0000,       4.0000,   2.00000,    174.7928
     14.0000,       4.0000,   2.00000,    198.3640
     18.0000,       4.0000,   2.00000,    224.4756
     22.0000,       4.0000,   2.00000,    188.9417
     26.0000,       4.0000,   2.00000,    211.2120
     30.0000,       4.0000,   2.00000,    243.2885
     34.0000,       4.0000,   2.00000,    253.3680
     38.0000,       4.0000,   2.00000,    245.6270
     42.0000,       4.0000,   2.00000,    259.7890
     46.0000,       4.0000,   2.00000,    280.2324
     50.0000,       4.0000,   2.00000,    270.7867
     54.0000,       4.0000,   2.00000,    274.5535
     58.0000,       4.0000,   2.00000,    304.1261
     62.0000,       4.0000,   2.00000,    301.7974
     66.0000,       4.0000,   2.00000,    297.1682
     70.0000,       4.0000,   2.00000,    308.2690
     74.0000,       4.0000,   2.00000,    311.4474
     78.0000,       4.0000,   2.00000,    289.6842
     82.0000,       4.0000,   2.00000,    283.5539
     86.0000,       4.0000,   2.00000,    278.8232
     90.0000,       4.0000,   2.00000,    255.1130
     94.0000,       4.0000,   2.00000,    276.3624
     98.0000,       4.0000,   2.00000,    311.2954
    102.0000,       4.0000,   2.00000,    308.1049
    106.0000,       4.0000,   2.00000,    366.0025
    110.0000,       4.0000,   2.00000,    404.7848
    114.0000,       4.0000,   2.00000,    406.6875
    118.0000,       4.0000,   2.00000,    429.9483
    122.0000,       4.0000,   2.00000,    427.5581
    126.0000,       4.0000,   2.00000,    435.5905
    130.0000,       4.0000,   2.00000,    399.2081
    134.0000,       4.0000,   2.00000,    410.5891
    138.0000,       4.0000,   2.00000,    396.8769
    142.0000,       4.0000,   2.00000,    377.2169
    146.0000,       4.0000,   2.00000,    375.3150
    150.0000,       4.0000,   2.00000,    394.5926
    154.0000,       4.0000,   2.00000,    381.3067
    158.0000,       4.0000,   2.00000,    307.1408
    162.0000,       4.0000,   2.00000,    333.2743
    166.0000,       4.0000,   2.00000,    320.6853
    170.0000,       4.0000,   2.00000,    292.5873
    174.0000,       4.0000,   2.00000,    288.1555
    178.0000,       4.0000,   2.00000,    296.8738
    182.0000,       4.0000,   2.00000,    308.9611
    186.0000,       4.0000,   2.00000,    353.0087
    190.0000,       4.0000,   2.00000,    391.9115
    194.0000,       4.0000,   2.00000,    377.9861
    198.0000,       4.0000,   2.00000,    405.2566
    202.0000,       4.0000,   2.00000,    451.9754
    206.0000,       4.0000,   2.00000,    469.4176
    210.0000,       4.0000,   2.00000,    463.1991
    214.0000,       4.0000,   2.00000,    478.4785
    218.0000,       4.0000,   2.00000,    476.7422
    222.0000,       4.0000,   2.00000,    485.6605
    226.0000,       4.0000,   2.00000,    499.2231
    230.0000,       4.0000,   2.00000,    517.0287
    234.0000,       4.0000,   2.00000,    478.5714
    238.0000,       4.0000,   2.00000,    495.5852
    242.0000,       4.0000,   2.00000,    506.5505
     14.0000,       4.0000,   3.00000,    183.8761
     18.0000,       4.0000,   3.00000,    203.3973
     22.0000,       4.0000,   3.00000,    165.0708
     26.0000,       4.0000,   3.00000,    186.8006
     30.0000,       4.0000,   3.00000,    216.7186
     34.0000,       4.0000,   3.00000,    238.5359
     38.0000,       4.0000,   3.00000,    229.5383
     42.0000,       4.0000,   3.00000,    244.8600
     46.0000,       4.0000,   3.00000,    259.8321
     50.0000,       4.0000,   3.00000,    257.4120
     54.0000,       4.0000,   3.00000,    262.4015
     58.0000,       4.0000,   3.00000,    292.1584
     62.0000,       4.0000,   3.00000,    292.8723
     66.0000,       4.0000,   3.00000,    289.8322
     70.0000,       4.0000,   3.00000,    290.8152
     74.0000,       4.0000,   3.00000,    297.4285
     78.0000,       4.0000,   3.00000,    289.1616
     82.0000,       4.0000,   3.00000,    282.9348
     86.0000,       4.0000,   3.00000,    269.6890
     90.0000,       4.0000,   3.00000,    251.2757
     94.0000,       4.0000,   3.00000,    268.1737
     98.0000,       4.0000,   3.00000,    302.2990
    102.0000,       4.0000,   3.00000,    304.0758
    106.0000,       4.0000,   3.00000,    346.7436
    110.0000,       4.0000,   3.00000,    380.7776
    114.0000,       4.0000,   3.00000,    382.4967
    118.0000,       4.0000,   3.00000,    404.8011
    122.0000,       4.0000,   3.00000,    398.4387
    126.0000,       4.0000,   3.00000,    420.4375
    130.0000,       4.0000,   3.00000,    386.1759
    134.0000,       4.0000,   3.00000,    399.7509
    138.0000,       4.0000,   3.00000,    371.6546
    142.0000,       4.0000,   3.00000,    349.7068
    146.0000,       4.0000,   3.00000,    365.3810
    150.0000,       4.0000,   3.00000,    387.8293
    154.0000,       4.0000,   3.00000,    373.1479
    158.0000,       4.0000,   3.00000,    296.2914
    162.0000,       4.0000,   3.00000,    334.4761
    166.0000,       4.0000,   3.00000,    331.5108
    170.0000,       4.0000,   3.00000,    313.9612
    174.0000,       4.0000,   3.00000,    293.1982
    178.0000,       4.0000,   3.00000,    302.4827
    182.0000,       4.0000,   3.00000,    328.7588
    186.0000,       4.0000,   3.00000,    382.0730
    190.0000,       4.0000,   3.00000,    415.1284
    194.0000,       4.0000,   3.00000,    387.4549
    198.0000,       4.0000,   3.00000,    411.1301
    202.0000,       4.0000,   3.00000,    461.6064
    206.0000,       4.0000,   3.00000,    502.8414
    210.0000,       4.0000,   3.00000,    493.1303
    214.0000,       4.0000,   3.00000,    502.6383
    218.0000,       4.0000,   3.00000,    492.0403
    222.0000,       4.0000,   3.00000,    514.0560
    226.0000,       4.0000,   3.00000,    517.6304
    230.0000,       4.0000,   3.00000,    527.6617
    234.0000,       4.0000,   3.00000,    489.7903
    238.0000,       4.0000,   3.00000,    503.3047
     18.0000,      12.0000,   1.00000,    173.5401
     22.0000,      12.0000,   1.00000,    176.5514
     26.0000,      12.0000,   1.00000,    179.2017
     30.0000,      12.0000,   1.00000,    198.8599
     34.0000,      12.0000,   1.00000,    216.9487
     38.0000,      12.0000,   1.00000,    235.1691
     42.0000,      12.0000,   1.00000,    235.7235
     46.0000,      12.0000,   1.00000,    240.0302
     50.0000,      12.0000,   1.00000,    247.6145
     54.0000,      12.0000,   1.00000,    261.2189
     58.0000,      12.0000,   1.00000,    269.0677
     62.0000,      12.0000,   1.00000,    279.1061
     66.0000,      12.0000,   1.00000,    281.7458
     70.0000,      12.0000,   1.00000,    281.9316
     74.0000,      12.0000,   1.00000,    284.9040
     78.0000,      12.0000,   1.00000,    289.3087
     82.0000,      12.0000,   1.00000,    280.0830
     86.0000,      12.0000,   1.00000,    269.4845
     90.0000,      12.0000,   1.00000,    265.3289
     94.0000,      12.0000,   1.00000,    275.5950
     98.0000,      12.0000,   1.00000,    292.8205
    102.0000,      12.0000,   1.00000,    319.6888
    106.0000,      12.0000,   1.00000,    343.4514
    110.0000,      12.0000,   1.00000,    354.6077
    114.0000,      12.0000,   1.00000,    371.2874
    118.0000,      12.0000,   1.00000,    374.8248
    122.0000,      12.0000,   1.00000,    381.3627
    126.0000,      12.0000,   1.00000,    379.4023
    130.0000,      12.0000,   1.00000,    386.1871
    134.0000,      12.0000,   1.00000,    364.7715
    138.0000,      12.0000,   1.00000,    351.1180
    142.0000,      12.0000,   1.00000,    353.0233
    146.0000,      12.0000,   1.00000,    365.6013
    150.0000,      12.0000,   1.00000,    369.0313
    154.0000,      12.0000,   1.00000,    353.6717
    158.0000,      12.0000,   1.00000,    343.4425
    162.0000,      12.0000,   1.00000,    321.8622
    166.0000,      12.0000,   1.00000,    327.6800
    170.0000,      12.0000,   1.00000,    318.2022
    174.0000,      12.0000,   1.00000,    307.5735
    178.0000,      12.0000,   1.00000,    311.8469
    182.0000,      12.0000,   1.00000,    352.2594
    186.0000,      12.0000,   1.00000,    390.9592
    190.0000,      12.0000,   1.00000,    401.1961
    194.0000,      12.0000,   1.00000,    406.4488
    198.0000,      12.0000,   1.00000,    415.2568
    202.0000,      12.0000,   1.00000,    447.1313
    206.0000,      12.0000,   1.00000,    476.0647
    210.0000,      12.0000,   1.00000,    495.8134
    214.0000,      12.0000,   1.00000,    482.9399
    218.0000,      12.0000,   1.00000,    488.5349
    222.0000,      12.0000,   1.00000,    493.4593
    226.0000,      12.0000,   1.00000,    504.2371
    230.0000,      12.0000,   1.00000,    502.5493
    234.0000,      12.0000,   1.00000,    506.5566
     18.0000,       4.0000,   4.00000,    192.9300
     22.0000,       4.0000,   4.00000,    154.6586
     26.0000,       4.0000,   4.00000,    168.7224
     30.0000,       4.0000,   4.00000,    189.1922
     34.0000,       4.0000,   4.00000,    214.8892
     38.0000,       4.0000,   4.00000,    227.3100
     42.0000,       4.0000,   4.00000,    237.1264
     46.0000,       4.0000,   4.00000,    245.1244
     50.0000,       4.0000,   4.00000,    235.8420
     54.0000,       4.0000,   4.00000,    242.0572
     58.0000,       4.0000,   4.00000,    272.7283
     62.0000,       4.0000,   4.00000,    282.3067
     66.0000,       4.0000,   4.00000,    285.9056
     70.0000,       4.0000,   4.00000,    284.1677
     74.0000,       4.0000,   4.00000,    288.5077
     78.0000,       4.0000,   4.00000,    284.7364
     82.0000,       4.0000,   4.00000,    279.5612
     86.0000,       4.0000,   4.00000,    270.3871
     90.0000,       4.0000,   4.00000,    244.9206
     94.0000,       4.0000,   4.00000,    260.0121
     98.0000,       4.0000,   4.00000,    295.4712
    102.0000,       4.0000,   4.00000,    293.2448
    106.0000,       4.0000,   4.00000,    339.9398
    110.0000,       4.0000,   4.00000,    363.4951
    114.0000,       4.0000,   4.00000,    368.9896
    118.0000,       4.0000,   4.00000,    390.2326
    122.0000,       4.0000,   4.00000,    373.1292
    126.0000,       4.0000,   4.00000,    391.0628
    130.0000,       4.0000,   4.00000,    360.3924
    134.0000,       4.0000,   4.00000,    366.3352
    138.0000,       4.0000,   4.00000,    342.3907
    142.0000,       4.0000,   4.00000,    339.9763
    146.0000,       4.0000,   4.00000,    360.1837
    150.0000,       4.0000,   4.00000,    378.9075
    154.0000,       4.0000,   4.00000,    371.9359
    158.0000,       4.0000,   4.00000,    299.0608
    162.0000,       4.0000,   4.00000,    340.7733
    166.0000,       4.0000,   4.00000,    335.0568
    170.0000,       4.0000,   4.00000,    313.7824
    174.0000,       4.0000,   4.00000,    295.6369
    178.0000,       4.0000,   4.00000,    302.5393
    182.0000,       4.0000,   4.00000,    338.1865
    186.0000,       4.0000,   4.00000,    395.9163
    190.0000,       4.0000,   4.00000,    425.5456
    194.0000,       4.0000,   4.00000,    392.8179
    198.0000,       4.0000,   4.00000,    409.5933
    202.0000,       4.0000,   4.00000,    457.0988
    206.0000,       4.0000,   4.00000,    497.8661
    210.0000,       4.0000,   4.00000,    498.4961
    214.0000,       4.0000,   4.00000,    495.0787
    218.0000,       4.0000,   4.00000,    481.5969
    222.0000,       4.0000,   4.00000,    497.6072
    226.0000,       4.0000,   4.00000,    505.3586
    230.0000,       4.0000,   4.00000,    530.6810
    234.0000,       4.0000,   4.00000,    497.7437
     24.0000,      16.0000,   1.00000,    170.6360
     28.0000,      16.0000,   1.00000,    173.8870
     32.0000,      16.0000,   1.00000,    190.7665
     36.0000,      16.0000,   1.00000,    207.7545
     40.0000,      16.0000,   1.00000,    222.7013
     44.0000,      16.0000,   1.00000,    227.2647
     48.0000,      16.0000,   1.00000,    223.5003
     52.0000,      16.0000,   1.00000,    229.0336
     56.0000,      16.0000,   1.00000,    236.7915
     60.0000,      16.0000,   1.00000,    248.7475
     64.0000,      16.0000,   1.00000,    261.6426
     68.0000,      16.0000,   1.00000,    275.4019
     72.0000,      16.0000,   1.00000,    283.0072
     76.0000,      16.0000,   1.00000,    279.2332
     80.0000,      16.0000,   1.00000,    274.6651
     84.0000,      16.0000,   1.00000,    265.8719
     88.0000,      16.0000,   1.00000,    262.4581
     92.0000,      16.0000,   1.00000,    267.9072
     96.0000,      16.0000,   1.00000,    269.5025
    100.0000,      16.0000,   1.00000,    295.3073
    104.0000,      16.0000,   1.00000,    320.4971
    108.0000,      16.0000,   1.00000,    340.0794
    112.0000,      16.0000,   1.00000,    359.5376
    116.0000,      16.0000,   1.00000,    360.3674
    120.0000,      16.0000,   1.00000,    360.6988
    124.0000,      16.0000,   1.00000,    352.5720
    128.0000,      16.0000,   1.00000,    335.1715
    132.0000,      16.0000,   1.00000,    323.7123
    136.0000,      16.0000,   1.00000,    325.3224
    140.0000,      16.0000,   1.00000,    335.7196
    144.0000,      16.0000,   1.00000,    348.2512
    148.0000,      16.0000,   1.00000,    358.4166
    152.0000,      16.0000,   1.00000,    358.1727
    156.0000,      16.0000,   1.00000,    361.6830
    160.0000,      16.0000,   1.00000,    351.7899
    164.0000,      16.0000,   1.00000,    323.7815
    168.0000,      16.0000,   1.00000,    313.9776
    172.0000,      16.0000,   1.00000,    308.9965
    176.0000,      16.0000,   1.00000,    318.0959
    180.0000,      16.0000,   1.00000,    343.8912
    184.0000,      16.0000,   1.00000,    370.0374
    188.0000,      16.0000,   1.00000,    392.1026
    192.0000,      16.0000,   1.00000,    409.7607
    196.0000,      16.0000,   1.00000,    424.8873
    200.0000,      16.0000,   1.00000,    432.0664
    204.0000,      16.0000,   1.00000,    440.7955
    208.0000,      16.0000,   1.00000,    445.0223
    212.0000,      16.0000,   1.00000,    450.7530
    216.0000,      16.0000,   1.00000,    452.4919
    220.0000,      16.0000,   1.00000,    447.0658
    224.0000,      16.0000,   1.00000,    458.8065
    228.0000,      16.0000,   1.00000,    473.8363
     22.0000,       4.0000,   5.00000,    149.0363
     26.0000,       4.0000,   5.00000,    156.5908
     30.0000,       4.0000,   5.00000,    175.1239
     34.0000,       4.0000,   5.00000,    201.5902
     38.0000,       4.0000,   5.00000,    214.5660
     42.0000,       4.0000,   5.00000,    234.9688
     46.0000,       4.0000,   5.00000,    234.9910
     50.0000,       4.0000,   5.00000,    216.9610
     54.0000,       4.0000,   5.00000,    218.6619
     58.0000,       4.0000,   5.00000,    254.9637
     62.0000,       4.0000,   5.00000,    269.1383
     66.0000,       4.0000,   5.00000,    278.1137
     70.0000,       4.0000,   5.00000,    286.6112
     74.0000,       4.0000,   5.00000,    288.4391
     78.0000,       4.0000,   5.00000,    275.1063
     82.0000,       4.0000,   5.00000,    275.5421
     86.0000,       4.0000,   5.00000,    265.9002
     90.0000,       4.0000,   5.00000,    238.7632
     94.0000,       4.0000,   5.00000,    251.9936
     98.0000,       4.0000,   5.00000,    283.1469
    102.0000,       4.0000,   5.00000,    283.4225
    106.0000,       4.0000,   5.00000,    327.6200
    110.0000,       4.0000,   5.00000,    364.7821
    114.0000,       4.0000,   5.00000,    365.0592
    118.0000,       4.0000,   5.00000,    380.9281
    122.0000,       4.0000,   5.00000,    363.7640
    126.0000,       4.0000,   5.00000,    363.7799
    130.0000,       4.0000,   5.00000,    323.6488
    134.0000,       4.0000,   5.00000,    331.0137
    138.0000,       4.0000,   5.00000,    327.2285
    142.0000,       4.0000,   5.00000,    328.8237
    146.0000,       4.0000,   5.00000,    349.1391
    150.0000,       4.0000,   5.00000,    380.6339
    154.0000,       4.0000,   5.00000,    375.2406
    158.0000,       4.0000,   5.00000,    305.5391
    162.0000,       4.0000,   5.00000,    351.6480
    166.0000,       4.0000,   5.00000,    335.3593
    170.0000,       4.0000,   5.00000,    303.6803
    174.0000,       4.0000,   5.00000,    292.3336
    178.0000,       4.0000,   5.00000,    308.1358
    182.0000,       4.0000,   5.00000,    333.2787
    186.0000,       4.0000,   5.00000,    392.9397
    190.0000,       4.0000,   5.00000,    428.7721
    194.0000,       4.0000,   5.00000,    393.6246
    198.0000,       4.0000,   5.00000,    409.5160
    202.0000,       4.0000,   5.00000,    449.4796
    206.0000,       4.0000,   5.00000,    477.2059
    210.0000,       4.0000,   5.00000,    466.0904
    214.0000,       4.0000,   5.00000,    475.0873
    218.0000,       4.0000,   5.00000,    453.1023
    222.0000,       4.0000,   5.00000,    460.7469
    226.0000,       4.0000,   5.00000,    481.9018
    230.0000,       4.0000,   5.00000,    520.0161
     26.0000,       4.0000,   6.00000,    152.7358
     30.0000,       4.0000,   6.00000,    171.3194
     34.0000,       4.0000,   6.00000,    193.9302
     38.0000,       4.0000,   6.00000,    203.8454
     42.0000,       4.0000,   6.00000,    220.4321
     46.0000,       4.0000,   6.00000,    225.9812
     50.0000,       4.0000,   6.00000,    203.4352
     54.0000,       4.0000,   6.00000,    203.6833
     58.0000,       4.0000,   6.00000,    237.8708
     62.0000,       4.0000,   6.00000,    257.0049
     66.0000,       4.0000,   6.00000,    273.7594
     70.0000,       4.0000,   6.00000,    284.5751
     74.0000,       4.0000,   6.00000,    287.4000
     78.0000,       4.0000,   6.00000,    274.9283
     82.0000,       4.0000,   6.00000,    265.6500
     86.0000,       4.0000,   6.00000,    254.4607
     90.0000,       4.0000,   6.00000,    229.5478
     94.0000,       4.0000,   6.00000,    239.6387
     98.0000,       4.0000,   6.00000,    270.2628
    102.0000,       4.0000,   6.00000,    270.2010
    106.0000,       4.0000,   6.00000,    322.4429
    110.0000,       4.0000,   6.00000,    362.8071
    114.0000,       4.0000,   6.00000,    371.2919
    118.0000,       4.0000,   6.00000,    384.7803
    122.0000,       4.0000,   6.00000,    355.1896
    126.0000,       4.0000,   6.00000,    346.1497
    130.0000,       4.0000,   6.00000,    294.4357
    134.0000,       4.0000,   6.00000,    310.4661
    138.0000,       4.0000,   6.00000,    307.3526
    142.0000,       4.0000,   6.00000,    310.7929
    146.0000,       4.0000,   6.00000,    341.6477
    150.0000,       4.0000,   6.00000,    380.3820
    154.0000,       4.0000,   6.00000,    384.6839
    158.0000,       4.0000,   6.00000,    311.1550
    162.0000,       4.0000,   6.00000,    357.3039
    166.0000,       4.0000,   6.00000,    335.5503
    170.0000,       4.0000,   6.00000,    302.5125
    174.0000,       4.0000,   6.00000,    286.8355
    178.0000,       4.0000,   6.00000,    300.9344
    182.0000,       4.0000,   6.00000,    329.5081
    186.0000,       4.0000,   6.00000,    381.7204
    190.0000,       4.0000,   6.00000,    420.7985
    194.0000,       4.0000,   6.00000,    392.5016
    198.0000,       4.0000,   6.00000,    406.5491
    202.0000,       4.0000,   6.00000,    439.3407
    206.0000,       4.0000,   6.00000,    450.9324
    210.0000,       4.0000,   6.00000,    433.1318
    214.0000,       4.0000,   6.00000,    433.1407
    218.0000,       4.0000,   6.00000,    419.0760
    222.0000,       4.0000,   6.00000,    434.2799
    226.0000,       4.0000,   6.00000,    453.4152
     30.0000,      20.0000,   1.00000,    179.8378
     34.0000,      20.0000,   1.00000,    191.6315
     38.0000,      20.0000,   1.00000,    199.9853
     42.0000,      20.0000,   1.00000,    200.9575
     46.0000,      20.0000,   1.00000,    203.0238
     50.0000,      20.0000,   1.00000,    216.0189
     54.0000,      20.0000,   1.00000,    219.5935
     58.0000,      20.0000,   1.00000,    223.9345
     62.0000,      20.0000,   1.00000,    238.6458
     66.0000,      20.0000,   1.00000,    258.7967
     70.0000,      20.0000,   1.00000,    268.4282
     74.0000,      20.0000,   1.00000,    276.0892
     78.0000,      20.0000,   1.00000,    273.1771
     82.0000,      20.0000,   1.00000,    257.5817
     86.0000,      20.0000,   1.00000,    247.3764
     90.0000,      20.0000,   1.00000,    250.3903
     94.0000,      20.0000,   1.00000,    253.9430
     98.0000,      20.0000,   1.00000,    266.9441
    102.0000,      20.0000,   1.00000,    297.3882
    106.0000,      20.0000,   1.00000,    323.3809
    110.0000,      20.0000,   1.00000,    345.4262
    114.0000,      20.0000,   1.00000,    360.9330
    118.0000,      20.0000,   1.00000,    362.5616
    122.0000,      20.0000,   1.00000,    338.9361
    126.0000,      20.0000,   1.00000,    318.4091
    130.0000,      20.0000,   1.00000,    308.9301
    134.0000,      20.0000,   1.00000,    298.9889
    138.0000,      20.0000,   1.00000,    300.2561
    142.0000,      20.0000,   1.00000,    322.4126
    146.0000,      20.0000,   1.00000,    341.1303
    150.0000,      20.0000,   1.00000,    349.4208
    154.0000,      20.0000,   1.00000,    365.3646
    158.0000,      20.0000,   1.00000,    365.6003
    162.0000,      20.0000,   1.00000,    340.0740
    166.0000,      20.0000,   1.00000,    317.1418
    170.0000,      20.0000,   1.00000,    317.5347
    174.0000,      20.0000,   1.00000,    314.6757
    178.0000,      20.0000,   1.00000,    326.3006
    182.0000,      20.0000,   1.00000,    352.2346
    186.0000,      20.0000,   1.00000,    370.0453
    190.0000,      20.0000,   1.00000,    387.7012
    194.0000,      20.0000,   1.00000,    416.3030
    198.0000,      20.0000,   1.00000,    430.1039
    202.0000,      20.0000,   1.00000,    417.0335
    206.0000,      20.0000,   1.00000,    412.0527
    210.0000,      20.0000,   1.00000,    402.1939
    214.0000,      20.0000,   1.00000,    395.2440
    218.0000,      20.0000,   1.00000,    403.6308
    222.0000,      20.0000,   1.00000,    422.7747
     30.0000,       4.0000,   7.00000,    169.1382
     34.0000,       4.0000,   7.00000,    188.7302
     38.0000,       4.0000,   7.00000,    194.4848
     42.0000,       4.0000,   7.00000,    205.2162
     46.0000,       4.0000,   7.00000,    208.2581
     50.0000,       4.0000,   7.00000,    195.7456
     54.0000,       4.0000,   7.00000,    194.8416
     58.0000,       4.0000,   7.00000,    227.9586
     62.0000,       4.0000,   7.00000,    251.0051
     66.0000,       4.0000,   7.00000,    269.5667
     70.0000,       4.0000,   7.00000,    277.9619
     74.0000,       4.0000,   7.00000,    284.4742
     78.0000,       4.0000,   7.00000,    272.0047
     82.0000,       4.0000,   7.00000,    258.0426
     86.0000,       4.0000,   7.00000,    240.0924
     90.0000,       4.0000,   7.00000,    213.4525
     94.0000,       4.0000,   7.00000,    225.4321
     98.0000,       4.0000,   7.00000,    254.6844
    102.0000,       4.0000,   7.00000,    261.3279
    106.0000,       4.0000,   7.00000,    315.2649
    110.0000,       4.0000,   7.00000,    362.2945
    114.0000,       4.0000,   7.00000,    377.1747
    118.0000,       4.0000,   7.00000,    392.1034
    122.0000,       4.0000,   7.00000,    351.4753
    126.0000,       4.0000,   7.00000,    331.9265
    130.0000,       4.0000,   7.00000,    290.3157
    134.0000,       4.0000,   7.00000,    292.0332
    138.0000,       4.0000,   7.00000,    284.8065
    142.0000,       4.0000,   7.00000,    294.4962
    146.0000,       4.0000,   7.00000,    330.9148
    150.0000,       4.0000,   7.00000,    379.6318
    154.0000,       4.0000,   7.00000,    386.6586
    158.0000,       4.0000,   7.00000,    314.5644
    162.0000,       4.0000,   7.00000,    357.5199
    166.0000,       4.0000,   7.00000,    341.8370
    170.0000,       4.0000,   7.00000,    306.1956
    174.0000,       4.0000,   7.00000,    282.4572
    178.0000,       4.0000,   7.00000,    289.1115
    182.0000,       4.0000,   7.00000,    318.0846
    186.0000,       4.0000,   7.00000,    374.9937
    190.0000,       4.0000,   7.00000,    408.1730
    194.0000,       4.0000,   7.00000,    382.8535
    198.0000,       4.0000,   7.00000,    397.4070
    202.0000,       4.0000,   7.00000,    421.9290
    206.0000,       4.0000,   7.00000,    431.5616
    210.0000,       4.0000,   7.00000,    404.1826
    214.0000,       4.0000,   7.00000,    394.0614
    218.0000,       4.0000,   7.00000,    387.4939
    222.0000,       4.0000,   7.00000,    411.0742
     34.0000,       4.0000,   8.00000,    182.4048
     38.0000,       4.0000,   8.00000,    184.9908
     42.0000,       4.0000,   8.00000,    193.1543
     46.0000,       4.0000,   8.00000,    195.0643
     50.0000,       4.0000,   8.00000,    183.2382
     54.0000,       4.0000,   8.00000,    190.4802
     58.0000,       4.0000,   8.00000,    227.6703
     62.0000,       4.0000,   8.00000,    249.8093
     66.0000,       4.0000,   8.00000,    263.4732
     70.0000,       4.0000,   8.00000,    273.5720
     74.0000,       4.0000,   8.00000,    276.1331
     78.0000,       4.0000,   8.00000,    262.0964
     82.0000,       4.0000,   8.00000,    249.4526
     86.0000,       4.0000,   8.00000,    226.8581
     90.0000,       4.0000,   8.00000,    197.4320
     94.0000,       4.0000,   8.00000,    207.7585
     98.0000,       4.0000,   8.00000,    241.9700
    102.0000,       4.0000,   8.00000,    251.1737
    106.0000,       4.0000,   8.00000,    308.6099
    110.0000,       4.0000,   8.00000,    361.6709
    114.0000,       4.0000,   8.00000,    378.4094
    118.0000,       4.0000,   8.00000,    391.4202
    122.0000,       4.0000,   8.00000,    351.5792
    126.0000,       4.0000,   8.00000,    338.1301
    130.0000,       4.0000,   8.00000,    283.8181
    134.0000,       4.0000,   8.00000,    282.7454
    138.0000,       4.0000,   8.00000,    270.6114
    142.0000,       4.0000,   8.00000,    279.7757
    146.0000,       4.0000,   8.00000,    319.8410
    150.0000,       4.0000,   8.00000,    370.5197
    154.0000,       4.0000,   8.00000,    381.2455
    158.0000,       4.0000,   8.00000,    309.6138
    162.0000,       4.0000,   8.00000,    364.1328
    166.0000,       4.0000,   8.00000,    347.3524
    170.0000,       4.0000,   8.00000,    308.4528
    174.0000,       4.0000,   8.00000,    279.8044
    178.0000,       4.0000,   8.00000,    281.7228
    182.0000,       4.0000,   8.00000,    304.8095
    186.0000,       4.0000,   8.00000,    362.2630
    190.0000,       4.0000,   8.00000,    399.7758
    194.0000,       4.0000,   8.00000,    366.0612
    198.0000,       4.0000,   8.00000,    377.0941
    202.0000,       4.0000,   8.00000,    405.9637
    206.0000,       4.0000,   8.00000,    412.2910
    210.0000,       4.0000,   8.00000,    382.4442
    214.0000,       4.0000,   8.00000,    376.2625
    218.0000,       4.0000,   8.00000,    363.9224
     42.0000,      28.0000,   1.00000,    173.5260
     46.0000,      28.0000,   1.00000,    182.3181
     50.0000,      28.0000,   1.00000,    195.8264
     54.0000,      28.0000,   1.00000,    210.5324
     58.0000,      28.0000,   1.00000,    222.8772
     62.0000,      28.0000,   1.00000,    236.0480
     66.0000,      28.0000,   1.00000,    240.3617
     70.0000,      28.0000,   1.00000,    242.3457
     74.0000,      28.0000,   1.00000,    239.2438
     78.0000,      28.0000,   1.00000,    230.3822
     82.0000,      28.0000,   1.00000,    223.7487
     86.0000,      28.0000,   1.00000,    220.8633
     90.0000,      28.0000,   1.00000,    220.9749
     94.0000,      28.0000,   1.00000,    230.0617
     98.0000,      28.0000,   1.00000,    249.4034
    102.0000,      28.0000,   1.00000,    275.2770
    106.0000,      28.0000,   1.00000,    305.0478
    110.0000,      28.0000,   1.00000,    321.4663
    114.0000,      28.0000,   1.00000,    328.5618
    118.0000,      28.0000,   1.00000,    337.1494
    122.0000,      28.0000,   1.00000,    333.5732
    126.0000,      28.0000,   1.00000,    320.6932
    130.0000,      28.0000,   1.00000,    307.3922
    134.0000,      28.0000,   1.00000,    295.8611
    138.0000,      28.0000,   1.00000,    296.8014
    142.0000,      28.0000,   1.00000,    300.8224
    146.0000,      28.0000,   1.00000,    298.8484
    150.0000,      28.0000,   1.00000,    308.7013
    154.0000,      28.0000,   1.00000,    324.4046
    158.0000,      28.0000,   1.00000,    334.9005
    162.0000,      28.0000,   1.00000,    336.9326
    166.0000,      28.0000,   1.00000,    327.0468
    170.0000,      28.0000,   1.00000,    318.8004
    174.0000,      28.0000,   1.00000,    327.8185
    178.0000,      28.0000,   1.00000,    334.5210
    182.0000,      28.0000,   1.00000,    332.8553
    186.0000,      28.0000,   1.00000,    337.9951
    190.0000,      28.0000,   1.00000,    350.8179
    194.0000,      28.0000,   1.00000,    369.0109
    198.0000,      28.0000,   1.00000,    375.4278
    202.0000,      28.0000,   1.00000,    366.6957
    206.0000,      28.0000,   1.00000,    362.9066
    210.0000,      28.0000,   1.00000,    365.4874
     42.0000,       4.0000,  10.00000,    178.9841
     46.0000,       4.0000,  10.00000,    181.6996
     50.0000,       4.0000,  10.00000,    172.6327
     54.0000,       4.0000,  10.00000,    182.2857
     58.0000,       4.0000,  10.00000,    224.6007
     62.0000,       4.0000,  10.00000,    252.9583
     66.0000,       4.0000,  10.00000,    262.1973
     70.0000,       4.0000,  10.00000,    259.3145
     74.0000,       4.0000,  10.00000,    252.8691
     78.0000,       4.0000,  10.00000,    233.8370
     82.0000,       4.0000,  10.00000,    219.5782
     86.0000,       4.0000,  10.00000,    201.1825
     90.0000,       4.0000,  10.00000,    177.2521
     94.0000,       4.0000,  10.00000,    185.4757
     98.0000,       4.0000,  10.00000,    215.6337
    102.0000,       4.0000,  10.00000,    231.1391
    106.0000,       4.0000,  10.00000,    292.1045
    110.0000,       4.0000,  10.00000,    344.5558
    114.0000,       4.0000,  10.00000,    361.8806
    118.0000,       4.0000,  10.00000,    389.3979
    122.0000,       4.0000,  10.00000,    357.8661
    126.0000,       4.0000,  10.00000,    341.4094
    130.0000,       4.0000,  10.00000,    286.0972
    134.0000,       4.0000,  10.00000,    281.5452
    138.0000,       4.0000,  10.00000,    267.0695
    142.0000,       4.0000,  10.00000,    269.3798
    146.0000,       4.0000,  10.00000,    296.1591
    150.0000,       4.0000,  10.00000,    337.4484
    154.0000,       4.0000,  10.00000,    353.1782
    158.0000,       4.0000,  10.00000,    298.0382
    162.0000,       4.0000,  10.00000,    359.3536
    166.0000,       4.0000,  10.00000,    346.6255
    170.0000,       4.0000,  10.00000,    308.1464
    174.0000,       4.0000,  10.00000,    276.3994
    178.0000,       4.0000,  10.00000,    275.4316
    182.0000,       4.0000,  10.00000,    291.4202
    186.0000,       4.0000,  10.00000,    334.7134
    190.0000,       4.0000,  10.00000,    359.3821
    194.0000,       4.0000,  10.00000,    331.0886
    198.0000,       4.0000,  10.00000,    340.3076
    202.0000,       4.0000,  10.00000,    362.3422
    206.0000,       4.0000,  10.00000,    382.9932
    210.0000,       4.0000,  10.00000,    369.5746
     54.0000,      36.0000,   1.00000,    209.9111
     58.0000,      36.0000,   1.00000,    214.9710
     62.0000,      36.0000,   1.00000,    215.0225
     66.0000,      36.0000,   1.00000,    210.5867
     70.0000,      36.0000,   1.00000,    208.5308
     74.0000,      36.0000,   1.00000,    205.3669
     78.0000,      36.0000,   1.00000,    200.2615
     82.0000,      36.0000,   1.00000,    199.1154
     86.0000,      36.0000,   1.00000,    200.8690
     90.0000,      36.0000,   1.00000,    212.2656
     94.0000,      36.0000,   1.00000,    228.4095
     98.0000,      36.0000,   1.00000,    243.1517
    102.0000,      36.0000,   1.00000,    256.6215
    106.0000,      36.0000,   1.00000,    270.6677
    110.0000,      36.0000,   1.00000,    281.8347
    114.0000,      36.0000,   1.00000,    289.2379
    118.0000,      36.0000,   1.00000,    298.4630
    122.0000,      36.0000,   1.00000,    309.1659
    126.0000,      36.0000,   1.00000,    315.2763
    130.0000,      36.0000,   1.00000,    319.2513
    134.0000,      36.0000,   1.00000,    320.7591
    138.0000,      36.0000,   1.00000,    313.9656
    142.0000,      36.0000,   1.00000,    302.3589
    146.0000,      36.0000,   1.00000,    296.4868
    150.0000,      36.0000,   1.00000,    293.7682
    154.0000,      36.0000,   1.00000,    288.3541
    158.0000,      36.0000,   1.00000,    284.5465
    162.0000,      36.0000,   1.00000,    288.4668
    166.0000,      36.0000,   1.00000,    298.0945
    170.0000,      36.0000,   1.00000,    307.5684
    174.0000,      36.0000,   1.00000,    316.2790
    178.0000,      36.0000,   1.00000,    321.9282
    182.0000,      36.0000,   1.00000,    320.3593
    186.0000,      36.0000,   1.00000,    316.2909
    190.0000,      36.0000,   1.00000,    317.2851
    194.0000,      36.0000,   1.00000,    322.5689
    198.0000,      36.0000,   1.00000,    329.3966
     54.0000,      12.0000,   4.00000,    191.2957
     58.0000,      12.0000,   4.00000,    211.0216
     62.0000,      12.0000,   4.00000,    229.4314
     66.0000,      12.0000,   4.00000,    233.0935
     70.0000,      12.0000,   4.00000,    231.4266
     74.0000,      12.0000,   4.00000,    221.9260
     78.0000,      12.0000,   4.00000,    206.8461
     82.0000,      12.0000,   4.00000,    189.7645
     86.0000,      12.0000,   4.00000,    173.8222
     90.0000,      12.0000,   4.00000,    167.3479
     94.0000,      12.0000,   4.00000,    174.3752
     98.0000,      12.0000,   4.00000,    190.1869
    102.0000,      12.0000,   4.00000,    219.6954
    106.0000,      12.0000,   4.00000,    260.6257
    110.0000,      12.0000,   4.00000,    300.5142
    114.0000,      12.0000,   4.00000,    333.3716
    118.0000,      12.0000,   4.00000,    345.0823
    122.0000,      12.0000,   4.00000,    348.9477
    126.0000,      12.0000,   4.00000,    326.8442
    130.0000,      12.0000,   4.00000,    310.8214
    134.0000,      12.0000,   4.00000,    287.8797
    138.0000,      12.0000,   4.00000,    278.8465
    142.0000,      12.0000,   4.00000,    280.4151
    146.0000,      12.0000,   4.00000,    297.7809
    150.0000,      12.0000,   4.00000,    315.4836
    154.0000,      12.0000,   4.00000,    306.1510
    158.0000,      12.0000,   4.00000,    302.9795
    162.0000,      12.0000,   4.00000,    297.0941
    166.0000,      12.0000,   4.00000,    304.9412
    170.0000,      12.0000,   4.00000,    287.0084
    174.0000,      12.0000,   4.00000,    270.8058
    178.0000,      12.0000,   4.00000,    265.6293
    182.0000,      12.0000,   4.00000,    282.2855
    186.0000,      12.0000,   4.00000,    301.8206
    190.0000,      12.0000,   4.00000,    307.0530
    194.0000,      12.0000,   4.00000,    306.6053
    198.0000,      12.0000,   4.00000,    309.8211
     66.0000,      44.0000,   1.00000,    188.8832
     70.0000,      44.0000,   1.00000,    183.8255
     74.0000,      44.0000,   1.00000,    183.7501
     78.0000,      44.0000,   1.00000,    189.3033
     82.0000,      44.0000,   1.00000,    194.6474
     86.0000,      44.0000,   1.00000,    203.6128
     90.0000,      44.0000,   1.00000,    211.2220
     94.0000,      44.0000,   1.00000,    223.8306
     98.0000,      44.0000,   1.00000,    234.4325
    102.0000,      44.0000,   1.00000,    241.9763
    106.0000,      44.0000,   1.00000,    250.4527
    110.0000,      44.0000,   1.00000,    257.2317
    114.0000,      44.0000,   1.00000,    267.9576
    118.0000,      44.0000,   1.00000,    276.3959
    122.0000,      44.0000,   1.00000,    282.2309
    126.0000,      44.0000,   1.00000,    293.6367
    130.0000,      44.0000,   1.00000,    308.6151
    134.0000,      44.0000,   1.00000,    318.1504
    138.0000,      44.0000,   1.00000,    314.8229
    142.0000,      44.0000,   1.00000,    310.8933
    146.0000,      44.0000,   1.00000,    304.2501
    150.0000,      44.0000,   1.00000,    291.9384
    154.0000,      44.0000,   1.00000,    282.2014
    158.0000,      44.0000,   1.00000,    271.9203
    162.0000,      44.0000,   1.00000,    267.0188
    166.0000,      44.0000,   1.00000,    268.7294
    170.0000,      44.0000,   1.00000,    272.5399
    174.0000,      44.0000,   1.00000,    272.4899
    178.0000,      44.0000,   1.00000,    275.2057
    182.0000,      44.0000,   1.00000,    290.3999
    186.0000,      44.0000,   1.00000,    300.7811
     66.0000,      12.0000,   5.00000,    214.6165
     70.0000,      12.0000,   5.00000,    213.1175
     74.0000,      12.0000,   5.00000,    204.9284
     78.0000,      12.0000,   5.00000,    194.1645
     82.0000,      12.0000,   5.00000,    180.9134
     86.0000,      12.0000,   5.00000,    164.8189
     90.0000,      12.0000,   5.00000,    152.4318
     94.0000,      12.0000,   5.00000,    157.1051
     98.0000,      12.0000,   5.00000,    170.4482
    102.0000,      12.0000,   5.00000,    199.1420
    106.0000,      12.0000,   5.00000,    237.9532
    110.0000,      12.0000,   5.00000,    283.2216
    114.0000,      12.0000,   5.00000,    321.3200
    118.0000,      12.0000,   5.00000,    333.9612
    122.0000,      12.0000,   5.00000,    334.2964
    126.0000,      12.0000,   5.00000,    311.8082
    130.0000,      12.0000,   5.00000,    299.3987
    134.0000,      12.0000,   5.00000,    283.1278
    138.0000,      12.0000,   5.00000,    279.8247
    142.0000,      12.0000,   5.00000,    283.3445
    146.0000,      12.0000,   5.00000,    302.7935
    150.0000,      12.0000,   5.00000,    321.1434
    154.0000,      12.0000,   5.00000,    309.3149
    158.0000,      12.0000,   5.00000,    299.6855
    162.0000,      12.0000,   5.00000,    283.8501
    166.0000,      12.0000,   5.00000,    277.2216
    170.0000,      12.0000,   5.00000,    249.8756
    174.0000,      12.0000,   5.00000,    229.9841
    178.0000,      12.0000,   5.00000,    227.8952
    182.0000,      12.0000,   5.00000,    247.6838
    186.0000,      12.0000,   5.00000,    276.2505
     78.0000,      52.0000,   1.00000,    180.1259
     82.0000,      52.0000,   1.00000,    191.0167
     86.0000,      52.0000,   1.00000,    202.1029
     90.0000,      52.0000,   1.00000,    212.5274
     94.0000,      52.0000,   1.00000,    225.2438
     98.0000,      52.0000,   1.00000,    235.9454
    102.0000,      52.0000,   1.00000,    242.7704
    106.0000,      52.0000,   1.00000,    245.8686
    110.0000,      52.0000,   1.00000,    249.1010
    114.0000,      52.0000,   1.00000,    252.3095
    118.0000,      52.0000,   1.00000,    260.5904
    122.0000,      52.0000,   1.00000,    272.4825
    126.0000,      52.0000,   1.00000,    285.1245
    130.0000,      52.0000,   1.00000,    295.0370
    134.0000,      52.0000,   1.00000,    296.2134
    138.0000,      52.0000,   1.00000,    300.8733
    142.0000,      52.0000,   1.00000,    302.1162
    146.0000,      52.0000,   1.00000,    295.2347
    150.0000,      52.0000,   1.00000,    285.4312
    154.0000,      52.0000,   1.00000,    273.8002
    158.0000,      52.0000,   1.00000,    267.8346
    162.0000,      52.0000,   1.00000,    264.2434
    166.0000,      52.0000,   1.00000,    262.8673
    170.0000,      52.0000,   1.00000,    260.5244
    174.0000,      52.0000,   1.00000,    259.1905
     78.0000,      12.0000,   6.00000,    184.3317
     82.0000,      12.0000,   6.00000,    169.9897
     86.0000,      12.0000,   6.00000,    152.4513
     90.0000,      12.0000,   6.00000,    142.2401
     94.0000,      12.0000,   6.00000,    146.9970
     98.0000,      12.0000,   6.00000,    163.5373
    102.0000,      12.0000,   6.00000,    194.0112
    106.0000,      12.0000,   6.00000,    234.7102
    110.0000,      12.0000,   6.00000,    278.7844
    114.0000,      12.0000,   6.00000,    314.4659
    118.0000,      12.0000,   6.00000,    328.6891
    122.0000,      12.0000,   6.00000,    332.4678
    126.0000,      12.0000,   6.00000,    309.6576
    130.0000,      12.0000,   6.00000,    291.7006
    134.0000,      12.0000,   6.00000,    272.1286
    138.0000,      12.0000,   6.00000,    269.3361
    142.0000,      12.0000,   6.00000,    276.0988
    146.0000,      12.0000,   6.00000,    298.4849
    150.0000,      12.0000,   6.00000,    319.4994
    154.0000,      12.0000,   6.00000,    308.3810
    158.0000,      12.0000,   6.00000,    300.7609
    162.0000,      12.0000,   6.00000,    284.9552
    166.0000,      12.0000,   6.00000,    276.2540
    170.0000,      12.0000,   6.00000,    244.8093
    174.0000,      12.0000,   6.00000,    218.7531
     84.0000,      24.0000,   3.00000,    160.5407
     88.0000,      24.0000,   3.00000,    155.6586
     92.0000,      24.0000,   3.00000,    156.7165
     96.0000,      24.0000,   3.00000,    169.8269
    100.0000,      24.0000,   3.00000,    195.2928
    104.0000,      24.0000,   3.00000,    227.0273
    108.0000,      24.0000,   3.00000,    258.2582
    112.0000,      24.0000,   3.00000,    283.0272
    116.0000,      24.0000,   3.00000,    305.2030
    120.0000,      24.0000,   3.00000,    310.6730
    124.0000,      24.0000,   3.00000,    307.8435
    128.0000,      24.0000,   3.00000,    299.5115
    132.0000,      24.0000,   3.00000,    286.5614
    136.0000,      24.0000,   3.00000,    280.9684
    140.0000,      24.0000,   3.00000,    282.0776
    144.0000,      24.0000,   3.00000,    291.1316
    148.0000,      24.0000,   3.00000,    287.8069
    152.0000,      24.0000,   3.00000,    295.3479
    156.0000,      24.0000,   3.00000,    298.5027
    160.0000,      24.0000,   3.00000,    290.3246
    164.0000,      24.0000,   3.00000,    272.3142
    168.0000,      24.0000,   3.00000,    252.7478
     90.0000,      20.0000,   4.00000,    151.1844
     94.0000,      20.0000,   4.00000,    154.7793
     98.0000,      20.0000,   4.00000,    171.6194
    102.0000,      20.0000,   4.00000,    202.8223
    106.0000,      20.0000,   4.00000,    239.9128
    110.0000,      20.0000,   4.00000,    278.1764
    114.0000,      20.0000,   4.00000,    305.5880
    118.0000,      20.0000,   4.00000,    320.2732
    122.0000,      20.0000,   4.00000,    315.7366
    126.0000,      20.0000,   4.00000,    307.1270
    130.0000,      20.0000,   4.00000,    291.3787
    134.0000,      20.0000,   4.00000,    279.1276
    138.0000,      20.0000,   4.00000,    272.8640
    142.0000,      20.0000,   4.00000,    280.8493
    146.0000,      20.0000,   4.00000,    289.3936
    150.0000,      20.0000,   4.00000,    288.5293
    154.0000,      20.0000,   4.00000,    297.7157
    158.0000,      20.0000,   4.00000,    299.6129
    162.0000,      20.0000,   4.00000,    285.4847
   4.88
ITERATION 6
MODEL RESISTIVITY
LAYER 1
61,     2.0000
      8.0000,     260.00
     12.0000,     255.82
     16.0000,     264.60
     20.0000,     278.20
     24.0000,     208.79
     28.0000,     228.45
     32.0000,     260.93
     36.0000,     282.83
     40.0000,     266.67
     44.0000,     277.92
     48.0000,     286.09
     52.0000,     265.41
     56.0000,     270.47
     60.0000,     313.88
     64.0000,     323.68
     68.0000,     336.80
     72.0000,     356.13
     76.0000,     361.76
     80.0000,     329.24
     84.0000,     299.46
     88.0000,     274.93
     92.0000,     245.65
     96.0000,     272.26
    100.0000,     328.88
    104.0000,     342.09
    108.0000,     425.67
    112.0000,     471.66
    116.0000,     470.08
    120.0000,     480.36
    124.0000,     425.79
    128.0000,     407.92
    132.0000,     347.35
    136.0000,     344.20
    140.0000,     327.10
    144.0000,     340.40
    148.0000,     403.93
    152.0000,     470.15
    156.0000,     457.63
    160.0000,     335.65
    164.0000,     334.06
    168.0000,     290.33
    172.0000,     248.80
    176.0000,     228.55
    180.0000,     229.39
    184.0000,     256.53
    188.0000,     320.06
    192.0000,     352.29
    196.0000,     316.03
    200.0000,     323.83
    204.0000,     353.42
    208.0000,     373.14
    212.0000,     361.84
    216.0000,     363.00
    220.0000,     353.75
    224.0000,     369.25
    228.0000,     387.92
    232.0000,     432.11
    236.0000,     428.93
    240.0000,     486.77
    244.0000,     544.07
           515.9228
LAYER 2
61,     4.2000
      8.0000,     156.39
     12.0000,     197.13
     16.0000,     249.85
     20.0000,     278.27
     24.0000,     223.10
     28.0000,     231.98
     32.0000,     256.33
     36.0000,     273.22
     40.0000,     302.78
     44.0000,     322.61
     48.0000,     313.12
     52.0000,     270.32
     56.0000,     259.17
     60.0000,     297.72
     64.0000,     314.23
     68.0000,     327.33
     72.0000,     318.91
     76.0000,     315.88
     80.0000,     317.93
     84.0000,     311.67
     88.0000,     296.88
     92.0000,     265.21
     96.0000,     279.94
    100.0000,     323.51
    104.0000,     349.50
    108.0000,     394.16
    112.0000,     446.19
    116.0000,     457.20
    120.0000,     469.35
    124.0000,     444.39
    128.0000,     443.98
    132.0000,     393.41
    136.0000,     405.32
    140.0000,     405.04
    144.0000,     410.22
    148.0000,     433.90
    152.0000,     468.38
    156.0000,     419.54
    160.0000,     286.57
    164.0000,     323.97
    168.0000,     295.22
    172.0000,     260.47
    176.0000,     244.01
    180.0000,     249.46
    184.0000,     275.03
    188.0000,     340.35
    192.0000,     379.60
    196.0000,     353.02
    200.0000,     370.23
    204.0000,     406.88
    208.0000,     437.07
    212.0000,     430.47
    216.0000,     420.32
    220.0000,     403.50
    224.0000,     418.88
    228.0000,     448.72
    232.0000,     496.20
    236.0000,     496.40
    240.0000,     520.36
    244.0000,     510.75
           410.3930
LAYER 3
59,     6.6200
     12.0000,     119.00
     16.0000,     203.84
     20.0000,     264.52
     24.0000,     211.47
     28.0000,     194.99
     32.0000,     205.27
     36.0000,     238.18
     40.0000,     323.61
     44.0000,     368.22
     48.0000,     331.89
     52.0000,     259.68
     56.0000,     231.56
     60.0000,     273.16
     64.0000,     327.60
     68.0000,     352.31
     72.0000,     296.05
     76.0000,     261.92
     80.0000,     275.95
     84.0000,     279.68
     88.0000,     259.73
     92.0000,     223.29
     96.0000,     225.58
    100.0000,     260.07
    104.0000,     303.31
    108.0000,     345.86
    112.0000,     440.40
    116.0000,     504.26
    120.0000,     518.56
    124.0000,     495.46
    128.0000,     490.52
    132.0000,     455.46
    136.0000,     488.18
    140.0000,     507.74
    144.0000,     484.40
    148.0000,     444.72
    152.0000,     453.54
    156.0000,     393.36
    160.0000,     253.05
    164.0000,     364.65
    168.0000,     349.76
    172.0000,     298.46
    176.0000,     284.12
    180.0000,     300.70
    184.0000,     335.72
    188.0000,     414.43
    192.0000,     469.85
    196.0000,     467.40
    200.0000,     512.44
    204.0000,     584.68
    208.0000,     641.55
    212.0000,     633.95
    216.0000,     594.79
    220.0000,     555.75
    224.0000,     570.38
    228.0000,     633.34
    232.0000,     688.38
    236.0000,     696.63
    240.0000,     582.12
           403.1324
LAYER 4
57,     9.2820
     16.0000,     132.14
     20.0000,     226.81
     24.0000,     178.48
     28.0000,     143.87
     32.0000,     140.42
     36.0000,     174.27
     40.0000,     263.87
     44.0000,     321.64
     48.0000,     289.96
     52.0000,     224.99
     56.0000,     202.71
     60.0000,     259.42
     64.0000,     366.75
     68.0000,     421.94
     72.0000,     315.66
     76.0000,     239.72
     80.0000,     235.39
     84.0000,     224.59
     88.0000,     191.47
     92.0000,     156.87
     96.0000,     160.12
    100.0000,     185.35
    104.0000,     219.07
    108.0000,     262.77
    112.0000,     393.05
    116.0000,     526.05
    120.0000,     550.22
    124.0000,     493.31
    128.0000,     452.67
    132.0000,     421.57
    136.0000,     452.69
    140.0000,     458.08
    144.0000,     403.80
    148.0000,     345.06
    152.0000,     369.35
    156.0000,     343.42
    160.0000,     220.85
    164.0000,     428.39
    168.0000,     424.03
    172.0000,     329.35
    176.0000,     305.81
    180.0000,     329.19
    184.0000,     370.45
    188.0000,     455.01
    192.0000,     531.36
    196.0000,     582.34
    200.0000,     706.20
    204.0000,     885.31
    208.0000,     1017.1
    212.0000,     1002.6
    216.0000,     914.60
    220.0000,     840.39
    224.0000,     845.32
    228.0000,     912.90
    232.0000,     830.55
    236.0000,     766.46
           451.5918
LAYER 5
53,    12.2102
     24.0000,     115.30
     28.0000,      97.53
     32.0000,      86.44
     36.0000,      92.57
     40.0000,     117.99
     44.0000,     148.47
     48.0000,     164.72
     52.0000,     174.23
     56.0000,     202.50
     60.0000,     286.52
     64.0000,     429.54
     68.0000,     518.84
     72.0000,     430.41
     76.0000,     329.51
     80.0000,     286.38
     84.0000,     246.97
     88.0000,     198.43
     92.0000,     162.25
     96.0000,     157.85
    100.0000,     161.55
    104.0000,     169.35
    108.0000,     202.83
    112.0000,     309.37
    116.0000,     455.25
    120.0000,     512.56
    124.0000,     440.24
    128.0000,     332.82
    132.0000,     247.29
    136.0000,     197.51
    140.0000,     165.09
    144.0000,     153.24
    148.0000,     173.73
    152.0000,     244.35
    156.0000,     279.88
    160.0000,     247.19
    164.0000,     440.43
    168.0000,     447.88
    172.0000,     328.85
    176.0000,     271.73
    180.0000,     262.85
    184.0000,     274.20
    188.0000,     310.28
    192.0000,     359.57
    196.0000,     423.24
    200.0000,     536.55
    204.0000,     709.83
    208.0000,     897.45
    212.0000,     1040.1
    216.0000,     1151.8
    220.0000,     1211.4
    224.0000,     1119.6
    228.0000,     901.37
           421.6678
LAYER 6
49,    15.4312
     32.0000,     105.76
     36.0000,      98.53
     40.0000,     107.31
     44.0000,     127.84
     48.0000,     154.72
     52.0000,     190.87
     56.0000,     242.02
     60.0000,     325.98
     64.0000,     438.33
     68.0000,     517.99
     72.0000,     503.20
     76.0000,     457.22
     80.0000,     431.04
     84.0000,     403.22
     88.0000,     359.07
     92.0000,     313.38
     96.0000,     285.17
    100.0000,     257.54
    104.0000,     237.44
    108.0000,     253.38
    112.0000,     330.47
    116.0000,     446.99
    120.0000,     518.38
    124.0000,     481.56
    128.0000,     379.39
    132.0000,     280.12
    136.0000,     213.10
    140.0000,     176.10
    144.0000,     170.63
    148.0000,     201.30
    152.0000,     266.79
    156.0000,     309.58
    160.0000,     322.28
    164.0000,     431.65
    168.0000,     424.81
    172.0000,     323.57
    176.0000,     250.69
    180.0000,     214.85
    184.0000,     200.23
    188.0000,     201.21
    192.0000,     211.06
    196.0000,     228.68
    200.0000,     261.67
    204.0000,     316.49
    208.0000,     397.86
    212.0000,     506.72
    216.0000,     651.44
    220.0000,     735.97
           631.3171
LAYER 7
45,    18.9743
     40.0000,     134.27
     44.0000,     159.50
     48.0000,     187.97
     52.0000,     225.83
     56.0000,     270.52
     60.0000,     328.57
     64.0000,     389.29
     68.0000,     436.77
     72.0000,     454.74
     76.0000,     458.50
     80.0000,     465.57
     84.0000,     467.38
     88.0000,     451.37
     92.0000,     418.93
     96.0000,     380.50
    100.0000,     337.58
    104.0000,     306.08
    108.0000,     310.30
    112.0000,     363.23
    116.0000,     451.26
    120.0000,     527.48
    124.0000,     539.80
    128.0000,     485.64
    132.0000,     406.25
    136.0000,     339.57
    140.0000,     300.39
    144.0000,     294.58
    148.0000,     322.05
    152.0000,     368.37
    156.0000,     395.98
    160.0000,     406.01
    164.0000,     434.47
    168.0000,     399.93
    172.0000,     316.36
    176.0000,     244.26
    180.0000,     198.25
    184.0000,     172.34
    188.0000,     159.27
    192.0000,     153.05
    196.0000,     152.47
    200.0000,     160.16
    204.0000,     177.91
    208.0000,     212.40
    212.0000,     276.94
           417.1446
LAYER 8
41,    22.8718
     48.0000,     220.11
     52.0000,     248.46
     56.0000,     272.62
     60.0000,     294.61
     64.0000,     310.87
     68.0000,     326.55
     72.0000,     335.93
     76.0000,     339.75
     80.0000,     344.07
     84.0000,     346.25
     88.0000,     341.61
     92.0000,     328.96
     96.0000,     311.13
    100.0000,     292.22
    104.0000,     282.19
    108.0000,     294.25
    112.0000,     336.54
    116.0000,     404.98
    120.0000,     479.44
    124.0000,     530.12
    128.0000,     539.76
    132.0000,     517.21
    136.0000,     485.80
    140.0000,     464.40
    144.0000,     462.20
    148.0000,     476.89
    152.0000,     492.70
    156.0000,     488.76
    160.0000,     466.37
    164.0000,     435.64
    168.0000,     378.88
    172.0000,     307.42
    176.0000,     244.69
    180.0000,     199.85
    184.0000,     171.93
    188.0000,     154.84
    192.0000,     142.00
    196.0000,     133.45
    200.0000,     132.69
    204.0000,     140.06
           162.8695
LAYER 9
35,    27.1590
     60.0000,     254.83
     64.0000,     241.10
     68.0000,     237.79
     72.0000,     235.07
     76.0000,     224.51
     80.0000,     215.50
     84.0000,     208.10
     88.0000,     201.71
     92.0000,     196.03
     96.0000,     192.22
    100.0000,     192.10
    104.0000,     199.40
    108.0000,     219.37
    112.0000,     256.47
    116.0000,     311.23
    120.0000,     377.64
    124.0000,     443.24
    128.0000,     495.20
    132.0000,     528.64
    136.0000,     548.42
    140.0000,     562.46
    144.0000,     574.72
    148.0000,     581.42
    152.0000,     572.10
    156.0000,     538.69
    160.0000,     486.24
    164.0000,     425.50
    168.0000,     360.95
    172.0000,     301.22
    176.0000,     250.76
    180.0000,     211.41
    184.0000,     185.64
    188.0000,     170.75
    192.0000,     156.09
           136.1117
LAYER 10
29,    31.8749
     72.0000,     185.45
     76.0000,     155.26
     80.0000,     140.79
     84.0000,     128.97
     88.0000,     121.30
     92.0000,     116.46
     96.0000,     115.68
    100.0000,     119.59
    104.0000,     129.72
    108.0000,     148.43
    112.0000,     178.25
    116.0000,     220.84
    120.0000,     275.59
    124.0000,     338.70
    128.0000,     404.01
    132.0000,     465.57
    136.0000,     519.64
    140.0000,     563.52
    144.0000,     592.98
    148.0000,     601.22
    152.0000,     581.89
    156.0000,     535.30
    160.0000,     471.53
    164.0000,     405.74
    168.0000,     345.02
    172.0000,     300.36
    176.0000,     263.04
    180.0000,     233.06
           197.9060
LAYER 11
25,    37.0623
     80.0000,     108.47
     84.0000,      92.70
     88.0000,      84.89
     92.0000,      80.39
     96.0000,      79.44
    100.0000,      82.65
    104.0000,      90.91
    108.0000,     105.85
    112.0000,     129.13
    116.0000,     162.53
    120.0000,     207.22
    124.0000,     262.88
    128.0000,     327.23
    132.0000,     396.02
    136.0000,     463.47
    140.0000,     521.92
    144.0000,     561.89
    148.0000,     573.96
    152.0000,     553.54
    156.0000,     506.02
    160.0000,     442.66
    164.0000,     386.97
    168.0000,     340.72
    172.0000,     309.10
           279.4624
LAYER 12
21, 
     88.0000,      73.15
     92.0000,      67.86
     96.0000,      66.30
    100.0000,      68.55
    104.0000,      74.85
    108.0000,      87.84
    112.0000,     107.88
    116.0000,     136.86
    120.0000,     176.54
    124.0000,     227.81
    128.0000,     289.95
    132.0000,     359.91
    136.0000,     431.73
    140.0000,     496.06
    144.0000,     540.89
    148.0000,     554.75
    152.0000,     532.35
    156.0000,     487.72
    160.0000,     431.17
    164.0000,     378.20
           337.4504
CALCULATED APPARENT RESISTIVITY
      6.0000,       4.0000,   1.00000,    212.6813
     10.0000,       4.0000,   1.00000,    216.4169
     14.0000,       4.0000,   1.00000,    222.1264
     18.0000,       4.0000,   1.00000,    247.2099
     22.0000,       4.0000,   1.00000,    215.4553
     26.0000,       4.0000,   1.00000,    237.9366
     30.0000,       4.0000,   1.00000,    242.9637
     34.0000,       4.0000,   1.00000,    265.6210
     38.0000,       4.0000,   1.00000,    269.1300
     42.0000,       4.0000,   1.00000,    280.2115
     46.0000,       4.0000,   1.00000,    283.9129
     50.0000,       4.0000,   1.00000,    276.7226
     54.0000,       4.0000,   1.00000,    277.3420
     58.0000,       4.0000,   1.00000,    300.8722
     62.0000,       4.0000,   1.00000,    309.1996
     66.0000,       4.0000,   1.00000,    319.9162
     70.0000,       4.0000,   1.00000,    323.3357
     74.0000,       4.0000,   1.00000,    323.6685
     78.0000,       4.0000,   1.00000,    304.0864
     82.0000,       4.0000,   1.00000,    291.4816
     86.0000,       4.0000,   1.00000,    282.4486
     90.0000,       4.0000,   1.00000,    266.0367
     94.0000,       4.0000,   1.00000,    278.9908
     98.0000,       4.0000,   1.00000,    317.4761
    102.0000,       4.0000,   1.00000,    329.3549
    106.0000,       4.0000,   1.00000,    391.8441
    110.0000,       4.0000,   1.00000,    426.9237
    114.0000,       4.0000,   1.00000,    434.9536
    118.0000,       4.0000,   1.00000,    459.9930
    122.0000,       4.0000,   1.00000,    426.1336
    126.0000,       4.0000,   1.00000,    432.0240
    130.0000,       4.0000,   1.00000,    383.7014
    134.0000,       4.0000,   1.00000,    394.0519
    138.0000,       4.0000,   1.00000,    380.6835
    142.0000,       4.0000,   1.00000,    389.7743
    146.0000,       4.0000,   1.00000,    405.3020
    150.0000,       4.0000,   1.00000,    396.9431
    154.0000,       4.0000,   1.00000,    398.9153
    158.0000,       4.0000,   1.00000,    328.1211
    162.0000,       4.0000,   1.00000,    329.5043
    166.0000,       4.0000,   1.00000,    292.2415
    170.0000,       4.0000,   1.00000,    275.0390
    174.0000,       4.0000,   1.00000,    260.6525
    178.0000,       4.0000,   1.00000,    269.3188
    182.0000,       4.0000,   1.00000,    288.6106
    186.0000,       4.0000,   1.00000,    320.2699
    190.0000,       4.0000,   1.00000,    354.8573
    194.0000,       4.0000,   1.00000,    353.9948
    198.0000,       4.0000,   1.00000,    376.7613
    202.0000,       4.0000,   1.00000,    395.9065
    206.0000,       4.0000,   1.00000,    414.0038
    210.0000,       4.0000,   1.00000,    408.8855
    214.0000,       4.0000,   1.00000,    420.3668
    218.0000,       4.0000,   1.00000,    411.4223
    222.0000,       4.0000,   1.00000,    429.5697
    226.0000,       4.0000,   1.00000,    437.1303
    230.0000,       4.0000,   1.00000,    474.5526
    234.0000,       4.0000,   1.00000,    467.3271
    238.0000,       4.0000,   1.00000,    489.6592
    242.0000,       4.0000,   1.00000,    499.1628
    246.0000,       4.0000,   1.00000,    471.3525
     10.0000,       4.0000,   2.00000,    177.0672
     14.0000,       4.0000,   2.00000,    199.8706
     18.0000,       4.0000,   2.00000,    225.7054
     22.0000,       4.0000,   2.00000,    189.5994
     26.0000,       4.0000,   2.00000,    211.6533
     30.0000,       4.0000,   2.00000,    243.8429
     34.0000,       4.0000,   2.00000,    254.4234
     38.0000,       4.0000,   2.00000,    246.8575
     42.0000,       4.0000,   2.00000,    261.2473
     46.0000,       4.0000,   2.00000,    281.3447
     50.0000,       4.0000,   2.00000,    271.3661
     54.0000,       4.0000,   2.00000,    274.7555
     58.0000,       4.0000,   2.00000,    303.8850
     62.0000,       4.0000,   2.00000,    301.2573
     66.0000,       4.0000,   2.00000,    296.4529
     70.0000,       4.0000,   2.00000,    307.7697
     74.0000,       4.0000,   2.00000,    311.4348
     78.0000,       4.0000,   2.00000,    289.8015
     82.0000,       4.0000,   2.00000,    283.8383
     86.0000,       4.0000,   2.00000,    279.4503
     90.0000,       4.0000,   2.00000,    255.9183
     94.0000,       4.0000,   2.00000,    277.1883
     98.0000,       4.0000,   2.00000,    311.7925
    102.0000,       4.0000,   2.00000,    308.4116
    106.0000,       4.0000,   2.00000,    366.2310
    110.0000,       4.0000,   2.00000,    404.2062
    114.0000,       4.0000,   2.00000,    405.4302
    118.0000,       4.0000,   2.00000,    428.7740
    122.0000,       4.0000,   2.00000,    426.9234
    126.0000,       4.0000,   2.00000,    435.5719
    130.0000,       4.0000,   2.00000,    399.5226
    134.0000,       4.0000,   2.00000,    411.3445
    138.0000,       4.0000,   2.00000,    398.0749
    142.0000,       4.0000,   2.00000,    378.5085
    146.0000,       4.0000,   2.00000,    376.4272
    150.0000,       4.0000,   2.00000,    394.9889
    154.0000,       4.0000,   2.00000,    380.9586
    158.0000,       4.0000,   2.00000,    306.4733
    162.0000,       4.0000,   2.00000,    332.2609
    166.0000,       4.0000,   2.00000,    319.9177
    170.0000,       4.0000,   2.00000,    292.4914
    174.0000,       4.0000,   2.00000,    288.4335
    178.0000,       4.0000,   2.00000,    297.1320
    182.0000,       4.0000,   2.00000,    309.0399
    186.0000,       4.0000,   2.00000,    352.9674
    190.0000,       4.0000,   2.00000,    391.6977
    194.0000,       4.0000,   2.00000,    377.4114
    198.0000,       4.0000,   2.00000,    404.3641
    202.0000,       4.0000,   2.00000,    450.9711
    206.0000,       4.0000,   2.00000,    468.5919
    210.0000,       4.0000,   2.00000,    462.2573
    214.0000,       4.0000,   2.00000,    477.3047
    218.0000,       4.0000,   2.00000,    475.2119
    222.0000,       4.0000,   2.00000,    483.8755
    226.0000,       4.0000,   2.00000,    497.3789
    230.0000,       4.0000,   2.00000,    515.1131
    234.0000,       4.0000,   2.00000,    477.0257
    238.0000,       4.0000,   2.00000,    494.4809
    242.0000,       4.0000,   2.00000,    505.2012
     14.0000,       4.0000,   3.00000,    186.1987
     18.0000,       4.0000,   3.00000,    205.2157
     22.0000,       4.0000,   3.00000,    166.5234
     26.0000,       4.0000,   3.00000,    188.0454
     30.0000,       4.0000,   3.00000,    217.8015
     34.0000,       4.0000,   3.00000,    239.4378
     38.0000,       4.0000,   3.00000,    230.2292
     42.0000,       4.0000,   3.00000,    245.5527
     46.0000,       4.0000,   3.00000,    260.2927
     50.0000,       4.0000,   3.00000,    257.7926
     54.0000,       4.0000,   3.00000,    262.6885
     58.0000,       4.0000,   3.00000,    292.2533
     62.0000,       4.0000,   3.00000,    292.8411
     66.0000,       4.0000,   3.00000,    289.8307
     70.0000,       4.0000,   3.00000,    290.8614
     74.0000,       4.0000,   3.00000,    297.3777
     78.0000,       4.0000,   3.00000,    288.9166
     82.0000,       4.0000,   3.00000,    282.6819
     86.0000,       4.0000,   3.00000,    269.3362
     90.0000,       4.0000,   3.00000,    250.6811
     94.0000,       4.0000,   3.00000,    267.3007
     98.0000,       4.0000,   3.00000,    301.1258
    102.0000,       4.0000,   3.00000,    302.8376
    106.0000,       4.0000,   3.00000,    345.3660
    110.0000,       4.0000,   3.00000,    379.0331
    114.0000,       4.0000,   3.00000,    380.6431
    118.0000,       4.0000,   3.00000,    403.4047
    122.0000,       4.0000,   3.00000,    398.0652
    126.0000,       4.0000,   3.00000,    420.6799
    130.0000,       4.0000,   3.00000,    386.4723
    134.0000,       4.0000,   3.00000,    400.0226
    138.0000,       4.0000,   3.00000,    372.1581
    142.0000,       4.0000,   3.00000,    350.6666
    146.0000,       4.0000,   3.00000,    366.5395
    150.0000,       4.0000,   3.00000,    388.7399
    154.0000,       4.0000,   3.00000,    373.4176
    158.0000,       4.0000,   3.00000,    296.1068
    162.0000,       4.0000,   3.00000,    333.8709
    166.0000,       4.0000,   3.00000,    330.9666
    170.0000,       4.0000,   3.00000,    313.8024
    174.0000,       4.0000,   3.00000,    293.2850
    178.0000,       4.0000,   3.00000,    302.4506
    182.0000,       4.0000,   3.00000,    328.6525
    186.0000,       4.0000,   3.00000,    382.1615
    190.0000,       4.0000,   3.00000,    415.4811
    194.0000,       4.0000,   3.00000,    387.6570
    198.0000,       4.0000,   3.00000,    411.2022
    202.0000,       4.0000,   3.00000,    461.5713
    206.0000,       4.0000,   3.00000,    502.7436
    210.0000,       4.0000,   3.00000,    492.6827
    214.0000,       4.0000,   3.00000,    501.6719
    218.0000,       4.0000,   3.00000,    490.3765
    222.0000,       4.0000,   3.00000,    511.8025
    226.0000,       4.0000,   3.00000,    514.5096
    230.0000,       4.0000,   3.00000,    523.7306
    234.0000,       4.0000,   3.00000,    486.1429
    238.0000,       4.0000,   3.00000,    499.5112
     18.0000,      12.0000,   1.00000,    175.5756
     22.0000,      12.0000,   1.00000,    178.3903
     26.0000,      12.0000,   1.00000,    180.9790
     30.0000,      12.0000,   1.00000,    200.4099
     34.0000,      12.0000,   1.00000,    218.0108
     38.0000,      12.0000,   1.00000,    235.7260
     42.0000,      12.0000,   1.00000,    235.9547
     46.0000,      12.0000,   1.00000,    240.2252
     50.0000,      12.0000,   1.00000,    247.9034
     54.0000,      12.0000,   1.00000,    261.6587
     58.0000,      12.0000,   1.00000,    269.7086
     62.0000,      12.0000,   1.00000,    279.9408
     66.0000,      12.0000,   1.00000,    282.5885
     70.0000,      12.0000,   1.00000,    282.6727
     74.0000,      12.0000,   1.00000,    285.4064
     78.0000,      12.0000,   1.00000,    289.5094
     82.0000,      12.0000,   1.00000,    280.0215
     86.0000,      12.0000,   1.00000,    269.2063
     90.0000,      12.0000,   1.00000,    264.8204
     94.0000,      12.0000,   1.00000,    274.8132
     98.0000,      12.0000,   1.00000,    291.8789
    102.0000,      12.0000,   1.00000,    318.6424
    106.0000,      12.0000,   1.00000,    342.1170
    110.0000,      12.0000,   1.00000,    353.1537
    114.0000,      12.0000,   1.00000,    370.0652
    118.0000,      12.0000,   1.00000,    374.1183
    122.0000,      12.0000,   1.00000,    381.2429
    126.0000,      12.0000,   1.00000,    379.5223
    130.0000,      12.0000,   1.00000,    385.9905
    134.0000,      12.0000,   1.00000,    364.1223
    138.0000,      12.0000,   1.00000,    350.3608
    142.0000,      12.0000,   1.00000,    352.6824
    146.0000,      12.0000,   1.00000,    365.7774
    150.0000,      12.0000,   1.00000,    369.3208
    154.0000,      12.0000,   1.00000,    353.8240
    158.0000,      12.0000,   1.00000,    343.1567
    162.0000,      12.0000,   1.00000,    321.2082
    166.0000,      12.0000,   1.00000,    326.9732
    170.0000,      12.0000,   1.00000,    317.6817
    174.0000,      12.0000,   1.00000,    307.1324
    178.0000,      12.0000,   1.00000,    311.5238
    182.0000,      12.0000,   1.00000,    352.1425
    186.0000,      12.0000,   1.00000,    391.1538
    190.0000,      12.0000,   1.00000,    401.6292
    194.0000,      12.0000,   1.00000,    406.9644
    198.0000,      12.0000,   1.00000,    415.5947
    202.0000,      12.0000,   1.00000,    447.0799
    206.0000,      12.0000,   1.00000,    475.3793
    210.0000,      12.0000,   1.00000,    494.5268
    214.0000,      12.0000,   1.00000,    481.0451
    218.0000,      12.0000,   1.00000,    485.9565
    222.0000,      12.0000,   1.00000,    490.0953
    226.0000,      12.0000,   1.00000,    500.2322
    230.0000,      12.0000,   1.00000,    498.2289
    234.0000,      12.0000,   1.00000,    501.9676
     18.0000,       4.0000,   4.00000,    194.9180
     22.0000,       4.0000,   4.00000,    155.9639
     26.0000,       4.0000,   4.00000,    170.1860
     30.0000,       4.0000,   4.00000,    190.6401
     34.0000,       4.0000,   4.00000,    216.0073
     38.0000,       4.0000,   4.00000,    227.7536
     42.0000,       4.0000,   4.00000,    237.4887
     46.0000,       4.0000,   4.00000,    245.4005
     50.0000,       4.0000,   4.00000,    236.2163
     54.0000,       4.0000,   4.00000,    242.4797
     58.0000,       4.0000,   4.00000,    273.1455
     62.0000,       4.0000,   4.00000,    283.0274
     66.0000,       4.0000,   4.00000,    286.8853
     70.0000,       4.0000,   4.00000,    285.1514
     74.0000,       4.0000,   4.00000,    289.2197
     78.0000,       4.0000,   4.00000,    285.0601
     82.0000,       4.0000,   4.00000,    279.7518
     86.0000,       4.0000,   4.00000,    270.2158
     90.0000,       4.0000,   4.00000,    244.2379
     94.0000,       4.0000,   4.00000,    259.0661
     98.0000,       4.0000,   4.00000,    294.3034
    102.0000,       4.0000,   4.00000,    291.9560
    106.0000,       4.0000,   4.00000,    338.3406
    110.0000,       4.0000,   4.00000,    361.7789
    114.0000,       4.0000,   4.00000,    367.4794
    118.0000,       4.0000,   4.00000,    389.0483
    122.0000,       4.0000,   4.00000,    372.5078
    126.0000,       4.0000,   4.00000,    390.7675
    130.0000,       4.0000,   4.00000,    360.0511
    134.0000,       4.0000,   4.00000,    365.7896
    138.0000,       4.0000,   4.00000,    341.8889
    142.0000,       4.0000,   4.00000,    339.8343
    146.0000,       4.0000,   4.00000,    360.4001
    150.0000,       4.0000,   4.00000,    378.9861
    154.0000,       4.0000,   4.00000,    371.6327
    158.0000,       4.0000,   4.00000,    298.5142
    162.0000,       4.0000,   4.00000,    339.7791
    166.0000,       4.0000,   4.00000,    334.0414
    170.0000,       4.0000,   4.00000,    313.1078
    174.0000,       4.0000,   4.00000,    295.2423
    178.0000,       4.0000,   4.00000,    302.3441
    182.0000,       4.0000,   4.00000,    338.1906
    186.0000,       4.0000,   4.00000,    396.1463
    190.0000,       4.0000,   4.00000,    425.9507
    194.0000,       4.0000,   4.00000,    393.2147
    198.0000,       4.0000,   4.00000,    410.0653
    202.0000,       4.0000,   4.00000,    457.5538
    206.0000,       4.0000,   4.00000,    497.6369
    210.0000,       4.0000,   4.00000,    497.5200
    214.0000,       4.0000,   4.00000,    493.6182
    218.0000,       4.0000,   4.00000,    479.3945
    222.0000,       4.0000,   4.00000,    494.0773
    226.0000,       4.0000,   4.00000,    500.5770
    230.0000,       4.0000,   4.00000,    524.9171
    234.0000,       4.0000,   4.00000,    492.5418
     24.0000,      16.0000,   1.00000,    172.4807
     28.0000,      16.0000,   1.00000,    175.4626
     32.0000,      16.0000,   1.00000,    192.3146
     36.0000,      16.0000,   1.00000,    209.1551
     40.0000,      16.0000,   1.00000,    223.9137
     44.0000,      16.0000,   1.00000,    228.1698
     48.0000,      16.0000,   1.00000,    224.2708
     52.0000,      16.0000,   1.00000,    229.8926
     56.0000,      16.0000,   1.00000,    238.1028
     60.0000,      16.0000,   1.00000,    250.4621
     64.0000,      16.0000,   1.00000,    263.4583
     68.0000,      16.0000,   1.00000,    277.2594
     72.0000,      16.0000,   1.00000,    284.8291
     76.0000,      16.0000,   1.00000,    280.8351
     80.0000,      16.0000,   1.00000,    275.7430
     84.0000,      16.0000,   1.00000,    266.4441
     88.0000,      16.0000,   1.00000,    262.7984
     92.0000,      16.0000,   1.00000,    268.0001
     96.0000,      16.0000,   1.00000,    269.4018
    100.0000,      16.0000,   1.00000,    295.1180
    104.0000,      16.0000,   1.00000,    320.3334
    108.0000,      16.0000,   1.00000,    339.9086
    112.0000,      16.0000,   1.00000,    359.4250
    116.0000,      16.0000,   1.00000,    360.3686
    120.0000,      16.0000,   1.00000,    360.7888
    124.0000,      16.0000,   1.00000,    352.4146
    128.0000,      16.0000,   1.00000,    334.6552
    132.0000,      16.0000,   1.00000,    322.7341
    136.0000,      16.0000,   1.00000,    324.1172
    140.0000,      16.0000,   1.00000,    334.4395
    144.0000,      16.0000,   1.00000,    346.9469
    148.0000,      16.0000,   1.00000,    357.0822
    152.0000,      16.0000,   1.00000,    356.9778
    156.0000,      16.0000,   1.00000,    360.4223
    160.0000,      16.0000,   1.00000,    350.3835
    164.0000,      16.0000,   1.00000,    322.3648
    168.0000,      16.0000,   1.00000,    312.8058
    172.0000,      16.0000,   1.00000,    308.2631
    176.0000,      16.0000,   1.00000,    317.8044
    180.0000,      16.0000,   1.00000,    343.9885
    184.0000,      16.0000,   1.00000,    370.4106
    188.0000,      16.0000,   1.00000,    392.4088
    192.0000,      16.0000,   1.00000,    409.7398
    196.0000,      16.0000,   1.00000,    424.4569
    200.0000,      16.0000,   1.00000,    430.9407
    204.0000,      16.0000,   1.00000,    438.7633
    208.0000,      16.0000,   1.00000,    442.1282
    212.0000,      16.0000,   1.00000,    447.0299
    216.0000,      16.0000,   1.00000,    447.8925
    220.0000,      16.0000,   1.00000,    441.7495
    224.0000,      16.0000,   1.00000,    452.9807
    228.0000,      16.0000,   1.00000,    468.1007
     22.0000,       4.0000,   5.00000,    150.2754
     26.0000,       4.0000,   5.00000,    157.8707
     30.0000,       4.0000,   5.00000,    176.7009
     34.0000,       4.0000,   5.00000,    202.9264
     38.0000,       4.0000,   5.00000,    215.3941
     42.0000,       4.0000,   5.00000,    235.7657
     46.0000,       4.0000,   5.00000,    235.6944
     50.0000,       4.0000,   5.00000,    217.6713
     54.0000,       4.0000,   5.00000,    219.4942
     58.0000,       4.0000,   5.00000,    256.0637
     62.0000,       4.0000,   5.00000,    270.6218
     66.0000,       4.0000,   5.00000,    279.9599
     70.0000,       4.0000,   5.00000,    288.6083
     74.0000,       4.0000,   5.00000,    290.3032
     78.0000,       4.0000,   5.00000,    276.5515
     82.0000,       4.0000,   5.00000,    276.6087
     86.0000,       4.0000,   5.00000,    266.4895
     90.0000,       4.0000,   5.00000,    238.7672
     94.0000,       4.0000,   5.00000,    251.7600
     98.0000,       4.0000,   5.00000,    282.8148
    102.0000,       4.0000,   5.00000,    282.8544
    106.0000,       4.0000,   5.00000,    326.8973
    110.0000,       4.0000,   5.00000,    364.0274
    114.0000,       4.0000,   5.00000,    364.4730
    118.0000,       4.0000,   5.00000,    380.4015
    122.0000,       4.0000,   5.00000,    363.2021
    126.0000,       4.0000,   5.00000,    363.0894
    130.0000,       4.0000,   5.00000,    322.8587
    134.0000,       4.0000,   5.00000,    330.0272
    138.0000,       4.0000,   5.00000,    326.2874
    142.0000,       4.0000,   5.00000,    327.9390
    146.0000,       4.0000,   5.00000,    348.1605
    150.0000,       4.0000,   5.00000,    379.4346
    154.0000,       4.0000,   5.00000,    373.8307
    158.0000,       4.0000,   5.00000,    304.2664
    162.0000,       4.0000,   5.00000,    349.9442
    166.0000,       4.0000,   5.00000,    333.6873
    170.0000,       4.0000,   5.00000,    302.4948
    174.0000,       4.0000,   5.00000,    291.7356
    178.0000,       4.0000,   5.00000,    307.9575
    182.0000,       4.0000,   5.00000,    333.4302
    186.0000,       4.0000,   5.00000,    393.1758
    190.0000,       4.0000,   5.00000,    428.8199
    194.0000,       4.0000,   5.00000,    393.4683
    198.0000,       4.0000,   5.00000,    409.2404
    202.0000,       4.0000,   5.00000,    449.0345
    206.0000,       4.0000,   5.00000,    476.0263
    210.0000,       4.0000,   5.00000,    463.9992
    214.0000,       4.0000,   5.00000,    472.1956
    218.0000,       4.0000,   5.00000,    449.2554
    222.0000,       4.0000,   5.00000,    455.4987
    226.0000,       4.0000,   5.00000,    475.6996
    230.0000,       4.0000,   5.00000,    512.9855
     26.0000,       4.0000,   6.00000,    154.0253
     30.0000,       4.0000,   6.00000,    172.7670
     34.0000,       4.0000,   6.00000,    195.5184
     38.0000,       4.0000,   6.00000,    205.2544
     42.0000,       4.0000,   6.00000,    222.0932
     46.0000,       4.0000,   6.00000,    227.4249
     50.0000,       4.0000,   6.00000,    204.8004
     54.0000,       4.0000,   6.00000,    205.1936
     58.0000,       4.0000,   6.00000,    239.7724
     62.0000,       4.0000,   6.00000,    259.3424
     66.0000,       4.0000,   6.00000,    276.5190
     70.0000,       4.0000,   6.00000,    287.6144
     74.0000,       4.0000,   6.00000,    290.4254
     78.0000,       4.0000,   6.00000,    277.6220
     82.0000,       4.0000,   6.00000,    267.9789
     86.0000,       4.0000,   6.00000,    256.0495
     90.0000,       4.0000,   6.00000,    230.3370
     94.0000,       4.0000,   6.00000,    240.2976
     98.0000,       4.0000,   6.00000,    270.9959
    102.0000,       4.0000,   6.00000,    270.7729
    106.0000,       4.0000,   6.00000,    322.9545
    110.0000,       4.0000,   6.00000,    363.3112
    114.0000,       4.0000,   6.00000,    371.7341
    118.0000,       4.0000,   6.00000,    385.0408
    122.0000,       4.0000,   6.00000,    355.1397
    126.0000,       4.0000,   6.00000,    345.6701
    130.0000,       4.0000,   6.00000,    293.7018
    134.0000,       4.0000,   6.00000,    309.5456
    138.0000,       4.0000,   6.00000,    306.3168
    142.0000,       4.0000,   6.00000,    309.4986
    146.0000,       4.0000,   6.00000,    339.8765
    150.0000,       4.0000,   6.00000,    378.0876
    154.0000,       4.0000,   6.00000,    382.1806
    158.0000,       4.0000,   6.00000,    309.1009
    162.0000,       4.0000,   6.00000,    354.9894
    166.0000,       4.0000,   6.00000,    333.4971
    170.0000,       4.0000,   6.00000,    301.0721
    174.0000,       4.0000,   6.00000,    286.1483
    178.0000,       4.0000,   6.00000,    300.7617
    182.0000,       4.0000,   6.00000,    329.4998
    186.0000,       4.0000,   6.00000,    381.6270
    190.0000,       4.0000,   6.00000,    420.1940
    194.0000,       4.0000,   6.00000,    391.3571
    198.0000,       4.0000,   6.00000,    405.1374
    202.0000,       4.0000,   6.00000,    437.4413
    206.0000,       4.0000,   6.00000,    448.2335
    210.0000,       4.0000,   6.00000,    429.4534
    214.0000,       4.0000,   6.00000,    428.5047
    218.0000,       4.0000,   6.00000,    413.6756
    222.0000,       4.0000,   6.00000,    427.6183
    226.0000,       4.0000,   6.00000,    445.7185
     30.0000,      20.0000,   1.00000,    181.3184
     34.0000,      20.0000,   1.00000,    193.3523
     38.0000,      20.0000,   1.00000,    202.1247
     42.0000,      20.0000,   1.00000,    203.1493
     46.0000,      20.0000,   1.00000,    205.0458
     50.0000,      20.0000,   1.00000,    217.9426
     54.0000,      20.0000,   1.00000,    221.7082
     58.0000,      20.0000,   1.00000,    226.3921
     62.0000,      20.0000,   1.00000,    241.4476
     66.0000,      20.0000,   1.00000,    261.7396
     70.0000,      20.0000,   1.00000,    271.2720
     74.0000,      20.0000,   1.00000,    278.7983
     78.0000,      20.0000,   1.00000,    275.5952
     82.0000,      20.0000,   1.00000,    259.5609
     86.0000,      20.0000,   1.00000,    248.8541
     90.0000,      20.0000,   1.00000,    251.4513
     94.0000,      20.0000,   1.00000,    254.7640
     98.0000,      20.0000,   1.00000,    267.7220
    102.0000,      20.0000,   1.00000,    298.3250
    106.0000,      20.0000,   1.00000,    324.5120
    110.0000,      20.0000,   1.00000,    346.5533
    114.0000,      20.0000,   1.00000,    361.9719
    118.0000,      20.0000,   1.00000,    363.4304
    122.0000,      20.0000,   1.00000,    339.5422
    126.0000,      20.0000,   1.00000,    318.5671
    130.0000,      20.0000,   1.00000,    308.5069
    134.0000,      20.0000,   1.00000,    298.0490
    138.0000,      20.0000,   1.00000,    298.8990
    142.0000,      20.0000,   1.00000,    320.6640
    146.0000,      20.0000,   1.00000,    339.0101
    150.0000,      20.0000,   1.00000,    347.0626
    154.0000,      20.0000,   1.00000,    362.8000
    158.0000,      20.0000,   1.00000,    363.0951
    162.0000,      20.0000,   1.00000,    338.0084
    166.0000,      20.0000,   1.00000,    315.6586
    170.0000,      20.0000,   1.00000,    316.6255
    174.0000,      20.0000,   1.00000,    314.3073
    178.0000,      20.0000,   1.00000,    326.3086
    182.0000,      20.0000,   1.00000,    352.3937
    186.0000,      20.0000,   1.00000,    369.9081
    190.0000,      20.0000,   1.00000,    386.9775
    194.0000,      20.0000,   1.00000,    414.6172
    198.0000,      20.0000,   1.00000,    427.1695
    202.0000,      20.0000,   1.00000,    412.9875
    206.0000,      20.0000,   1.00000,    406.9817
    210.0000,      20.0000,   1.00000,    396.1223
    214.0000,      20.0000,   1.00000,    388.3109
    218.0000,      20.0000,   1.00000,    396.0923
    222.0000,      20.0000,   1.00000,    414.9893
     30.0000,       4.0000,   7.00000,    170.7101
     34.0000,       4.0000,   7.00000,    190.4810
     38.0000,       4.0000,   7.00000,    196.3488
     42.0000,       4.0000,   7.00000,    207.5163
     46.0000,       4.0000,   7.00000,    210.5790
     50.0000,       4.0000,   7.00000,    197.8813
     54.0000,       4.0000,   7.00000,    197.0576
     58.0000,       4.0000,   7.00000,    230.6188
     62.0000,       4.0000,   7.00000,    254.3098
     66.0000,       4.0000,   7.00000,    273.3471
     70.0000,       4.0000,   7.00000,    281.8395
     74.0000,       4.0000,   7.00000,    288.2734
     78.0000,       4.0000,   7.00000,    275.5905
     82.0000,       4.0000,   7.00000,    261.4640
     86.0000,       4.0000,   7.00000,    242.5802
     90.0000,       4.0000,   7.00000,    214.9233
     94.0000,       4.0000,   7.00000,    226.7169
     98.0000,       4.0000,   7.00000,    256.2453
    102.0000,       4.0000,   7.00000,    262.6367
    106.0000,       4.0000,   7.00000,    316.6031
    110.0000,       4.0000,   7.00000,    363.7317
    114.0000,       4.0000,   7.00000,    378.5434
    118.0000,       4.0000,   7.00000,    393.2574
    122.0000,       4.0000,   7.00000,    352.1379
    126.0000,       4.0000,   7.00000,    332.0551
    130.0000,       4.0000,   7.00000,    289.9959
    134.0000,       4.0000,   7.00000,    291.3721
    138.0000,       4.0000,   7.00000,    283.7540
    142.0000,       4.0000,   7.00000,    292.9810
    146.0000,       4.0000,   7.00000,    328.7315
    150.0000,       4.0000,   7.00000,    376.7049
    154.0000,       4.0000,   7.00000,    383.4233
    158.0000,       4.0000,   7.00000,    312.0003
    162.0000,       4.0000,   7.00000,    354.9718
    166.0000,       4.0000,   7.00000,    339.7044
    170.0000,       4.0000,   7.00000,    304.6796
    174.0000,       4.0000,   7.00000,    281.6331
    178.0000,       4.0000,   7.00000,    288.6741
    182.0000,       4.0000,   7.00000,    317.6883
    186.0000,       4.0000,   7.00000,    374.1351
    190.0000,       4.0000,   7.00000,    406.6040
    194.0000,       4.0000,   7.00000,    380.5599
    198.0000,       4.0000,   7.00000,    394.5925
    202.0000,       4.0000,   7.00000,    418.4056
    206.0000,       4.0000,   7.00000,    427.1961
    210.0000,       4.0000,   7.00000,    398.8003
    214.0000,       4.0000,   7.00000,    387.8233
    218.0000,       4.0000,   7.00000,    380.5259
    222.0000,       4.0000,   7.00000,    402.9904
     34.0000,       4.0000,   8.00000,    184.3766
     38.0000,       4.0000,   8.00000,    186.9795
     42.0000,       4.0000,   8.00000,    195.7916
     46.0000,       4.0000,   8.00000,    197.9449
     50.0000,       4.0000,   8.00000,    186.0455
     54.0000,       4.0000,   8.00000,    193.3052
     58.0000,       4.0000,   8.00000,    231.1167
     62.0000,       4.0000,   8.00000,    254.0262
     66.0000,       4.0000,   8.00000,    268.1268
     70.0000,       4.0000,   8.00000,    278.2891
     74.0000,       4.0000,   8.00000,    280.6431
     78.0000,       4.0000,   8.00000,    266.3459
     82.0000,       4.0000,   8.00000,    253.5135
     86.0000,       4.0000,   8.00000,    229.9672
     90.0000,       4.0000,   8.00000,    199.4104
     94.0000,       4.0000,   8.00000,    209.5520
     98.0000,       4.0000,   8.00000,    244.0385
    102.0000,       4.0000,   8.00000,    252.9412
    106.0000,       4.0000,   8.00000,    310.3886
    110.0000,       4.0000,   8.00000,    363.5938
    114.0000,       4.0000,   8.00000,    380.3619
    118.0000,       4.0000,   8.00000,    393.3931
    122.0000,       4.0000,   8.00000,    352.9486
    126.0000,       4.0000,   8.00000,    338.7816
    130.0000,       4.0000,   8.00000,    283.8936
    134.0000,       4.0000,   8.00000,    282.3161
    138.0000,       4.0000,   8.00000,    269.6038
    142.0000,       4.0000,   8.00000,    278.1326
    146.0000,       4.0000,   8.00000,    317.4205
    150.0000,       4.0000,   8.00000,    367.3271
    154.0000,       4.0000,   8.00000,    377.8070
    158.0000,       4.0000,   8.00000,    307.0016
    162.0000,       4.0000,   8.00000,    361.6477
    166.0000,       4.0000,   8.00000,    345.2774
    170.0000,       4.0000,   8.00000,    306.8542
    174.0000,       4.0000,   8.00000,    278.6863
    178.0000,       4.0000,   8.00000,    280.8154
    182.0000,       4.0000,   8.00000,    303.7492
    186.0000,       4.0000,   8.00000,    360.4798
    190.0000,       4.0000,   8.00000,    396.8863
    194.0000,       4.0000,   8.00000,    362.6244
    198.0000,       4.0000,   8.00000,    373.0284
    202.0000,       4.0000,   8.00000,    401.0282
    206.0000,       4.0000,   8.00000,    406.3180
    210.0000,       4.0000,   8.00000,    375.7252
    214.0000,       4.0000,   8.00000,    368.7698
    218.0000,       4.0000,   8.00000,    355.6807
     42.0000,      28.0000,   1.00000,    176.1740
     46.0000,      28.0000,   1.00000,    185.2731
     50.0000,      28.0000,   1.00000,    199.3222
     54.0000,      28.0000,   1.00000,    214.5412
     58.0000,      28.0000,   1.00000,    227.1926
     62.0000,      28.0000,   1.00000,    240.5555
     66.0000,      28.0000,   1.00000,    244.9727
     70.0000,      28.0000,   1.00000,    246.8779
     74.0000,      28.0000,   1.00000,    243.3610
     78.0000,      28.0000,   1.00000,    233.8391
     82.0000,      28.0000,   1.00000,    226.6021
     86.0000,      28.0000,   1.00000,    223.2989
     90.0000,      28.0000,   1.00000,    223.1204
     94.0000,      28.0000,   1.00000,    231.9731
     98.0000,      28.0000,   1.00000,    251.0534
    102.0000,      28.0000,   1.00000,    276.7356
    106.0000,      28.0000,   1.00000,    306.5402
    110.0000,      28.0000,   1.00000,    323.0882
    114.0000,      28.0000,   1.00000,    330.1649
    118.0000,      28.0000,   1.00000,    338.6831
    122.0000,      28.0000,   1.00000,    334.8786
    126.0000,      28.0000,   1.00000,    321.6021
    130.0000,      28.0000,   1.00000,    307.6791
    134.0000,      28.0000,   1.00000,    295.3583
    138.0000,      28.0000,   1.00000,    295.4902
    142.0000,      28.0000,   1.00000,    298.7792
    146.0000,      28.0000,   1.00000,    296.4282
    150.0000,      28.0000,   1.00000,    306.0686
    154.0000,      28.0000,   1.00000,    321.7811
    158.0000,      28.0000,   1.00000,    332.5357
    162.0000,      28.0000,   1.00000,    334.9869
    166.0000,      28.0000,   1.00000,    325.5335
    170.0000,      28.0000,   1.00000,    317.6212
    174.0000,      28.0000,   1.00000,    326.7466
    178.0000,      28.0000,   1.00000,    333.2776
    182.0000,      28.0000,   1.00000,    331.0710
    186.0000,      28.0000,   1.00000,    335.4716
    190.0000,      28.0000,   1.00000,    347.2361
    194.0000,      28.0000,   1.00000,    364.0279
    198.0000,      28.0000,   1.00000,    368.8125
    202.0000,      28.0000,   1.00000,    358.8406
    206.0000,      28.0000,   1.00000,    354.0849
    210.0000,      28.0000,   1.00000,    355.7354
     42.0000,       4.0000,  10.00000,    181.4463
     46.0000,       4.0000,  10.00000,    184.5157
     50.0000,       4.0000,  10.00000,    175.8485
     54.0000,       4.0000,  10.00000,    185.9430
     58.0000,       4.0000,  10.00000,    229.1409
     62.0000,       4.0000,  10.00000,    258.2989
     66.0000,       4.0000,  10.00000,    268.1637
     70.0000,       4.0000,  10.00000,    265.2599
     74.0000,       4.0000,  10.00000,    258.4481
     78.0000,       4.0000,  10.00000,    238.8060
     82.0000,       4.0000,  10.00000,    223.9151
     86.0000,       4.0000,  10.00000,    204.6620
     90.0000,       4.0000,  10.00000,    179.7230
     94.0000,       4.0000,  10.00000,    187.7828
     98.0000,       4.0000,  10.00000,    217.9883
    102.0000,       4.0000,  10.00000,    233.0519
    106.0000,       4.0000,  10.00000,    293.9763
    110.0000,       4.0000,  10.00000,    346.6760
    114.0000,       4.0000,  10.00000,    364.1309
    118.0000,       4.0000,  10.00000,    391.5334
    122.0000,       4.0000,  10.00000,    359.4156
    126.0000,       4.0000,  10.00000,    342.2529
    130.0000,       4.0000,  10.00000,    286.3300
    134.0000,       4.0000,  10.00000,    281.2521
    138.0000,       4.0000,  10.00000,    266.1084
    142.0000,       4.0000,  10.00000,    267.6714
    146.0000,       4.0000,  10.00000,    293.6838
    150.0000,       4.0000,  10.00000,    334.5013
    154.0000,       4.0000,  10.00000,    350.2655
    158.0000,       4.0000,  10.00000,    295.8583
    162.0000,       4.0000,  10.00000,    357.2528
    166.0000,       4.0000,  10.00000,    344.5245
    170.0000,       4.0000,  10.00000,    306.0050
    174.0000,       4.0000,  10.00000,    274.3549
    178.0000,       4.0000,  10.00000,    273.2352
    182.0000,       4.0000,  10.00000,    288.6710
    186.0000,       4.0000,  10.00000,    330.7864
    190.0000,       4.0000,  10.00000,    354.1985
    194.0000,       4.0000,  10.00000,    325.5738
    198.0000,       4.0000,  10.00000,    334.1890
    202.0000,       4.0000,  10.00000,    355.5408
    206.0000,       4.0000,  10.00000,    375.4624
    210.0000,       4.0000,  10.00000,    361.4766
     54.0000,      36.0000,   1.00000,    213.6434
     58.0000,      36.0000,   1.00000,    219.1570
     62.0000,      36.0000,   1.00000,    219.5870
     66.0000,      36.0000,   1.00000,    215.2042
     70.0000,      36.0000,   1.00000,    212.9921
     74.0000,      36.0000,   1.00000,    209.4585
     78.0000,      36.0000,   1.00000,    203.9484
     82.0000,      36.0000,   1.00000,    202.3432
     86.0000,      36.0000,   1.00000,    203.5728
     90.0000,      36.0000,   1.00000,    214.4690
     94.0000,      36.0000,   1.00000,    230.2038
     98.0000,      36.0000,   1.00000,    244.6413
    102.0000,      36.0000,   1.00000,    257.7422
    106.0000,      36.0000,   1.00000,    271.3477
    110.0000,      36.0000,   1.00000,    282.0508
    114.0000,      36.0000,   1.00000,    289.1417
    118.0000,      36.0000,   1.00000,    298.1370
    122.0000,      36.0000,   1.00000,    308.7246
    126.0000,      36.0000,   1.00000,    314.7353
    130.0000,      36.0000,   1.00000,    318.5417
    134.0000,      36.0000,   1.00000,    319.8176
    138.0000,      36.0000,   1.00000,    312.7752
    142.0000,      36.0000,   1.00000,    300.9730
    146.0000,      36.0000,   1.00000,    294.7822
    150.0000,      36.0000,   1.00000,    291.8281
    154.0000,      36.0000,   1.00000,    286.2191
    158.0000,      36.0000,   1.00000,    282.2773
    162.0000,      36.0000,   1.00000,    286.1452
    166.0000,      36.0000,   1.00000,    295.7794
    170.0000,      36.0000,   1.00000,    305.1895
    174.0000,      36.0000,   1.00000,    313.6450
    178.0000,      36.0000,   1.00000,    318.8082
    182.0000,      36.0000,   1.00000,    316.5060
    186.0000,      36.0000,   1.00000,    311.4395
    190.0000,      36.0000,   1.00000,    311.3567
    194.0000,      36.0000,   1.00000,    315.6068
    198.0000,      36.0000,   1.00000,    321.4274
     54.0000,      12.0000,   4.00000,    194.4533
     58.0000,      12.0000,   4.00000,    215.0452
     62.0000,      12.0000,   4.00000,    234.4083
     66.0000,      12.0000,   4.00000,    238.5636
     70.0000,      12.0000,   4.00000,    237.0744
     74.0000,      12.0000,   4.00000,    227.2627
     78.0000,      12.0000,   4.00000,    211.6525
     82.0000,      12.0000,   4.00000,    193.8347
     86.0000,      12.0000,   4.00000,    177.0596
     90.0000,      12.0000,   4.00000,    169.8812
     94.0000,      12.0000,   4.00000,    176.4328
     98.0000,      12.0000,   4.00000,    191.9467
    102.0000,      12.0000,   4.00000,    221.1486
    106.0000,      12.0000,   4.00000,    261.6475
    110.0000,      12.0000,   4.00000,    301.0117
    114.0000,      12.0000,   4.00000,    333.3203
    118.0000,      12.0000,   4.00000,    344.6772
    122.0000,      12.0000,   4.00000,    348.2904
    126.0000,      12.0000,   4.00000,    326.0575
    130.0000,      12.0000,   4.00000,    309.9673
    134.0000,      12.0000,   4.00000,    286.9523
    138.0000,      12.0000,   4.00000,    277.7726
    142.0000,      12.0000,   4.00000,    278.9221
    146.0000,      12.0000,   4.00000,    295.7569
    150.0000,      12.0000,   4.00000,    313.0525
    154.0000,      12.0000,   4.00000,    303.6111
    158.0000,      12.0000,   4.00000,    300.1993
    162.0000,      12.0000,   4.00000,    294.1302
    166.0000,      12.0000,   4.00000,    301.8256
    170.0000,      12.0000,   4.00000,    283.8534
    174.0000,      12.0000,   4.00000,    267.4637
    178.0000,      12.0000,   4.00000,    261.8222
    182.0000,      12.0000,   4.00000,    277.4825
    186.0000,      12.0000,   4.00000,    295.7045
    190.0000,      12.0000,   4.00000,    299.9954
    194.0000,      12.0000,   4.00000,    299.1885
    198.0000,      12.0000,   4.00000,    302.4045
     66.0000,      44.0000,   1.00000,    191.7699
     70.0000,      44.0000,   1.00000,    186.7616
     74.0000,      44.0000,   1.00000,    186.8136
     78.0000,      44.0000,   1.00000,    192.3908
     82.0000,      44.0000,   1.00000,    197.6082
     86.0000,      44.0000,   1.00000,    206.2425
     90.0000,      44.0000,   1.00000,    213.3000
     94.0000,      44.0000,   1.00000,    225.2785
     98.0000,      44.0000,   1.00000,    235.0754
    102.0000,      44.0000,   1.00000,    241.7959
    106.0000,      44.0000,   1.00000,    249.5091
    110.0000,      44.0000,   1.00000,    255.7678
    114.0000,      44.0000,   1.00000,    266.1464
    118.0000,      44.0000,   1.00000,    274.3307
    122.0000,      44.0000,   1.00000,    280.0049
    126.0000,      44.0000,   1.00000,    291.4413
    130.0000,      44.0000,   1.00000,    306.5129
    134.0000,      44.0000,   1.00000,    316.1566
    138.0000,      44.0000,   1.00000,    312.9283
    142.0000,      44.0000,   1.00000,    308.8179
    146.0000,      44.0000,   1.00000,    301.8975
    150.0000,      44.0000,   1.00000,    289.3078
    154.0000,      44.0000,   1.00000,    279.3486
    158.0000,      44.0000,   1.00000,    268.8401
    162.0000,      44.0000,   1.00000,    263.7767
    166.0000,      44.0000,   1.00000,    265.3137
    170.0000,      44.0000,   1.00000,    268.8087
    174.0000,      44.0000,   1.00000,    268.4181
    178.0000,      44.0000,   1.00000,    270.7683
    182.0000,      44.0000,   1.00000,    285.4342
    186.0000,      44.0000,   1.00000,    295.0648
     66.0000,      12.0000,   5.00000,    217.9557
     70.0000,      12.0000,   5.00000,    216.8639
     74.0000,      12.0000,   5.00000,    208.8908
     78.0000,      12.0000,   5.00000,    198.0665
     82.0000,      12.0000,   5.00000,    184.4659
     86.0000,      12.0000,   5.00000,    167.6793
     90.0000,      12.0000,   5.00000,    154.5071
     94.0000,      12.0000,   5.00000,    158.6053
     98.0000,      12.0000,   5.00000,    171.3437
    102.0000,      12.0000,   5.00000,    199.2749
    106.0000,      12.0000,   5.00000,    237.2039
    110.0000,      12.0000,   5.00000,    281.7002
    114.0000,      12.0000,   5.00000,    319.1137
    118.0000,      12.0000,   5.00000,    331.2974
    122.0000,      12.0000,   5.00000,    331.4097
    126.0000,      12.0000,   5.00000,    309.2228
    130.0000,      12.0000,   5.00000,    297.1472
    134.0000,      12.0000,   5.00000,    281.1331
    138.0000,      12.0000,   5.00000,    277.7565
    142.0000,      12.0000,   5.00000,    280.8746
    146.0000,      12.0000,   5.00000,    299.7238
    150.0000,      12.0000,   5.00000,    317.5317
    154.0000,      12.0000,   5.00000,    305.5470
    158.0000,      12.0000,   5.00000,    295.6227
    162.0000,      12.0000,   5.00000,    279.6046
    166.0000,      12.0000,   5.00000,    272.8677
    170.0000,      12.0000,   5.00000,    245.5291
    174.0000,      12.0000,   5.00000,    225.5199
    178.0000,      12.0000,   5.00000,    223.0452
    182.0000,      12.0000,   5.00000,    241.8751
    186.0000,      12.0000,   5.00000,    269.1931
     78.0000,      52.0000,   1.00000,    181.6036
     82.0000,      52.0000,   1.00000,    192.4715
     86.0000,      52.0000,   1.00000,    203.3935
     90.0000,      52.0000,   1.00000,    213.3951
     94.0000,      52.0000,   1.00000,    225.5181
     98.0000,      52.0000,   1.00000,    235.5125
    102.0000,      52.0000,   1.00000,    241.5726
    106.0000,      52.0000,   1.00000,    244.0995
    110.0000,      52.0000,   1.00000,    246.8967
    114.0000,      52.0000,   1.00000,    249.8324
    118.0000,      52.0000,   1.00000,    257.9147
    122.0000,      52.0000,   1.00000,    269.5956
    126.0000,      52.0000,   1.00000,    281.9269
    130.0000,      52.0000,   1.00000,    291.4935
[truncated: 154,780 more chars]
