# Supplementary material for: Electrical resistivity tomography data across the Hockai Fault Zone (Ardenne, Belgium)
Source: Data Brief. 2016 Dec 21;11:1–4. doi: 10.1016/j.dib.2016.12.028 (PMC5220259; doi:10.1016/j.dib.2016.12.028)
Supplement: Supplementary file 2 — Supplementary material [file mmc2.zip › output/INV/vecquee03_robust.INV]

C:\__DATA__\__DATA__\Active Faults\HockaiFZ\Donn�es\ERT\working_dir\vecquee03.DAT
      4.0000
7
901
1
0
      6.0000,       4.0000,   1.00000,    160.6160
     10.0000,       4.0000,   1.00000,    213.4033
     14.0000,       4.0000,   1.00000,    237.0219
     18.0000,       4.0000,   1.00000,    266.3853
     22.0000,       4.0000,   1.00000,    230.6843
     26.0000,       4.0000,   1.00000,    240.2012
     30.0000,       4.0000,   1.00000,    235.8227
     34.0000,       4.0000,   1.00000,    258.7269
     38.0000,       4.0000,   1.00000,    251.7427
     42.0000,       4.0000,   1.00000,    278.6126
     46.0000,       4.0000,   1.00000,    291.0558
     50.0000,       4.0000,   1.00000,    286.2837
     54.0000,       4.0000,   1.00000,    284.5829
     58.0000,       4.0000,   1.00000,    296.4842
     62.0000,       4.0000,   1.00000,    302.3211
     66.0000,       4.0000,   1.00000,    302.6196
     70.0000,       4.0000,   1.00000,    305.4221
     74.0000,       4.0000,   1.00000,    309.4990
     78.0000,       4.0000,   1.00000,    294.4363
     82.0000,       4.0000,   1.00000,    301.6554
     86.0000,       4.0000,   1.00000,    312.4995
     90.0000,       4.0000,   1.00000,    303.5658
     94.0000,       4.0000,   1.00000,    308.7179
     98.0000,       4.0000,   1.00000,    336.7033
    102.0000,       4.0000,   1.00000,    306.6202
    106.0000,       4.0000,   1.00000,    361.9221
    110.0000,       4.0000,   1.00000,    371.8423
    114.0000,       4.0000,   1.00000,    377.1394
    118.0000,       4.0000,   1.00000,    414.2733
    122.0000,       4.0000,   1.00000,    392.0963
    126.0000,       4.0000,   1.00000,    414.6014
    130.0000,       4.0000,   1.00000,    396.9923
    134.0000,       4.0000,   1.00000,    422.3508
    138.0000,       4.0000,   1.00000,    416.8420
    142.0000,       4.0000,   1.00000,    418.4973
    146.0000,       4.0000,   1.00000,    414.5580
    150.0000,       4.0000,   1.00000,    365.9778
    154.0000,       4.0000,   1.00000,    346.1440
    158.0000,       4.0000,   1.00000,    278.5237
    162.0000,       4.0000,   1.00000,    282.7212
    166.0000,       4.0000,   1.00000,    271.3829
    170.0000,       4.0000,   1.00000,    268.7941
    174.0000,       4.0000,   1.00000,    263.7012
    178.0000,       4.0000,   1.00000,    261.1622
    182.0000,       4.0000,   1.00000,    269.4524
    186.0000,       4.0000,   1.00000,    291.2305
    190.0000,       4.0000,   1.00000,    324.1320
    194.0000,       4.0000,   1.00000,    339.9218
    198.0000,       4.0000,   1.00000,    368.4089
    202.0000,       4.0000,   1.00000,    400.1272
    206.0000,       4.0000,   1.00000,    416.1848
    210.0000,       4.0000,   1.00000,    409.3244
    214.0000,       4.0000,   1.00000,    421.1432
    218.0000,       4.0000,   1.00000,    414.1834
    222.0000,       4.0000,   1.00000,    432.6170
    226.0000,       4.0000,   1.00000,    434.5517
    230.0000,       4.0000,   1.00000,    451.6920
    234.0000,       4.0000,   1.00000,    428.6841
    238.0000,       4.0000,   1.00000,    421.7571
    242.0000,       4.0000,   1.00000,    410.0377
    246.0000,       4.0000,   1.00000,    449.0831
     10.0000,       4.0000,   2.00000,    136.5360
     14.0000,       4.0000,   2.00000,    197.5044
     18.0000,       4.0000,   2.00000,    243.5658
     22.0000,       4.0000,   2.00000,    203.6070
     26.0000,       4.0000,   2.00000,    221.9210
     30.0000,       4.0000,   2.00000,    266.9727
     34.0000,       4.0000,   2.00000,    276.1042
     38.0000,       4.0000,   2.00000,    252.5958
     42.0000,       4.0000,   2.00000,    266.3567
     46.0000,       4.0000,   2.00000,    284.8739
     50.0000,       4.0000,   2.00000,    279.1682
     54.0000,       4.0000,   2.00000,    278.3586
     58.0000,       4.0000,   2.00000,    297.9998
     62.0000,       4.0000,   2.00000,    288.5761
     66.0000,       4.0000,   2.00000,    280.8955
     70.0000,       4.0000,   2.00000,    300.9051
     74.0000,       4.0000,   2.00000,    309.6842
     78.0000,       4.0000,   2.00000,    294.1516
     82.0000,       4.0000,   2.00000,    294.8374
     86.0000,       4.0000,   2.00000,    289.6080
     90.0000,       4.0000,   2.00000,    273.3895
     94.0000,       4.0000,   2.00000,    305.1121
     98.0000,       4.0000,   2.00000,    325.3693
    102.0000,       4.0000,   2.00000,    306.9282
    106.0000,       4.0000,   2.00000,    361.1019
    110.0000,       4.0000,   2.00000,    394.7961
    114.0000,       4.0000,   2.00000,    396.7679
    118.0000,       4.0000,   2.00000,    426.4012
    122.0000,       4.0000,   2.00000,    424.5691
    126.0000,       4.0000,   2.00000,    441.5909
    130.0000,       4.0000,   2.00000,    424.7311
    134.0000,       4.0000,   2.00000,    446.0138
    138.0000,       4.0000,   2.00000,    424.0675
    142.0000,       4.0000,   2.00000,    402.5085
    146.0000,       4.0000,   2.00000,    398.6539
    150.0000,       4.0000,   2.00000,    396.7362
    154.0000,       4.0000,   2.00000,    370.8368
    158.0000,       4.0000,   2.00000,    296.3392
    162.0000,       4.0000,   2.00000,    331.8973
    166.0000,       4.0000,   2.00000,    316.5901
    170.0000,       4.0000,   2.00000,    296.3392
    174.0000,       4.0000,   2.00000,    293.0974
    178.0000,       4.0000,   2.00000,    302.3465
    182.0000,       4.0000,   2.00000,    317.9871
    186.0000,       4.0000,   2.00000,    357.4633
    190.0000,       4.0000,   2.00000,    394.5326
    194.0000,       4.0000,   2.00000,    379.3937
    198.0000,       4.0000,   2.00000,    421.6925
    202.0000,       4.0000,   2.00000,    469.1826
    206.0000,       4.0000,   2.00000,    486.5568
    210.0000,       4.0000,   2.00000,    479.2477
    214.0000,       4.0000,   2.00000,    496.5235
    218.0000,       4.0000,   2.00000,    500.1748
    222.0000,       4.0000,   2.00000,    500.3145
    226.0000,       4.0000,   2.00000,    514.6089
    230.0000,       4.0000,   2.00000,    526.9600
    234.0000,       4.0000,   2.00000,    479.7144
    238.0000,       4.0000,   2.00000,    465.4709
    242.0000,       4.0000,   2.00000,    486.3028
     14.0000,       4.0000,   3.00000,    150.3172
     18.0000,       4.0000,   3.00000,    193.6626
     22.0000,       4.0000,   3.00000,    170.5617
     26.0000,       4.0000,   3.00000,    201.6638
     30.0000,       4.0000,   3.00000,    236.3409
     34.0000,       4.0000,   3.00000,    259.2914
     38.0000,       4.0000,   3.00000,    240.7684
     42.0000,       4.0000,   3.00000,    251.9766
     46.0000,       4.0000,   3.00000,    262.7148
     50.0000,       4.0000,   3.00000,    260.9089
     54.0000,       4.0000,   3.00000,    263.7234
     58.0000,       4.0000,   3.00000,    282.4132
     62.0000,       4.0000,   3.00000,    276.2124
     66.0000,       4.0000,   3.00000,    276.2980
     70.0000,       4.0000,   3.00000,    285.7725
     74.0000,       4.0000,   3.00000,    299.1412
     78.0000,       4.0000,   3.00000,    291.0759
     82.0000,       4.0000,   3.00000,    281.6738
     86.0000,       4.0000,   3.00000,    268.6904
     90.0000,       4.0000,   3.00000,    258.3242
     94.0000,       4.0000,   3.00000,    280.5429
     98.0000,       4.0000,   3.00000,    312.1195
    102.0000,       4.0000,   3.00000,    304.9565
    106.0000,       4.0000,   3.00000,    347.6172
    110.0000,       4.0000,   3.00000,    380.4733
    114.0000,       4.0000,   3.00000,    384.7850
    118.0000,       4.0000,   3.00000,    408.3634
    122.0000,       4.0000,   3.00000,    408.4904
    126.0000,       4.0000,   3.00000,    433.2181
    130.0000,       4.0000,   3.00000,    397.7585
    134.0000,       4.0000,   3.00000,    415.6407
    138.0000,       4.0000,   3.00000,    390.6145
    142.0000,       4.0000,   3.00000,    361.6830
    146.0000,       4.0000,   3.00000,    373.6658
    150.0000,       4.0000,   3.00000,    395.1677
    154.0000,       4.0000,   3.00000,    374.1611
    158.0000,       4.0000,   3.00000,    294.9959
    162.0000,       4.0000,   3.00000,    334.3453
    166.0000,       4.0000,   3.00000,    333.0752
    170.0000,       4.0000,   3.00000,    308.1430
    174.0000,       4.0000,   3.00000,    291.2400
    178.0000,       4.0000,   3.00000,    305.3883
    182.0000,       4.0000,   3.00000,    335.7741
    186.0000,       4.0000,   3.00000,    387.8903
    190.0000,       4.0000,   3.00000,    419.9462
    194.0000,       4.0000,   3.00000,    396.9521
    198.0000,       4.0000,   3.00000,    423.5277
    202.0000,       4.0000,   3.00000,    474.3675
    206.0000,       4.0000,   3.00000,    514.3422
    210.0000,       4.0000,   3.00000,    507.1156
    214.0000,       4.0000,   3.00000,    519.7018
    218.0000,       4.0000,   3.00000,    511.7196
    222.0000,       4.0000,   3.00000,    532.5228
    226.0000,       4.0000,   3.00000,    536.2885
    230.0000,       4.0000,   3.00000,    541.3560
    234.0000,       4.0000,   3.00000,    470.8241
    238.0000,       4.0000,   3.00000,    482.9022
     18.0000,      12.0000,   1.00000,    140.4795
     22.0000,      12.0000,   1.00000,    167.8235
     26.0000,      12.0000,   1.00000,    184.3468
     30.0000,      12.0000,   1.00000,    209.2111
     34.0000,      12.0000,   1.00000,    228.9095
     38.0000,      12.0000,   1.00000,    242.9879
     42.0000,      12.0000,   1.00000,    239.4540
     46.0000,      12.0000,   1.00000,    244.1786
     50.0000,      12.0000,   1.00000,    250.4462
     54.0000,      12.0000,   1.00000,    262.4926
     58.0000,      12.0000,   1.00000,    265.6677
     62.0000,      12.0000,   1.00000,    272.9101
     66.0000,      12.0000,   1.00000,    276.7329
     70.0000,      12.0000,   1.00000,    281.8734
     74.0000,      12.0000,   1.00000,    288.5412
     78.0000,      12.0000,   1.00000,    288.2205
     82.0000,      12.0000,   1.00000,    272.9990
     86.0000,      12.0000,   1.00000,    262.2513
     90.0000,      12.0000,   1.00000,    259.5461
     94.0000,      12.0000,   1.00000,    277.5204
     98.0000,      12.0000,   1.00000,    297.0981
    102.0000,      12.0000,   1.00000,    322.8323
    106.0000,      12.0000,   1.00000,    346.9600
    110.0000,      12.0000,   1.00000,    358.3618
    114.0000,      12.0000,   1.00000,    376.5266
    118.0000,      12.0000,   1.00000,    386.8996
    122.0000,      12.0000,   1.00000,    390.9003
    126.0000,      12.0000,   1.00000,    385.4137
    130.0000,      12.0000,   1.00000,    392.6117
    134.0000,      12.0000,   1.00000,    369.8461
    138.0000,      12.0000,   1.00000,    349.9287
    142.0000,      12.0000,   1.00000,    354.6787
    146.0000,      12.0000,   1.00000,    368.4205
    150.0000,      12.0000,   1.00000,    370.4526
    154.0000,      12.0000,   1.00000,    361.8290
    158.0000,      12.0000,   1.00000,    350.8400
    162.0000,      12.0000,   1.00000,    324.8422
    166.0000,      12.0000,   1.00000,    325.0994
    170.0000,      12.0000,   1.00000,    313.7547
    174.0000,      12.0000,   1.00000,    299.8223
    178.0000,      12.0000,   1.00000,    307.1124
    182.0000,      12.0000,   1.00000,    352.5418
    186.0000,      12.0000,   1.00000,    394.7803
    190.0000,      12.0000,   1.00000,    408.4206
    194.0000,      12.0000,   1.00000,    416.7330
    198.0000,      12.0000,   1.00000,    424.5056
    202.0000,      12.0000,   1.00000,    457.3776
    206.0000,      12.0000,   1.00000,    488.9667
    210.0000,      12.0000,   1.00000,    506.2076
    214.0000,      12.0000,   1.00000,    496.4917
    218.0000,      12.0000,   1.00000,    504.5819
    222.0000,      12.0000,   1.00000,    507.3696
    226.0000,      12.0000,   1.00000,    511.3861
    230.0000,      12.0000,   1.00000,    479.7653
    234.0000,      12.0000,   1.00000,    479.9907
     18.0000,       4.0000,   4.00000,    158.5332
     22.0000,       4.0000,   4.00000,    152.0784
     26.0000,       4.0000,   4.00000,    173.8478
     30.0000,       4.0000,   4.00000,    199.5559
     34.0000,       4.0000,   4.00000,    224.3079
     38.0000,       4.0000,   4.00000,    235.9271
     42.0000,       4.0000,   4.00000,    249.1613
     46.0000,       4.0000,   4.00000,    248.3887
     50.0000,       4.0000,   4.00000,    235.8343
     54.0000,       4.0000,   4.00000,    239.7876
     58.0000,       4.0000,   4.00000,    266.8935
     62.0000,       4.0000,   4.00000,    276.5935
     66.0000,       4.0000,   4.00000,    279.8218
     70.0000,       4.0000,   4.00000,    279.2085
     74.0000,       4.0000,   4.00000,    286.0714
     78.0000,       4.0000,   4.00000,    280.9269
     82.0000,       4.0000,   4.00000,    275.7685
     86.0000,       4.0000,   4.00000,    266.4538
     90.0000,       4.0000,   4.00000,    240.4339
     94.0000,       4.0000,   4.00000,    260.1781
     98.0000,       4.0000,   4.00000,    295.9058
    102.0000,       4.0000,   4.00000,    296.3675
    106.0000,       4.0000,   4.00000,    342.2103
    110.0000,       4.0000,   4.00000,    365.4015
    114.0000,       4.0000,   4.00000,    370.8738
    118.0000,       4.0000,   4.00000,    397.4495
    122.0000,       4.0000,   4.00000,    382.9692
    126.0000,       4.0000,   4.00000,    397.8955
    130.0000,       4.0000,   4.00000,    363.2479
    134.0000,       4.0000,   4.00000,    369.6664
    138.0000,       4.0000,   4.00000,    344.6854
    142.0000,       4.0000,   4.00000,    343.8777
    146.0000,       4.0000,   4.00000,    362.5551
    150.0000,       4.0000,   4.00000,    379.0186
    154.0000,       4.0000,   4.00000,    374.6081
    158.0000,       4.0000,   4.00000,    297.8853
    162.0000,       4.0000,   4.00000,    339.1757
    166.0000,       4.0000,   4.00000,    330.2166
    170.0000,       4.0000,   4.00000,    311.5916
    174.0000,       4.0000,   4.00000,    290.9034
    178.0000,       4.0000,   4.00000,    299.0106
    182.0000,       4.0000,   4.00000,    335.3176
    186.0000,       4.0000,   4.00000,    393.9357
    190.0000,       4.0000,   4.00000,    432.9790
    194.0000,       4.0000,   4.00000,    401.1525
    198.0000,       4.0000,   4.00000,    421.2310
    202.0000,       4.0000,   4.00000,    464.9841
    206.0000,       4.0000,   4.00000,    510.4833
    210.0000,       4.0000,   4.00000,    510.2823
    214.0000,       4.0000,   4.00000,    505.3622
    218.0000,       4.0000,   4.00000,    497.8253
    222.0000,       4.0000,   4.00000,    509.7849
    226.0000,       4.0000,   4.00000,    513.2351
    230.0000,       4.0000,   4.00000,    510.0091
    234.0000,       4.0000,   4.00000,    472.8785
     24.0000,      16.0000,   1.00000,    141.5576
     28.0000,      16.0000,   1.00000,    162.2099
     32.0000,      16.0000,   1.00000,    188.2882
     36.0000,      16.0000,   1.00000,    208.8121
     40.0000,      16.0000,   1.00000,    222.8503
     44.0000,      16.0000,   1.00000,    229.4122
     48.0000,      16.0000,   1.00000,    229.0693
     52.0000,      16.0000,   1.00000,    234.2256
     56.0000,      16.0000,   1.00000,    243.0270
     60.0000,      16.0000,   1.00000,    256.3625
     64.0000,      16.0000,   1.00000,    270.2314
     68.0000,      16.0000,   1.00000,    282.5593
     72.0000,      16.0000,   1.00000,    285.7809
     76.0000,      16.0000,   1.00000,    278.3596
     80.0000,      16.0000,   1.00000,    268.8513
     84.0000,      16.0000,   1.00000,    254.4109
     88.0000,      16.0000,   1.00000,    251.1172
     92.0000,      16.0000,   1.00000,    258.3988
     96.0000,      16.0000,   1.00000,    263.0641
    100.0000,      16.0000,   1.00000,    292.8170
    104.0000,      16.0000,   1.00000,    323.6452
    108.0000,      16.0000,   1.00000,    346.7811
    112.0000,      16.0000,   1.00000,    370.0822
    116.0000,      16.0000,   1.00000,    370.3573
    120.0000,      16.0000,   1.00000,    367.8173
    124.0000,      16.0000,   1.00000,    353.7113
    128.0000,      16.0000,   1.00000,    333.7251
    132.0000,      16.0000,   1.00000,    314.9496
    136.0000,      16.0000,   1.00000,    314.0182
    140.0000,      16.0000,   1.00000,    322.8408
    144.0000,      16.0000,   1.00000,    341.2056
    148.0000,      16.0000,   1.00000,    355.9593
    152.0000,      16.0000,   1.00000,    360.6331
    156.0000,      16.0000,   1.00000,    367.2881
    160.0000,      16.0000,   1.00000,    359.9430
    164.0000,      16.0000,   1.00000,    327.4807
    168.0000,      16.0000,   1.00000,    314.0859
    172.0000,      16.0000,   1.00000,    306.1990
    176.0000,      16.0000,   1.00000,    311.1202
    180.0000,      16.0000,   1.00000,    335.8672
    184.0000,      16.0000,   1.00000,    366.0096
    188.0000,      16.0000,   1.00000,    393.9548
    192.0000,      16.0000,   1.00000,    414.5337
    196.0000,      16.0000,   1.00000,    434.8078
    200.0000,      16.0000,   1.00000,    446.3187
    204.0000,      16.0000,   1.00000,    455.2682
    208.0000,      16.0000,   1.00000,    455.3275
    212.0000,      16.0000,   1.00000,    460.2849
    216.0000,      16.0000,   1.00000,    460.3569
    220.0000,      16.0000,   1.00000,    447.2119
    224.0000,      16.0000,   1.00000,    431.3448
    228.0000,      16.0000,   1.00000,    439.8203
     22.0000,       4.0000,   5.00000,    130.9989
     26.0000,       4.0000,   5.00000,    149.0477
     30.0000,       4.0000,   5.00000,    175.3970
     34.0000,       4.0000,   5.00000,    204.3020
     38.0000,       4.0000,   5.00000,    221.8912
     42.0000,       4.0000,   5.00000,    244.3935
     46.0000,       4.0000,   5.00000,    238.7840
     50.0000,       4.0000,   5.00000,    217.3755
     54.0000,       4.0000,   5.00000,    217.7134
     58.0000,       4.0000,   5.00000,    256.3687
     62.0000,       4.0000,   5.00000,    273.7848
     66.0000,       4.0000,   5.00000,    281.4163
     70.0000,       4.0000,   5.00000,    283.7712
     74.0000,       4.0000,   5.00000,    283.2837
     78.0000,       4.0000,   5.00000,    270.0841
     82.0000,       4.0000,   5.00000,    271.0460
     86.0000,       4.0000,   5.00000,    258.8481
     90.0000,       4.0000,   5.00000,    229.9931
     94.0000,       4.0000,   5.00000,    243.0311
     98.0000,       4.0000,   5.00000,    277.1419
    102.0000,       4.0000,   5.00000,    284.8037
    106.0000,       4.0000,   5.00000,    329.8242
    110.0000,       4.0000,   5.00000,    368.4532
    114.0000,       4.0000,   5.00000,    368.7794
    118.0000,       4.0000,   5.00000,    386.5514
    122.0000,       4.0000,   5.00000,    369.3061
    126.0000,       4.0000,   5.00000,    365.7466
    130.0000,       4.0000,   5.00000,    320.4453
    134.0000,       4.0000,   5.00000,    324.3231
    138.0000,       4.0000,   5.00000,    320.5395
    142.0000,       4.0000,   5.00000,    324.6167
    146.0000,       4.0000,   5.00000,    345.7234
    150.0000,       4.0000,   5.00000,    380.8029
    154.0000,       4.0000,   5.00000,    373.5337
    158.0000,       4.0000,   5.00000,    306.9062
    162.0000,       4.0000,   5.00000,    347.6585
    166.0000,       4.0000,   5.00000,    334.3389
    170.0000,       4.0000,   5.00000,    302.1974
    174.0000,       4.0000,   5.00000,    287.9726
    178.0000,       4.0000,   5.00000,    301.1114
    182.0000,       4.0000,   5.00000,    325.2099
    186.0000,       4.0000,   5.00000,    393.2372
    190.0000,       4.0000,   5.00000,    433.3472
    194.0000,       4.0000,   5.00000,    402.9521
    198.0000,       4.0000,   5.00000,    420.5557
    202.0000,       4.0000,   5.00000,    463.3436
    206.0000,       4.0000,   5.00000,    490.7486
    210.0000,       4.0000,   5.00000,    478.5954
    214.0000,       4.0000,   5.00000,    483.2065
    218.0000,       4.0000,   5.00000,    460.6364
    222.0000,       4.0000,   5.00000,    463.0578
    226.0000,       4.0000,   5.00000,    454.4033
    230.0000,       4.0000,   5.00000,    492.7234
     26.0000,       4.0000,   6.00000,    131.3987
     30.0000,       4.0000,   6.00000,    162.9369
     34.0000,       4.0000,   6.00000,    192.7242
     38.0000,       4.0000,   6.00000,    210.6613
     42.0000,       4.0000,   6.00000,    226.6475
     46.0000,       4.0000,   6.00000,    231.1816
     50.0000,       4.0000,   6.00000,    206.9371
     54.0000,       4.0000,   6.00000,    208.3674
     58.0000,       4.0000,   6.00000,    246.2842
     62.0000,       4.0000,   6.00000,    267.1675
     66.0000,       4.0000,   6.00000,    282.8023
     70.0000,       4.0000,   6.00000,    287.5565
     74.0000,       4.0000,   6.00000,    286.6523
     78.0000,       4.0000,   6.00000,    271.0906
     82.0000,       4.0000,   6.00000,    260.0703
     86.0000,       4.0000,   6.00000,    248.0748
     90.0000,       4.0000,   6.00000,    219.4899
     94.0000,       4.0000,   6.00000,    228.4649
     98.0000,       4.0000,   6.00000,    261.2477
    102.0000,       4.0000,   6.00000,    268.3672
    106.0000,       4.0000,   6.00000,    321.9590
    110.0000,       4.0000,   6.00000,    368.6888
    114.0000,       4.0000,   6.00000,    376.3858
    118.0000,       4.0000,   6.00000,    386.6984
    122.0000,       4.0000,   6.00000,    353.8844
    126.0000,       4.0000,   6.00000,    342.8926
    130.0000,       4.0000,   6.00000,    283.5648
    134.0000,       4.0000,   6.00000,    297.3263
    138.0000,       4.0000,   6.00000,    295.7580
    142.0000,       4.0000,   6.00000,    300.0787
    146.0000,       4.0000,   6.00000,    332.7849
    150.0000,       4.0000,   6.00000,    375.2185
    154.0000,       4.0000,   6.00000,    381.5829
    158.0000,       4.0000,   6.00000,    309.3782
    162.0000,       4.0000,   6.00000,    356.6251
    166.0000,       4.0000,   6.00000,    333.3474
    170.0000,       4.0000,   6.00000,    302.3804
    174.0000,       4.0000,   6.00000,    283.7118
    178.0000,       4.0000,   6.00000,    296.6694
    182.0000,       4.0000,   6.00000,    323.8999
    186.0000,       4.0000,   6.00000,    381.5505
    190.0000,       4.0000,   6.00000,    424.6716
    194.0000,       4.0000,   6.00000,    398.2091
    198.0000,       4.0000,   6.00000,    415.7731
    202.0000,       4.0000,   6.00000,    450.7894
    206.0000,       4.0000,   6.00000,    464.4767
    210.0000,       4.0000,   6.00000,    443.2163
    214.0000,       4.0000,   6.00000,    434.3051
    218.0000,       4.0000,   6.00000,    415.1247
    222.0000,       4.0000,   6.00000,    406.6205
    226.0000,       4.0000,   6.00000,    415.5190
     30.0000,      20.0000,   1.00000,    153.5694
     34.0000,      20.0000,   1.00000,    175.3930
     38.0000,      20.0000,   1.00000,    191.2177
     42.0000,      20.0000,   1.00000,    196.3088
     46.0000,      20.0000,   1.00000,    204.1399
     50.0000,      20.0000,   1.00000,    226.3006
     54.0000,      20.0000,   1.00000,    233.5822
     58.0000,      20.0000,   1.00000,    238.7470
     62.0000,      20.0000,   1.00000,    251.9471
     66.0000,      20.0000,   1.00000,    272.5143
     70.0000,      20.0000,   1.00000,    283.0450
     74.0000,      20.0000,   1.00000,    285.6380
     78.0000,      20.0000,   1.00000,    273.2075
     82.0000,      20.0000,   1.00000,    250.3309
     86.0000,      20.0000,   1.00000,    236.3021
     90.0000,      20.0000,   1.00000,    240.7927
     94.0000,      20.0000,   1.00000,    246.7747
     98.0000,      20.0000,   1.00000,    261.4543
    102.0000,      20.0000,   1.00000,    295.1581
    106.0000,      20.0000,   1.00000,    326.2847
    110.0000,      20.0000,   1.00000,    354.0563
    114.0000,      20.0000,   1.00000,    369.9372
    118.0000,      20.0000,   1.00000,    367.0955
    122.0000,      20.0000,   1.00000,    336.5351
    126.0000,      20.0000,   1.00000,    308.1707
    130.0000,      20.0000,   1.00000,    295.2216
    134.0000,      20.0000,   1.00000,    282.6693
    138.0000,      20.0000,   1.00000,    282.5952
    142.0000,      20.0000,   1.00000,    307.0541
    146.0000,      20.0000,   1.00000,    328.3750
    150.0000,      20.0000,   1.00000,    344.7268
    154.0000,      20.0000,   1.00000,    367.0849
    158.0000,      20.0000,   1.00000,    373.8214
    162.0000,      20.0000,   1.00000,    350.4102
    166.0000,      20.0000,   1.00000,    324.4431
    170.0000,      20.0000,   1.00000,    318.3258
    174.0000,      20.0000,   1.00000,    311.6951
    178.0000,      20.0000,   1.00000,    324.6178
    182.0000,      20.0000,   1.00000,    350.7571
    186.0000,      20.0000,   1.00000,    368.0480
    190.0000,      20.0000,   1.00000,    387.7231
    194.0000,      20.0000,   1.00000,    418.8762
    198.0000,      20.0000,   1.00000,    439.9165
    202.0000,      20.0000,   1.00000,    428.4438
    206.0000,      20.0000,   1.00000,    421.1888
    210.0000,      20.0000,   1.00000,    406.2551
    214.0000,      20.0000,   1.00000,    389.4482
    218.0000,      20.0000,   1.00000,    374.4776
    222.0000,      20.0000,   1.00000,    386.3684
     30.0000,       4.0000,   7.00000,    149.6026
     34.0000,       4.0000,   7.00000,    178.7272
     38.0000,       4.0000,   7.00000,    196.5516
     42.0000,       4.0000,   7.00000,    210.9373
     46.0000,       4.0000,   7.00000,    213.1511
     50.0000,       4.0000,   7.00000,    202.6493
     54.0000,       4.0000,   7.00000,    204.3100
     58.0000,       4.0000,   7.00000,    241.5667
     62.0000,       4.0000,   7.00000,    264.7538
     66.0000,       4.0000,   7.00000,    282.6735
     70.0000,       4.0000,   7.00000,    287.7361
     74.0000,       4.0000,   7.00000,    290.0930
     78.0000,       4.0000,   7.00000,    272.1643
     82.0000,       4.0000,   7.00000,    256.1681
     86.0000,       4.0000,   7.00000,    236.0373
     90.0000,       4.0000,   7.00000,    205.0956
     94.0000,       4.0000,   7.00000,    215.4298
     98.0000,       4.0000,   7.00000,    246.9524
    102.0000,       4.0000,   7.00000,    258.9197
    106.0000,       4.0000,   7.00000,    313.0812
    110.0000,       4.0000,   7.00000,    366.2299
    114.0000,       4.0000,   7.00000,    381.0153
    118.0000,       4.0000,   7.00000,    391.4426
    122.0000,       4.0000,   7.00000,    345.4728
    126.0000,       4.0000,   7.00000,    321.2633
    130.0000,       4.0000,   7.00000,    276.3562
    134.0000,       4.0000,   7.00000,    277.4740
    138.0000,       4.0000,   7.00000,    270.4142
    142.0000,       4.0000,   7.00000,    282.7599
    146.0000,       4.0000,   7.00000,    318.6352
    150.0000,       4.0000,   7.00000,    372.3052
    154.0000,       4.0000,   7.00000,    380.7843
    158.0000,       4.0000,   7.00000,    316.2566
    162.0000,       4.0000,   7.00000,    357.0447
    166.0000,       4.0000,   7.00000,    342.5469
    170.0000,       4.0000,   7.00000,    306.9381
    174.0000,       4.0000,   7.00000,    282.4746
    178.0000,       4.0000,   7.00000,    289.6757
    182.0000,       4.0000,   7.00000,    318.7209
    186.0000,       4.0000,   7.00000,    378.1639
    190.0000,       4.0000,   7.00000,    413.7204
    194.0000,       4.0000,   7.00000,    388.4801
    198.0000,       4.0000,   7.00000,    405.7468
    202.0000,       4.0000,   7.00000,    431.3237
    206.0000,       4.0000,   7.00000,    442.7027
    210.0000,       4.0000,   7.00000,    410.7729
    214.0000,       4.0000,   7.00000,    384.5310
    218.0000,       4.0000,   7.00000,    360.4808
    222.0000,       4.0000,   7.00000,    379.0567
     34.0000,       4.0000,   8.00000,    160.7438
     38.0000,       4.0000,   8.00000,    179.4471
     42.0000,       4.0000,   8.00000,    193.6838
     46.0000,       4.0000,   8.00000,    200.5891
     50.0000,       4.0000,   8.00000,    189.6969
     54.0000,       4.0000,   8.00000,    200.4847
     58.0000,       4.0000,   8.00000,    243.6151
     62.0000,       4.0000,   8.00000,    267.0513
     66.0000,       4.0000,   8.00000,    280.8283
     70.0000,       4.0000,   8.00000,    286.4947
     74.0000,       4.0000,   8.00000,    286.4229
     78.0000,       4.0000,   8.00000,    269.2554
     82.0000,       4.0000,   8.00000,    252.9649
     86.0000,       4.0000,   8.00000,    227.9145
     90.0000,       4.0000,   8.00000,    192.2294
     94.0000,       4.0000,   8.00000,    200.6647
     98.0000,       4.0000,   8.00000,    237.3772
    102.0000,       4.0000,   8.00000,    250.4678
    106.0000,       4.0000,   8.00000,    305.1377
    110.0000,       4.0000,   8.00000,    361.8346
    114.0000,       4.0000,   8.00000,    378.0331
    118.0000,       4.0000,   8.00000,    385.2975
    122.0000,       4.0000,   8.00000,    339.3569
    126.0000,       4.0000,   8.00000,    324.2116
    130.0000,       4.0000,   8.00000,    267.8661
    134.0000,       4.0000,   8.00000,    268.1428
    138.0000,       4.0000,   8.00000,    257.8815
    142.0000,       4.0000,   8.00000,    265.3077
    146.0000,       4.0000,   8.00000,    304.7586
    150.0000,       4.0000,   8.00000,    358.7840
    154.0000,       4.0000,   8.00000,    373.1854
    158.0000,       4.0000,   8.00000,    308.6899
    162.0000,       4.0000,   8.00000,    361.2228
    166.0000,       4.0000,   8.00000,    346.1109
    170.0000,       4.0000,   8.00000,    310.3119
    174.0000,       4.0000,   8.00000,    281.7130
    178.0000,       4.0000,   8.00000,    286.5599
    182.0000,       4.0000,   8.00000,    309.7776
    186.0000,       4.0000,   8.00000,    369.5088
    190.0000,       4.0000,   8.00000,    410.3129
    194.0000,       4.0000,   8.00000,    369.6064
    198.0000,       4.0000,   8.00000,    377.0852
    202.0000,       4.0000,   8.00000,    404.3570
    206.0000,       4.0000,   8.00000,    411.3006
    210.0000,       4.0000,   8.00000,    375.2574
    214.0000,       4.0000,   8.00000,    344.6747
    218.0000,       4.0000,   8.00000,    327.4785
     42.0000,      28.0000,   1.00000,    147.8268
     46.0000,      28.0000,   1.00000,    172.1153
     50.0000,      28.0000,   1.00000,    197.2485
     54.0000,      28.0000,   1.00000,    218.3686
     58.0000,      28.0000,   1.00000,    236.6821
     62.0000,      28.0000,   1.00000,    252.9182
     66.0000,      28.0000,   1.00000,    259.8164
     70.0000,      28.0000,   1.00000,    263.0709
     74.0000,      28.0000,   1.00000,    259.0894
     78.0000,      28.0000,   1.00000,    245.7428
     82.0000,      28.0000,   1.00000,    235.7775
     86.0000,      28.0000,   1.00000,    229.0598
     90.0000,      28.0000,   1.00000,    225.9767
     94.0000,      28.0000,   1.00000,    233.6607
     98.0000,      28.0000,   1.00000,    253.6977
    102.0000,      28.0000,   1.00000,    278.3702
    106.0000,      28.0000,   1.00000,    305.9672
    110.0000,      28.0000,   1.00000,    319.0416
    114.0000,      28.0000,   1.00000,    322.4688
    118.0000,      28.0000,   1.00000,    328.0078
    122.0000,      28.0000,   1.00000,    323.7994
    126.0000,      28.0000,   1.00000,    311.3236
    130.0000,      28.0000,   1.00000,    296.0020
    134.0000,      28.0000,   1.00000,    281.8671
    138.0000,      28.0000,   1.00000,    281.7856
    142.0000,      28.0000,   1.00000,    286.0826
    146.0000,      28.0000,   1.00000,    288.6459
    150.0000,      28.0000,   1.00000,    303.9100
    154.0000,      28.0000,   1.00000,    325.5872
    158.0000,      28.0000,   1.00000,    340.6028
    162.0000,      28.0000,   1.00000,    345.0725
    166.0000,      28.0000,   1.00000,    337.4241
    170.0000,      28.0000,   1.00000,    327.3040
    174.0000,      28.0000,   1.00000,    335.5936
    178.0000,      28.0000,   1.00000,    344.0715
    182.0000,      28.0000,   1.00000,    341.6321
    186.0000,      28.0000,   1.00000,    343.1805
    190.0000,      28.0000,   1.00000,    352.7672
    194.0000,      28.0000,   1.00000,    366.3978
    198.0000,      28.0000,   1.00000,    364.2876
    202.0000,      28.0000,   1.00000,    346.3218
    206.0000,      28.0000,   1.00000,    323.2877
    210.0000,      28.0000,   1.00000,    320.3769
     42.0000,       4.0000,  10.00000,    162.7287
     46.0000,       4.0000,  10.00000,    177.0716
     50.0000,       4.0000,  10.00000,    172.0717
     54.0000,       4.0000,  10.00000,    188.1084
     58.0000,       4.0000,  10.00000,    238.8182
     62.0000,       4.0000,  10.00000,    272.5813
     66.0000,       4.0000,  10.00000,    283.6342
     70.0000,       4.0000,  10.00000,    278.0785
     74.0000,       4.0000,  10.00000,    270.2744
     78.0000,       4.0000,  10.00000,    251.5051
     82.0000,       4.0000,  10.00000,    237.1813
     86.0000,       4.0000,  10.00000,    216.9726
     90.0000,       4.0000,  10.00000,    183.4918
     94.0000,       4.0000,  10.00000,    187.6330
     98.0000,       4.0000,  10.00000,    219.4842
    102.0000,       4.0000,  10.00000,    235.6878
    106.0000,       4.0000,  10.00000,    289.5060
    110.0000,       4.0000,  10.00000,    342.2505
    114.0000,       4.0000,  10.00000,    354.4883
    118.0000,       4.0000,  10.00000,    374.9837
    122.0000,       4.0000,  10.00000,    343.1223
    126.0000,       4.0000,  10.00000,    331.6802
    130.0000,       4.0000,  10.00000,    276.5440
    134.0000,       4.0000,  10.00000,    273.2103
    138.0000,       4.0000,  10.00000,    258.0600
    142.0000,       4.0000,  10.00000,    258.5413
    146.0000,       4.0000,  10.00000,    283.8405
    150.0000,       4.0000,  10.00000,    326.3249
    154.0000,       4.0000,  10.00000,    343.3154
    158.0000,       4.0000,  10.00000,    296.0140
    162.0000,       4.0000,  10.00000,    355.3002
    166.0000,       4.0000,  10.00000,    345.8051
    170.0000,       4.0000,  10.00000,    311.6559
    174.0000,       4.0000,  10.00000,    282.1788
    178.0000,       4.0000,  10.00000,    286.5408
    182.0000,       4.0000,  10.00000,    306.3502
    186.0000,       4.0000,  10.00000,    351.0317
    190.0000,       4.0000,  10.00000,    374.2421
    194.0000,       4.0000,  10.00000,    333.5644
    198.0000,       4.0000,  10.00000,    329.4670
    202.0000,       4.0000,  10.00000,    341.3904
    206.0000,       4.0000,  10.00000,    341.3099
    210.0000,       4.0000,  10.00000,    328.9185
     54.0000,      36.0000,   1.00000,    187.4489
     58.0000,      36.0000,   1.00000,    206.4948
     62.0000,      36.0000,   1.00000,    217.2917
     66.0000,      36.0000,   1.00000,    219.9069
     70.0000,      36.0000,   1.00000,    223.7157
     74.0000,      36.0000,   1.00000,    224.4151
     78.0000,      36.0000,   1.00000,    220.7758
     82.0000,      36.0000,   1.00000,    219.7453
     86.0000,      36.0000,   1.00000,    219.6507
     90.0000,      36.0000,   1.00000,    228.2826
     94.0000,      36.0000,   1.00000,    242.2950
     98.0000,      36.0000,   1.00000,    252.6599
    102.0000,      36.0000,   1.00000,    261.1973
    106.0000,      36.0000,   1.00000,    270.2300
    110.0000,      36.0000,   1.00000,    279.6540
    114.0000,      36.0000,   1.00000,    287.1996
    118.0000,      36.0000,   1.00000,    298.1938
    122.0000,      36.0000,   1.00000,    307.4601
    126.0000,      36.0000,   1.00000,    312.1188
    130.0000,      36.0000,   1.00000,    314.7263
    134.0000,      36.0000,   1.00000,    314.6335
    138.0000,      36.0000,   1.00000,    310.1351
    142.0000,      36.0000,   1.00000,    301.2670
    146.0000,      36.0000,   1.00000,    295.6505
    150.0000,      36.0000,   1.00000,    295.8167
    154.0000,      36.0000,   1.00000,    295.7329
    158.0000,      36.0000,   1.00000,    296.9139
    162.0000,      36.0000,   1.00000,    300.5533
    166.0000,      36.0000,   1.00000,    312.0806
    170.0000,      36.0000,   1.00000,    321.2556
    174.0000,      36.0000,   1.00000,    328.3924
    178.0000,      36.0000,   1.00000,    328.8606
    182.0000,      36.0000,   1.00000,    326.8139
    186.0000,      36.0000,   1.00000,    314.0068
    190.0000,      36.0000,   1.00000,    307.2233
    194.0000,      36.0000,   1.00000,    291.6273
    198.0000,      36.0000,   1.00000,    289.1321
     54.0000,      12.0000,   4.00000,    173.2990
     58.0000,      12.0000,   4.00000,    207.2542
     62.0000,      12.0000,   4.00000,    233.2632
     66.0000,      12.0000,   4.00000,    244.2822
     70.0000,      12.0000,   4.00000,    247.1490
     74.0000,      12.0000,   4.00000,    241.5821
     78.0000,      12.0000,   4.00000,    230.3110
     82.0000,      12.0000,   4.00000,    215.7223
     86.0000,      12.0000,   4.00000,    196.8114
     90.0000,      12.0000,   4.00000,    185.4828
     94.0000,      12.0000,   4.00000,    188.3960
     98.0000,      12.0000,   4.00000,    201.6019
    102.0000,      12.0000,   4.00000,    227.4801
    106.0000,      12.0000,   4.00000,    265.3123
    110.0000,      12.0000,   4.00000,    302.4432
    114.0000,      12.0000,   4.00000,    334.3710
    118.0000,      12.0000,   4.00000,    345.6748
    122.0000,      12.0000,   4.00000,    347.3192
    126.0000,      12.0000,   4.00000,    325.1242
    130.0000,      12.0000,   4.00000,    309.6562
    134.0000,      12.0000,   4.00000,    286.9672
    138.0000,      12.0000,   4.00000,    277.0390
    142.0000,      12.0000,   4.00000,    275.2916
    146.0000,      12.0000,   4.00000,    291.1498
    150.0000,      12.0000,   4.00000,    307.8466
    154.0000,      12.0000,   4.00000,    304.2800
    158.0000,      12.0000,   4.00000,    305.9172
    162.0000,      12.0000,   4.00000,    301.0580
    166.0000,      12.0000,   4.00000,    308.9692
    170.0000,      12.0000,   4.00000,    292.2687
    174.0000,      12.0000,   4.00000,    276.1924
    178.0000,      12.0000,   4.00000,    274.7985
    182.0000,      12.0000,   4.00000,    295.1424
    186.0000,      12.0000,   4.00000,    313.6050
    190.0000,      12.0000,   4.00000,    309.2636
    194.0000,      12.0000,   4.00000,    288.2406
    198.0000,      12.0000,   4.00000,    274.5336
     66.0000,      44.0000,   1.00000,    164.5373
     70.0000,      44.0000,   1.00000,    173.3788
     74.0000,      44.0000,   1.00000,    182.4930
     78.0000,      44.0000,   1.00000,    194.4805
     82.0000,      44.0000,   1.00000,    202.8348
     86.0000,      44.0000,   1.00000,    213.4557
     90.0000,      44.0000,   1.00000,    219.4524
     94.0000,      44.0000,   1.00000,    230.7309
     98.0000,      44.0000,   1.00000,    240.1365
    102.0000,      44.0000,   1.00000,    248.5090
    106.0000,      44.0000,   1.00000,    258.1343
    110.0000,      44.0000,   1.00000,    265.5080
    114.0000,      44.0000,   1.00000,    280.1081
    118.0000,      44.0000,   1.00000,    284.0793
    122.0000,      44.0000,   1.00000,    288.8615
    126.0000,      44.0000,   1.00000,    299.4222
    130.0000,      44.0000,   1.00000,    312.6011
    134.0000,      44.0000,   1.00000,    319.6445
    138.0000,      44.0000,   1.00000,    315.6590
    142.0000,      44.0000,   1.00000,    315.9085
    146.0000,      44.0000,   1.00000,    314.1611
    150.0000,      44.0000,   1.00000,    303.3857
    154.0000,      44.0000,   1.00000,    297.4547
    158.0000,      44.0000,   1.00000,    287.2061
    162.0000,      44.0000,   1.00000,    282.9892
    166.0000,      44.0000,   1.00000,    288.0247
    170.0000,      44.0000,   1.00000,    287.3145
    174.0000,      44.0000,   1.00000,    282.4830
    178.0000,      44.0000,   1.00000,    276.6620
    182.0000,      44.0000,   1.00000,    273.1998
    186.0000,      44.0000,   1.00000,    272.7536
     66.0000,      12.0000,   5.00000,    188.9613
     70.0000,      12.0000,   5.00000,    201.2265
     74.0000,      12.0000,   5.00000,    204.1097
     78.0000,      12.0000,   5.00000,    202.5203
     82.0000,      12.0000,   5.00000,    195.4398
     86.0000,      12.0000,   5.00000,    181.6749
     90.0000,      12.0000,   5.00000,    165.8335
     94.0000,      12.0000,   5.00000,    168.0404
     98.0000,      12.0000,   5.00000,    181.1327
    102.0000,      12.0000,   5.00000,    210.7522
    106.0000,      12.0000,   5.00000,    252.8691
    110.0000,      12.0000,   5.00000,    299.0481
    114.0000,      12.0000,   5.00000,    336.1072
    118.0000,      12.0000,   5.00000,    345.3708
    122.0000,      12.0000,   5.00000,    341.9430
    126.0000,      12.0000,   5.00000,    317.2019
    130.0000,      12.0000,   5.00000,    304.6410
    134.0000,      12.0000,   5.00000,    286.6393
    138.0000,      12.0000,   5.00000,    281.6640
    142.0000,      12.0000,   5.00000,    283.4485
    146.0000,      12.0000,   5.00000,    302.7021
    150.0000,      12.0000,   5.00000,    321.2927
    154.0000,      12.0000,   5.00000,    313.5814
    158.0000,      12.0000,   5.00000,    306.6852
    162.0000,      12.0000,   5.00000,    291.4374
    166.0000,      12.0000,   5.00000,    283.6256
    170.0000,      12.0000,   5.00000,    256.5170
    174.0000,      12.0000,   5.00000,    235.6346
    178.0000,      12.0000,   5.00000,    232.1159
    182.0000,      12.0000,   5.00000,    248.9890
    186.0000,      12.0000,   5.00000,    271.9983
     78.0000,      52.0000,   1.00000,    143.6864
     82.0000,      52.0000,   1.00000,    165.9343
     86.0000,      52.0000,   1.00000,    186.1976
     90.0000,      52.0000,   1.00000,    202.0166
     94.0000,      52.0000,   1.00000,    218.3476
     98.0000,      52.0000,   1.00000,    234.1372
    102.0000,      52.0000,   1.00000,    243.3350
    106.0000,      52.0000,   1.00000,    248.8121
    110.0000,      52.0000,   1.00000,    253.7730
    114.0000,      52.0000,   1.00000,    257.0988
    118.0000,      52.0000,   1.00000,    265.5300
    122.0000,      52.0000,   1.00000,    279.8816
    126.0000,      52.0000,   1.00000,    291.5104
    130.0000,      52.0000,   1.00000,    303.2303
    134.0000,      52.0000,   1.00000,    303.3539
    138.0000,      52.0000,   1.00000,    310.6493
    142.0000,      52.0000,   1.00000,    313.4748
    146.0000,      52.0000,   1.00000,    307.8878
    150.0000,      52.0000,   1.00000,    300.7674
    154.0000,      52.0000,   1.00000,    289.2910
    158.0000,      52.0000,   1.00000,    283.6154
    162.0000,      52.0000,   1.00000,    279.4308
    166.0000,      52.0000,   1.00000,    275.2444
    170.0000,      52.0000,   1.00000,    261.7983
    174.0000,      52.0000,   1.00000,    252.4716
     78.0000,      12.0000,   6.00000,    152.3673
     82.0000,      12.0000,   6.00000,    156.4389
     86.0000,      12.0000,   6.00000,    148.0811
     90.0000,      12.0000,   6.00000,    142.1463
     94.0000,      12.0000,   6.00000,    149.6428
     98.0000,      12.0000,   6.00000,    169.6760
    102.0000,      12.0000,   6.00000,    202.9933
    106.0000,      12.0000,   6.00000,    244.5092
    110.0000,      12.0000,   6.00000,    289.6778
    114.0000,      12.0000,   6.00000,    323.3536
    118.0000,      12.0000,   6.00000,    335.3508
    122.0000,      12.0000,   6.00000,    338.8092
    126.0000,      12.0000,   6.00000,    316.1185
    130.0000,      12.0000,   6.00000,    298.4930
    134.0000,      12.0000,   6.00000,    277.3288
    138.0000,      12.0000,   6.00000,    272.8014
    142.0000,      12.0000,   6.00000,    277.8231
    146.0000,      12.0000,   6.00000,    298.7109
    150.0000,      12.0000,   6.00000,    318.8447
    154.0000,      12.0000,   6.00000,    311.4503
    158.0000,      12.0000,   6.00000,    305.1152
    162.0000,      12.0000,   6.00000,    287.8648
    166.0000,      12.0000,   6.00000,    275.1338
    170.0000,      12.0000,   6.00000,    239.6381
    174.0000,      12.0000,   6.00000,    213.2395
     84.0000,      24.0000,   3.00000,    128.8292
     88.0000,      24.0000,   3.00000,    139.5912
     92.0000,      24.0000,   3.00000,    148.3435
     96.0000,      24.0000,   3.00000,    165.5742
    100.0000,      24.0000,   3.00000,    192.6047
    104.0000,      24.0000,   3.00000,    226.0388
    108.0000,      24.0000,   3.00000,    256.9662
    112.0000,      24.0000,   3.00000,    281.7868
    116.0000,      24.0000,   3.00000,    304.7949
    120.0000,      24.0000,   3.00000,    312.7621
    124.0000,      24.0000,   3.00000,    311.7663
    128.0000,      24.0000,   3.00000,    304.3171
    132.0000,      24.0000,   3.00000,    291.3615
    136.0000,      24.0000,   3.00000,    284.8072
    140.0000,      24.0000,   3.00000,    282.0328
    144.0000,      24.0000,   3.00000,    290.4605
    148.0000,      24.0000,   3.00000,    289.6275
    152.0000,      24.0000,   3.00000,    298.7437
    156.0000,      24.0000,   3.00000,    299.9156
    160.0000,      24.0000,   3.00000,    291.2869
    164.0000,      24.0000,   3.00000,    267.1039
    168.0000,      24.0000,   3.00000,    246.6360
     90.0000,      20.0000,   4.00000,    124.8122
     94.0000,      20.0000,   4.00000,    137.8152
     98.0000,      20.0000,   4.00000,    157.5764
    102.0000,      20.0000,   4.00000,    190.1997
    106.0000,      20.0000,   4.00000,    229.8299
    110.0000,      20.0000,   4.00000,    266.8443
    114.0000,      20.0000,   4.00000,    294.9475
    118.0000,      20.0000,   4.00000,    310.9745
    122.0000,      20.0000,   4.00000,    309.4546
    126.0000,      20.0000,   4.00000,    302.8573
    130.0000,      20.0000,   4.00000,    289.4101
    134.0000,      20.0000,   4.00000,    278.0135
    138.0000,      20.0000,   4.00000,    270.5784
    142.0000,      20.0000,   4.00000,    276.9709
    146.0000,      20.0000,   4.00000,    283.0336
    150.0000,      20.0000,   4.00000,    282.9418
    154.0000,      20.0000,   4.00000,    292.9408
    158.0000,      20.0000,   4.00000,    287.9579
    162.0000,      20.0000,   4.00000,    272.1450
INVERSION RESULTS
INITIAL RMS ERROR
 27.40
NUMBER OF LAYERS
12
NUMBER OF BLOCKS
536
ITERATION 1
MODEL RESISTIVITY
LAYER 1
61,     2.0000
      8.0000,     148.03
     12.0000,     183.51
     16.0000,     216.05
     20.0000,     237.93
     24.0000,     202.52
     28.0000,     214.64
     32.0000,     238.02
     36.0000,     261.97
     40.0000,     267.23
     44.0000,     282.75
     48.0000,     286.11
     52.0000,     262.33
     56.0000,     264.01
     60.0000,     305.70
     64.0000,     322.73
     68.0000,     331.56
     72.0000,     329.18
     76.0000,     319.73
     80.0000,     299.03
     84.0000,     281.09
     88.0000,     262.24
     92.0000,     236.78
     96.0000,     256.07
    100.0000,     304.48
    104.0000,     329.33
    108.0000,     410.53
    112.0000,     478.31
    116.0000,     503.65
    120.0000,     524.54
    124.0000,     479.07
    128.0000,     460.19
    132.0000,     398.98
    136.0000,     392.48
    140.0000,     371.53
    144.0000,     371.27
    148.0000,     406.52
    152.0000,     443.92
    156.0000,     420.68
    160.0000,     329.06
    164.0000,     352.01
    168.0000,     321.91
    172.0000,     279.84
    176.0000,     256.66
    180.0000,     256.64
    184.0000,     283.40
    188.0000,     349.58
    192.0000,     393.77
    196.0000,     377.70
    200.0000,     405.80
    204.0000,     455.44
    208.0000,     489.93
    212.0000,     480.41
    216.0000,     481.27
    220.0000,     468.83
    224.0000,     490.79
    228.0000,     516.40
    232.0000,     554.32
    236.0000,     529.81
    240.0000,     531.47
    244.0000,     515.74
           467.1084
LAYER 2
61,     4.2000
      8.0000,     142.62
     12.0000,     175.94
     16.0000,     211.20
     20.0000,     232.75
     24.0000,     206.51
     28.0000,     214.64
     32.0000,     236.36
     36.0000,     259.58
     40.0000,     271.38
     44.0000,     286.40
     48.0000,     286.31
     52.0000,     262.21
     56.0000,     263.67
     60.0000,     303.31
     64.0000,     324.21
     68.0000,     333.22
     72.0000,     328.41
     76.0000,     316.84
     80.0000,     298.42
     84.0000,     281.33
     88.0000,     261.60
     92.0000,     237.14
     96.0000,     253.02
    100.0000,     296.82
    104.0000,     327.61
    108.0000,     402.76
    112.0000,     472.38
    116.0000,     503.42
    120.0000,     520.99
    124.0000,     482.31
    128.0000,     458.52
    132.0000,     401.63
    136.0000,     391.68
    140.0000,     373.36
    144.0000,     372.82
    148.0000,     405.40
    152.0000,     440.08
    156.0000,     411.49
    160.0000,     329.30
    164.0000,     344.87
    168.0000,     319.98
    172.0000,     280.28
    176.0000,     257.34
    180.0000,     258.04
    184.0000,     286.54
    188.0000,     352.50
    192.0000,     397.76
    196.0000,     388.23
    200.0000,     415.98
    204.0000,     466.82
    208.0000,     502.90
    212.0000,     496.26
    216.0000,     492.69
    220.0000,     480.80
    224.0000,     500.93
    228.0000,     528.13
    232.0000,     559.12
    236.0000,     538.29
    240.0000,     529.46
    244.0000,     505.34
           457.7295
LAYER 3
59,     6.6200
     12.0000,     145.55
     16.0000,     185.08
     20.0000,     214.58
     24.0000,     203.07
     28.0000,     208.53
     32.0000,     226.91
     36.0000,     251.35
     40.0000,     272.43
     44.0000,     288.73
     48.0000,     284.69
     52.0000,     261.72
     56.0000,     264.20
     60.0000,     302.71
     64.0000,     330.94
     68.0000,     340.78
     72.0000,     330.66
     76.0000,     313.47
     80.0000,     294.98
     84.0000,     276.91
     88.0000,     254.47
     92.0000,     230.29
     96.0000,     239.54
    100.0000,     276.63
    104.0000,     315.51
    108.0000,     387.14
    112.0000,     461.42
    116.0000,     503.31
    120.0000,     518.31
    124.0000,     484.58
    128.0000,     449.89
    132.0000,     394.66
    136.0000,     375.78
    140.0000,     358.92
    144.0000,     358.38
    148.0000,     387.36
    152.0000,     418.47
    156.0000,     392.60
    160.0000,     330.63
    164.0000,     339.36
    168.0000,     322.46
    172.0000,     287.57
    176.0000,     265.50
    180.0000,     267.32
    184.0000,     298.71
    188.0000,     364.09
    192.0000,     410.90
    196.0000,     411.22
    200.0000,     439.01
    204.0000,     491.10
    208.0000,     530.13
    212.0000,     528.83
    216.0000,     521.15
    220.0000,     510.28
    224.0000,     528.61
    228.0000,     556.30
    232.0000,     575.86
    236.0000,     553.97
    240.0000,     515.45
           464.8786
LAYER 4
57,     9.2820
     16.0000,     136.10
     20.0000,     184.07
     24.0000,     182.79
     28.0000,     191.36
     32.0000,     207.19
     36.0000,     234.11
     40.0000,     262.02
     44.0000,     282.38
     48.0000,     279.54
     52.0000,     261.00
     56.0000,     266.96
     60.0000,     307.71
     64.0000,     343.32
     68.0000,     354.56
     72.0000,     338.68
     76.0000,     314.14
     80.0000,     291.54
     84.0000,     269.74
     88.0000,     243.49
     92.0000,     217.76
     96.0000,     220.67
    100.0000,     251.48
    104.0000,     294.01
    108.0000,     365.16
    112.0000,     444.18
    116.0000,     495.67
    120.0000,     510.81
    124.0000,     477.12
    128.0000,     431.66
    132.0000,     373.20
    136.0000,     344.96
    140.0000,     326.37
    144.0000,     325.13
    148.0000,     350.89
    152.0000,     380.97
    156.0000,     366.89
    160.0000,     327.14
    164.0000,     337.81
    168.0000,     329.60
    172.0000,     300.64
    176.0000,     279.90
    180.0000,     281.85
    184.0000,     313.47
    188.0000,     375.25
    192.0000,     420.05
    196.0000,     425.73
    200.0000,     452.83
    204.0000,     504.32
    208.0000,     546.01
    212.0000,     551.37
    216.0000,     545.33
    220.0000,     537.72
    224.0000,     555.80
    228.0000,     579.40
    232.0000,     583.45
    236.0000,     555.88
           465.1434
LAYER 5
53,    12.2102
     24.0000,     113.94
     28.0000,     138.62
     32.0000,     153.02
     36.0000,     182.34
     40.0000,     211.54
     44.0000,     239.99
     48.0000,     253.45
     52.0000,     259.57
     56.0000,     278.32
     60.0000,     316.79
     64.0000,     353.29
     68.0000,     365.42
     72.0000,     348.02
     76.0000,     316.91
     80.0000,     285.32
     84.0000,     255.18
     88.0000,     225.85
     92.0000,     202.90
     96.0000,     199.23
    100.0000,     217.92
    104.0000,     255.80
    108.0000,     315.10
    112.0000,     383.97
    116.0000,     437.08
    120.0000,     454.67
    124.0000,     430.61
    128.0000,     384.15
    132.0000,     331.71
    136.0000,     295.34
    140.0000,     274.17
    144.0000,     270.17
    148.0000,     284.67
    152.0000,     306.42
    156.0000,     316.09
    160.0000,     317.60
    164.0000,     332.46
    168.0000,     336.87
    172.0000,     324.77
    176.0000,     311.52
    180.0000,     310.71
    184.0000,     328.38
    188.0000,     360.29
    192.0000,     384.79
    196.0000,     395.65
    200.0000,     416.24
    204.0000,     451.39
    208.0000,     486.40
    212.0000,     506.40
    216.0000,     517.41
    220.0000,     523.11
    224.0000,     532.72
    228.0000,     531.75
           486.7201
LAYER 6
49,    15.4312
     32.0000,     112.17
     36.0000,     147.24
     40.0000,     170.77
     44.0000,     201.78
     48.0000,     224.81
     52.0000,     246.56
     56.0000,     271.43
     60.0000,     303.11
     64.0000,     330.85
     68.0000,     340.77
     72.0000,     328.51
     76.0000,     302.57
     80.0000,     272.94
     84.0000,     244.27
     88.0000,     219.11
     92.0000,     201.76
     96.0000,     198.49
    100.0000,     212.22
    104.0000,     242.78
    108.0000,     288.95
    112.0000,     342.31
    116.0000,     386.50
    120.0000,     405.94
    124.0000,     395.11
    128.0000,     363.22
    132.0000,     324.33
    136.0000,     292.57
    140.0000,     272.72
    144.0000,     266.67
    148.0000,     273.93
    152.0000,     288.55
    156.0000,     302.14
    160.0000,     313.68
    164.0000,     326.54
    168.0000,     331.80
    172.0000,     326.21
    176.0000,     316.85
    180.0000,     312.15
    184.0000,     316.25
    188.0000,     326.89
    192.0000,     336.71
    196.0000,     344.72
    200.0000,     358.71
    204.0000,     380.80
    208.0000,     406.33
    212.0000,     425.89
    216.0000,     442.45
    220.0000,     449.77
           453.3984
LAYER 7
45,    18.9743
     40.0000,     133.82
     44.0000,     171.96
     48.0000,     195.45
     52.0000,     222.33
     56.0000,     246.33
     60.0000,     270.45
     64.0000,     289.44
     68.0000,     296.91
     72.0000,     289.99
     76.0000,     272.55
     80.0000,     250.81
     84.0000,     229.47
     88.0000,     211.88
     92.0000,     201.29
     96.0000,     201.04
    100.0000,     213.18
    104.0000,     237.98
    108.0000,     273.71
    112.0000,     314.53
    116.0000,     350.39
    120.0000,     371.17
    124.0000,     372.03
    128.0000,     356.36
    132.0000,     332.54
    136.0000,     309.82
    140.0000,     293.75
    144.0000,     286.84
    148.0000,     288.90
    152.0000,     296.80
    156.0000,     306.24
    160.0000,     314.95
    164.0000,     321.72
    168.0000,     322.87
    172.0000,     317.33
    176.0000,     308.49
    180.0000,     300.94
    184.0000,     297.49
    188.0000,     298.00
    192.0000,     300.52
    196.0000,     305.04
    200.0000,     314.16
    204.0000,     327.31
    208.0000,     343.73
    212.0000,     357.73
           376.8964
LAYER 8
41,    22.8718
     48.0000,     164.31
     52.0000,     196.44
     56.0000,     215.76
     60.0000,     229.92
     64.0000,     242.83
     68.0000,     249.23
     72.0000,     246.32
     76.0000,     236.17
     80.0000,     222.68
     84.0000,     209.62
     88.0000,     199.92
     92.0000,     195.94
     96.0000,     199.55
    100.0000,     211.98
    104.0000,     233.34
    108.0000,     262.20
    112.0000,     294.76
    116.0000,     325.03
    120.0000,     346.77
    124.0000,     356.18
    128.0000,     353.75
    132.0000,     343.45
    136.0000,     330.69
    140.0000,     319.84
    144.0000,     313.39
    148.0000,     311.77
    152.0000,     313.56
    156.0000,     316.47
    160.0000,     318.61
    164.0000,     318.48
    168.0000,     314.63
    172.0000,     307.05
    176.0000,     297.51
    180.0000,     288.48
    184.0000,     282.04
    188.0000,     278.97
    192.0000,     278.59
    196.0000,     280.49
    200.0000,     284.88
    204.0000,     292.47
           305.2634
LAYER 9
35,    27.1590
     60.0000,     189.53
     64.0000,     201.84
     68.0000,     207.16
     72.0000,     206.76
     76.0000,     201.14
     80.0000,     193.36
     84.0000,     186.62
     88.0000,     183.15
     92.0000,     184.71
     96.0000,     192.16
    100.0000,     205.99
    104.0000,     226.04
    108.0000,     251.22
    112.0000,     279.14
    116.0000,     306.23
    120.0000,     328.64
    124.0000,     343.59
    128.0000,     350.37
    132.0000,     350.36
    136.0000,     346.23
    140.0000,     340.69
    144.0000,     335.65
    148.0000,     331.86
    152.0000,     328.97
    156.0000,     326.00
    160.0000,     321.99
    164.0000,     316.21
    168.0000,     308.28
    172.0000,     298.78
    176.0000,     288.44
    180.0000,     278.64
    184.0000,     271.22
    188.0000,     267.87
    192.0000,     266.75
           267.1860
LAYER 10
29,    31.8749
     72.0000,     176.98
     76.0000,     169.92
     80.0000,     165.52
     84.0000,     162.25
     88.0000,     162.62
     92.0000,     168.60
     96.0000,     179.64
    100.0000,     195.74
    104.0000,     216.16
    108.0000,     240.14
    112.0000,     266.08
    116.0000,     291.77
    120.0000,     314.77
    124.0000,     333.04
    128.0000,     345.53
    132.0000,     352.32
    136.0000,     354.41
    140.0000,     353.17
    144.0000,     349.83
    148.0000,     345.11
    152.0000,     339.26
    156.0000,     332.21
    160.0000,     323.78
    164.0000,     314.16
    168.0000,     303.17
    172.0000,     292.74
    176.0000,     281.85
    180.0000,     272.64
           261.3199
LAYER 11
25,    37.0623
     80.0000,     140.91
     84.0000,     136.50
     88.0000,     138.38
     92.0000,     148.91
     96.0000,     163.57
    100.0000,     183.22
    104.0000,     205.21
    108.0000,     229.85
    112.0000,     255.74
    116.0000,     281.37
    120.0000,     305.11
    124.0000,     325.44
    128.0000,     341.27
    132.0000,     352.11
    136.0000,     358.09
    140.0000,     359.76
    144.0000,     357.78
    148.0000,     352.76
    152.0000,     345.19
    156.0000,     335.61
    160.0000,     323.95
    164.0000,     312.37
    168.0000,     300.32
    172.0000,     289.61
           276.0367
LAYER 12
21, 
     88.0000,     107.22
     92.0000,     129.09
     96.0000,     150.66
    100.0000,     172.82
    104.0000,     195.57
    108.0000,     222.68
    112.0000,     249.84
    116.0000,     276.38
    120.0000,     301.20
    124.0000,     323.06
    128.0000,     340.89
    132.0000,     353.94
    136.0000,     362.00
    140.0000,     365.21
    144.0000,     363.95
    148.0000,     358.62
    152.0000,     349.53
    156.0000,     338.92
    160.0000,     326.05
    164.0000,     311.70
           296.3802
CALCULATED APPARENT RESISTIVITY
      6.0000,       4.0000,   1.00000,    155.8691
     10.0000,       4.0000,   1.00000,    176.3422
     14.0000,       4.0000,   1.00000,    188.7421
     18.0000,       4.0000,   1.00000,    213.4257
     22.0000,       4.0000,   1.00000,    203.4076
     26.0000,       4.0000,   1.00000,    222.6053
     30.0000,       4.0000,   1.00000,    232.3168
     34.0000,       4.0000,   1.00000,    251.9152
     38.0000,       4.0000,   1.00000,    260.6745
     42.0000,       4.0000,   1.00000,    270.6750
     46.0000,       4.0000,   1.00000,    275.9373
     50.0000,       4.0000,   1.00000,    273.5610
     54.0000,       4.0000,   1.00000,    277.4377
     58.0000,       4.0000,   1.00000,    300.5418
     62.0000,       4.0000,   1.00000,    309.9506
     66.0000,       4.0000,   1.00000,    318.6009
     70.0000,       4.0000,   1.00000,    317.1819
     74.0000,       4.0000,   1.00000,    311.6748
     78.0000,       4.0000,   1.00000,    291.8631
     82.0000,       4.0000,   1.00000,    277.2122
     86.0000,       4.0000,   1.00000,    266.8988
     90.0000,       4.0000,   1.00000,    254.1790
     94.0000,       4.0000,   1.00000,    267.6544
     98.0000,       4.0000,   1.00000,    305.4623
    102.0000,       4.0000,   1.00000,    329.6644
    106.0000,       4.0000,   1.00000,    393.7958
    110.0000,       4.0000,   1.00000,    442.3158
    114.0000,       4.0000,   1.00000,    461.6561
    118.0000,       4.0000,   1.00000,    487.5385
    122.0000,       4.0000,   1.00000,    456.5822
    126.0000,       4.0000,   1.00000,    452.6495
    130.0000,       4.0000,   1.00000,    399.2760
    134.0000,       4.0000,   1.00000,    397.0529
    138.0000,       4.0000,   1.00000,    378.0252
    142.0000,       4.0000,   1.00000,    381.3308
    146.0000,       4.0000,   1.00000,    391.1272
    150.0000,       4.0000,   1.00000,    389.5954
    154.0000,       4.0000,   1.00000,    394.4659
    158.0000,       4.0000,   1.00000,    337.7749
    162.0000,       4.0000,   1.00000,    344.9313
    166.0000,       4.0000,   1.00000,    309.8806
    170.0000,       4.0000,   1.00000,    291.6974
    174.0000,       4.0000,   1.00000,    276.0063
    178.0000,       4.0000,   1.00000,    284.3060
    182.0000,       4.0000,   1.00000,    304.0337
    186.0000,       4.0000,   1.00000,    337.7676
    190.0000,       4.0000,   1.00000,    378.2151
    194.0000,       4.0000,   1.00000,    389.8379
    198.0000,       4.0000,   1.00000,    422.8790
    202.0000,       4.0000,   1.00000,    451.0246
    206.0000,       4.0000,   1.00000,    477.1176
    210.0000,       4.0000,   1.00000,    476.6752
    214.0000,       4.0000,   1.00000,    493.4525
    218.0000,       4.0000,   1.00000,    486.1889
    222.0000,       4.0000,   1.00000,    506.3749
    226.0000,       4.0000,   1.00000,    512.6607
    230.0000,       4.0000,   1.00000,    535.7076
    234.0000,       4.0000,   1.00000,    518.2153
    238.0000,       4.0000,   1.00000,    517.2092
    242.0000,       4.0000,   1.00000,    502.8983
    246.0000,       4.0000,   1.00000,    471.5029
     10.0000,       4.0000,   2.00000,    164.6547
     14.0000,       4.0000,   2.00000,    185.5226
     18.0000,       4.0000,   2.00000,    203.4322
     22.0000,       4.0000,   2.00000,    188.4091
     26.0000,       4.0000,   2.00000,    207.0123
     30.0000,       4.0000,   2.00000,    232.6160
     34.0000,       4.0000,   2.00000,    245.9074
     38.0000,       4.0000,   2.00000,    247.1310
     42.0000,       4.0000,   2.00000,    260.9003
     46.0000,       4.0000,   2.00000,    277.0091
     50.0000,       4.0000,   2.00000,    270.7676
     54.0000,       4.0000,   2.00000,    275.7655
     58.0000,       4.0000,   2.00000,    303.5183
     62.0000,       4.0000,   2.00000,    306.2103
     66.0000,       4.0000,   2.00000,    302.1425
     70.0000,       4.0000,   2.00000,    306.6222
     74.0000,       4.0000,   2.00000,    305.4861
     78.0000,       4.0000,   2.00000,    287.0804
     82.0000,       4.0000,   2.00000,    280.8082
     86.0000,       4.0000,   2.00000,    274.5412
     90.0000,       4.0000,   2.00000,    255.7960
     94.0000,       4.0000,   2.00000,    276.9223
     98.0000,       4.0000,   2.00000,    313.8610
    102.0000,       4.0000,   2.00000,    320.8729
    106.0000,       4.0000,   2.00000,    375.9886
    110.0000,       4.0000,   2.00000,    416.6293
    114.0000,       4.0000,   2.00000,    423.0893
    118.0000,       4.0000,   2.00000,    441.5951
    122.0000,       4.0000,   2.00000,    435.9229
    126.0000,       4.0000,   2.00000,    433.1533
    130.0000,       4.0000,   2.00000,    393.4811
    134.0000,       4.0000,   2.00000,    395.4427
    138.0000,       4.0000,   2.00000,    381.7952
    142.0000,       4.0000,   2.00000,    365.0151
    146.0000,       4.0000,   2.00000,    365.4572
    150.0000,       4.0000,   2.00000,    385.5017
    154.0000,       4.0000,   2.00000,    375.5050
    158.0000,       4.0000,   2.00000,    317.5519
    162.0000,       4.0000,   2.00000,    342.4886
    166.0000,       4.0000,   2.00000,    330.6514
    170.0000,       4.0000,   2.00000,    300.4531
    174.0000,       4.0000,   2.00000,    292.7262
    178.0000,       4.0000,   2.00000,    302.6057
    182.0000,       4.0000,   2.00000,    315.5004
    186.0000,       4.0000,   2.00000,    354.4052
    190.0000,       4.0000,   2.00000,    391.6695
    194.0000,       4.0000,   2.00000,    385.8607
    198.0000,       4.0000,   2.00000,    413.4421
    202.0000,       4.0000,   2.00000,    459.2647
    206.0000,       4.0000,   2.00000,    478.3637
    210.0000,       4.0000,   2.00000,    475.8986
    214.0000,       4.0000,   2.00000,    494.3768
    218.0000,       4.0000,   2.00000,    494.7015
    222.0000,       4.0000,   2.00000,    504.9467
    226.0000,       4.0000,   2.00000,    517.1486
    230.0000,       4.0000,   2.00000,    527.1058
    234.0000,       4.0000,   2.00000,    500.8408
    238.0000,       4.0000,   2.00000,    508.1995
    242.0000,       4.0000,   2.00000,    503.0367
     14.0000,       4.0000,   3.00000,    182.6902
     18.0000,       4.0000,   3.00000,    198.2756
     22.0000,       4.0000,   3.00000,    174.0205
     26.0000,       4.0000,   3.00000,    190.4011
     30.0000,       4.0000,   3.00000,    214.8638
     34.0000,       4.0000,   3.00000,    237.0059
     38.0000,       4.0000,   3.00000,    239.0530
     42.0000,       4.0000,   3.00000,    254.4417
     46.0000,       4.0000,   3.00000,    265.1381
     50.0000,       4.0000,   3.00000,    260.0330
     54.0000,       4.0000,   3.00000,    264.4787
     58.0000,       4.0000,   3.00000,    292.7116
     62.0000,       4.0000,   3.00000,    296.9617
     66.0000,       4.0000,   3.00000,    293.2312
     70.0000,       4.0000,   3.00000,    290.8599
     74.0000,       4.0000,   3.00000,    293.6528
     78.0000,       4.0000,   3.00000,    286.6205
     82.0000,       4.0000,   3.00000,    282.6519
     86.0000,       4.0000,   3.00000,    272.8080
     90.0000,       4.0000,   3.00000,    258.7885
     94.0000,       4.0000,   3.00000,    275.8824
     98.0000,       4.0000,   3.00000,    308.3589
    102.0000,       4.0000,   3.00000,    315.1018
    106.0000,       4.0000,   3.00000,    354.3864
    110.0000,       4.0000,   3.00000,    386.2414
    114.0000,       4.0000,   3.00000,    389.2581
    118.0000,       4.0000,   3.00000,    406.4530
    122.0000,       4.0000,   3.00000,    397.7759
    126.0000,       4.0000,   3.00000,    408.7224
    130.0000,       4.0000,   3.00000,    376.5326
    134.0000,       4.0000,   3.00000,    385.2288
    138.0000,       4.0000,   3.00000,    362.6793
    142.0000,       4.0000,   3.00000,    346.2683
    146.0000,       4.0000,   3.00000,    359.0150
    150.0000,       4.0000,   3.00000,    374.4261
    154.0000,       4.0000,   3.00000,    362.8457
    158.0000,       4.0000,   3.00000,    305.8151
    162.0000,       4.0000,   3.00000,    339.3241
    166.0000,       4.0000,   3.00000,    337.2183
    170.0000,       4.0000,   3.00000,    319.1287
    174.0000,       4.0000,   3.00000,    296.6860
    178.0000,       4.0000,   3.00000,    304.1696
    182.0000,       4.0000,   3.00000,    327.9609
    186.0000,       4.0000,   3.00000,    372.4452
    190.0000,       4.0000,   3.00000,    399.7086
    194.0000,       4.0000,   3.00000,    378.2516
    198.0000,       4.0000,   3.00000,    399.0445
    202.0000,       4.0000,   3.00000,    442.7149
    206.0000,       4.0000,   3.00000,    478.1621
    210.0000,       4.0000,   3.00000,    469.2538
    214.0000,       4.0000,   3.00000,    478.7463
    218.0000,       4.0000,   3.00000,    471.8499
    222.0000,       4.0000,   3.00000,    493.3686
    226.0000,       4.0000,   3.00000,    501.5764
    230.0000,       4.0000,   3.00000,    513.8718
    234.0000,       4.0000,   3.00000,    490.1817
    238.0000,       4.0000,   3.00000,    493.9724
     18.0000,      12.0000,   1.00000,    181.7541
     22.0000,      12.0000,   1.00000,    183.4385
     26.0000,      12.0000,   1.00000,    185.0177
     30.0000,      12.0000,   1.00000,    202.0533
     34.0000,      12.0000,   1.00000,    221.5833
     38.0000,      12.0000,   1.00000,    242.0552
     42.0000,      12.0000,   1.00000,    246.3860
     46.0000,      12.0000,   1.00000,    248.2557
     50.0000,      12.0000,   1.00000,    251.4704
     54.0000,      12.0000,   1.00000,    261.4591
     58.0000,      12.0000,   1.00000,    270.2728
     62.0000,      12.0000,   1.00000,    281.1122
     66.0000,      12.0000,   1.00000,    283.9182
     70.0000,      12.0000,   1.00000,    282.2608
     74.0000,      12.0000,   1.00000,    283.0605
     78.0000,      12.0000,   1.00000,    286.9713
     82.0000,      12.0000,   1.00000,    281.0461
     86.0000,      12.0000,   1.00000,    274.2948
     90.0000,      12.0000,   1.00000,    273.1303
     94.0000,      12.0000,   1.00000,    282.6718
     98.0000,      12.0000,   1.00000,    298.2312
    102.0000,      12.0000,   1.00000,    322.3888
    106.0000,      12.0000,   1.00000,    343.9867
    110.0000,      12.0000,   1.00000,    355.1063
    114.0000,      12.0000,   1.00000,    370.1554
    118.0000,      12.0000,   1.00000,    372.5733
    122.0000,      12.0000,   1.00000,    376.0428
    126.0000,      12.0000,   1.00000,    372.9728
    130.0000,      12.0000,   1.00000,    377.0923
    134.0000,      12.0000,   1.00000,    360.4316
    138.0000,      12.0000,   1.00000,    351.3257
    142.0000,      12.0000,   1.00000,    351.7093
    146.0000,      12.0000,   1.00000,    357.1897
    150.0000,      12.0000,   1.00000,    356.9319
    154.0000,      12.0000,   1.00000,    343.9213
    158.0000,      12.0000,   1.00000,    338.5963
    162.0000,      12.0000,   1.00000,    327.4265
    166.0000,      12.0000,   1.00000,    334.4672
    170.0000,      12.0000,   1.00000,    324.2320
    174.0000,      12.0000,   1.00000,    312.3957
    178.0000,      12.0000,   1.00000,    313.1706
    182.0000,      12.0000,   1.00000,    344.8208
    186.0000,      12.0000,   1.00000,    376.3041
    190.0000,      12.0000,   1.00000,    384.6815
    194.0000,      12.0000,   1.00000,    389.3477
    198.0000,      12.0000,   1.00000,    397.5974
    202.0000,      12.0000,   1.00000,    424.9161
    206.0000,      12.0000,   1.00000,    448.6067
    210.0000,      12.0000,   1.00000,    463.9919
    214.0000,      12.0000,   1.00000,    453.1542
    218.0000,      12.0000,   1.00000,    458.9076
    222.0000,      12.0000,   1.00000,    467.9632
    226.0000,      12.0000,   1.00000,    484.6707
    230.0000,      12.0000,   1.00000,    488.8141
    234.0000,      12.0000,   1.00000,    490.4987
     18.0000,       4.0000,   4.00000,    193.0218
     22.0000,       4.0000,   4.00000,    168.5351
     26.0000,       4.0000,   4.00000,    178.0412
     30.0000,       4.0000,   4.00000,    197.2762
     34.0000,       4.0000,   4.00000,    222.6623
     38.0000,       4.0000,   4.00000,    237.4898
     42.0000,       4.0000,   4.00000,    246.7124
     46.0000,       4.0000,   4.00000,    251.8430
     50.0000,       4.0000,   4.00000,    242.7741
     54.0000,       4.0000,   4.00000,    247.4968
     58.0000,       4.0000,   4.00000,    274.1813
     62.0000,       4.0000,   4.00000,    283.2520
     66.0000,       4.0000,   4.00000,    285.2672
     70.0000,       4.0000,   4.00000,    283.5779
     74.0000,       4.0000,   4.00000,    286.9347
     78.0000,       4.0000,   4.00000,    283.1042
     82.0000,       4.0000,   4.00000,    279.1789
     86.0000,       4.0000,   4.00000,    272.7801
     90.0000,       4.0000,   4.00000,    253.9765
     94.0000,       4.0000,   4.00000,    267.6499
     98.0000,       4.0000,   4.00000,    298.5529
    102.0000,       4.0000,   4.00000,    300.0287
    106.0000,       4.0000,   4.00000,    341.3311
    110.0000,       4.0000,   4.00000,    363.2541
    114.0000,       4.0000,   4.00000,    368.2256
    118.0000,       4.0000,   4.00000,    384.4355
    122.0000,       4.0000,   4.00000,    369.3795
    126.0000,       4.0000,   4.00000,    380.7292
    130.0000,       4.0000,   4.00000,    354.0276
    134.0000,       4.0000,   4.00000,    358.0362
    138.0000,       4.0000,   4.00000,    339.6316
    142.0000,       4.0000,   4.00000,    337.8010
    146.0000,       4.0000,   4.00000,    352.5491
    150.0000,       4.0000,   4.00000,    366.1604
    154.0000,       4.0000,   4.00000,    361.1020
    158.0000,       4.0000,   4.00000,    307.3338
    162.0000,       4.0000,   4.00000,    341.5245
    166.0000,       4.0000,   4.00000,    338.6311
    170.0000,       4.0000,   4.00000,    319.2521
    174.0000,       4.0000,   4.00000,    300.0459
    178.0000,       4.0000,   4.00000,    304.3507
    182.0000,       4.0000,   4.00000,    332.8233
    186.0000,       4.0000,   4.00000,    379.1859
    190.0000,       4.0000,   4.00000,    402.6716
    194.0000,       4.0000,   4.00000,    376.0921
    198.0000,       4.0000,   4.00000,    388.6906
    202.0000,       4.0000,   4.00000,    427.6186
    206.0000,       4.0000,   4.00000,    459.6353
    210.0000,       4.0000,   4.00000,    456.8927
    214.0000,       4.0000,   4.00000,    455.1708
    218.0000,       4.0000,   4.00000,    445.2603
    222.0000,       4.0000,   4.00000,    464.3302
    226.0000,       4.0000,   4.00000,    480.4722
    230.0000,       4.0000,   4.00000,    501.9891
    234.0000,       4.0000,   4.00000,    480.0403
     24.0000,      16.0000,   1.00000,    181.3220
     28.0000,      16.0000,   1.00000,    186.9020
     32.0000,      16.0000,   1.00000,    201.1489
     36.0000,      16.0000,   1.00000,    216.2413
     40.0000,      16.0000,   1.00000,    228.6075
     44.0000,      16.0000,   1.00000,    232.0958
     48.0000,      16.0000,   1.00000,    229.2840
     52.0000,      16.0000,   1.00000,    233.0797
     56.0000,      16.0000,   1.00000,    239.1489
     60.0000,      16.0000,   1.00000,    249.9906
     64.0000,      16.0000,   1.00000,    263.0014
     68.0000,      16.0000,   1.00000,    275.6418
     72.0000,      16.0000,   1.00000,    282.3779
     76.0000,      16.0000,   1.00000,    280.3326
     80.0000,      16.0000,   1.00000,    277.3306
     84.0000,      16.0000,   1.00000,    269.4474
     88.0000,      16.0000,   1.00000,    265.2736
     92.0000,      16.0000,   1.00000,    269.2132
     96.0000,      16.0000,   1.00000,    271.0999
    100.0000,      16.0000,   1.00000,    292.8498
    104.0000,      16.0000,   1.00000,    314.6053
    108.0000,      16.0000,   1.00000,    332.7104
    112.0000,      16.0000,   1.00000,    350.4548
    116.0000,      16.0000,   1.00000,    352.7871
    120.0000,      16.0000,   1.00000,    353.6741
    124.0000,      16.0000,   1.00000,    347.7520
    128.0000,      16.0000,   1.00000,    333.9699
    132.0000,      16.0000,   1.00000,    325.2313
    136.0000,      16.0000,   1.00000,    325.6613
    140.0000,      16.0000,   1.00000,    332.3057
    144.0000,      16.0000,   1.00000,    340.9328
    148.0000,      16.0000,   1.00000,    349.2680
    152.0000,      16.0000,   1.00000,    350.3032
    156.0000,      16.0000,   1.00000,    354.1961
    160.0000,      16.0000,   1.00000,    348.9358
    164.0000,      16.0000,   1.00000,    329.0955
    168.0000,      16.0000,   1.00000,    320.0808
    172.0000,      16.0000,   1.00000,    313.7273
    176.0000,      16.0000,   1.00000,    318.3680
    180.0000,      16.0000,   1.00000,    336.0728
    184.0000,      16.0000,   1.00000,    354.1601
    188.0000,      16.0000,   1.00000,    370.8532
    192.0000,      16.0000,   1.00000,    386.2696
    196.0000,      16.0000,   1.00000,    399.8282
    200.0000,      16.0000,   1.00000,    405.5520
    204.0000,      16.0000,   1.00000,    412.4594
    208.0000,      16.0000,   1.00000,    417.9045
    212.0000,      16.0000,   1.00000,    422.8860
    216.0000,      16.0000,   1.00000,    426.7027
    220.0000,      16.0000,   1.00000,    429.1493
    224.0000,      16.0000,   1.00000,    442.2527
    228.0000,      16.0000,   1.00000,    455.3543
     22.0000,       4.0000,   5.00000,    164.1457
     26.0000,       4.0000,   5.00000,    171.6348
     30.0000,       4.0000,   5.00000,    189.1215
     34.0000,       4.0000,   5.00000,    213.9014
     38.0000,       4.0000,   5.00000,    225.1171
     42.0000,       4.0000,   5.00000,    239.3404
     46.0000,       4.0000,   5.00000,    239.5619
     50.0000,       4.0000,   5.00000,    225.6817
     54.0000,       4.0000,   5.00000,    227.0077
     58.0000,       4.0000,   5.00000,    256.4198
     62.0000,       4.0000,   5.00000,    268.1341
     66.0000,       4.0000,   5.00000,    275.0942
     70.0000,       4.0000,   5.00000,    283.7522
     74.0000,       4.0000,   5.00000,    287.2791
     78.0000,       4.0000,   5.00000,    275.9730
     82.0000,       4.0000,   5.00000,    275.2119
     86.0000,       4.0000,   5.00000,    266.2647
     90.0000,       4.0000,   5.00000,    243.8363
     94.0000,       4.0000,   5.00000,    255.5308
     98.0000,       4.0000,   5.00000,    282.4258
    102.0000,       4.0000,   5.00000,    285.7036
    106.0000,       4.0000,   5.00000,    325.2492
    110.0000,       4.0000,   5.00000,    358.1101
    114.0000,       4.0000,   5.00000,    358.2666
    118.0000,       4.0000,   5.00000,    370.6701
    122.0000,       4.0000,   5.00000,    357.7294
    126.0000,       4.0000,   5.00000,    356.3686
    130.0000,       4.0000,   5.00000,    322.8013
    134.0000,       4.0000,   5.00000,    327.9414
    138.0000,       4.0000,   5.00000,    323.4193
    142.0000,       4.0000,   5.00000,    324.3717
    146.0000,       4.0000,   5.00000,    342.4021
    150.0000,       4.0000,   5.00000,    368.6669
    154.0000,       4.0000,   5.00000,    366.4518
    158.0000,       4.0000,   5.00000,    314.1538
    162.0000,       4.0000,   5.00000,    348.8222
    166.0000,       4.0000,   5.00000,    337.0629
    170.0000,       4.0000,   5.00000,    310.0261
    174.0000,       4.0000,   5.00000,    296.8600
    178.0000,       4.0000,   5.00000,    308.8914
    182.0000,       4.0000,   5.00000,    328.0836
    186.0000,       4.0000,   5.00000,    373.7483
    190.0000,       4.0000,   5.00000,    402.8616
    194.0000,       4.0000,   5.00000,    375.2170
    198.0000,       4.0000,   5.00000,    386.0441
    202.0000,       4.0000,   5.00000,    417.3824
    206.0000,       4.0000,   5.00000,    438.3035
    210.0000,       4.0000,   5.00000,    427.7073
    214.0000,       4.0000,   5.00000,    435.0746
    218.0000,       4.0000,   5.00000,    420.7178
    222.0000,       4.0000,   5.00000,    435.2944
    226.0000,       4.0000,   5.00000,    458.5227
    230.0000,       4.0000,   5.00000,    485.6338
     26.0000,       4.0000,   6.00000,    169.6819
     30.0000,       4.0000,   6.00000,    188.4385
     34.0000,       4.0000,   6.00000,    206.5310
     38.0000,       4.0000,   6.00000,    213.0957
     42.0000,       4.0000,   6.00000,    224.1271
     46.0000,       4.0000,   6.00000,    228.0217
     50.0000,       4.0000,   6.00000,    211.0681
     54.0000,       4.0000,   6.00000,    211.5214
     58.0000,       4.0000,   6.00000,    239.6006
     62.0000,       4.0000,   6.00000,    255.5375
     66.0000,       4.0000,   6.00000,    269.2681
     70.0000,       4.0000,   6.00000,    280.9920
     74.0000,       4.0000,   6.00000,    286.1227
     78.0000,       4.0000,   6.00000,    275.5977
     82.0000,       4.0000,   6.00000,    266.0514
     86.0000,       4.0000,   6.00000,    253.3357
     90.0000,       4.0000,   6.00000,    231.1300
     94.0000,       4.0000,   6.00000,    239.1937
     98.0000,       4.0000,   6.00000,    266.0461
    102.0000,       4.0000,   6.00000,    270.2586
    106.0000,       4.0000,   6.00000,    316.9349
    110.0000,       4.0000,   6.00000,    352.3794
    114.0000,       4.0000,   6.00000,    359.5298
    118.0000,       4.0000,   6.00000,    370.0872
    122.0000,       4.0000,   6.00000,    347.3292
    126.0000,       4.0000,   6.00000,    338.8002
    130.0000,       4.0000,   6.00000,    296.2979
    134.0000,       4.0000,   6.00000,    307.2352
    138.0000,       4.0000,   6.00000,    302.8676
    142.0000,       4.0000,   6.00000,    307.2619
    146.0000,       4.0000,   6.00000,    336.0775
    150.0000,       4.0000,   6.00000,    370.2484
    154.0000,       4.0000,   6.00000,    376.6658
    158.0000,       4.0000,   6.00000,    320.7807
    162.0000,       4.0000,   6.00000,    352.7561
    166.0000,       4.0000,   6.00000,    334.5149
    170.0000,       4.0000,   6.00000,    306.6609
    174.0000,       4.0000,   6.00000,    290.7670
    178.0000,       4.0000,   6.00000,    301.3255
    182.0000,       4.0000,   6.00000,    324.1076
    186.0000,       4.0000,   6.00000,    365.1787
    190.0000,       4.0000,   6.00000,    396.0509
    194.0000,       4.0000,   6.00000,    374.2403
    198.0000,       4.0000,   6.00000,    384.1689
    202.0000,       4.0000,   6.00000,    409.4153
    206.0000,       4.0000,   6.00000,    419.3759
    210.0000,       4.0000,   6.00000,    403.9556
    214.0000,       4.0000,   6.00000,    407.5069
    218.0000,       4.0000,   6.00000,    400.6993
    222.0000,       4.0000,   6.00000,    418.2935
    226.0000,       4.0000,   6.00000,    436.1111
     30.0000,      20.0000,   1.00000,    192.3318
     34.0000,      20.0000,   1.00000,    200.7232
     38.0000,      20.0000,   1.00000,    206.1002
     42.0000,      20.0000,   1.00000,    207.2950
     46.0000,      20.0000,   1.00000,    208.1118
     50.0000,      20.0000,   1.00000,    216.7996
     54.0000,      20.0000,   1.00000,    220.1937
     58.0000,      20.0000,   1.00000,    225.7187
     62.0000,      20.0000,   1.00000,    241.1020
     66.0000,      20.0000,   1.00000,    260.7751
     70.0000,      20.0000,   1.00000,    270.3671
     74.0000,      20.0000,   1.00000,    277.1974
     78.0000,      20.0000,   1.00000,    274.8779
     82.0000,      20.0000,   1.00000,    260.8518
     86.0000,      20.0000,   1.00000,    250.1496
     90.0000,      20.0000,   1.00000,    249.8306
     94.0000,      20.0000,   1.00000,    251.2646
     98.0000,      20.0000,   1.00000,    262.3271
    102.0000,      20.0000,   1.00000,    288.7527
    106.0000,      20.0000,   1.00000,    312.2560
    110.0000,      20.0000,   1.00000,    332.8660
    114.0000,      20.0000,   1.00000,    348.6337
    118.0000,      20.0000,   1.00000,    351.7328
    122.0000,      20.0000,   1.00000,    332.7377
    126.0000,      20.0000,   1.00000,    316.1793
    130.0000,      20.0000,   1.00000,    307.5429
    134.0000,      20.0000,   1.00000,    298.8321
    138.0000,      20.0000,   1.00000,    300.2095
    142.0000,      20.0000,   1.00000,    318.7631
    146.0000,      20.0000,   1.00000,    335.7316
    150.0000,      20.0000,   1.00000,    344.8414
    154.0000,      20.0000,   1.00000,    359.5605
    158.0000,      20.0000,   1.00000,    361.4674
    162.0000,      20.0000,   1.00000,    340.8612
    166.0000,      20.0000,   1.00000,    320.6704
    170.0000,      20.0000,   1.00000,    317.5805
    174.0000,      20.0000,   1.00000,    312.2775
    178.0000,      20.0000,   1.00000,    318.7028
    182.0000,      20.0000,   1.00000,    337.4501
    186.0000,      20.0000,   1.00000,    351.6588
    190.0000,      20.0000,   1.00000,    365.9357
    194.0000,      20.0000,   1.00000,    389.4038
    198.0000,      20.0000,   1.00000,    402.5799
    202.0000,      20.0000,   1.00000,    395.3654
    206.0000,      20.0000,   1.00000,    394.1811
    210.0000,      20.0000,   1.00000,    391.3821
    214.0000,      20.0000,   1.00000,    392.2860
    218.0000,      20.0000,   1.00000,    402.0353
    222.0000,      20.0000,   1.00000,    417.2701
     30.0000,       4.0000,   7.00000,    185.7589
     34.0000,       4.0000,   7.00000,    201.5442
     38.0000,       4.0000,   7.00000,    203.2171
     42.0000,       4.0000,   7.00000,    209.7558
     46.0000,       4.0000,   7.00000,    211.3056
     50.0000,       4.0000,   7.00000,    201.2144
     54.0000,       4.0000,   7.00000,    201.4050
     58.0000,       4.0000,   7.00000,    229.0364
     62.0000,       4.0000,   7.00000,    248.5736
     66.0000,       4.0000,   7.00000,    264.7137
     70.0000,       4.0000,   7.00000,    275.2411
     74.0000,       4.0000,   7.00000,    283.0665
     78.0000,       4.0000,   7.00000,    271.4322
     82.0000,       4.0000,   7.00000,    256.9319
     86.0000,       4.0000,   7.00000,    238.7579
     90.0000,       4.0000,   7.00000,    214.6154
     94.0000,       4.0000,   7.00000,    223.6547
     98.0000,       4.0000,   7.00000,    249.2142
    102.0000,       4.0000,   7.00000,    259.7457
    106.0000,       4.0000,   7.00000,    308.7189
    110.0000,       4.0000,   7.00000,    349.8044
    114.0000,       4.0000,   7.00000,    361.9243
    118.0000,       4.0000,   7.00000,    372.8884
    122.0000,       4.0000,   7.00000,    340.7038
    126.0000,       4.0000,   7.00000,    323.5562
    130.0000,       4.0000,   7.00000,    288.4120
    134.0000,       4.0000,   7.00000,    288.3990
    138.0000,       4.0000,   7.00000,    282.8838
    142.0000,       4.0000,   7.00000,    293.8643
    146.0000,       4.0000,   7.00000,    328.5486
    150.0000,       4.0000,   7.00000,    371.0688
    154.0000,       4.0000,   7.00000,    379.8295
    158.0000,       4.0000,   7.00000,    324.5223
    162.0000,       4.0000,   7.00000,    351.4428
    166.0000,       4.0000,   7.00000,    336.5860
    170.0000,       4.0000,   7.00000,    306.3788
    174.0000,       4.0000,   7.00000,    284.1818
    178.0000,       4.0000,   7.00000,    289.4262
    182.0000,       4.0000,   7.00000,    313.9058
    186.0000,       4.0000,   7.00000,    360.6118
    190.0000,       4.0000,   7.00000,    387.9695
    194.0000,       4.0000,   7.00000,    367.3256
    198.0000,       4.0000,   7.00000,    378.3276
    202.0000,       4.0000,   7.00000,    400.1154
    206.0000,       4.0000,   7.00000,    408.8539
    210.0000,       4.0000,   7.00000,    388.1773
    214.0000,       4.0000,   7.00000,    386.0296
    218.0000,       4.0000,   7.00000,    382.3299
    222.0000,       4.0000,   7.00000,    403.8931
     34.0000,       4.0000,   8.00000,    195.6045
     38.0000,       4.0000,   8.00000,    195.6576
     42.0000,       4.0000,   8.00000,    198.4695
     46.0000,       4.0000,   8.00000,    199.1574
     50.0000,       4.0000,   8.00000,    190.0081
     54.0000,       4.0000,   8.00000,    196.4083
     58.0000,       4.0000,   8.00000,    227.1759
     62.0000,       4.0000,   8.00000,    245.9122
     66.0000,       4.0000,   8.00000,    258.8668
     70.0000,       4.0000,   8.00000,    271.1196
     74.0000,       4.0000,   8.00000,    275.0384
     78.0000,       4.0000,   8.00000,    260.6124
     82.0000,       4.0000,   8.00000,    246.7737
     86.0000,       4.0000,   8.00000,    225.3919
     90.0000,       4.0000,   8.00000,    199.8001
     94.0000,       4.0000,   8.00000,    207.8141
     98.0000,       4.0000,   8.00000,    237.4162
    102.0000,       4.0000,   8.00000,    249.7004
    106.0000,       4.0000,   8.00000,    302.0903
    110.0000,       4.0000,   8.00000,    348.2451
    114.0000,       4.0000,   8.00000,    360.8741
    118.0000,       4.0000,   8.00000,    369.4165
    122.0000,       4.0000,   8.00000,    337.6678
    126.0000,       4.0000,   8.00000,    324.1909
    130.0000,       4.0000,   8.00000,    280.0188
    134.0000,       4.0000,   8.00000,    279.1943
    138.0000,       4.0000,   8.00000,    271.1623
    142.0000,       4.0000,   8.00000,    283.2274
    146.0000,       4.0000,   8.00000,    321.3925
    150.0000,       4.0000,   8.00000,    365.1867
    154.0000,       4.0000,   8.00000,    375.7128
    158.0000,       4.0000,   8.00000,    319.5150
    162.0000,       4.0000,   8.00000,    354.0266
    166.0000,       4.0000,   8.00000,    337.4747
    170.0000,       4.0000,   8.00000,    304.4694
    174.0000,       4.0000,   8.00000,    278.5733
    178.0000,       4.0000,   8.00000,    281.2838
    182.0000,       4.0000,   8.00000,    302.4102
    186.0000,       4.0000,   8.00000,    350.8697
    190.0000,       4.0000,   8.00000,    383.2237
    194.0000,       4.0000,   8.00000,    356.4075
    198.0000,       4.0000,   8.00000,    365.8251
    202.0000,       4.0000,   8.00000,    392.1817
    206.0000,       4.0000,   8.00000,    401.6436
    210.0000,       4.0000,   8.00000,    379.8117
    214.0000,       4.0000,   8.00000,    377.7556
    218.0000,       4.0000,   8.00000,    367.6990
     42.0000,      28.0000,   1.00000,    183.4781
     46.0000,      28.0000,   1.00000,    190.1324
     50.0000,      28.0000,   1.00000,    199.8249
     54.0000,      28.0000,   1.00000,    212.4218
     58.0000,      28.0000,   1.00000,    224.4401
     62.0000,      28.0000,   1.00000,    237.0559
     66.0000,      28.0000,   1.00000,    242.3806
     70.0000,      28.0000,   1.00000,    244.4504
     74.0000,      28.0000,   1.00000,    241.3916
     78.0000,      28.0000,   1.00000,    232.9565
     82.0000,      28.0000,   1.00000,    226.4889
     86.0000,      28.0000,   1.00000,    223.4893
     90.0000,      28.0000,   1.00000,    223.2314
     94.0000,      28.0000,   1.00000,    230.7198
     98.0000,      28.0000,   1.00000,    246.6839
    102.0000,      28.0000,   1.00000,    268.1347
    106.0000,      28.0000,   1.00000,    292.9759
    110.0000,      28.0000,   1.00000,    308.1197
    114.0000,      28.0000,   1.00000,    316.3522
    118.0000,      28.0000,   1.00000,    324.3145
    122.0000,      28.0000,   1.00000,    322.0495
    126.0000,      28.0000,   1.00000,    312.2716
    130.0000,      28.0000,   1.00000,    302.8659
    134.0000,      28.0000,   1.00000,    295.7423
    138.0000,      28.0000,   1.00000,    298.8858
    142.0000,      28.0000,   1.00000,    304.8654
    146.0000,      28.0000,   1.00000,    305.2754
    150.0000,      28.0000,   1.00000,    313.4640
    154.0000,      28.0000,   1.00000,    325.9402
    158.0000,      28.0000,   1.00000,    333.0507
    162.0000,      28.0000,   1.00000,    331.3113
    166.0000,      28.0000,   1.00000,    319.9198
    170.0000,      28.0000,   1.00000,    310.5157
    174.0000,      28.0000,   1.00000,    314.1553
    178.0000,      28.0000,   1.00000,    317.9427
    182.0000,      28.0000,   1.00000,    316.7264
    186.0000,      28.0000,   1.00000,    321.9710
    190.0000,      28.0000,   1.00000,    335.8497
    194.0000,      28.0000,   1.00000,    355.4071
    198.0000,      28.0000,   1.00000,    368.1461
    202.0000,      28.0000,   1.00000,    369.5690
    206.0000,      28.0000,   1.00000,    371.7194
    210.0000,      28.0000,   1.00000,    377.9691
     42.0000,       4.0000,  10.00000,    188.5704
     46.0000,       4.0000,  10.00000,    190.4137
     50.0000,       4.0000,  10.00000,    183.2534
     54.0000,       4.0000,  10.00000,    192.0308
     58.0000,       4.0000,  10.00000,    226.1204
     62.0000,       4.0000,  10.00000,    247.2622
     66.0000,       4.0000,  10.00000,    254.4219
     70.0000,       4.0000,  10.00000,    254.9291
     74.0000,       4.0000,  10.00000,    251.2678
     78.0000,       4.0000,  10.00000,    233.4307
     82.0000,       4.0000,  10.00000,    218.8717
     86.0000,       4.0000,  10.00000,    201.5853
     90.0000,       4.0000,  10.00000,    181.5246
     94.0000,       4.0000,  10.00000,    189.7490
     98.0000,       4.0000,  10.00000,    217.8266
    102.0000,       4.0000,  10.00000,    234.9497
    106.0000,       4.0000,  10.00000,    288.8340
    110.0000,       4.0000,  10.00000,    332.3787
    114.0000,       4.0000,  10.00000,    344.7572
    118.0000,       4.0000,  10.00000,    363.5394
    122.0000,       4.0000,  10.00000,    338.9824
    126.0000,       4.0000,  10.00000,    325.4954
    130.0000,       4.0000,  10.00000,    282.3489
    134.0000,       4.0000,  10.00000,    279.6649
    138.0000,       4.0000,  10.00000,    270.1669
    142.0000,       4.0000,  10.00000,    276.8587
    146.0000,       4.0000,  10.00000,    303.9936
    150.0000,       4.0000,  10.00000,    338.7327
    154.0000,       4.0000,  10.00000,    350.9234
    158.0000,       4.0000,  10.00000,    305.7075
    162.0000,       4.0000,  10.00000,    342.6952
    166.0000,       4.0000,  10.00000,    328.1248
    170.0000,       4.0000,  10.00000,    297.0316
    174.0000,       4.0000,  10.00000,    271.1597
    178.0000,       4.0000,  10.00000,    273.2331
    182.0000,       4.0000,  10.00000,    290.2972
    186.0000,       4.0000,  10.00000,    329.5741
    190.0000,       4.0000,  10.00000,    354.8911
    194.0000,       4.0000,  10.00000,    335.1916
    198.0000,       4.0000,  10.00000,    346.8902
    202.0000,       4.0000,  10.00000,    371.2781
    206.0000,       4.0000,  10.00000,    390.5585
    210.0000,       4.0000,  10.00000,    376.9069
     54.0000,      36.0000,   1.00000,    218.6587
     58.0000,      36.0000,   1.00000,    221.4338
     62.0000,      36.0000,   1.00000,    219.3254
     66.0000,      36.0000,   1.00000,    214.6556
     70.0000,      36.0000,   1.00000,    211.8059
     74.0000,      36.0000,   1.00000,    207.9725
     78.0000,      36.0000,   1.00000,    203.7793
     82.0000,      36.0000,   1.00000,    203.6392
     86.0000,      36.0000,   1.00000,    206.7183
     90.0000,      36.0000,   1.00000,    217.3540
     94.0000,      36.0000,   1.00000,    230.5297
     98.0000,      36.0000,   1.00000,    242.0976
    102.0000,      36.0000,   1.00000,    253.1254
    106.0000,      36.0000,   1.00000,    264.9363
    110.0000,      36.0000,   1.00000,    275.8785
    114.0000,      36.0000,   1.00000,    284.7262
    118.0000,      36.0000,   1.00000,    295.0981
    122.0000,      36.0000,   1.00000,    306.6562
    126.0000,      36.0000,   1.00000,    314.3138
    130.0000,      36.0000,   1.00000,    319.2643
    134.0000,      36.0000,   1.00000,    321.0825
    138.0000,      36.0000,   1.00000,    315.4415
    142.0000,      36.0000,   1.00000,    305.0330
    146.0000,      36.0000,   1.00000,    298.3621
    150.0000,      36.0000,   1.00000,    294.3293
    154.0000,      36.0000,   1.00000,    288.2228
    158.0000,      36.0000,   1.00000,    283.8404
    162.0000,      36.0000,   1.00000,    285.7914
    166.0000,      36.0000,   1.00000,    291.9726
    170.0000,      36.0000,   1.00000,    297.7969
    174.0000,      36.0000,   1.00000,    303.1765
    178.0000,      36.0000,   1.00000,    306.6693
    182.0000,      36.0000,   1.00000,    306.9642
    186.0000,      36.0000,   1.00000,    308.4861
    190.0000,      36.0000,   1.00000,    316.1031
    194.0000,      36.0000,   1.00000,    326.4485
    198.0000,      36.0000,   1.00000,    337.5269
     54.0000,      12.0000,   4.00000,    205.1968
     58.0000,      12.0000,   4.00000,    218.5296
     62.0000,      12.0000,   4.00000,    229.8389
     66.0000,      12.0000,   4.00000,    231.1624
     70.0000,      12.0000,   4.00000,    228.9413
     74.0000,      12.0000,   4.00000,    220.3800
     78.0000,      12.0000,   4.00000,    207.7434
     82.0000,      12.0000,   4.00000,    192.8698
     86.0000,      12.0000,   4.00000,    179.4365
     90.0000,      12.0000,   4.00000,    174.7292
     94.0000,      12.0000,   4.00000,    182.5162
     98.0000,      12.0000,   4.00000,    198.8796
    102.0000,      12.0000,   4.00000,    227.5477
    106.0000,      12.0000,   4.00000,    264.0385
    110.0000,      12.0000,   4.00000,    298.6790
    114.0000,      12.0000,   4.00000,    326.0651
    118.0000,      12.0000,   4.00000,    335.6459
    122.0000,      12.0000,   4.00000,    338.7908
    126.0000,      12.0000,   4.00000,    321.4869
    130.0000,      12.0000,   4.00000,    308.4205
    134.0000,      12.0000,   4.00000,    289.6528
    138.0000,      12.0000,   4.00000,    282.5213
    142.0000,      12.0000,   4.00000,    284.7952
    146.0000,      12.0000,   4.00000,    299.1779
    150.0000,      12.0000,   4.00000,    312.4924
    154.0000,      12.0000,   4.00000,    303.0042
    158.0000,      12.0000,   4.00000,    296.5936
    162.0000,      12.0000,   4.00000,    288.3532
    166.0000,      12.0000,   4.00000,    290.3812
    170.0000,      12.0000,   4.00000,    274.9346
    174.0000,      12.0000,   4.00000,    263.3958
    178.0000,      12.0000,   4.00000,    263.1805
    182.0000,      12.0000,   4.00000,    282.8909
    186.0000,      12.0000,   4.00000,    306.9683
    190.0000,      12.0000,   4.00000,    319.2611
    194.0000,      12.0000,   4.00000,    324.4048
    198.0000,      12.0000,   4.00000,    330.4800
     66.0000,      44.0000,   1.00000,    199.1799
     70.0000,      44.0000,   1.00000,    193.7946
     74.0000,      44.0000,   1.00000,    192.5128
     78.0000,      44.0000,   1.00000,    196.8157
     82.0000,      44.0000,   1.00000,    200.7511
     86.0000,      44.0000,   1.00000,    207.7906
     90.0000,      44.0000,   1.00000,    214.8701
     94.0000,      44.0000,   1.00000,    225.4269
     98.0000,      44.0000,   1.00000,    235.0856
    102.0000,      44.0000,   1.00000,    243.5301
    106.0000,      44.0000,   1.00000,    253.2022
    110.0000,      44.0000,   1.00000,    261.9558
    114.0000,      44.0000,   1.00000,    274.0106
    118.0000,      44.0000,   1.00000,    283.9057
    122.0000,      44.0000,   1.00000,    290.9125
    126.0000,      44.0000,   1.00000,    300.9815
    130.0000,      44.0000,   1.00000,    312.0536
    134.0000,      44.0000,   1.00000,    317.5178
    138.0000,      44.0000,   1.00000,    312.1930
    142.0000,      44.0000,   1.00000,    305.6331
    146.0000,      44.0000,   1.00000,    297.5884
    150.0000,      44.0000,   1.00000,    285.7716
    154.0000,      44.0000,   1.00000,    276.5399
    158.0000,      44.0000,   1.00000,    267.4841
    162.0000,      44.0000,   1.00000,    263.4360
    166.0000,      44.0000,   1.00000,    265.4783
    170.0000,      44.0000,   1.00000,    269.6634
    174.0000,      44.0000,   1.00000,    271.5158
    178.0000,      44.0000,   1.00000,    276.1534
    182.0000,      44.0000,   1.00000,    289.9829
    186.0000,      44.0000,   1.00000,    301.1179
     66.0000,      12.0000,   5.00000,    219.9768
     70.0000,      12.0000,   5.00000,    217.6709
     74.0000,      12.0000,   5.00000,    209.6946
     78.0000,      12.0000,   5.00000,    199.3907
     82.0000,      12.0000,   5.00000,    186.0537
     86.0000,      12.0000,   5.00000,    171.0906
     90.0000,      12.0000,   5.00000,    161.7330
     94.0000,      12.0000,   5.00000,    168.3961
     98.0000,      12.0000,   5.00000,    184.5130
    102.0000,      12.0000,   5.00000,    214.9964
    106.0000,      12.0000,   5.00000,    253.0721
    110.0000,      12.0000,   5.00000,    294.4337
    114.0000,      12.0000,   5.00000,    326.8127
    118.0000,      12.0000,   5.00000,    336.5446
    122.0000,      12.0000,   5.00000,    335.1325
    126.0000,      12.0000,   5.00000,    313.8707
    130.0000,      12.0000,   5.00000,    300.0254
    134.0000,      12.0000,   5.00000,    283.6737
    138.0000,      12.0000,   5.00000,    279.1133
    142.0000,      12.0000,   5.00000,    281.0746
    146.0000,      12.0000,   5.00000,    295.4348
    150.0000,      12.0000,   5.00000,    308.2375
    154.0000,      12.0000,   5.00000,    297.1885
    158.0000,      12.0000,   5.00000,    285.6195
    162.0000,      12.0000,   5.00000,    270.0405
    166.0000,      12.0000,   5.00000,    262.6217
    170.0000,      12.0000,   5.00000,    242.7708
    174.0000,      12.0000,   5.00000,    231.0885
    178.0000,      12.0000,   5.00000,    235.3943
    182.0000,      12.0000,   5.00000,    259.4648
    186.0000,      12.0000,   5.00000,    291.2655
     78.0000,      52.0000,   1.00000,    193.2567
     82.0000,      52.0000,   1.00000,    201.7089
     86.0000,      52.0000,   1.00000,    210.2932
     90.0000,      52.0000,   1.00000,    219.5834
     94.0000,      52.0000,   1.00000,    231.1652
     98.0000,      52.0000,   1.00000,    241.4577
    102.0000,      52.0000,   1.00000,    249.1218
    106.0000,      52.0000,   1.00000,    253.6684
    110.0000,      52.0000,   1.00000,    258.0315
    114.0000,      52.0000,   1.00000,    261.8605
    118.0000,      52.0000,   1.00000,    269.5642
    122.0000,      52.0000,   1.00000,    279.7981
    126.0000,      52.0000,   1.00000,    289.6073
    130.0000,      52.0000,   1.00000,    296.4208
    134.0000,      52.0000,   1.00000,    295.4744
    138.0000,      52.0000,   1.00000,    295.8123
    142.0000,      52.0000,   1.00000,    293.8775
    146.0000,      52.0000,   1.00000,    286.1454
    150.0000,      52.0000,   1.00000,    276.6992
    154.0000,      52.0000,   1.00000,    266.7528
    158.0000,      52.0000,   1.00000,    262.0293
    162.0000,      52.0000,   1.00000,    260.4645
    166.0000,      52.0000,   1.00000,    261.8644
    170.0000,      52.0000,   1.00000,    262.0840
    174.0000,      52.0000,   1.00000,    262.7437
     78.0000,      12.0000,   6.00000,    194.9787
     82.0000,      12.0000,   6.00000,    180.3650
     86.0000,      12.0000,   6.00000,    164.3619
     90.0000,      12.0000,   6.00000,    157.0472
     94.0000,      12.0000,   6.00000,    164.6545
     98.0000,      12.0000,   6.00000,    184.1004
    102.0000,      12.0000,   6.00000,    216.9928
    106.0000,      12.0000,   6.00000,    256.7400
    110.0000,      12.0000,   6.00000,    296.1425
    114.0000,      12.0000,   6.00000,    324.3638
    118.0000,      12.0000,   6.00000,    332.5609
    122.0000,      12.0000,   6.00000,    331.4719
    126.0000,      12.0000,   6.00000,    308.6651
    130.0000,      12.0000,   6.00000,    289.6608
    134.0000,      12.0000,   6.00000,    270.2167
    138.0000,      12.0000,   6.00000,    265.5727
    142.0000,      12.0000,   6.00000,    269.7747
    146.0000,      12.0000,   6.00000,    285.9818
    150.0000,      12.0000,   6.00000,    300.7386
    154.0000,      12.0000,   6.00000,    290.7324
    158.0000,      12.0000,   6.00000,    281.0403
    162.0000,      12.0000,   6.00000,    266.1428
    166.0000,      12.0000,   6.00000,    258.0754
    170.0000,      12.0000,   6.00000,    236.3013
    174.0000,      12.0000,   6.00000,    220.6967
     84.0000,      24.0000,   3.00000,    176.1850
     88.0000,      24.0000,   3.00000,    173.0359
     92.0000,      24.0000,   3.00000,    176.0536
     96.0000,      24.0000,   3.00000,    190.9908
    100.0000,      24.0000,   3.00000,    216.2677
    104.0000,      24.0000,   3.00000,    245.7185
    108.0000,      24.0000,   3.00000,    273.5479
    112.0000,      24.0000,   3.00000,    294.4530
    116.0000,      24.0000,   3.00000,    311.5466
    120.0000,      24.0000,   3.00000,    312.9984
    124.0000,      24.0000,   3.00000,    306.4661
    128.0000,      24.0000,   3.00000,    295.9160
    132.0000,      24.0000,   3.00000,    282.4584
    136.0000,      24.0000,   3.00000,    275.4947
    140.0000,      24.0000,   3.00000,    273.7128
    144.0000,      24.0000,   3.00000,    278.5481
    148.0000,      24.0000,   3.00000,    274.5464
    152.0000,      24.0000,   3.00000,    277.9733
    156.0000,      24.0000,   3.00000,    278.9280
    160.0000,      24.0000,   3.00000,    272.0977
    164.0000,      24.0000,   3.00000,    258.0621
    168.0000,      24.0000,   3.00000,    243.7777
     90.0000,      20.0000,   4.00000,    172.4567
     94.0000,      20.0000,   4.00000,    178.3804
     98.0000,      20.0000,   4.00000,    196.6470
    102.0000,      20.0000,   4.00000,    226.8452
    106.0000,      20.0000,   4.00000,    259.7927
    110.0000,      20.0000,   4.00000,    290.9340
    114.0000,      20.0000,   4.00000,    311.5371
    118.0000,      20.0000,   4.00000,    319.5684
    122.0000,      20.0000,   4.00000,    311.7521
    126.0000,      20.0000,   4.00000,    300.9599
    130.0000,      20.0000,   4.00000,    284.8530
    134.0000,      20.0000,   4.00000,    272.1624
    138.0000,      20.0000,   4.00000,    264.8759
    142.0000,      20.0000,   4.00000,    268.8743
    146.0000,      20.0000,   4.00000,    273.7275
    150.0000,      20.0000,   4.00000,    272.5578
    154.0000,      20.0000,   4.00000,    277.6197
    158.0000,      20.0000,   4.00000,    276.9736
    162.0000,      20.0000,   4.00000,    265.3258
   6.96
ITERATION 2
MODEL RESISTIVITY
LAYER 1
61,     2.0000
      8.0000,     161.03
     12.0000,     195.09
     16.0000,     224.95
     20.0000,     243.61
     24.0000,     202.95
     28.0000,     213.45
     32.0000,     236.40
     36.0000,     260.58
     40.0000,     265.75
     44.0000,     281.98
     48.0000,     284.89
     52.0000,     261.89
     56.0000,     263.50
     60.0000,     307.39
     64.0000,     325.62
     68.0000,     334.13
     72.0000,     331.64
     76.0000,     321.02
     80.0000,     298.97
     84.0000,     280.05
     88.0000,     260.23
     92.0000,     234.02
     96.0000,     251.95
    100.0000,     300.20
    104.0000,     324.22
    108.0000,     406.55
    112.0000,     476.28
    116.0000,     503.21
    120.0000,     523.88
    124.0000,     478.68
    128.0000,     458.94
    132.0000,     394.96
    136.0000,     387.94
    140.0000,     366.72
    144.0000,     366.52
    148.0000,     402.71
    152.0000,     442.36
    156.0000,     422.03
    160.0000,     328.63
    164.0000,     352.96
    168.0000,     323.90
    172.0000,     280.94
    176.0000,     257.48
    180.0000,     257.44
    184.0000,     284.15
    188.0000,     351.61
    192.0000,     394.30
    196.0000,     376.75
    200.0000,     402.19
    204.0000,     449.69
    208.0000,     481.60
    212.0000,     471.97
    216.0000,     472.47
    220.0000,     460.96
    224.0000,     482.67
    228.0000,     508.56
    232.0000,     547.33
    236.0000,     526.04
    240.0000,     527.60
    244.0000,     516.89
           477.1383
LAYER 2
61,     4.2000
      8.0000,     153.58
     12.0000,     187.66
     16.0000,     220.50
     20.0000,     237.93
     24.0000,     206.30
     28.0000,     213.43
     32.0000,     234.92
     36.0000,     258.30
     40.0000,     268.84
     44.0000,     284.84
     48.0000,     284.96
     52.0000,     261.80
     56.0000,     263.23
     60.0000,     305.39
     64.0000,     326.78
     68.0000,     335.35
     72.0000,     331.07
     76.0000,     318.66
     80.0000,     298.54
     84.0000,     280.24
     88.0000,     259.78
     92.0000,     234.35
     96.0000,     249.69
    100.0000,     294.14
    104.0000,     323.04
    108.0000,     400.30
    112.0000,     471.65
    116.0000,     503.08
    120.0000,     520.81
    124.0000,     481.68
    128.0000,     457.83
    132.0000,     397.22
    136.0000,     387.39
    140.0000,     368.25
    144.0000,     367.83
    148.0000,     401.90
    152.0000,     438.98
    156.0000,     413.64
    160.0000,     328.84
    164.0000,     345.65
    168.0000,     322.57
    172.0000,     281.29
    176.0000,     258.05
    180.0000,     258.57
    184.0000,     286.55
    188.0000,     353.90
    192.0000,     397.20
    196.0000,     387.04
    200.0000,     411.64
    204.0000,     460.97
    208.0000,     494.17
    212.0000,     487.90
    216.0000,     484.37
    220.0000,     473.81
    224.0000,     492.69
    228.0000,     519.94
    232.0000,     551.23
    236.0000,     533.64
    240.0000,     526.37
    244.0000,     508.85
           469.9168
LAYER 3
59,     6.6200
     12.0000,     153.84
     16.0000,     192.09
     20.0000,     215.95
     24.0000,     203.37
     28.0000,     207.27
     32.0000,     224.45
     36.0000,     249.01
     40.0000,     269.37
     44.0000,     285.94
     48.0000,     283.31
     52.0000,     261.30
     56.0000,     263.55
     60.0000,     304.84
     64.0000,     332.23
     68.0000,     341.14
     72.0000,     332.74
     76.0000,     315.79
     80.0000,     295.86
     84.0000,     276.80
     88.0000,     253.85
     92.0000,     229.77
     96.0000,     238.11
    100.0000,     275.21
    104.0000,     313.09
    108.0000,     387.30
    112.0000,     463.54
    116.0000,     503.10
    120.0000,     518.75
    124.0000,     484.14
    128.0000,     452.32
    132.0000,     393.30
    136.0000,     375.38
    140.0000,     358.44
    144.0000,     358.02
    148.0000,     386.84
    152.0000,     417.87
    156.0000,     395.31
    160.0000,     330.17
    164.0000,     339.98
    168.0000,     324.68
    172.0000,     288.09
    176.0000,     265.98
    180.0000,     267.29
    184.0000,     297.15
    188.0000,     363.32
    192.0000,     408.96
    196.0000,     409.31
    200.0000,     435.80
    204.0000,     488.49
    208.0000,     527.03
    212.0000,     526.23
    216.0000,     520.02
    220.0000,     511.60
    224.0000,     526.97
    228.0000,     552.12
    232.0000,     569.07
    236.0000,     550.86
    240.0000,     517.86
           476.9289
LAYER 4
57,     9.2820
     16.0000,     141.29
     20.0000,     184.00
     24.0000,     183.04
     28.0000,     189.16
     32.0000,     202.75
     36.0000,     229.66
     40.0000,     258.52
     44.0000,     279.45
     48.0000,     277.77
     52.0000,     260.37
     56.0000,     265.24
     60.0000,     307.42
     64.0000,     341.17
     68.0000,     351.08
     72.0000,     338.58
     76.0000,     316.17
     80.0000,     292.98
     84.0000,     270.63
     88.0000,     244.01
     92.0000,     219.05
     96.0000,     221.27
    100.0000,     250.48
    104.0000,     292.70
    108.0000,     367.41
    112.0000,     449.91
    116.0000,     498.70
    120.0000,     513.43
    124.0000,     480.41
    128.0000,     439.26
    132.0000,     378.24
    136.0000,     350.36
    140.0000,     331.97
    144.0000,     330.92
    148.0000,     354.21
    152.0000,     381.92
    156.0000,     370.24
    160.0000,     328.12
    164.0000,     338.50
    168.0000,     330.54
    172.0000,     300.54
    176.0000,     279.77
    180.0000,     281.04
    184.0000,     309.71
    188.0000,     370.87
    192.0000,     415.69
    196.0000,     421.16
    200.0000,     448.15
    204.0000,     501.32
    208.0000,     544.49
    212.0000,     550.72
    216.0000,     548.17
    220.0000,     544.52
    224.0000,     558.83
    228.0000,     575.59
    232.0000,     577.19
    236.0000,     552.82
           477.3719
LAYER 5
53,    12.2102
     24.0000,     116.47
     28.0000,     135.19
     32.0000,     146.84
     36.0000,     173.77
     40.0000,     202.83
     44.0000,     233.79
     48.0000,     249.60
     52.0000,     257.71
     56.0000,     271.72
     60.0000,     310.79
     64.0000,     346.13
     68.0000,     356.61
     72.0000,     343.74
     76.0000,     317.37
     80.0000,     286.81
     84.0000,     256.09
     88.0000,     226.18
     92.0000,     203.73
     96.0000,     200.67
    100.0000,     215.06
    104.0000,     250.20
    108.0000,     312.44
    112.0000,     388.80
    116.0000,     445.40
    120.0000,     461.04
    124.0000,     439.56
    128.0000,     391.80
    132.0000,     340.39
    136.0000,     306.10
    140.0000,     286.67
    144.0000,     283.22
    148.0000,     294.50
    152.0000,     312.45
    156.0000,     319.76
    160.0000,     320.58
    164.0000,     332.63
    168.0000,     334.83
    172.0000,     322.58
    176.0000,     309.51
    180.0000,     308.72
    184.0000,     322.27
    188.0000,     356.20
    192.0000,     382.59
    196.0000,     394.65
    200.0000,     418.27
    204.0000,     460.09
    208.0000,     501.62
    212.0000,     523.71
    216.0000,     534.79
    220.0000,     539.94
    224.0000,     548.93
    228.0000,     548.34
           508.3615
LAYER 6
49,    15.4312
     32.0000,     114.92
     36.0000,     145.24
     40.0000,     166.54
     44.0000,     197.50
     48.0000,     220.53
     52.0000,     242.74
     56.0000,     265.43
     60.0000,     297.16
     64.0000,     324.02
     68.0000,     332.63
     72.0000,     324.24
     76.0000,     302.55
     80.0000,     274.26
     84.0000,     245.28
     88.0000,     219.65
     92.0000,     202.56
     96.0000,     199.99
    100.0000,     209.58
    104.0000,     236.55
    108.0000,     283.62
    112.0000,     341.84
    116.0000,     388.93
    120.0000,     406.31
    124.0000,     397.21
    128.0000,     364.27
    132.0000,     332.49
    136.0000,     303.86
    140.0000,     285.61
    144.0000,     280.58
    148.0000,     286.16
    152.0000,     297.79
    156.0000,     308.18
    160.0000,     316.60
    164.0000,     326.41
    168.0000,     329.73
    172.0000,     323.61
    176.0000,     313.88
    180.0000,     309.85
    184.0000,     313.25
    188.0000,     324.15
    192.0000,     334.79
    196.0000,     343.97
    200.0000,     360.80
    204.0000,     388.60
    208.0000,     422.05
    212.0000,     447.48
    216.0000,     469.14
    220.0000,     478.51
           483.1190
LAYER 7
45,    18.9743
     40.0000,     136.09
     44.0000,     173.10
     48.0000,     194.52
     52.0000,     219.89
     56.0000,     242.23
     60.0000,     265.50
     64.0000,     283.28
     68.0000,     289.75
     72.0000,     285.04
     76.0000,     271.09
     80.0000,     251.32
     84.0000,     230.41
     88.0000,     212.67
     92.0000,     202.02
     96.0000,     201.63
    100.0000,     210.00
    104.0000,     231.62
    108.0000,     266.84
    112.0000,     309.80
    116.0000,     347.16
    120.0000,     366.78
    124.0000,     367.44
    128.0000,     352.71
    132.0000,     335.33
    136.0000,     315.78
    140.0000,     301.77
    144.0000,     296.12
    148.0000,     297.57
    152.0000,     303.47
    156.0000,     310.73
    160.0000,     316.99
    164.0000,     321.28
    168.0000,     321.81
    172.0000,     316.30
    176.0000,     307.66
    180.0000,     301.11
    184.0000,     298.59
    188.0000,     299.09
    192.0000,     301.64
    196.0000,     306.58
    200.0000,     317.28
    204.0000,     333.40
    208.0000,     354.72
    212.0000,     373.50
           400.3584
LAYER 8
41,    22.8718
     48.0000,     167.89
     52.0000,     197.29
     56.0000,     214.65
     60.0000,     227.42
     64.0000,     238.57
     68.0000,     243.79
     72.0000,     241.87
     76.0000,     234.22
     80.0000,     222.79
     84.0000,     210.76
     88.0000,     201.42
     92.0000,     197.60
     96.0000,     199.99
    100.0000,     208.82
    104.0000,     226.98
    108.0000,     254.54
    112.0000,     287.69
    116.0000,     318.50
    120.0000,     340.03
    124.0000,     348.90
    128.0000,     347.48
    132.0000,     339.27
    136.0000,     329.13
    140.0000,     320.43
    144.0000,     315.31
    148.0000,     314.03
    152.0000,     315.19
    156.0000,     317.05
    160.0000,     318.27
    164.0000,     318.02
    168.0000,     314.46
    172.0000,     307.51
    176.0000,     298.84
    180.0000,     291.15
    184.0000,     286.09
    188.0000,     283.96
    192.0000,     283.78
    196.0000,     285.65
    200.0000,     290.35
    204.0000,     299.07
           314.8239
LAYER 9
35,    27.1590
     60.0000,     191.68
     64.0000,     201.64
     68.0000,     205.80
     72.0000,     205.53
     76.0000,     201.34
     80.0000,     195.04
     84.0000,     189.27
     88.0000,     186.24
     92.0000,     187.20
     96.0000,     192.45
    100.0000,     202.95
    104.0000,     219.92
    108.0000,     243.41
    112.0000,     270.97
    116.0000,     298.14
    120.0000,     320.47
    124.0000,     335.06
    128.0000,     341.41
    132.0000,     341.28
    136.0000,     338.24
    140.0000,     334.15
    144.0000,     330.42
    148.0000,     327.60
    152.0000,     325.41
    156.0000,     323.10
    160.0000,     319.91
    164.0000,     315.44
    168.0000,     308.68
    172.0000,     300.50
    176.0000,     291.66
    180.0000,     283.61
    184.0000,     277.78
    188.0000,     275.36
    192.0000,     274.65
           275.0651
LAYER 10
29,    31.8749
     72.0000,     180.64
     76.0000,     174.38
     80.0000,     170.57
     84.0000,     167.82
     88.0000,     168.05
     92.0000,     172.25
     96.0000,     180.52
    100.0000,     193.35
    104.0000,     210.84
    108.0000,     232.96
    112.0000,     258.11
    116.0000,     283.57
    120.0000,     306.26
    124.0000,     324.00
    128.0000,     335.67
    132.0000,     341.26
    136.0000,     342.77
    140.0000,     341.93
    144.0000,     339.60
    148.0000,     336.27
    152.0000,     332.09
    156.0000,     326.97
    160.0000,     320.70
    164.0000,     313.29
    168.0000,     304.14
    172.0000,     295.58
    176.0000,     286.57
    180.0000,     279.32
           270.3848
LAYER 11
25,    37.0623
     80.0000,     148.96
     84.0000,     145.32
     88.0000,     146.69
     92.0000,     154.64
     96.0000,     166.15
    100.0000,     182.36
    104.0000,     201.39
    108.0000,     224.03
    112.0000,     248.84
    116.0000,     273.95
    120.0000,     297.20
    124.0000,     316.71
    128.0000,     331.33
    132.0000,     340.83
    136.0000,     344.93
    140.0000,     346.07
    144.0000,     344.70
    148.0000,     341.21
    152.0000,     335.90
    156.0000,     329.11
    160.0000,     320.71
    164.0000,     311.58
    168.0000,     301.68
    172.0000,     293.19
           282.0281
LAYER 12
21, 
     88.0000,     119.45
     92.0000,     137.54
     96.0000,     155.30
    100.0000,     173.85
    104.0000,     193.55
    108.0000,     218.28
    112.0000,     244.04
    116.0000,     269.82
    120.0000,     293.93
    124.0000,     314.69
    128.0000,     330.95
    132.0000,     341.66
    136.0000,     347.34
    140.0000,     349.55
    144.0000,     348.69
    148.0000,     345.03
    152.0000,     338.73
    156.0000,     331.25
    160.0000,     321.97
    164.0000,     310.99
           298.2843
CALCULATED APPARENT RESISTIVITY
      6.0000,       4.0000,   1.00000,    167.2022
     10.0000,       4.0000,   1.00000,    185.9652
     14.0000,       4.0000,   1.00000,    195.9849
     18.0000,       4.0000,   1.00000,    218.6160
     22.0000,       4.0000,   1.00000,    204.8305
     26.0000,       4.0000,   1.00000,    222.5623
     30.0000,       4.0000,   1.00000,    231.1749
     34.0000,       4.0000,   1.00000,    250.5497
     38.0000,       4.0000,   1.00000,    258.8980
     42.0000,       4.0000,   1.00000,    269.5924
     46.0000,       4.0000,   1.00000,    274.5566
     50.0000,       4.0000,   1.00000,    273.3387
     54.0000,       4.0000,   1.00000,    277.1591
     58.0000,       4.0000,   1.00000,    301.6840
     62.0000,       4.0000,   1.00000,    311.5751
     66.0000,       4.0000,   1.00000,    320.2072
     70.0000,       4.0000,   1.00000,    318.9347
     74.0000,       4.0000,   1.00000,    312.6833
     78.0000,       4.0000,   1.00000,    292.0042
     82.0000,       4.0000,   1.00000,    276.5274
     86.0000,       4.0000,   1.00000,    265.2919
     90.0000,       4.0000,   1.00000,    252.0595
     94.0000,       4.0000,   1.00000,    264.5215
     98.0000,       4.0000,   1.00000,    302.6222
    102.0000,       4.0000,   1.00000,    326.2343
    106.0000,       4.0000,   1.00000,    391.4740
    110.0000,       4.0000,   1.00000,    440.6797
    114.0000,       4.0000,   1.00000,    461.0496
    118.0000,       4.0000,   1.00000,    486.9194
    122.0000,       4.0000,   1.00000,    455.9499
    126.0000,       4.0000,   1.00000,    451.7863
    130.0000,       4.0000,   1.00000,    396.7627
    134.0000,       4.0000,   1.00000,    394.4632
    138.0000,       4.0000,   1.00000,    375.0073
    142.0000,       4.0000,   1.00000,    378.5172
    146.0000,       4.0000,   1.00000,    389.2848
    150.0000,       4.0000,   1.00000,    388.4009
    154.0000,       4.0000,   1.00000,    395.2823
    158.0000,       4.0000,   1.00000,    337.6765
    162.0000,       4.0000,   1.00000,    345.9588
    166.0000,       4.0000,   1.00000,    311.1680
    170.0000,       4.0000,   1.00000,    292.5292
    174.0000,       4.0000,   1.00000,    276.7542
    178.0000,       4.0000,   1.00000,    284.9686
    182.0000,       4.0000,   1.00000,    304.1238
    186.0000,       4.0000,   1.00000,    338.3549
    190.0000,       4.0000,   1.00000,    377.3489
    194.0000,       4.0000,   1.00000,    388.4549
    198.0000,       4.0000,   1.00000,    419.4370
    202.0000,       4.0000,   1.00000,    446.5945
    206.0000,       4.0000,   1.00000,    470.9121
    210.0000,       4.0000,   1.00000,    470.5513
    214.0000,       4.0000,   1.00000,    486.5973
    218.0000,       4.0000,   1.00000,    480.0166
    222.0000,       4.0000,   1.00000,    499.9428
    226.0000,       4.0000,   1.00000,    507.0345
    230.0000,       4.0000,   1.00000,    530.5070
    234.0000,       4.0000,   1.00000,    516.3419
    238.0000,       4.0000,   1.00000,    517.1808
    242.0000,       4.0000,   1.00000,    506.4107
    246.0000,       4.0000,   1.00000,    480.6605
     10.0000,       4.0000,   2.00000,    171.9980
     14.0000,       4.0000,   2.00000,    191.3809
     18.0000,       4.0000,   2.00000,    208.0969
     22.0000,       4.0000,   2.00000,    189.9048
     26.0000,       4.0000,   2.00000,    207.2720
     30.0000,       4.0000,   2.00000,    232.2177
     34.0000,       4.0000,   2.00000,    244.8309
     38.0000,       4.0000,   2.00000,    245.5215
     42.0000,       4.0000,   2.00000,    259.6673
     46.0000,       4.0000,   2.00000,    275.7328
     50.0000,       4.0000,   2.00000,    270.1214
     54.0000,       4.0000,   2.00000,    274.8884
     58.0000,       4.0000,   2.00000,    304.0791
     62.0000,       4.0000,   2.00000,    307.1869
     66.0000,       4.0000,   2.00000,    302.5170
     70.0000,       4.0000,   2.00000,    307.5293
     74.0000,       4.0000,   2.00000,    306.1242
     78.0000,       4.0000,   2.00000,    287.0419
     82.0000,       4.0000,   2.00000,    280.4096
     86.0000,       4.0000,   2.00000,    273.7457
     90.0000,       4.0000,   2.00000,    254.3488
     94.0000,       4.0000,   2.00000,    274.7963
     98.0000,       4.0000,   2.00000,    312.2936
    102.0000,       4.0000,   2.00000,    318.5750
    106.0000,       4.0000,   2.00000,    374.5374
    110.0000,       4.0000,   2.00000,    416.2048
    114.0000,       4.0000,   2.00000,    422.8505
    118.0000,       4.0000,   2.00000,    440.9948
    122.0000,       4.0000,   2.00000,    436.1968
    126.0000,       4.0000,   2.00000,    433.9219
    130.0000,       4.0000,   2.00000,    392.5630
    134.0000,       4.0000,   2.00000,    395.1421
    138.0000,       4.0000,   2.00000,    381.5483
    142.0000,       4.0000,   2.00000,    364.5782
    146.0000,       4.0000,   2.00000,    365.0318
    150.0000,       4.0000,   2.00000,    386.0736
    154.0000,       4.0000,   2.00000,    377.4590
    158.0000,       4.0000,   2.00000,    317.2249
    162.0000,       4.0000,   2.00000,    343.0513
    166.0000,       4.0000,   2.00000,    332.3265
    170.0000,       4.0000,   2.00000,    300.8505
    174.0000,       4.0000,   2.00000,    293.0375
    178.0000,       4.0000,   2.00000,    302.6806
    182.0000,       4.0000,   2.00000,    314.9418
    186.0000,       4.0000,   2.00000,    354.4569
    190.0000,       4.0000,   2.00000,    390.5708
    194.0000,       4.0000,   2.00000,    384.3548
    198.0000,       4.0000,   2.00000,    411.1661
    202.0000,       4.0000,   2.00000,    456.6012
    206.0000,       4.0000,   2.00000,    474.9732
    210.0000,       4.0000,   2.00000,    472.6804
    214.0000,       4.0000,   2.00000,    490.9224
    218.0000,       4.0000,   2.00000,    491.7446
    222.0000,       4.0000,   2.00000,    502.1665
    226.0000,       4.0000,   2.00000,    514.6821
    230.0000,       4.0000,   2.00000,    526.5145
    234.0000,       4.0000,   2.00000,    503.4484
    238.0000,       4.0000,   2.00000,    510.0195
    242.0000,       4.0000,   2.00000,    507.9603
     14.0000,       4.0000,   3.00000,    187.8112
     18.0000,       4.0000,   3.00000,    201.9531
     22.0000,       4.0000,   3.00000,    175.0820
     26.0000,       4.0000,   3.00000,    190.8813
     30.0000,       4.0000,   3.00000,    214.9188
     34.0000,       4.0000,   3.00000,    236.8822
     38.0000,       4.0000,   3.00000,    237.9267
     42.0000,       4.0000,   3.00000,    253.6518
     46.0000,       4.0000,   3.00000,    263.7921
     50.0000,       4.0000,   3.00000,    259.0453
     54.0000,       4.0000,   3.00000,    263.0964
     58.0000,       4.0000,   3.00000,    292.7914
     62.0000,       4.0000,   3.00000,    297.2855
     66.0000,       4.0000,   3.00000,    293.1338
     70.0000,       4.0000,   3.00000,    291.0267
     74.0000,       4.0000,   3.00000,    293.8238
     78.0000,       4.0000,   3.00000,    286.4422
     82.0000,       4.0000,   3.00000,    282.3265
     86.0000,       4.0000,   3.00000,    272.2432
     90.0000,       4.0000,   3.00000,    257.9982
     94.0000,       4.0000,   3.00000,    274.4700
     98.0000,       4.0000,   3.00000,    307.4292
    102.0000,       4.0000,   3.00000,    313.2098
    106.0000,       4.0000,   3.00000,    353.7487
    110.0000,       4.0000,   3.00000,    386.4404
    114.0000,       4.0000,   3.00000,    389.5650
    118.0000,       4.0000,   3.00000,    406.5725
    122.0000,       4.0000,   3.00000,    398.7831
    126.0000,       4.0000,   3.00000,    410.6320
    130.0000,       4.0000,   3.00000,    377.0568
    134.0000,       4.0000,   3.00000,    386.4538
    138.0000,       4.0000,   3.00000,    363.9853
    142.0000,       4.0000,   3.00000,    347.1636
    146.0000,       4.0000,   3.00000,    360.1724
    150.0000,       4.0000,   3.00000,    376.4517
    154.0000,       4.0000,   3.00000,    365.6895
    158.0000,       4.0000,   3.00000,    305.8721
    162.0000,       4.0000,   3.00000,    339.8654
    166.0000,       4.0000,   3.00000,    338.5955
    170.0000,       4.0000,   3.00000,    319.7334
    174.0000,       4.0000,   3.00000,    296.5055
    178.0000,       4.0000,   3.00000,    303.7630
    182.0000,       4.0000,   3.00000,    327.1474
    186.0000,       4.0000,   3.00000,    372.7624
    190.0000,       4.0000,   3.00000,    399.1585
    194.0000,       4.0000,   3.00000,    377.9286
    198.0000,       4.0000,   3.00000,    398.0084
    202.0000,       4.0000,   3.00000,    442.3195
    206.0000,       4.0000,   3.00000,    477.1034
    210.0000,       4.0000,   3.00000,    468.9813
    214.0000,       4.0000,   3.00000,    478.6914
    218.0000,       4.0000,   3.00000,    472.9669
    222.0000,       4.0000,   3.00000,    494.3609
    226.0000,       4.0000,   3.00000,    503.8514
    230.0000,       4.0000,   3.00000,    517.7922
    234.0000,       4.0000,   3.00000,    495.4306
    238.0000,       4.0000,   3.00000,    498.3163
     18.0000,      12.0000,   1.00000,    184.6059
     22.0000,      12.0000,   1.00000,    185.0103
     26.0000,      12.0000,   1.00000,    185.6755
     30.0000,      12.0000,   1.00000,    202.7437
     34.0000,      12.0000,   1.00000,    221.9680
     38.0000,      12.0000,   1.00000,    242.3497
     42.0000,      12.0000,   1.00000,    245.9268
     46.0000,      12.0000,   1.00000,    247.4307
     50.0000,      12.0000,   1.00000,    250.3024
     54.0000,      12.0000,   1.00000,    260.7532
     58.0000,      12.0000,   1.00000,    269.8033
     62.0000,      12.0000,   1.00000,    281.1174
     66.0000,      12.0000,   1.00000,    284.0113
     70.0000,      12.0000,   1.00000,    282.2083
     74.0000,      12.0000,   1.00000,    282.8033
     78.0000,      12.0000,   1.00000,    286.7555
     82.0000,      12.0000,   1.00000,    280.6012
     86.0000,      12.0000,   1.00000,    273.7617
     90.0000,      12.0000,   1.00000,    272.4101
     94.0000,      12.0000,   1.00000,    281.8622
     98.0000,      12.0000,   1.00000,    296.9634
    102.0000,      12.0000,   1.00000,    321.6183
    106.0000,      12.0000,   1.00000,    343.6808
    110.0000,      12.0000,   1.00000,    355.3076
    114.0000,      12.0000,   1.00000,    370.8004
    118.0000,      12.0000,   1.00000,    373.6375
    122.0000,      12.0000,   1.00000,    377.2701
    126.0000,      12.0000,   1.00000,    374.3195
    130.0000,      12.0000,   1.00000,    378.6865
    134.0000,      12.0000,   1.00000,    361.6644
    138.0000,      12.0000,   1.00000,    352.3119
    142.0000,      12.0000,   1.00000,    353.0507
    146.0000,      12.0000,   1.00000,    359.1656
    150.0000,      12.0000,   1.00000,    359.2787
    154.0000,      12.0000,   1.00000,    345.8765
    158.0000,      12.0000,   1.00000,    340.2162
    162.0000,      12.0000,   1.00000,    328.2289
    166.0000,      12.0000,   1.00000,    335.2278
    170.0000,      12.0000,   1.00000,    324.7477
    174.0000,      12.0000,   1.00000,    312.4847
    178.0000,      12.0000,   1.00000,    312.6334
    182.0000,      12.0000,   1.00000,    344.7292
    186.0000,      12.0000,   1.00000,    376.4773
    190.0000,      12.0000,   1.00000,    385.3962
    194.0000,      12.0000,   1.00000,    389.8005
    198.0000,      12.0000,   1.00000,    398.2288
    202.0000,      12.0000,   1.00000,    425.2598
    206.0000,      12.0000,   1.00000,    449.4739
    210.0000,      12.0000,   1.00000,    465.1624
    214.0000,      12.0000,   1.00000,    455.4442
    218.0000,      12.0000,   1.00000,    461.7159
    222.0000,      12.0000,   1.00000,    472.1779
    226.0000,      12.0000,   1.00000,    490.0554
    230.0000,      12.0000,   1.00000,    494.6017
    234.0000,      12.0000,   1.00000,    496.3921
     18.0000,       4.0000,   4.00000,    196.1491
     22.0000,       4.0000,   4.00000,    169.1116
     26.0000,       4.0000,   4.00000,    178.3996
     30.0000,       4.0000,   4.00000,    197.7538
     34.0000,       4.0000,   4.00000,    223.0979
     38.0000,       4.0000,   4.00000,    237.2972
     42.0000,       4.0000,   4.00000,    246.4634
     46.0000,       4.0000,   4.00000,    250.7157
     50.0000,       4.0000,   4.00000,    241.9069
     54.0000,       4.0000,   4.00000,    246.1221
     58.0000,       4.0000,   4.00000,    273.9804
     62.0000,       4.0000,   4.00000,    283.4161
     66.0000,       4.0000,   4.00000,    284.9351
     70.0000,       4.0000,   4.00000,    283.7157
     74.0000,       4.0000,   4.00000,    286.8552
     78.0000,       4.0000,   4.00000,    282.8601
     82.0000,       4.0000,   4.00000,    278.7636
     86.0000,       4.0000,   4.00000,    272.3064
     90.0000,       4.0000,   4.00000,    253.4251
     94.0000,       4.0000,   4.00000,    266.4942
     98.0000,       4.0000,   4.00000,    297.7820
    102.0000,       4.0000,   4.00000,    298.4169
    106.0000,       4.0000,   4.00000,    341.0330
    110.0000,       4.0000,   4.00000,    363.8618
    114.0000,       4.0000,   4.00000,    369.2801
    118.0000,       4.0000,   4.00000,    385.4848
    122.0000,       4.0000,   4.00000,    370.8994
    126.0000,       4.0000,   4.00000,    383.1617
    130.0000,       4.0000,   4.00000,    355.1226
    134.0000,       4.0000,   4.00000,    359.8692
    138.0000,       4.0000,   4.00000,    341.0623
    142.0000,       4.0000,   4.00000,    339.3708
    146.0000,       4.0000,   4.00000,    354.6957
    150.0000,       4.0000,   4.00000,    368.6967
    154.0000,       4.0000,   4.00000,    364.6727
    158.0000,       4.0000,   4.00000,    307.8724
    162.0000,       4.0000,   4.00000,    342.3649
    166.0000,       4.0000,   4.00000,    340.1247
    170.0000,       4.0000,   4.00000,    319.4870
    174.0000,       4.0000,   4.00000,    300.0768
    178.0000,       4.0000,   4.00000,    303.9109
    182.0000,       4.0000,   4.00000,    332.1399
    186.0000,       4.0000,   4.00000,    380.2098
    190.0000,       4.0000,   4.00000,    403.3320
    194.0000,       4.0000,   4.00000,    377.1129
    198.0000,       4.0000,   4.00000,    389.3533
    202.0000,       4.0000,   4.00000,    428.7822
    206.0000,       4.0000,   4.00000,    460.7456
    210.0000,       4.0000,   4.00000,    458.9956
    214.0000,       4.0000,   4.00000,    458.2747
    218.0000,       4.0000,   4.00000,    449.5204
    222.0000,       4.0000,   4.00000,    469.4213
    226.0000,       4.0000,   4.00000,    486.3779
    230.0000,       4.0000,   4.00000,    507.9764
    234.0000,       4.0000,   4.00000,    487.3016
     24.0000,      16.0000,   1.00000,    182.4791
     28.0000,      16.0000,   1.00000,    187.4101
     32.0000,      16.0000,   1.00000,    201.9464
     36.0000,      16.0000,   1.00000,    217.2779
     40.0000,      16.0000,   1.00000,    229.3844
     44.0000,      16.0000,   1.00000,    232.5647
     48.0000,      16.0000,   1.00000,    229.2178
     52.0000,      16.0000,   1.00000,    232.8887
     56.0000,      16.0000,   1.00000,    239.1041
     60.0000,      16.0000,   1.00000,    249.9699
     64.0000,      16.0000,   1.00000,    263.2906
     68.0000,      16.0000,   1.00000,    275.9854
     72.0000,      16.0000,   1.00000,    282.4708
     76.0000,      16.0000,   1.00000,    280.2385
     80.0000,      16.0000,   1.00000,    276.9969
     84.0000,      16.0000,   1.00000,    269.0072
     88.0000,      16.0000,   1.00000,    264.5297
     92.0000,      16.0000,   1.00000,    268.2983
     96.0000,      16.0000,   1.00000,    270.0511
    100.0000,      16.0000,   1.00000,    292.1432
    104.0000,      16.0000,   1.00000,    314.4282
    108.0000,      16.0000,   1.00000,    333.1953
    112.0000,      16.0000,   1.00000,    351.7282
    116.0000,      16.0000,   1.00000,    354.6693
    120.0000,      16.0000,   1.00000,    355.8118
    124.0000,      16.0000,   1.00000,    349.5075
    128.0000,      16.0000,   1.00000,    335.3882
    132.0000,      16.0000,   1.00000,    326.1809
    136.0000,      16.0000,   1.00000,    326.4902
    140.0000,      16.0000,   1.00000,    333.5166
    144.0000,      16.0000,   1.00000,    342.4190
    148.0000,      16.0000,   1.00000,    351.5155
    152.0000,      16.0000,   1.00000,    352.6407
    156.0000,      16.0000,   1.00000,    356.3841
    160.0000,      16.0000,   1.00000,    351.1257
    164.0000,      16.0000,   1.00000,    330.1600
    168.0000,      16.0000,   1.00000,    320.9275
    172.0000,      16.0000,   1.00000,    314.2654
    176.0000,      16.0000,   1.00000,    318.5729
    180.0000,      16.0000,   1.00000,    336.9016
    184.0000,      16.0000,   1.00000,    355.3458
    188.0000,      16.0000,   1.00000,    372.6229
    192.0000,      16.0000,   1.00000,    388.6596
    196.0000,      16.0000,   1.00000,    402.2639
    200.0000,      16.0000,   1.00000,    408.0883
    204.0000,      16.0000,   1.00000,    415.3527
    208.0000,      16.0000,   1.00000,    421.5514
    212.0000,      16.0000,   1.00000,    427.5186
    216.0000,      16.0000,   1.00000,    432.6715
    220.0000,      16.0000,   1.00000,    436.3059
    224.0000,      16.0000,   1.00000,    449.5331
    228.0000,      16.0000,   1.00000,    463.0014
     22.0000,       4.0000,   5.00000,    164.5827
     26.0000,       4.0000,   5.00000,    171.8373
     30.0000,       4.0000,   5.00000,    189.5835
     34.0000,       4.0000,   5.00000,    214.7702
     38.0000,       4.0000,   5.00000,    225.4390
     42.0000,       4.0000,   5.00000,    239.7822
     46.0000,       4.0000,   5.00000,    239.1992
     50.0000,       4.0000,   5.00000,    225.3307
     54.0000,       4.0000,   5.00000,    225.9911
     58.0000,       4.0000,   5.00000,    256.5086
     62.0000,       4.0000,   5.00000,    268.3653
     66.0000,       4.0000,   5.00000,    274.9229
     70.0000,       4.0000,   5.00000,    284.0224
     74.0000,       4.0000,   5.00000,    287.5460
     78.0000,       4.0000,   5.00000,    275.6355
     82.0000,       4.0000,   5.00000,    274.8787
     86.0000,       4.0000,   5.00000,    265.8694
     90.0000,       4.0000,   5.00000,    243.1649
     94.0000,       4.0000,   5.00000,    254.2862
     98.0000,       4.0000,   5.00000,    281.7270
    102.0000,       4.0000,   5.00000,    284.1754
    106.0000,       4.0000,   5.00000,    324.9718
    110.0000,       4.0000,   5.00000,    359.3036
    114.0000,       4.0000,   5.00000,    360.0063
    118.0000,       4.0000,   5.00000,    372.2749
    122.0000,       4.0000,   5.00000,    359.8804
    126.0000,       4.0000,   5.00000,    358.9019
    130.0000,       4.0000,   5.00000,    323.7714
    134.0000,       4.0000,   5.00000,    329.3090
    138.0000,       4.0000,   5.00000,    325.0096
    142.0000,       4.0000,   5.00000,    326.0049
    146.0000,       4.0000,   5.00000,    344.3925
    150.0000,       4.0000,   5.00000,    371.5859
    154.0000,       4.0000,   5.00000,    370.3556
    158.0000,       4.0000,   5.00000,    314.9402
    162.0000,       4.0000,   5.00000,    350.0961
    166.0000,       4.0000,   5.00000,    338.7402
    170.0000,       4.0000,   5.00000,    310.3991
    174.0000,       4.0000,   5.00000,    296.9228
    178.0000,       4.0000,   5.00000,    309.0759
    182.0000,       4.0000,   5.00000,    327.9906
    186.0000,       4.0000,   5.00000,    375.6553
    190.0000,       4.0000,   5.00000,    404.7449
    194.0000,       4.0000,   5.00000,    377.5325
    198.0000,       4.0000,   5.00000,    388.0043
    202.0000,       4.0000,   5.00000,    420.1800
    206.0000,       4.0000,   5.00000,    441.1329
    210.0000,       4.0000,   5.00000,    432.0342
    214.0000,       4.0000,   5.00000,    440.4207
    218.0000,       4.0000,   5.00000,    427.8624
    222.0000,       4.0000,   5.00000,    442.9914
    226.0000,       4.0000,   5.00000,    465.8979
    230.0000,       4.0000,   5.00000,    493.0762
     26.0000,       4.0000,   6.00000,    169.8741
     30.0000,       4.0000,   6.00000,    188.8182
     34.0000,       4.0000,   6.00000,    207.3987
     38.0000,       4.0000,   6.00000,    213.6994
     42.0000,       4.0000,   6.00000,    225.2679
     46.0000,       4.0000,   6.00000,    228.6233
     50.0000,       4.0000,   6.00000,    211.5457
     54.0000,       4.0000,   6.00000,    211.2351
     58.0000,       4.0000,   6.00000,    240.2718
     62.0000,       4.0000,   6.00000,    256.2935
     66.0000,       4.0000,   6.00000,    269.4475
     70.0000,       4.0000,   6.00000,    281.7466
     74.0000,       4.0000,   6.00000,    286.6613
     78.0000,       4.0000,   6.00000,    275.7383
     82.0000,       4.0000,   6.00000,    265.8425
     86.0000,       4.0000,   6.00000,    252.8859
     90.0000,       4.0000,   6.00000,    230.3679
     94.0000,       4.0000,   6.00000,    237.8453
     98.0000,       4.0000,   6.00000,    265.2155
    102.0000,       4.0000,   6.00000,    268.6444
    106.0000,       4.0000,   6.00000,    316.8919
    110.0000,       4.0000,   6.00000,    353.8844
    114.0000,       4.0000,   6.00000,    361.6507
    118.0000,       4.0000,   6.00000,    372.1541
    122.0000,       4.0000,   6.00000,    349.6444
    126.0000,       4.0000,   6.00000,    341.3459
    130.0000,       4.0000,   6.00000,    296.7097
    134.0000,       4.0000,   6.00000,    308.3738
    138.0000,       4.0000,   6.00000,    304.2128
    142.0000,       4.0000,   6.00000,    308.5686
    146.0000,       4.0000,   6.00000,    337.7959
    150.0000,       4.0000,   6.00000,    372.9164
    154.0000,       4.0000,   6.00000,    380.7787
    158.0000,       4.0000,   6.00000,    321.6566
    162.0000,       4.0000,   6.00000,    354.1231
    166.0000,       4.0000,   6.00000,    336.5604
    170.0000,       4.0000,   6.00000,    307.4079
    174.0000,       4.0000,   6.00000,    291.2840
    178.0000,       4.0000,   6.00000,    301.9580
    182.0000,       4.0000,   6.00000,    325.0185
    186.0000,       4.0000,   6.00000,    368.0303
    190.0000,       4.0000,   6.00000,    398.8633
    194.0000,       4.0000,   6.00000,    377.4810
    198.0000,       4.0000,   6.00000,    387.1807
    202.0000,       4.0000,   6.00000,    413.5971
    206.0000,       4.0000,   6.00000,    423.9886
    210.0000,       4.0000,   6.00000,    409.7404
    214.0000,       4.0000,   6.00000,    414.8404
    218.0000,       4.0000,   6.00000,    409.4196
    222.0000,       4.0000,   6.00000,    426.6802
    226.0000,       4.0000,   6.00000,    444.1976
     30.0000,      20.0000,   1.00000,    192.8907
     34.0000,      20.0000,   1.00000,    201.4701
     38.0000,      20.0000,   1.00000,    207.2726
     42.0000,      20.0000,   1.00000,    208.7453
     46.0000,      20.0000,   1.00000,    209.3949
     50.0000,      20.0000,   1.00000,    218.1453
     54.0000,      20.0000,   1.00000,    221.3352
     58.0000,      20.0000,   1.00000,    226.7209
     62.0000,      20.0000,   1.00000,    242.0918
     66.0000,      20.0000,   1.00000,    261.9330
     70.0000,      20.0000,   1.00000,    271.1629
     74.0000,      20.0000,   1.00000,    277.7681
     78.0000,      20.0000,   1.00000,    275.1849
     82.0000,      20.0000,   1.00000,    260.7193
     86.0000,      20.0000,   1.00000,    249.3714
     90.0000,      20.0000,   1.00000,    248.9158
     94.0000,      20.0000,   1.00000,    250.1372
     98.0000,      20.0000,   1.00000,    261.3538
    102.0000,      20.0000,   1.00000,    288.5438
    106.0000,      20.0000,   1.00000,    312.8958
    110.0000,      20.0000,   1.00000,    334.0659
    114.0000,      20.0000,   1.00000,    350.6415
    118.0000,      20.0000,   1.00000,    354.2435
    122.0000,      20.0000,   1.00000,    334.7822
    126.0000,      20.0000,   1.00000,    317.4330
    130.0000,      20.0000,   1.00000,    308.6065
    134.0000,      20.0000,   1.00000,    299.4858
    138.0000,      20.0000,   1.00000,    300.5643
    142.0000,      20.0000,   1.00000,    319.6134
    146.0000,      20.0000,   1.00000,    337.2879
    150.0000,      20.0000,   1.00000,    346.4862
    154.0000,      20.0000,   1.00000,    361.6330
    158.0000,      20.0000,   1.00000,    363.8990
    162.0000,      20.0000,   1.00000,    342.9280
    166.0000,      20.0000,   1.00000,    322.0160
    170.0000,      20.0000,   1.00000,    319.0021
    174.0000,      20.0000,   1.00000,    313.6229
    178.0000,      20.0000,   1.00000,    320.3921
    182.0000,      20.0000,   1.00000,    339.6801
    186.0000,      20.0000,   1.00000,    354.6295
    190.0000,      20.0000,   1.00000,    369.0611
    194.0000,      20.0000,   1.00000,    393.1084
    198.0000,      20.0000,   1.00000,    406.6304
    202.0000,      20.0000,   1.00000,    400.0441
    206.0000,      20.0000,   1.00000,    399.4806
    210.0000,      20.0000,   1.00000,    397.8045
    214.0000,      20.0000,   1.00000,    399.4120
    218.0000,      20.0000,   1.00000,    409.4203
    222.0000,      20.0000,   1.00000,    424.9583
     30.0000,       4.0000,   7.00000,    186.1583
     34.0000,       4.0000,   7.00000,    202.2923
     38.0000,       4.0000,   7.00000,    204.0617
     42.0000,       4.0000,   7.00000,    211.4125
     46.0000,       4.0000,   7.00000,    212.7137
     50.0000,       4.0000,   7.00000,    202.6585
     54.0000,       4.0000,   7.00000,    202.0313
     58.0000,       4.0000,   7.00000,    230.5603
     62.0000,       4.0000,   7.00000,    250.0554
     66.0000,       4.0000,   7.00000,    265.6357
     70.0000,       4.0000,   7.00000,    276.4715
     74.0000,       4.0000,   7.00000,    284.2708
     78.0000,       4.0000,   7.00000,    272.0023
     82.0000,       4.0000,   7.00000,    257.0184
     86.0000,       4.0000,   7.00000,    238.3076
     90.0000,       4.0000,   7.00000,    213.8620
     94.0000,       4.0000,   7.00000,    222.3050
     98.0000,       4.0000,   7.00000,    248.1483
    102.0000,       4.0000,   7.00000,    258.1427
    106.0000,       4.0000,   7.00000,    308.7260
    110.0000,       4.0000,   7.00000,    351.4219
    114.0000,       4.0000,   7.00000,    364.1833
    118.0000,       4.0000,   7.00000,    375.0108
    122.0000,       4.0000,   7.00000,    342.9569
    126.0000,       4.0000,   7.00000,    325.6255
    130.0000,       4.0000,   7.00000,    288.9554
    134.0000,       4.0000,   7.00000,    289.3365
    138.0000,       4.0000,   7.00000,    283.7932
    142.0000,       4.0000,   7.00000,    294.8731
    146.0000,       4.0000,   7.00000,    329.9944
    150.0000,       4.0000,   7.00000,    373.4069
    154.0000,       4.0000,   7.00000,    383.7213
    158.0000,       4.0000,   7.00000,    325.3687
    162.0000,       4.0000,   7.00000,    352.8970
    166.0000,       4.0000,   7.00000,    338.9010
    170.0000,       4.0000,   7.00000,    307.6429
    174.0000,       4.0000,   7.00000,    285.2860
    178.0000,       4.0000,   7.00000,    290.7372
    182.0000,       4.0000,   7.00000,    315.4041
    186.0000,       4.0000,   7.00000,    364.4240
    190.0000,       4.0000,   7.00000,    391.5114
    194.0000,       4.0000,   7.00000,    371.1632
    198.0000,       4.0000,   7.00000,    382.2226
    202.0000,       4.0000,   7.00000,    405.4547
    206.0000,       4.0000,   7.00000,    414.7164
    210.0000,       4.0000,   7.00000,    395.4675
    214.0000,       4.0000,   7.00000,    394.2875
    218.0000,       4.0000,   7.00000,    391.1668
    222.0000,       4.0000,   7.00000,    412.4682
     34.0000,       4.0000,   8.00000,    196.5832
     38.0000,       4.0000,   8.00000,    196.6508
     42.0000,       4.0000,   8.00000,    200.4574
     46.0000,       4.0000,   8.00000,    201.1800
     50.0000,       4.0000,   8.00000,    192.2100
     54.0000,       4.0000,   8.00000,    197.9708
     58.0000,       4.0000,   8.00000,    229.6717
     62.0000,       4.0000,   8.00000,    248.3501
     66.0000,       4.0000,   8.00000,    260.5694
     70.0000,       4.0000,   8.00000,    273.2482
     74.0000,       4.0000,   8.00000,    276.8805
     78.0000,       4.0000,   8.00000,    261.6414
     82.0000,       4.0000,   8.00000,    247.1234
     86.0000,       4.0000,   8.00000,    225.2430
     90.0000,       4.0000,   8.00000,    199.1333
     94.0000,       4.0000,   8.00000,    206.4662
     98.0000,       4.0000,   8.00000,    236.4195
    102.0000,       4.0000,   8.00000,    248.0170
    106.0000,       4.0000,   8.00000,    301.9596
    110.0000,       4.0000,   8.00000,    349.7880
    114.0000,       4.0000,   8.00000,    363.0079
    118.0000,       4.0000,   8.00000,    371.2739
    122.0000,       4.0000,   8.00000,    339.4486
    126.0000,       4.0000,   8.00000,    326.3924
    130.0000,       4.0000,   8.00000,    280.5909
    134.0000,       4.0000,   8.00000,    280.1428
    138.0000,       4.0000,   8.00000,    271.9916
    142.0000,       4.0000,   8.00000,    284.0371
    146.0000,       4.0000,   8.00000,    322.5826
    150.0000,       4.0000,   8.00000,    367.3278
    154.0000,       4.0000,   8.00000,    379.2510
    158.0000,       4.0000,   8.00000,    320.2054
    162.0000,       4.0000,   8.00000,    355.6287
    166.0000,       4.0000,   8.00000,    340.0650
    170.0000,       4.0000,   8.00000,    306.1302
    174.0000,       4.0000,   8.00000,    280.2506
    178.0000,       4.0000,   8.00000,    283.1740
    182.0000,       4.0000,   8.00000,    304.4556
    186.0000,       4.0000,   8.00000,    355.0179
    190.0000,       4.0000,   8.00000,    387.4573
    194.0000,       4.0000,   8.00000,    360.8390
    198.0000,       4.0000,   8.00000,    370.3432
    202.0000,       4.0000,   8.00000,    398.2953
    206.0000,       4.0000,   8.00000,    408.5610
    210.0000,       4.0000,   8.00000,    387.8495
    214.0000,       4.0000,   8.00000,    386.0488
    218.0000,       4.0000,   8.00000,    376.3673
     42.0000,      28.0000,   1.00000,    185.4459
     46.0000,      28.0000,   1.00000,    192.5905
     50.0000,      28.0000,   1.00000,    202.8083
     54.0000,      28.0000,   1.00000,    215.8243
     58.0000,      28.0000,   1.00000,    228.0360
     62.0000,      28.0000,   1.00000,    240.7760
     66.0000,      28.0000,   1.00000,    245.7753
     70.0000,      28.0000,   1.00000,    247.3808
     74.0000,      28.0000,   1.00000,    243.5516
     78.0000,      28.0000,   1.00000,    234.3404
     82.0000,      28.0000,   1.00000,    227.1405
     86.0000,      28.0000,   1.00000,    223.5540
     90.0000,      28.0000,   1.00000,    222.7927
     94.0000,      28.0000,   1.00000,    230.2235
     98.0000,      28.0000,   1.00000,    246.3718
    102.0000,      28.0000,   1.00000,    268.2180
    106.0000,      28.0000,   1.00000,    293.4167
    110.0000,      28.0000,   1.00000,    308.9186
    114.0000,      28.0000,   1.00000,    317.3345
    118.0000,      28.0000,   1.00000,    325.7000
    122.0000,      28.0000,   1.00000,    323.6859
    126.0000,      28.0000,   1.00000,    313.7690
    130.0000,      28.0000,   1.00000,    304.1631
    134.0000,      28.0000,   1.00000,    296.8975
    138.0000,      28.0000,   1.00000,    299.9105
    142.0000,      28.0000,   1.00000,    305.9951
    146.0000,      28.0000,   1.00000,    306.1654
    150.0000,      28.0000,   1.00000,    314.5547
    154.0000,      28.0000,   1.00000,    327.5435
    158.0000,      28.0000,   1.00000,    335.1089
    162.0000,      28.0000,   1.00000,    333.7085
    166.0000,      28.0000,   1.00000,    322.5624
    170.0000,      28.0000,   1.00000,    313.0522
    174.0000,      28.0000,   1.00000,    317.3134
    178.0000,      28.0000,   1.00000,    321.5325
    182.0000,      28.0000,   1.00000,    320.5406
    186.0000,      28.0000,   1.00000,    326.1367
    190.0000,      28.0000,   1.00000,    340.6698
    194.0000,      28.0000,   1.00000,    360.8669
    198.0000,      28.0000,   1.00000,    374.6242
    202.0000,      28.0000,   1.00000,    376.3703
    206.0000,      28.0000,   1.00000,    378.5026
    210.0000,      28.0000,   1.00000,    384.8180
     42.0000,       4.0000,  10.00000,    191.1533
     46.0000,       4.0000,  10.00000,    193.1048
     50.0000,       4.0000,  10.00000,    186.3422
     54.0000,       4.0000,  10.00000,    194.8050
     58.0000,       4.0000,  10.00000,    230.3305
     62.0000,       4.0000,  10.00000,    251.7336
     66.0000,       4.0000,  10.00000,    258.1892
     70.0000,       4.0000,  10.00000,    258.7923
     74.0000,       4.0000,  10.00000,    254.5016
     78.0000,       4.0000,  10.00000,    235.5466
     82.0000,       4.0000,  10.00000,    220.1134
     86.0000,       4.0000,  10.00000,    202.0959
     90.0000,       4.0000,  10.00000,    181.4275
     94.0000,       4.0000,  10.00000,    188.8819
     98.0000,       4.0000,  10.00000,    216.9259
    102.0000,       4.0000,  10.00000,    233.1851
    106.0000,       4.0000,  10.00000,    288.2962
    110.0000,       4.0000,  10.00000,    333.1478
    114.0000,       4.0000,  10.00000,    345.8680
    118.0000,       4.0000,  10.00000,    364.6927
    122.0000,       4.0000,  10.00000,    340.6448
    126.0000,       4.0000,  10.00000,    327.6339
    130.0000,       4.0000,  10.00000,    283.1031
    134.0000,       4.0000,  10.00000,    281.1204
    138.0000,       4.0000,  10.00000,    271.6158
    142.0000,       4.0000,  10.00000,    278.1577
    146.0000,       4.0000,  10.00000,    305.2286
    150.0000,       4.0000,  10.00000,    340.6383
    154.0000,       4.0000,  10.00000,    354.2591
    158.0000,       4.0000,  10.00000,    306.4709
    162.0000,       4.0000,  10.00000,    344.4615
    166.0000,       4.0000,  10.00000,    331.1311
    170.0000,       4.0000,  10.00000,    299.2293
    174.0000,       4.0000,  10.00000,    273.2888
    178.0000,       4.0000,  10.00000,    275.5968
    182.0000,       4.0000,  10.00000,    292.8443
    186.0000,       4.0000,  10.00000,    334.2607
    190.0000,       4.0000,  10.00000,    359.6874
    194.0000,       4.0000,  10.00000,    340.3135
    198.0000,       4.0000,  10.00000,    352.3593
    202.0000,       4.0000,  10.00000,    378.1251
    206.0000,       4.0000,  10.00000,    397.4626
    210.0000,       4.0000,  10.00000,    384.5474
     54.0000,      36.0000,   1.00000,    222.9425
     58.0000,      36.0000,   1.00000,    226.0811
     62.0000,      36.0000,   1.00000,    224.1113
     66.0000,      36.0000,   1.00000,    219.4026
     70.0000,      36.0000,   1.00000,    216.2728
     74.0000,      36.0000,   1.00000,    211.9660
     78.0000,      36.0000,   1.00000,    206.9336
     82.0000,      36.0000,   1.00000,    205.9271
     86.0000,      36.0000,   1.00000,    208.1669
     90.0000,      36.0000,   1.00000,    218.2270
     94.0000,      36.0000,   1.00000,    231.0622
     98.0000,      36.0000,   1.00000,    242.4543
    102.0000,      36.0000,   1.00000,    253.1817
    106.0000,      36.0000,   1.00000,    265.1053
    110.0000,      36.0000,   1.00000,    276.2485
    114.0000,      36.0000,   1.00000,    285.2178
    118.0000,      36.0000,   1.00000,    295.9209
    122.0000,      36.0000,   1.00000,    307.9636
    126.0000,      36.0000,   1.00000,    316.0543
    130.0000,      36.0000,   1.00000,    321.2958
    134.0000,      36.0000,   1.00000,    323.2445
    138.0000,      36.0000,   1.00000,    317.9230
    142.0000,      36.0000,   1.00000,    307.3776
    146.0000,      36.0000,   1.00000,    300.7159
    150.0000,      36.0000,   1.00000,    296.9536
    154.0000,      36.0000,   1.00000,    290.9479
    158.0000,      36.0000,   1.00000,    286.5243
    162.0000,      36.0000,   1.00000,    288.5659
    166.0000,      36.0000,   1.00000,    294.8660
    170.0000,      36.0000,   1.00000,    301.0267
    174.0000,      36.0000,   1.00000,    306.4988
    178.0000,      36.0000,   1.00000,    310.5349
    182.0000,      36.0000,   1.00000,    311.2844
    186.0000,      36.0000,   1.00000,    313.3009
    190.0000,      36.0000,   1.00000,    321.4635
    194.0000,      36.0000,   1.00000,    331.9872
    198.0000,      36.0000,   1.00000,    343.2408
     54.0000,      12.0000,   4.00000,    209.5919
     58.0000,      12.0000,   4.00000,    223.5226
     62.0000,      12.0000,   4.00000,    235.4924
     66.0000,      12.0000,   4.00000,    237.0506
     70.0000,      12.0000,   4.00000,    234.6738
     74.0000,      12.0000,   4.00000,    225.5527
     78.0000,      12.0000,   4.00000,    211.9084
     82.0000,      12.0000,   4.00000,    195.8552
     86.0000,      12.0000,   4.00000,    181.3249
     90.0000,      12.0000,   4.00000,    175.5473
     94.0000,      12.0000,   4.00000,    182.5181
     98.0000,      12.0000,   4.00000,    198.0669
    102.0000,      12.0000,   4.00000,    226.4589
    106.0000,      12.0000,   4.00000,    263.2644
    110.0000,      12.0000,   4.00000,    298.6840
    114.0000,      12.0000,   4.00000,    326.5914
    118.0000,      12.0000,   4.00000,    336.6525
    122.0000,      12.0000,   4.00000,    340.3677
    126.0000,      12.0000,   4.00000,    323.2951
    130.0000,      12.0000,   4.00000,    310.5771
    134.0000,      12.0000,   4.00000,    291.7706
    138.0000,      12.0000,   4.00000,    285.0215
    142.0000,      12.0000,   4.00000,    287.4455
    146.0000,      12.0000,   4.00000,    302.1975
    150.0000,      12.0000,   4.00000,    316.1667
    154.0000,      12.0000,   4.00000,    306.2779
    158.0000,      12.0000,   4.00000,    299.4752
    162.0000,      12.0000,   4.00000,    290.8123
    166.0000,      12.0000,   4.00000,    292.9634
    170.0000,      12.0000,   4.00000,    277.3907
    174.0000,      12.0000,   4.00000,    265.5369
    178.0000,      12.0000,   4.00000,    265.4955
    182.0000,      12.0000,   4.00000,    286.1393
    186.0000,      12.0000,   4.00000,    311.0560
    190.0000,      12.0000,   4.00000,    324.1038
    194.0000,      12.0000,   4.00000,    329.0691
    198.0000,      12.0000,   4.00000,    335.4683
     66.0000,      44.0000,   1.00000,    204.1213
     70.0000,      44.0000,   1.00000,    198.5675
     74.0000,      44.0000,   1.00000,    197.0382
     78.0000,      44.0000,   1.00000,    201.0520
     82.0000,      44.0000,   1.00000,    204.3156
     86.0000,      44.0000,   1.00000,    210.6690
     90.0000,      44.0000,   1.00000,    217.0222
     94.0000,      44.0000,   1.00000,    227.0449
     98.0000,      44.0000,   1.00000,    236.2502
    102.0000,      44.0000,   1.00000,    244.4244
    106.0000,      44.0000,   1.00000,    254.0822
    110.0000,      44.0000,   1.00000,    262.8465
    114.0000,      44.0000,   1.00000,    275.1056
    118.0000,      44.0000,   1.00000,    285.3534
    122.0000,      44.0000,   1.00000,    292.5768
    126.0000,      44.0000,   1.00000,    303.1543
    130.0000,      44.0000,   1.00000,    314.7550
    134.0000,      44.0000,   1.00000,    320.7891
    138.0000,      44.0000,   1.00000,    315.6556
    142.0000,      44.0000,   1.00000,    309.4167
    146.0000,      44.0000,   1.00000,    301.6108
    150.0000,      44.0000,   1.00000,    289.7290
    154.0000,      44.0000,   1.00000,    280.4592
    158.0000,      44.0000,   1.00000,    271.2869
    162.0000,      44.0000,   1.00000,    267.1103
    166.0000,      44.0000,   1.00000,    269.3037
    170.0000,      44.0000,   1.00000,    273.5272
    174.0000,      44.0000,   1.00000,    275.4869
    178.0000,      44.0000,   1.00000,    280.0386
    182.0000,      44.0000,   1.00000,    293.9594
    186.0000,      44.0000,   1.00000,    305.1668
     66.0000,      12.0000,   5.00000,    226.5924
     70.0000,      12.0000,   5.00000,    224.2675
     74.0000,      12.0000,   5.00000,    216.0375
     78.0000,      12.0000,   5.00000,    204.9388
     82.0000,      12.0000,   5.00000,    190.4550
     86.0000,      12.0000,   5.00000,    174.2540
     90.0000,      12.0000,   5.00000,    163.5008
     94.0000,      12.0000,   5.00000,    169.1473
     98.0000,      12.0000,   5.00000,    184.3143
    102.0000,      12.0000,   5.00000,    214.4946
    106.0000,      12.0000,   5.00000,    252.7773
    110.0000,      12.0000,   5.00000,    294.9602
    114.0000,      12.0000,   5.00000,    327.9115
    118.0000,      12.0000,   5.00000,    338.1519
    122.0000,      12.0000,   5.00000,    337.2634
    126.0000,      12.0000,   5.00000,    316.2460
    130.0000,      12.0000,   5.00000,    302.7746
    134.0000,      12.0000,   5.00000,    286.6026
    138.0000,      12.0000,   5.00000,    282.6679
    142.0000,      12.0000,   5.00000,    285.0442
    146.0000,      12.0000,   5.00000,    299.9132
    150.0000,      12.0000,   5.00000,    313.4452
    154.0000,      12.0000,   5.00000,    301.7941
    158.0000,      12.0000,   5.00000,    289.6909
    162.0000,      12.0000,   5.00000,    273.4502
    166.0000,      12.0000,   5.00000,    265.9459
    170.0000,      12.0000,   5.00000,    245.6477
    174.0000,      12.0000,   5.00000,    233.5063
    178.0000,      12.0000,   5.00000,    237.7135
    182.0000,      12.0000,   5.00000,    262.1710
    186.0000,      12.0000,   5.00000,    294.2703
     78.0000,      52.0000,   1.00000,    197.1704
     82.0000,      52.0000,   1.00000,    205.3772
     86.0000,      52.0000,   1.00000,    213.7472
     90.0000,      52.0000,   1.00000,    222.7457
     94.0000,      52.0000,   1.00000,    234.0504
     98.0000,      52.0000,   1.00000,    244.0620
    102.0000,      52.0000,   1.00000,    251.4572
    106.0000,      52.0000,   1.00000,    255.7776
    110.0000,      52.0000,   1.00000,    260.0880
    114.0000,      52.0000,   1.00000,    264.0475
    118.0000,      52.0000,   1.00000,    271.9470
    122.0000,      52.0000,   1.00000,    282.5649
    126.0000,      52.0000,   1.00000,    292.8123
    130.0000,      52.0000,   1.00000,    300.2928
    134.0000,      52.0000,   1.00000,    299.5108
    138.0000,      52.0000,   1.00000,    300.0637
    142.0000,      52.0000,   1.00000,    298.3007
    146.0000,      52.0000,   1.00000,    290.5956
    150.0000,      52.0000,   1.00000,    281.1802
    154.0000,      52.0000,   1.00000,    271.2197
    158.0000,      52.0000,   1.00000,    266.5634
    162.0000,      52.0000,   1.00000,    265.2146
    166.0000,      52.0000,   1.00000,    266.6756
    170.0000,      52.0000,   1.00000,    266.6660
    174.0000,      52.0000,   1.00000,    267.0407
     78.0000,      12.0000,   6.00000,    200.8512
     82.0000,      12.0000,   6.00000,    185.1332
     86.0000,      12.0000,   6.00000,    168.0397
     90.0000,      12.0000,   6.00000,    159.5460
     94.0000,      12.0000,   6.00000,    166.2200
     98.0000,      12.0000,   6.00000,    184.7329
    102.0000,      12.0000,   6.00000,    217.3087
    106.0000,      12.0000,   6.00000,    257.3199
    110.0000,      12.0000,   6.00000,    297.5815
    114.0000,      12.0000,   6.00000,    326.4683
    118.0000,      12.0000,   6.00000,    335.1195
    122.0000,      12.0000,   6.00000,    334.6897
    126.0000,      12.0000,   6.00000,    312.0193
    130.0000,      12.0000,   6.00000,    293.3186
    134.0000,      12.0000,   6.00000,    273.8880
    138.0000,      12.0000,   6.00000,    269.7405
    142.0000,      12.0000,   6.00000,    274.2143
    146.0000,      12.0000,   6.00000,    290.8848
    150.0000,      12.0000,   6.00000,    306.4549
    154.0000,      12.0000,   6.00000,    296.0170
    158.0000,      12.0000,   6.00000,    285.8585
    162.0000,      12.0000,   6.00000,    270.3535
    166.0000,      12.0000,   6.00000,    262.1615
    170.0000,      12.0000,   6.00000,    239.7459
    174.0000,      12.0000,   6.00000,    223.3977
     84.0000,      24.0000,   3.00000,    180.5196
     88.0000,      24.0000,   3.00000,    176.3234
     92.0000,      24.0000,   3.00000,    178.3159
     96.0000,      24.0000,   3.00000,    192.5716
    100.0000,      24.0000,   3.00000,    217.6206
    104.0000,      24.0000,   3.00000,    247.1582
    108.0000,      24.0000,   3.00000,    275.2419
    112.0000,      24.0000,   3.00000,    296.5535
    116.0000,      24.0000,   3.00000,    314.4730
    120.0000,      24.0000,   3.00000,    316.3480
    124.0000,      24.0000,   3.00000,    310.1805
    128.0000,      24.0000,   3.00000,    299.8943
    132.0000,      24.0000,   3.00000,    286.6172
    136.0000,      24.0000,   3.00000,    279.7863
    140.0000,      24.0000,   3.00000,    278.1514
    144.0000,      24.0000,   3.00000,    283.6288
    148.0000,      24.0000,   3.00000,    279.5706
    152.0000,      24.0000,   3.00000,    283.0283
    156.0000,      24.0000,   3.00000,    284.1442
    160.0000,      24.0000,   3.00000,    277.0576
    164.0000,      24.0000,   3.00000,    262.3630
    168.0000,      24.0000,   3.00000,    247.3085
     90.0000,      20.0000,   4.00000,    175.4171
     94.0000,      20.0000,   4.00000,    180.2646
     98.0000,      20.0000,   4.00000,    197.9632
    102.0000,      20.0000,   4.00000,    228.2470
    106.0000,      20.0000,   4.00000,    261.6237
    110.0000,      20.0000,   4.00000,    293.2915
    114.0000,      20.0000,   4.00000,    314.6917
    118.0000,      20.0000,   4.00000,    323.4545
    122.0000,      20.0000,   4.00000,    315.7260
    126.0000,      20.0000,   4.00000,    305.0981
    130.0000,      20.0000,   4.00000,    289.1068
    134.0000,      20.0000,   4.00000,    276.5072
    138.0000,      20.0000,   4.00000,    269.2717
    142.0000,      20.0000,   4.00000,    273.8004
    146.0000,      20.0000,   4.00000,    279.1266
    150.0000,      20.0000,   4.00000,    277.8165
    154.0000,      20.0000,   4.00000,    282.8404
    158.0000,      20.0000,   4.00000,    281.9880
    162.0000,      20.0000,   4.00000,    269.8015
   6.99
ITERATION 3
MODEL RESISTIVITY
LAYER 1
61,     2.0000
      8.0000,     200.36
     12.0000,     233.51
     16.0000,     257.18
     20.0000,     269.73
     24.0000,     207.74
     28.0000,     215.42
     32.0000,     238.46
     36.0000,     262.97
     40.0000,     266.36
     44.0000,     283.76
     48.0000,     285.71
     52.0000,     261.82
     56.0000,     262.95
     60.0000,     312.65
     64.0000,     333.96
     68.0000,     342.24
     72.0000,     339.19
     76.0000,     325.20
     80.0000,     299.62
     84.0000,     278.26
     88.0000,     256.17
     92.0000,     227.35
     96.0000,     242.98
    100.0000,     291.28
    104.0000,     312.27
    108.0000,     396.35
    112.0000,     469.27
    116.0000,     499.23
    120.0000,     520.49
    124.0000,     474.19
    128.0000,     453.35
    132.0000,     383.55
    136.0000,     375.99
    140.0000,     354.25
    144.0000,     354.27
    148.0000,     394.72
    152.0000,     442.44
    156.0000,     428.29
    160.0000,     326.53
    164.0000,     357.72
    168.0000,     329.41
    172.0000,     283.12
    176.0000,     258.42
    180.0000,     258.34
    184.0000,     285.34
    188.0000,     356.05
    192.0000,     394.24
    196.0000,     367.80
    200.0000,     384.31
    204.0000,     423.02
    208.0000,     446.15
    212.0000,     433.34
    216.0000,     432.99
    220.0000,     422.84
    224.0000,     446.36
    228.0000,     476.41
    232.0000,     524.02
    236.0000,     512.05
    240.0000,     514.60
    244.0000,     516.82
           491.8323
LAYER 2
61,     4.2000
      8.0000,     173.27
     12.0000,     224.86
     16.0000,     253.32
     20.0000,     261.44
     24.0000,     208.94
     28.0000,     215.36
     32.0000,     237.36
     36.0000,     260.88
     40.0000,     267.04
     44.0000,     284.93
     48.0000,     285.59
     52.0000,     261.80
     56.0000,     262.81
     60.0000,     311.70
     64.0000,     334.30
     68.0000,     342.21
     72.0000,     339.15
     76.0000,     324.28
     80.0000,     299.63
     84.0000,     278.32
     88.0000,     256.22
     92.0000,     227.64
     96.0000,     242.74
    100.0000,     289.62
    104.0000,     312.41
    108.0000,     393.62
    112.0000,     467.76
    116.0000,     499.33
    120.0000,     518.60
    124.0000,     476.81
    128.0000,     453.77
    132.0000,     385.03
    136.0000,     376.11
    140.0000,     355.23
    144.0000,     355.14
    148.0000,     394.71
    152.0000,     440.22
    156.0000,     421.43
    160.0000,     326.59
    164.0000,     348.98
    168.0000,     329.72
    172.0000,     283.23
    176.0000,     258.75
    180.0000,     258.82
    184.0000,     285.96
    188.0000,     356.95
    192.0000,     394.99
    196.0000,     380.26
    200.0000,     394.51
    204.0000,     438.19
    208.0000,     461.81
    212.0000,     454.99
    216.0000,     450.31
    220.0000,     441.73
    224.0000,     458.26
    228.0000,     489.36
    232.0000,     526.53
    236.0000,     517.94
    240.0000,     515.08
    244.0000,     513.52
           488.1787
LAYER 3
59,     6.6200
     12.0000,     172.18
     16.0000,     208.07
     20.0000,     219.75
     24.0000,     206.41
     28.0000,     206.85
     32.0000,     220.25
     36.0000,     246.00
     40.0000,     266.64
     44.0000,     284.01
     48.0000,     283.90
     52.0000,     261.34
     56.0000,     262.59
     60.0000,     311.34
     64.0000,     337.53
     68.0000,     344.21
     72.0000,     339.68
     76.0000,     323.44
     80.0000,     299.23
     84.0000,     277.72
     88.0000,     253.74
     92.0000,     228.63
     96.0000,     235.20
    100.0000,     273.24
    104.0000,     308.20
    108.0000,     387.89
    112.0000,     467.80
    116.0000,     499.74
    120.0000,     518.62
    124.0000,     481.01
    128.0000,     457.26
    132.0000,     387.75
    136.0000,     374.50
    140.0000,     356.85
    144.0000,     356.71
    148.0000,     386.77
    152.0000,     418.10
    156.0000,     403.60
    160.0000,     327.84
    164.0000,     343.27
    168.0000,     331.59
    172.0000,     290.38
    176.0000,     268.03
    180.0000,     268.10
    184.0000,     293.93
    188.0000,     362.97
    192.0000,     407.84
    196.0000,     408.43
    200.0000,     433.91
    204.0000,     493.93
    208.0000,     536.37
    212.0000,     536.65
    216.0000,     532.64
    220.0000,     528.64
    224.0000,     533.42
    228.0000,     550.06
    232.0000,     559.32
    236.0000,     547.73
    240.0000,     518.45
           493.9196
LAYER 4
57,     9.2820
     16.0000,     139.81
     20.0000,     178.48
     24.0000,     178.81
     28.0000,     179.62
     32.0000,     186.31
     36.0000,     215.43
     40.0000,     252.89
     44.0000,     276.37
     48.0000,     276.61
     52.0000,     259.70
     56.0000,     261.64
     60.0000,     309.69
     64.0000,     341.15
     68.0000,     347.65
     72.0000,     342.13
     76.0000,     323.42
     80.0000,     298.56
     84.0000,     274.97
     88.0000,     247.30
     92.0000,     222.81
     96.0000,     223.06
    100.0000,     248.16
    104.0000,     290.72
    108.0000,     375.48
    112.0000,     466.86
    116.0000,     503.89
    120.0000,     520.31
    124.0000,     486.03
    128.0000,     462.07
    132.0000,     390.30
    136.0000,     365.11
    140.0000,     346.26
    144.0000,     345.68
    148.0000,     361.95
    152.0000,     383.21
    156.0000,     378.87
    160.0000,     329.01
    164.0000,     342.29
    168.0000,     335.78
    172.0000,     304.04
    176.0000,     282.31
    180.0000,     281.81
    184.0000,     301.03
    188.0000,     362.66
    192.0000,     409.69
    196.0000,     415.01
    200.0000,     444.60
    204.0000,     509.64
    208.0000,     567.35
    212.0000,     580.16
    216.0000,     585.49
    220.0000,     591.15
    224.0000,     591.86
    228.0000,     580.17
    232.0000,     575.07
    236.0000,     550.67
           495.0829
LAYER 5
53,    12.2102
     24.0000,     110.88
     28.0000,     113.92
     32.0000,     118.27
     36.0000,     139.67
     40.0000,     170.47
     44.0000,     212.00
     48.0000,     235.95
     52.0000,     251.00
     56.0000,     257.26
     60.0000,     305.74
     64.0000,     339.62
     68.0000,     345.82
     72.0000,     341.73
     76.0000,     323.06
     80.0000,     294.91
     84.0000,     261.87
     88.0000,     227.52
     92.0000,     202.97
     96.0000,     201.11
    100.0000,     203.49
    104.0000,     231.71
    108.0000,     307.72
    112.0000,     419.86
    116.0000,     494.82
    120.0000,     505.74
    124.0000,     491.55
    128.0000,     435.77
    132.0000,     363.60
    136.0000,     336.31
    140.0000,     320.96
    144.0000,     318.91
    148.0000,     319.81
    152.0000,     326.89
    156.0000,     328.17
    160.0000,     327.62
    164.0000,     335.51
    168.0000,     334.08
    172.0000,     319.00
    176.0000,     302.50
    180.0000,     301.02
    184.0000,     303.76
    188.0000,     344.60
    192.0000,     376.73
    196.0000,     393.05
    200.0000,     427.49
    204.0000,     494.94
    208.0000,     562.70
    212.0000,     590.45
    216.0000,     598.53
    220.0000,     599.93
    224.0000,     604.86
    228.0000,     604.92
           576.4688
LAYER 6
49,    15.4312
     32.0000,     110.26
     36.0000,     129.18
     40.0000,     145.24
     44.0000,     179.58
     48.0000,     204.34
     52.0000,     230.04
     56.0000,     251.89
     60.0000,     290.86
     64.0000,     318.75
     68.0000,     324.24
     72.0000,     324.03
     76.0000,     310.47
     80.0000,     283.69
     84.0000,     251.21
     88.0000,     220.77
     92.0000,     201.40
     96.0000,     200.37
    100.0000,     197.87
    104.0000,     215.21
    108.0000,     269.35
    112.0000,     354.77
    116.0000,     421.30
    120.0000,     433.85
    124.0000,     429.70
    128.0000,     386.88
    132.0000,     349.69
    136.0000,     335.30
    140.0000,     321.12
    144.0000,     318.99
    148.0000,     319.26
    152.0000,     321.99
    156.0000,     323.19
    160.0000,     322.50
    164.0000,     327.82
    168.0000,     327.46
    172.0000,     318.58
    176.0000,     303.50
    180.0000,     300.19
    184.0000,     299.52
    188.0000,     307.04
    192.0000,     316.82
    196.0000,     327.51
    200.0000,     351.09
    204.0000,     397.06
    208.0000,     461.36
    212.0000,     511.65
    216.0000,     555.54
    220.0000,     573.16
           581.3706
LAYER 7
45,    18.9743
     40.0000,     131.30
     44.0000,     169.73
     48.0000,     186.50
     52.0000,     209.74
     56.0000,     230.81
     60.0000,     255.83
     64.0000,     272.12
     68.0000,     275.88
     72.0000,     276.44
     76.0000,     271.04
     80.0000,     255.35
     84.0000,     233.43
     88.0000,     212.83
     92.0000,     200.28
     96.0000,     199.23
    100.0000,     197.16
    104.0000,     208.96
    108.0000,     244.97
    112.0000,     301.49
    116.0000,     350.86
    120.0000,     368.55
    124.0000,     368.60
    128.0000,     354.28
    132.0000,     341.53
    136.0000,     331.89
    140.0000,     323.49
    144.0000,     320.78
    148.0000,     320.65
    152.0000,     321.56
    156.0000,     322.04
    160.0000,     321.09
    164.0000,     320.55
    168.0000,     319.86
    172.0000,     312.58
    176.0000,     300.15
    180.0000,     292.22
    184.0000,     289.34
    188.0000,     288.95
    192.0000,     289.23
    196.0000,     292.36
    200.0000,     303.98
    204.0000,     326.57
    208.0000,     364.02
    212.0000,     402.81
           467.9877
LAYER 8
41,    22.8718
     48.0000,     170.77
     52.0000,     193.07
     56.0000,     206.82
     60.0000,     217.02
     64.0000,     223.91
     68.0000,     226.13
     72.0000,     226.38
     76.0000,     224.81
     80.0000,     218.69
     84.0000,     209.06
     88.0000,     200.20
     92.0000,     196.71
     96.0000,     196.07
    100.0000,     195.22
    104.0000,     202.85
    108.0000,     227.08
    112.0000,     265.36
    116.0000,     303.36
    120.0000,     327.48
    124.0000,     335.16
    128.0000,     335.56
    132.0000,     328.18
    136.0000,     325.60
    140.0000,     322.63
    144.0000,     320.81
    148.0000,     320.29
    152.0000,     319.78
    156.0000,     318.79
    160.0000,     317.70
    164.0000,     316.84
    168.0000,     312.78
    172.0000,     304.87
    176.0000,     294.74
    180.0000,     286.72
    184.0000,     282.22
    188.0000,     280.91
    192.0000,     280.82
    196.0000,     281.39
    200.0000,     284.91
    204.0000,     294.77
           318.2425
LAYER 9
35,    27.1590
     60.0000,     189.74
     64.0000,     192.30
     68.0000,     193.08
     72.0000,     193.08
     76.0000,     192.25
     80.0000,     189.76
     84.0000,     186.79
     88.0000,     185.14
     92.0000,     184.75
     96.0000,     184.39
    100.0000,     186.09
    104.0000,     193.67
    108.0000,     212.29
    112.0000,     240.97
    116.0000,     272.86
    120.0000,     298.58
    124.0000,     314.30
    128.0000,     319.81
    132.0000,     319.68
    136.0000,     319.81
    140.0000,     319.35
    144.0000,     318.67
    148.0000,     317.99
    152.0000,     317.26
    156.0000,     316.23
    160.0000,     314.55
    164.0000,     312.15
    168.0000,     306.55
    172.0000,     299.32
    176.0000,     291.21
    180.0000,     284.79
    184.0000,     280.36
    188.0000,     279.31
    192.0000,     279.19
           279.2644
LAYER 10
29,    31.8749
     72.0000,     179.31
     76.0000,     173.96
     80.0000,     171.36
     84.0000,     169.94
     88.0000,     169.83
     92.0000,     169.18
     96.0000,     169.96
    100.0000,     174.11
    104.0000,     183.52
    108.0000,     200.85
    112.0000,     225.68
    116.0000,     254.17
    120.0000,     280.44
    124.0000,     300.09
    128.0000,     312.17
    132.0000,     317.50
    136.0000,     317.15
    140.0000,     317.00
    144.0000,     316.66
    148.0000,     316.16
    152.0000,     315.44
    156.0000,     314.43
    160.0000,     312.85
    164.0000,     308.94
    168.0000,     302.19
    172.0000,     296.40
    176.0000,     289.42
    180.0000,     285.64
           279.7191
LAYER 11
25,    37.0623
     80.0000,     156.00
     84.0000,     154.68
     88.0000,     154.45
     92.0000,     154.60
     96.0000,     157.17
    100.0000,     164.26
    104.0000,     175.67
    108.0000,     193.71
    112.0000,     217.72
    116.0000,     245.15
    120.0000,     272.00
    124.0000,     292.74
    128.0000,     307.30
    132.0000,     315.74
    136.0000,     315.69
    140.0000,     315.55
    144.0000,     315.37
    148.0000,     314.97
    152.0000,     314.35
    156.0000,     313.52
    160.0000,     312.20
    164.0000,     306.98
    168.0000,     300.17
    172.0000,     295.81
           287.5631
LAYER 12
21, 
     88.0000,     139.51
     92.0000,     144.48
     96.0000,     150.92
    100.0000,     159.66
    104.0000,     171.48
    108.0000,     190.93
    112.0000,     215.26
    116.0000,     242.82
    120.0000,     269.95
    124.0000,     291.48
    128.0000,     306.87
    132.0000,     314.52
    136.0000,     314.73
    140.0000,     314.62
    144.0000,     314.55
    148.0000,     314.25
    152.0000,     313.70
    156.0000,     312.88
    160.0000,     311.31
    164.0000,     306.45
           297.3831
CALCULATED APPARENT RESISTIVITY
      6.0000,       4.0000,   1.00000,    197.0621
     10.0000,       4.0000,   1.00000,    214.1895
     14.0000,       4.0000,   1.00000,    217.4161
     18.0000,       4.0000,   1.00000,    238.2624
     22.0000,       4.0000,   1.00000,    211.1210
     26.0000,       4.0000,   1.00000,    227.0663
     30.0000,       4.0000,   1.00000,    232.3712
     34.0000,       4.0000,   1.00000,    251.3028
     38.0000,       4.0000,   1.00000,    258.2022
     42.0000,       4.0000,   1.00000,    269.9095
     46.0000,       4.0000,   1.00000,    274.2678
     50.0000,       4.0000,   1.00000,    274.1007
     54.0000,       4.0000,   1.00000,    277.8002
     58.0000,       4.0000,   1.00000,    305.7833
     62.0000,       4.0000,   1.00000,    316.7457
     66.0000,       4.0000,   1.00000,    325.7025
     70.0000,       4.0000,   1.00000,    324.6144
     74.0000,       4.0000,   1.00000,    316.3608
     78.0000,       4.0000,   1.00000,    293.3449
     82.0000,       4.0000,   1.00000,    275.5390
     86.0000,       4.0000,   1.00000,    262.2659
     90.0000,       4.0000,   1.00000,    247.1524
     94.0000,       4.0000,   1.00000,    257.7125
     98.0000,       4.0000,   1.00000,    296.5361
    102.0000,       4.0000,   1.00000,    318.0550
    106.0000,       4.0000,   1.00000,    385.6235
    110.0000,       4.0000,   1.00000,    435.7344
    114.0000,       4.0000,   1.00000,    457.6242
    118.0000,       4.0000,   1.00000,    484.2698
    122.0000,       4.0000,   1.00000,    452.0183
    126.0000,       4.0000,   1.00000,    448.3156
    130.0000,       4.0000,   1.00000,    389.3222
    134.0000,       4.0000,   1.00000,    387.3307
    138.0000,       4.0000,   1.00000,    367.2809
    142.0000,       4.0000,   1.00000,    371.6102
    146.0000,       4.0000,   1.00000,    385.6291
    150.0000,       4.0000,   1.00000,    386.7798
    154.0000,       4.0000,   1.00000,    399.2596
    158.0000,       4.0000,   1.00000,    336.8477
    162.0000,       4.0000,   1.00000,    350.2120
    166.0000,       4.0000,   1.00000,    314.2191
    170.0000,       4.0000,   1.00000,    294.5441
    174.0000,       4.0000,   1.00000,    278.1301
    178.0000,       4.0000,   1.00000,    285.9122
    182.0000,       4.0000,   1.00000,    303.7299
    186.0000,       4.0000,   1.00000,    338.4019
    190.0000,       4.0000,   1.00000,    373.7893
    194.0000,       4.0000,   1.00000,    380.5478
    198.0000,       4.0000,   1.00000,    405.6488
    202.0000,       4.0000,   1.00000,    427.8657
    206.0000,       4.0000,   1.00000,    446.8329
    210.0000,       4.0000,   1.00000,    444.2863
    214.0000,       4.0000,   1.00000,    458.7503
    218.0000,       4.0000,   1.00000,    452.6492
    222.0000,       4.0000,   1.00000,    473.9551
    226.0000,       4.0000,   1.00000,    484.0468
    230.0000,       4.0000,   1.00000,    512.3957
    234.0000,       4.0000,   1.00000,    506.4065
    238.0000,       4.0000,   1.00000,    511.4263
    242.0000,       4.0000,   1.00000,    510.0684
    246.0000,       4.0000,   1.00000,    493.4675
     10.0000,       4.0000,   2.00000,    188.4683
     14.0000,       4.0000,   2.00000,    205.0966
     18.0000,       4.0000,   2.00000,    221.1867
     22.0000,       4.0000,   2.00000,    192.4048
     26.0000,       4.0000,   2.00000,    208.6189
     30.0000,       4.0000,   2.00000,    233.6954
     34.0000,       4.0000,   2.00000,    243.9962
     38.0000,       4.0000,   2.00000,    242.6313
     42.0000,       4.0000,   2.00000,    258.1304
     46.0000,       4.0000,   2.00000,    275.1808
     50.0000,       4.0000,   2.00000,    269.4196
     54.0000,       4.0000,   2.00000,    273.8036
     58.0000,       4.0000,   2.00000,    307.0756
     62.0000,       4.0000,   2.00000,    310.8218
     66.0000,       4.0000,   2.00000,    304.9199
     70.0000,       4.0000,   2.00000,    311.1892
     74.0000,       4.0000,   2.00000,    308.8736
     78.0000,       4.0000,   2.00000,    287.8545
     82.0000,       4.0000,   2.00000,    280.3775
     86.0000,       4.0000,   2.00000,    272.7069
     90.0000,       4.0000,   2.00000,    250.6669
     94.0000,       4.0000,   2.00000,    270.1426
     98.0000,       4.0000,   2.00000,    309.3681
    102.0000,       4.0000,   2.00000,    313.0928
    106.0000,       4.0000,   2.00000,    371.3438
    110.0000,       4.0000,   2.00000,    414.9333
    114.0000,       4.0000,   2.00000,    421.8208
    118.0000,       4.0000,   2.00000,    440.0929
    122.0000,       4.0000,   2.00000,    435.9234
    126.0000,       4.0000,   2.00000,    435.3861
    130.0000,       4.0000,   2.00000,    390.1955
    134.0000,       4.0000,   2.00000,    394.5320
    138.0000,       4.0000,   2.00000,    380.9469
    142.0000,       4.0000,   2.00000,    362.8974
    146.0000,       4.0000,   2.00000,    363.9857
    150.0000,       4.0000,   2.00000,    389.4900
    154.0000,       4.0000,   2.00000,    383.2931
    158.0000,       4.0000,   2.00000,    314.8695
    162.0000,       4.0000,   2.00000,    346.1088
    166.0000,       4.0000,   2.00000,    337.1315
    170.0000,       4.0000,   2.00000,    301.4330
    174.0000,       4.0000,   2.00000,    293.5160
    178.0000,       4.0000,   2.00000,    302.3372
    182.0000,       4.0000,   2.00000,    312.7308
    186.0000,       4.0000,   2.00000,    353.9367
    190.0000,       4.0000,   2.00000,    387.6887
    194.0000,       4.0000,   2.00000,    378.0842
    198.0000,       4.0000,   2.00000,    403.1164
    202.0000,       4.0000,   2.00000,    447.6310
    206.0000,       4.0000,   2.00000,    463.6291
    210.0000,       4.0000,   2.00000,    460.5063
    214.0000,       4.0000,   2.00000,    478.5977
    218.0000,       4.0000,   2.00000,    479.2889
    222.0000,       4.0000,   2.00000,    490.2561
    226.0000,       4.0000,   2.00000,    504.0090
    230.0000,       4.0000,   2.00000,    522.6381
    234.0000,       4.0000,   2.00000,    504.8521
    238.0000,       4.0000,   2.00000,    509.1758
    242.0000,       4.0000,   2.00000,    515.9041
     14.0000,       4.0000,   3.00000,    196.5212
     18.0000,       4.0000,   3.00000,    208.6494
     22.0000,       4.0000,   3.00000,    172.6819
     26.0000,       4.0000,   3.00000,    189.4245
     30.0000,       4.0000,   3.00000,    213.9313
     34.0000,       4.0000,   3.00000,    236.0482
     38.0000,       4.0000,   3.00000,    234.0940
     42.0000,       4.0000,   3.00000,    251.3587
     46.0000,       4.0000,   3.00000,    261.5738
     50.0000,       4.0000,   3.00000,    256.6180
     54.0000,       4.0000,   3.00000,    260.0457
     58.0000,       4.0000,   3.00000,    293.8671
     62.0000,       4.0000,   3.00000,    299.2190
     66.0000,       4.0000,   3.00000,    294.1608
     70.0000,       4.0000,   3.00000,    292.4582
     74.0000,       4.0000,   3.00000,    294.9888
     78.0000,       4.0000,   3.00000,    286.7169
     82.0000,       4.0000,   3.00000,    282.2178
     86.0000,       4.0000,   3.00000,    271.4016
     90.0000,       4.0000,   3.00000,    255.5880
     94.0000,       4.0000,   3.00000,    271.3292
     98.0000,       4.0000,   3.00000,    306.1317
    102.0000,       4.0000,   3.00000,    309.2471
    106.0000,       4.0000,   3.00000,    352.6485
    110.0000,       4.0000,   3.00000,    387.3802
    114.0000,       4.0000,   3.00000,    390.7302
    118.0000,       4.0000,   3.00000,    408.3748
    122.0000,       4.0000,   3.00000,    401.4220
    126.0000,       4.0000,   3.00000,    416.0757
    130.0000,       4.0000,   3.00000,    379.0567
    134.0000,       4.0000,   3.00000,    390.6002
    138.0000,       4.0000,   3.00000,    367.2419
    142.0000,       4.0000,   3.00000,    348.3972
    146.0000,       4.0000,   3.00000,    363.5224
    150.0000,       4.0000,   3.00000,    383.1737
    154.0000,       4.0000,   3.00000,    373.5655
    158.0000,       4.0000,   3.00000,    303.9998
    162.0000,       4.0000,   3.00000,    342.3274
    166.0000,       4.0000,   3.00000,    342.5114
    170.0000,       4.0000,   3.00000,    321.0645
    174.0000,       4.0000,   3.00000,    295.0398
    178.0000,       4.0000,   3.00000,    301.6649
    182.0000,       4.0000,   3.00000,    324.5201
    186.0000,       4.0000,   3.00000,    373.4389
    190.0000,       4.0000,   3.00000,    398.6573
    194.0000,       4.0000,   3.00000,    375.5710
    198.0000,       4.0000,   3.00000,    394.7766
    202.0000,       4.0000,   3.00000,    441.1064
    206.0000,       4.0000,   3.00000,    475.5017
    210.0000,       4.0000,   3.00000,    467.8446
    214.0000,       4.0000,   3.00000,    478.7043
    218.0000,       4.0000,   3.00000,    473.3388
    222.0000,       4.0000,   3.00000,    494.6635
    226.0000,       4.0000,   3.00000,    507.1361
    230.0000,       4.0000,   3.00000,    527.0059
    234.0000,       4.0000,   3.00000,    506.0861
    238.0000,       4.0000,   3.00000,    505.5601
     18.0000,      12.0000,   1.00000,    186.3095
     22.0000,      12.0000,   1.00000,    184.0162
     26.0000,      12.0000,   1.00000,    182.5805
     30.0000,      12.0000,   1.00000,    200.9846
     34.0000,      12.0000,   1.00000,    220.3400
     38.0000,      12.0000,   1.00000,    241.4929
     42.0000,      12.0000,   1.00000,    243.4693
     46.0000,      12.0000,   1.00000,    244.3680
     50.0000,      12.0000,   1.00000,    246.8938
     54.0000,      12.0000,   1.00000,    258.5710
     58.0000,      12.0000,   1.00000,    268.4882
     62.0000,      12.0000,   1.00000,    281.3460
     66.0000,      12.0000,   1.00000,    284.7634
     70.0000,      12.0000,   1.00000,    282.3115
     74.0000,      12.0000,   1.00000,    282.3515
     78.0000,      12.0000,   1.00000,    286.4231
     82.0000,      12.0000,   1.00000,    279.6092
     86.0000,      12.0000,   1.00000,    272.3570
     90.0000,      12.0000,   1.00000,    270.7070
     94.0000,      12.0000,   1.00000,    280.2213
     98.0000,      12.0000,   1.00000,    294.6980
    102.0000,      12.0000,   1.00000,    320.5847
    106.0000,      12.0000,   1.00000,    343.6531
    110.0000,      12.0000,   1.00000,    356.1110
    114.0000,      12.0000,   1.00000,    372.9589
    118.0000,      12.0000,   1.00000,    376.7188
    122.0000,      12.0000,   1.00000,    381.0061
    126.0000,      12.0000,   1.00000,    378.3924
    130.0000,      12.0000,   1.00000,    383.7372
    134.0000,      12.0000,   1.00000,    365.2994
    138.0000,      12.0000,   1.00000,    354.8144
    142.0000,      12.0000,   1.00000,    356.5831
    146.0000,      12.0000,   1.00000,    364.5484
    150.0000,      12.0000,   1.00000,    365.8631
    154.0000,      12.0000,   1.00000,    350.8223
    158.0000,      12.0000,   1.00000,    344.2089
    162.0000,      12.0000,   1.00000,    329.5473
    166.0000,      12.0000,   1.00000,    337.0136
    170.0000,      12.0000,   1.00000,    325.4423
    174.0000,      12.0000,   1.00000,    311.4554
    178.0000,      12.0000,   1.00000,    309.8509
    182.0000,      12.0000,   1.00000,    343.8828
    186.0000,      12.0000,   1.00000,    377.2246
    190.0000,      12.0000,   1.00000,    387.0487
    194.0000,      12.0000,   1.00000,    390.8070
    198.0000,      12.0000,   1.00000,    399.2244
    202.0000,      12.0000,   1.00000,    426.4709
    206.0000,      12.0000,   1.00000,    452.1349
    210.0000,      12.0000,   1.00000,    468.9474
    214.0000,      12.0000,   1.00000,    460.0128
    218.0000,      12.0000,   1.00000,    466.8383
    222.0000,      12.0000,   1.00000,    480.1158
    226.0000,      12.0000,   1.00000,    501.6515
    230.0000,      12.0000,   1.00000,    508.0663
    234.0000,      12.0000,   1.00000,    510.5726
     18.0000,       4.0000,   4.00000,    199.0235
     22.0000,       4.0000,   4.00000,    163.6296
     26.0000,       4.0000,   4.00000,    174.0035
     30.0000,       4.0000,   4.00000,    194.8196
     34.0000,       4.0000,   4.00000,    220.8311
     38.0000,       4.0000,   4.00000,    234.4237
     42.0000,       4.0000,   4.00000,    243.8739
     46.0000,       4.0000,   4.00000,    247.3517
     50.0000,       4.0000,   4.00000,    238.2543
     54.0000,       4.0000,   4.00000,    241.8820
     58.0000,       4.0000,   4.00000,    273.1975
     62.0000,       4.0000,   4.00000,    283.8354
     66.0000,       4.0000,   4.00000,    284.7935
     70.0000,       4.0000,   4.00000,    284.2723
     74.0000,       4.0000,   4.00000,    286.7072
     78.0000,       4.0000,   4.00000,    282.2914
     82.0000,       4.0000,   4.00000,    277.6983
     86.0000,       4.0000,   4.00000,    271.2304
     90.0000,       4.0000,   4.00000,    251.3349
     94.0000,       4.0000,   4.00000,    263.9236
     98.0000,       4.0000,   4.00000,    297.0258
    102.0000,       4.0000,   4.00000,    295.0803
    106.0000,       4.0000,   4.00000,    341.1897
    110.0000,       4.0000,   4.00000,    365.7923
    114.0000,       4.0000,   4.00000,    372.2396
    118.0000,       4.0000,   4.00000,    389.7079
    122.0000,       4.0000,   4.00000,    375.0932
    126.0000,       4.0000,   4.00000,    390.4879
    130.0000,       4.0000,   4.00000,    358.9268
    134.0000,       4.0000,   4.00000,    365.2885
    138.0000,       4.0000,   4.00000,    344.7166
    142.0000,       4.0000,   4.00000,    342.8972
    146.0000,       4.0000,   4.00000,    360.3719
    150.0000,       4.0000,   4.00000,    376.5051
    154.0000,       4.0000,   4.00000,    374.2558
    158.0000,       4.0000,   4.00000,    307.0236
    162.0000,       4.0000,   4.00000,    345.1912
    166.0000,       4.0000,   4.00000,    343.5767
    170.0000,       4.0000,   4.00000,    319.3067
    174.0000,       4.0000,   4.00000,    298.7282
    178.0000,       4.0000,   4.00000,    301.1004
    182.0000,       4.0000,   4.00000,    329.6434
    186.0000,       4.0000,   4.00000,    382.8210
    190.0000,       4.0000,   4.00000,    406.0738
    194.0000,       4.0000,   4.00000,    378.6089
    198.0000,       4.0000,   4.00000,    390.7392
    202.0000,       4.0000,   4.00000,    432.4768
    206.0000,       4.0000,   4.00000,    465.4640
    210.0000,       4.0000,   4.00000,    465.2802
    214.0000,       4.0000,   4.00000,    466.4368
    218.0000,       4.0000,   4.00000,    458.0532
    222.0000,       4.0000,   4.00000,    480.1417
    226.0000,       4.0000,   4.00000,    499.2076
    230.0000,       4.0000,   4.00000,    524.5228
    234.0000,       4.0000,   4.00000,    505.5288
     24.0000,      16.0000,   1.00000,    178.9373
     28.0000,      16.0000,   1.00000,    182.4091
     32.0000,      16.0000,   1.00000,    198.4321
     36.0000,      16.0000,   1.00000,    215.3633
     40.0000,      16.0000,   1.00000,    227.7181
     44.0000,      16.0000,   1.00000,    230.6184
     48.0000,      16.0000,   1.00000,    226.0013
     52.0000,      16.0000,   1.00000,    229.8200
     56.0000,      16.0000,   1.00000,    236.5497
     60.0000,      16.0000,   1.00000,    247.9031
     64.0000,      16.0000,   1.00000,    262.1874
     68.0000,      16.0000,   1.00000,    275.4151
     72.0000,      16.0000,   1.00000,    281.6737
     76.0000,      16.0000,   1.00000,    278.7783
     80.0000,      16.0000,   1.00000,    275.0535
     84.0000,      16.0000,   1.00000,    266.9923
     88.0000,      16.0000,   1.00000,    262.3176
     92.0000,      16.0000,   1.00000,    266.3657
     96.0000,      16.0000,   1.00000,    267.8650
    100.0000,      16.0000,   1.00000,    291.2293
    104.0000,      16.0000,   1.00000,    314.6686
    108.0000,      16.0000,   1.00000,    334.6459
    112.0000,      16.0000,   1.00000,    355.0503
    116.0000,      16.0000,   1.00000,    359.0463
    120.0000,      16.0000,   1.00000,    361.1120
    124.0000,      16.0000,   1.00000,    354.2110
    128.0000,      16.0000,   1.00000,    338.9335
    132.0000,      16.0000,   1.00000,    328.5450
    136.0000,      16.0000,   1.00000,    328.7631
    140.0000,      16.0000,   1.00000,    336.6578
    144.0000,      16.0000,   1.00000,    346.5600
    148.0000,      16.0000,   1.00000,    357.4222
    152.0000,      16.0000,   1.00000,    358.3557
    156.0000,      16.0000,   1.00000,    361.9633
    160.0000,      16.0000,   1.00000,    356.0438
    164.0000,      16.0000,   1.00000,    331.3985
    168.0000,      16.0000,   1.00000,    321.5057
    172.0000,      16.0000,   1.00000,    313.7433
    176.0000,      16.0000,   1.00000,    317.4819
    180.0000,      16.0000,   1.00000,    337.8541
    184.0000,      16.0000,   1.00000,    357.6562
    188.0000,      16.0000,   1.00000,    376.8367
    192.0000,      16.0000,   1.00000,    394.6233
    196.0000,      16.0000,   1.00000,    408.7200
    200.0000,      16.0000,   1.00000,    414.7648
    204.0000,      16.0000,   1.00000,    422.7716
    208.0000,      16.0000,   1.00000,    429.9464
    212.0000,      16.0000,   1.00000,    437.1378
    216.0000,      16.0000,   1.00000,    444.7711
    220.0000,      16.0000,   1.00000,    450.5040
    224.0000,      16.0000,   1.00000,    465.3274
    228.0000,      16.0000,   1.00000,    481.2368
     22.0000,       4.0000,   5.00000,    157.7201
     26.0000,       4.0000,   5.00000,    165.6411
     30.0000,       4.0000,   5.00000,    184.7233
     34.0000,       4.0000,   5.00000,    211.7797
     38.0000,       4.0000,   5.00000,    221.9521
     42.0000,       4.0000,   5.00000,    237.7843
     46.0000,       4.0000,   5.00000,    236.1324
     50.0000,       4.0000,   5.00000,    221.3899
     54.0000,       4.0000,   5.00000,    221.1378
     58.0000,       4.0000,   5.00000,    254.9664
     62.0000,       4.0000,   5.00000,    267.5077
     66.0000,       4.0000,   5.00000,    273.6627
     70.0000,       4.0000,   5.00000,    284.1033
     74.0000,       4.0000,   5.00000,    287.2708
     78.0000,       4.0000,   5.00000,    273.7431
     82.0000,       4.0000,   5.00000,    273.2314
     86.0000,       4.0000,   5.00000,    264.4265
     90.0000,       4.0000,   5.00000,    240.5535
     94.0000,       4.0000,   5.00000,    251.4240
     98.0000,       4.0000,   5.00000,    280.8432
    102.0000,       4.0000,   5.00000,    280.9400
    106.0000,       4.0000,   5.00000,    324.8358
    110.0000,       4.0000,   5.00000,    362.5275
    114.0000,       4.0000,   5.00000,    364.2701
    118.0000,       4.0000,   5.00000,    377.4904
    122.0000,       4.0000,   5.00000,    365.5991
    126.0000,       4.0000,   5.00000,    366.1325
    130.0000,       4.0000,   5.00000,    326.6851
    134.0000,       4.0000,   5.00000,    333.0938
    138.0000,       4.0000,   5.00000,    329.1647
    142.0000,       4.0000,   5.00000,    329.6518
    146.0000,       4.0000,   5.00000,    349.5934
    150.0000,       4.0000,   5.00000,    380.3050
    154.0000,       4.0000,   5.00000,    380.5951
    158.0000,       4.0000,   5.00000,    314.4418
    162.0000,       4.0000,   5.00000,    353.7437
    166.0000,       4.0000,   5.00000,    341.9956
    170.0000,       4.0000,   5.00000,    309.5284
    174.0000,       4.0000,   5.00000,    295.2043
    178.0000,       4.0000,   5.00000,    307.7105
    182.0000,       4.0000,   5.00000,    326.3414
    186.0000,       4.0000,   5.00000,    380.0368
    190.0000,       4.0000,   5.00000,    410.4613
    194.0000,       4.0000,   5.00000,    382.0323
    198.0000,       4.0000,   5.00000,    392.7414
    202.0000,       4.0000,   5.00000,    427.8850
    206.0000,       4.0000,   5.00000,    449.7427
    210.0000,       4.0000,   5.00000,    442.4133
    214.0000,       4.0000,   5.00000,    453.2368
    218.0000,       4.0000,   5.00000,    442.5076
    222.0000,       4.0000,   5.00000,    458.9541
    226.0000,       4.0000,   5.00000,    482.5711
    230.0000,       4.0000,   5.00000,    514.1408
     26.0000,       4.0000,   6.00000,    163.0050
     30.0000,       4.0000,   6.00000,    182.9766
     34.0000,       4.0000,   6.00000,    203.0873
     38.0000,       4.0000,   6.00000,    209.6480
     42.0000,       4.0000,   6.00000,    223.3092
     46.0000,       4.0000,   6.00000,    226.7053
     50.0000,       4.0000,   6.00000,    208.2861
     54.0000,       4.0000,   6.00000,    206.7413
     58.0000,       4.0000,   6.00000,    238.5236
     62.0000,       4.0000,   6.00000,    255.0553
     66.0000,       4.0000,   6.00000,    267.5917
     70.0000,       4.0000,   6.00000,    281.4735
     74.0000,       4.0000,   6.00000,    285.9088
     78.0000,       4.0000,   6.00000,    274.0559
     82.0000,       4.0000,   6.00000,    263.6534
     86.0000,       4.0000,   6.00000,    250.7524
     90.0000,       4.0000,   6.00000,    227.1877
     94.0000,       4.0000,   6.00000,    234.2342
     98.0000,       4.0000,   6.00000,    263.5954
    102.0000,       4.0000,   6.00000,    264.6490
    106.0000,       4.0000,   6.00000,    316.7781
    110.0000,       4.0000,   6.00000,    357.3210
    114.0000,       4.0000,   6.00000,    366.6047
    118.0000,       4.0000,   6.00000,    378.2410
    122.0000,       4.0000,   6.00000,    355.1633
    126.0000,       4.0000,   6.00000,    347.6458
    130.0000,       4.0000,   6.00000,    297.2238
    134.0000,       4.0000,   6.00000,    311.1861
    138.0000,       4.0000,   6.00000,    307.0983
    142.0000,       4.0000,   6.00000,    310.8001
    146.0000,       4.0000,   6.00000,    342.0788
    150.0000,       4.0000,   6.00000,    380.7659
    154.0000,       4.0000,   6.00000,    391.3416
    158.0000,       4.0000,   6.00000,    320.9823
    162.0000,       4.0000,   6.00000,    357.5966
    166.0000,       4.0000,   6.00000,    340.1624
    170.0000,       4.0000,   6.00000,    307.0644
    174.0000,       4.0000,   6.00000,    290.1313
    178.0000,       4.0000,   6.00000,    301.2913
    182.0000,       4.0000,   6.00000,    325.5930
    186.0000,       4.0000,   6.00000,    374.0411
    190.0000,       4.0000,   6.00000,    406.2438
    194.0000,       4.0000,   6.00000,    384.0409
    198.0000,       4.0000,   6.00000,    394.1703
    202.0000,       4.0000,   6.00000,    424.1898
    206.0000,       4.0000,   6.00000,    435.4399
    210.0000,       4.0000,   6.00000,    422.1563
    214.0000,       4.0000,   6.00000,    430.8333
    218.0000,       4.0000,   6.00000,    426.7245
    222.0000,       4.0000,   6.00000,    443.9114
    226.0000,       4.0000,   6.00000,    462.1603
     30.0000,      20.0000,   1.00000,    187.5894
     34.0000,      20.0000,   1.00000,    197.2445
     38.0000,      20.0000,   1.00000,    204.4430
     42.0000,      20.0000,   1.00000,    206.8180
     46.0000,      20.0000,   1.00000,    207.3911
     50.0000,      20.0000,   1.00000,    216.9047
     54.0000,      20.0000,   1.00000,    219.6319
     58.0000,      20.0000,   1.00000,    224.6860
     62.0000,      20.0000,   1.00000,    240.4014
     66.0000,      20.0000,   1.00000,    260.9548
     70.0000,      20.0000,   1.00000,    269.6369
     74.0000,      20.0000,   1.00000,    276.2458
     78.0000,      20.0000,   1.00000,    273.6459
     82.0000,      20.0000,   1.00000,    258.3864
     86.0000,      20.0000,   1.00000,    246.1411
     90.0000,      20.0000,   1.00000,    246.0218
     94.0000,      20.0000,   1.00000,    247.1836
     98.0000,      20.0000,   1.00000,    258.9465
    102.0000,      20.0000,   1.00000,    288.1427
    106.0000,      20.0000,   1.00000,    314.3198
    110.0000,      20.0000,   1.00000,    336.7623
    114.0000,      20.0000,   1.00000,    355.0728
    118.0000,      20.0000,   1.00000,    359.7143
    122.0000,      20.0000,   1.00000,    338.6039
    126.0000,      20.0000,   1.00000,    319.1971
    130.0000,      20.0000,   1.00000,    310.2120
    134.0000,      20.0000,   1.00000,    300.0483
    138.0000,      20.0000,   1.00000,    300.5539
    142.0000,      20.0000,   1.00000,    321.2240
    146.0000,      20.0000,   1.00000,    340.7321
    150.0000,      20.0000,   1.00000,    349.9148
    154.0000,      20.0000,   1.00000,    366.4548
    158.0000,      20.0000,   1.00000,    369.3474
    162.0000,      20.0000,   1.00000,    346.4462
    166.0000,      20.0000,   1.00000,    323.1781
    170.0000,      20.0000,   1.00000,    320.6305
    174.0000,      20.0000,   1.00000,    314.8423
    178.0000,      20.0000,   1.00000,    322.7019
    182.0000,      20.0000,   1.00000,    344.1776
    186.0000,      20.0000,   1.00000,    361.0280
    190.0000,      20.0000,   1.00000,    376.1503
    194.0000,      20.0000,   1.00000,    402.3547
    198.0000,      20.0000,   1.00000,    416.9092
    202.0000,      20.0000,   1.00000,    410.4112
    206.0000,      20.0000,   1.00000,    410.4241
    210.0000,      20.0000,   1.00000,    410.1740
    214.0000,      20.0000,   1.00000,    412.4606
    218.0000,      20.0000,   1.00000,    423.2943
    222.0000,      20.0000,   1.00000,    441.0388
     30.0000,       4.0000,   7.00000,    179.8731
     34.0000,       4.0000,   7.00000,    197.0558
     38.0000,       4.0000,   7.00000,    199.4473
     42.0000,       4.0000,   7.00000,    209.4849
     46.0000,       4.0000,   7.00000,    211.2141
     50.0000,       4.0000,   7.00000,    200.7535
     54.0000,       4.0000,   7.00000,    198.5186
     58.0000,       4.0000,   7.00000,    229.3714
     62.0000,       4.0000,   7.00000,    249.1263
     66.0000,       4.0000,   7.00000,    264.0458
     70.0000,       4.0000,   7.00000,    275.7690
     74.0000,       4.0000,   7.00000,    283.7263
     78.0000,       4.0000,   7.00000,    270.5354
     82.0000,       4.0000,   7.00000,    254.8645
     86.0000,       4.0000,   7.00000,    235.5123
     90.0000,       4.0000,   7.00000,    210.0652
     94.0000,       4.0000,   7.00000,    218.0653
     98.0000,       4.0000,   7.00000,    245.1338
    102.0000,       4.0000,   7.00000,    253.5027
    106.0000,       4.0000,   7.00000,    308.0262
    110.0000,       4.0000,   7.00000,    354.5930
    114.0000,       4.0000,   7.00000,    369.1614
    118.0000,       4.0000,   7.00000,    380.8767
    122.0000,       4.0000,   7.00000,    347.4154
    126.0000,       4.0000,   7.00000,    329.5758
    130.0000,       4.0000,   7.00000,    289.2180
    134.0000,       4.0000,   7.00000,    290.4783
    138.0000,       4.0000,   7.00000,    284.5993
    142.0000,       4.0000,   7.00000,    295.5830
    146.0000,       4.0000,   7.00000,    332.7446
    150.0000,       4.0000,   7.00000,    379.9393
    154.0000,       4.0000,   7.00000,    393.2232
    158.0000,       4.0000,   7.00000,    324.2143
    162.0000,       4.0000,   7.00000,    355.9966
    166.0000,       4.0000,   7.00000,    343.0046
    170.0000,       4.0000,   7.00000,    308.4336
    174.0000,       4.0000,   7.00000,    285.2966
    178.0000,       4.0000,   7.00000,    291.1819
    182.0000,       4.0000,   7.00000,    316.9695
    186.0000,       4.0000,   7.00000,    372.4346
    190.0000,       4.0000,   7.00000,    399.9473
    194.0000,       4.0000,   7.00000,    378.6139
    198.0000,       4.0000,   7.00000,    390.6768
    202.0000,       4.0000,   7.00000,    417.4307
    206.0000,       4.0000,   7.00000,    427.7866
    210.0000,       4.0000,   7.00000,    410.2198
    214.0000,       4.0000,   7.00000,    410.9604
    218.0000,       4.0000,   7.00000,    407.9366
    222.0000,       4.0000,   7.00000,    429.6756
     34.0000,       4.0000,   8.00000,    191.2815
     38.0000,       4.0000,   8.00000,    191.7040
     42.0000,       4.0000,   8.00000,    198.2507
     46.0000,       4.0000,   8.00000,    200.0635
     50.0000,       4.0000,   8.00000,    190.9298
     54.0000,       4.0000,   8.00000,    195.7563
     58.0000,       4.0000,   8.00000,    229.7387
     62.0000,       4.0000,   8.00000,    248.4354
     66.0000,       4.0000,   8.00000,    259.4100
     70.0000,       4.0000,   8.00000,    273.3947
     74.0000,       4.0000,   8.00000,    276.6821
     78.0000,       4.0000,   8.00000,    260.2663
     82.0000,       4.0000,   8.00000,    244.9660
     86.0000,       4.0000,   8.00000,    222.3820
     90.0000,       4.0000,   8.00000,    194.8503
     94.0000,       4.0000,   8.00000,    201.3861
     98.0000,       4.0000,   8.00000,    232.6569
    102.0000,       4.0000,   8.00000,    242.3983
    106.0000,       4.0000,   8.00000,    300.2605
    110.0000,       4.0000,   8.00000,    352.3058
    114.0000,       4.0000,   8.00000,    367.1147
    118.0000,       4.0000,   8.00000,    375.5951
    122.0000,       4.0000,   8.00000,    341.9702
    126.0000,       4.0000,   8.00000,    330.1763
    130.0000,       4.0000,   8.00000,    279.8485
    134.0000,       4.0000,   8.00000,    280.2180
    138.0000,       4.0000,   8.00000,    271.4799
    142.0000,       4.0000,   8.00000,    283.2161
    146.0000,       4.0000,   8.00000,    323.6933
    150.0000,       4.0000,   8.00000,    372.2266
    154.0000,       4.0000,   8.00000,    387.1302
    158.0000,       4.0000,   8.00000,    318.0992
    162.0000,       4.0000,   8.00000,    358.9296
    166.0000,       4.0000,   8.00000,    344.7099
    170.0000,       4.0000,   8.00000,    307.8241
    174.0000,       4.0000,   8.00000,    281.5247
    178.0000,       4.0000,   8.00000,    284.7655
    182.0000,       4.0000,   8.00000,    306.7549
    186.0000,       4.0000,   8.00000,    363.3799
    190.0000,       4.0000,   8.00000,    397.1826
    194.0000,       4.0000,   8.00000,    368.8067
    198.0000,       4.0000,   8.00000,    378.9244
    202.0000,       4.0000,   8.00000,    410.7785
    206.0000,       4.0000,   8.00000,    422.9509
    210.0000,       4.0000,   8.00000,    403.2300
    214.0000,       4.0000,   8.00000,    402.2523
    218.0000,       4.0000,   8.00000,    392.0744
     42.0000,      28.0000,   1.00000,    182.5261
     46.0000,      28.0000,   1.00000,    190.7210
     50.0000,      28.0000,   1.00000,    202.2275
     54.0000,      28.0000,   1.00000,    216.5200
     58.0000,      28.0000,   1.00000,    229.3349
     62.0000,      28.0000,   1.00000,    242.6176
     66.0000,      28.0000,   1.00000,    247.0422
     70.0000,      28.0000,   1.00000,    248.0324
     74.0000,      28.0000,   1.00000,    243.1015
     78.0000,      28.0000,   1.00000,    232.6695
     82.0000,      28.0000,   1.00000,    224.4930
     86.0000,      28.0000,   1.00000,    220.2326
     90.0000,      28.0000,   1.00000,    218.9181
     94.0000,      28.0000,   1.00000,    226.6240
     98.0000,      28.0000,   1.00000,    243.5952
    102.0000,      28.0000,   1.00000,    266.7015
    106.0000,      28.0000,   1.00000,    293.0616
    110.0000,      28.0000,   1.00000,    308.9458
    114.0000,      28.0000,   1.00000,    317.1458
    118.0000,      28.0000,   1.00000,    326.2923
    122.0000,      28.0000,   1.00000,    324.4561
    126.0000,      28.0000,   1.00000,    313.9528
    130.0000,      28.0000,   1.00000,    303.7079
    134.0000,      28.0000,   1.00000,    295.8849
    138.0000,      28.0000,   1.00000,    298.8222
    142.0000,      28.0000,   1.00000,    305.2563
    146.0000,      28.0000,   1.00000,    304.5886
    150.0000,      28.0000,   1.00000,    313.7865
    154.0000,      28.0000,   1.00000,    328.5004
    158.0000,      28.0000,   1.00000,    337.6960
    162.0000,      28.0000,   1.00000,    337.5697
    166.0000,      28.0000,   1.00000,    326.7881
    170.0000,      28.0000,   1.00000,    316.8930
    174.0000,      28.0000,   1.00000,    323.1231
    178.0000,      28.0000,   1.00000,    328.6000
    182.0000,      28.0000,   1.00000,    327.9788
    186.0000,      28.0000,   1.00000,    334.4170
    190.0000,      28.0000,   1.00000,    350.2846
    194.0000,      28.0000,   1.00000,    371.7949
    198.0000,      28.0000,   1.00000,    387.3045
    202.0000,      28.0000,   1.00000,    388.7245
    206.0000,      28.0000,   1.00000,    390.1658
    210.0000,      28.0000,   1.00000,    396.3674
     42.0000,       4.0000,  10.00000,    189.0753
     46.0000,       4.0000,  10.00000,    191.9577
     50.0000,       4.0000,  10.00000,    185.5393
     54.0000,       4.0000,  10.00000,    193.7675
     58.0000,       4.0000,  10.00000,    232.6905
     62.0000,       4.0000,  10.00000,    255.0264
     66.0000,       4.0000,  10.00000,    260.2120
     70.0000,       4.0000,  10.00000,    261.3120
     74.0000,       4.0000,  10.00000,    255.8695
     78.0000,       4.0000,  10.00000,    234.9332
     82.0000,       4.0000,  10.00000,    218.1586
     86.0000,       4.0000,  10.00000,    199.1201
     90.0000,       4.0000,  10.00000,    177.0676
     94.0000,       4.0000,  10.00000,    183.3369
     98.0000,       4.0000,  10.00000,    211.6514
    102.0000,       4.0000,  10.00000,    225.9549
    106.0000,       4.0000,  10.00000,    284.1791
    110.0000,       4.0000,  10.00000,    332.0598
    114.0000,       4.0000,  10.00000,    345.5941
    118.0000,       4.0000,  10.00000,    365.9277
    122.0000,       4.0000,  10.00000,    341.6679
    126.0000,       4.0000,  10.00000,    329.6342
    130.0000,       4.0000,  10.00000,    281.2148
    134.0000,       4.0000,  10.00000,    280.5342
    138.0000,       4.0000,  10.00000,    270.6730
    142.0000,       4.0000,  10.00000,    276.4676
    146.0000,       4.0000,  10.00000,    304.0719
    150.0000,       4.0000,  10.00000,    342.3029
    154.0000,       4.0000,  10.00000,    359.3857
    158.0000,       4.0000,  10.00000,    303.5301
    162.0000,       4.0000,  10.00000,    347.5178
    166.0000,       4.0000,  10.00000,    336.4825
    170.0000,       4.0000,  10.00000,    302.0617
    174.0000,       4.0000,  10.00000,    275.4629
    178.0000,       4.0000,  10.00000,    278.0903
    182.0000,       4.0000,  10.00000,    295.8811
    186.0000,       4.0000,  10.00000,    342.7551
    190.0000,       4.0000,  10.00000,    368.7170
    194.0000,       4.0000,  10.00000,    347.9003
    198.0000,       4.0000,  10.00000,    360.9720
    202.0000,       4.0000,  10.00000,    389.8791
    206.0000,       4.0000,  10.00000,    410.0364
    210.0000,       4.0000,  10.00000,    398.0629
     54.0000,      36.0000,   1.00000,    224.2900
     58.0000,      36.0000,   1.00000,    228.5504
     62.0000,      36.0000,   1.00000,    227.1820
     66.0000,      36.0000,   1.00000,    222.6889
     70.0000,      36.0000,   1.00000,    219.2884
     74.0000,      36.0000,   1.00000,    214.2647
     78.0000,      36.0000,   1.00000,    207.5833
     82.0000,      36.0000,   1.00000,    205.0749
     86.0000,      36.0000,   1.00000,    205.9174
     90.0000,      36.0000,   1.00000,    215.3389
     94.0000,      36.0000,   1.00000,    228.0132
     98.0000,      36.0000,   1.00000,    239.3096
    102.0000,      36.0000,   1.00000,    249.5451
    106.0000,      36.0000,   1.00000,    261.7498
    110.0000,      36.0000,   1.00000,    273.0253
    114.0000,      36.0000,   1.00000,    281.8187
    118.0000,      36.0000,   1.00000,    292.8952
    122.0000,      36.0000,   1.00000,    305.7873
    126.0000,      36.0000,   1.00000,    314.6858
    130.0000,      36.0000,   1.00000,    320.5826
    134.0000,      36.0000,   1.00000,    322.9335
    138.0000,      36.0000,   1.00000,    318.1760
    142.0000,      36.0000,   1.00000,    307.2067
    146.0000,      36.0000,   1.00000,    300.8208
    150.0000,      36.0000,   1.00000,    297.9812
    154.0000,      36.0000,   1.00000,    292.5228
    158.0000,      36.0000,   1.00000,    288.4121
    162.0000,      36.0000,   1.00000,    291.2187
    166.0000,      36.0000,   1.00000,    298.4444
    170.0000,      36.0000,   1.00000,    305.8302
    174.0000,      36.0000,   1.00000,    311.9546
    178.0000,      36.0000,   1.00000,    317.2865
    182.0000,      36.0000,   1.00000,    318.6594
    186.0000,      36.0000,   1.00000,    321.4298
    190.0000,      36.0000,   1.00000,    330.4222
    194.0000,      36.0000,   1.00000,    341.0230
    198.0000,      36.0000,   1.00000,    352.3347
     54.0000,      12.0000,   4.00000,    211.0237
     58.0000,      12.0000,   4.00000,    226.6287
     62.0000,      12.0000,   4.00000,    240.3099
     66.0000,      12.0000,   4.00000,    242.6615
     70.0000,      12.0000,   4.00000,    240.1174
     74.0000,      12.0000,   4.00000,    230.0000
     78.0000,      12.0000,   4.00000,    214.2538
     82.0000,      12.0000,   4.00000,    196.0329
     86.0000,      12.0000,   4.00000,    179.4669
     90.0000,      12.0000,   4.00000,    171.7859
     94.0000,      12.0000,   4.00000,    177.2322
     98.0000,      12.0000,   4.00000,    191.0722
    102.0000,      12.0000,   4.00000,    218.7697
    106.0000,      12.0000,   4.00000,    256.3286
    110.0000,      12.0000,   4.00000,    293.3966
    114.0000,      12.0000,   4.00000,    322.8185
    118.0000,      12.0000,   4.00000,    334.0844
    122.0000,      12.0000,   4.00000,    339.2409
    126.0000,      12.0000,   4.00000,    322.3036
    130.0000,      12.0000,   4.00000,    310.1983
    134.0000,      12.0000,   4.00000,    290.9271
    138.0000,      12.0000,   4.00000,    284.6364
    142.0000,      12.0000,   4.00000,    287.4430
    146.0000,      12.0000,   4.00000,    303.5110
    150.0000,      12.0000,   4.00000,    319.6005
    154.0000,      12.0000,   4.00000,    308.6786
    158.0000,      12.0000,   4.00000,    301.5443
    162.0000,      12.0000,   4.00000,    292.3578
    166.0000,      12.0000,   4.00000,    295.8869
    170.0000,      12.0000,   4.00000,    279.9370
    174.0000,      12.0000,   4.00000,    267.2194
    178.0000,      12.0000,   4.00000,    267.1899
    182.0000,      12.0000,   4.00000,    289.7148
    186.0000,      12.0000,   4.00000,    316.4328
    190.0000,      12.0000,   4.00000,    330.4045
    194.0000,      12.0000,   4.00000,    334.4851
    198.0000,      12.0000,   4.00000,    341.1802
     66.0000,      44.0000,   1.00000,    207.2066
     70.0000,      44.0000,   1.00000,    201.4069
     74.0000,      44.0000,   1.00000,    199.5652
     78.0000,      44.0000,   1.00000,    203.3763
     82.0000,      44.0000,   1.00000,    205.5074
     86.0000,      44.0000,   1.00000,    210.7405
     90.0000,      44.0000,   1.00000,    215.6290
     94.0000,      44.0000,   1.00000,    224.8648
     98.0000,      44.0000,   1.00000,    233.2909
    102.0000,      44.0000,   1.00000,    240.8057
    106.0000,      44.0000,   1.00000,    250.3124
    110.0000,      44.0000,   1.00000,    258.8582
    114.0000,      44.0000,   1.00000,    271.3755
    118.0000,      44.0000,   1.00000,    282.0932
    122.0000,      44.0000,   1.00000,    289.4896
    126.0000,      44.0000,   1.00000,    301.0724
    130.0000,      44.0000,   1.00000,    314.1519
    134.0000,      44.0000,   1.00000,    321.8516
    138.0000,      44.0000,   1.00000,    317.2928
    142.0000,      44.0000,   1.00000,    312.0856
    146.0000,      44.0000,   1.00000,    305.1075
    150.0000,      44.0000,   1.00000,    293.1835
    154.0000,      44.0000,   1.00000,    284.0024
    158.0000,      44.0000,   1.00000,    274.6825
    162.0000,      44.0000,   1.00000,    270.4068
    166.0000,      44.0000,   1.00000,    273.1251
    170.0000,      44.0000,   1.00000,    277.6227
    174.0000,      44.0000,   1.00000,    279.8374
    178.0000,      44.0000,   1.00000,    284.2037
    182.0000,      44.0000,   1.00000,    298.8102
    186.0000,      44.0000,   1.00000,    310.3154
     66.0000,      12.0000,   5.00000,    233.0399
     70.0000,      12.0000,   5.00000,    230.6878
     74.0000,      12.0000,   5.00000,    221.9948
     78.0000,      12.0000,   5.00000,    209.5363
     82.0000,      12.0000,   5.00000,    193.0110
     86.0000,      12.0000,   5.00000,    174.4501
     90.0000,      12.0000,   5.00000,    160.8245
     94.0000,      12.0000,   5.00000,    164.3494
     98.0000,      12.0000,   5.00000,    177.2624
    102.0000,      12.0000,   5.00000,    206.3964
    106.0000,      12.0000,   5.00000,    244.7949
    110.0000,      12.0000,   5.00000,    288.6993
    114.0000,      12.0000,   5.00000,    323.4538
    118.0000,      12.0000,   5.00000,    335.1028
    122.0000,      12.0000,   5.00000,    335.6112
    126.0000,      12.0000,   5.00000,    314.9302
    130.0000,      12.0000,   5.00000,    302.4675
    134.0000,      12.0000,   5.00000,    286.7307
    138.0000,      12.0000,   5.00000,    284.1542
    142.0000,      12.0000,   5.00000,    287.5983
    146.0000,      12.0000,   5.00000,    304.1570
    150.0000,      12.0000,   5.00000,    319.8699
    154.0000,      12.0000,   5.00000,    306.6041
    158.0000,      12.0000,   5.00000,    293.6101
    162.0000,      12.0000,   5.00000,    276.0878
    166.0000,      12.0000,   5.00000,    268.9080
    170.0000,      12.0000,   5.00000,    247.2498
    174.0000,      12.0000,   5.00000,    233.8359
    178.0000,      12.0000,   5.00000,    237.5751
    182.0000,      12.0000,   5.00000,    262.7955
    186.0000,      12.0000,   5.00000,    295.6414
     78.0000,      52.0000,   1.00000,    198.2165
     82.0000,      52.0000,   1.00000,    206.1416
     86.0000,      52.0000,   1.00000,    214.1572
     90.0000,      52.0000,   1.00000,    222.7314
     94.0000,      52.0000,   1.00000,    233.6444
     98.0000,      52.0000,   1.00000,    243.1438
    102.0000,      52.0000,   1.00000,    249.8923
    106.0000,      52.0000,   1.00000,    253.6023
    110.0000,      52.0000,   1.00000,    257.6357
    114.0000,      52.0000,   1.00000,    261.6334
    118.0000,      52.0000,   1.00000,    269.8369
    122.0000,      52.0000,   1.00000,    281.2953
    126.0000,      52.0000,   1.00000,    292.7276
    130.0000,      52.0000,   1.00000,    301.8674
    134.0000,      52.0000,   1.00000,    301.5694
    138.0000,      52.0000,   1.00000,    303.0603
    142.0000,      52.0000,   1.00000,    302.0956
    146.0000,      52.0000,   1.00000,    294.6482
    150.0000,      52.0000,   1.00000,    285.4305
    154.0000,      52.0000,   1.00000,    275.2922
    158.0000,      52.0000,   1.00000,    270.6521
    162.0000,      52.0000,   1.00000,    269.7503
    166.0000,      52.0000,   1.00000,    271.3102
    170.0000,      52.0000,   1.00000,    270.7791
    174.0000,      52.0000,   1.00000,    270.5782
     78.0000,      12.0000,   6.00000,    205.5714
     82.0000,      12.0000,   6.00000,    187.8839
     86.0000,      12.0000,   6.00000,    168.6476
     90.0000,      12.0000,   6.00000,    157.8373
     94.0000,      12.0000,   6.00000,    162.3805
     98.0000,      12.0000,   6.00000,    178.6017
    102.0000,      12.0000,   6.00000,    209.9663
    106.0000,      12.0000,   6.00000,    250.1873
    110.0000,      12.0000,   6.00000,    292.2290
    114.0000,      12.0000,   6.00000,    323.0328
    118.0000,      12.0000,   6.00000,    333.1868
    122.0000,      12.0000,   6.00000,    334.7396
    126.0000,      12.0000,   6.00000,    312.4945
    130.0000,      12.0000,   6.00000,    294.7022
    134.0000,      12.0000,   6.00000,    275.4290
    138.0000,      12.0000,   6.00000,    272.3922
    142.0000,      12.0000,   6.00000,    277.6890
    146.0000,      12.0000,   6.00000,    295.9202
    150.0000,      12.0000,   6.00000,    313.7979
    154.0000,      12.0000,   6.00000,    301.8301
    158.0000,      12.0000,   6.00000,    290.6852
    162.0000,      12.0000,   6.00000,    273.8447
    166.0000,      12.0000,   6.00000,    265.8096
    170.0000,      12.0000,   6.00000,    241.6422
    174.0000,      12.0000,   6.00000,    223.3283
     84.0000,      24.0000,   3.00000,    182.1386
     88.0000,      24.0000,   3.00000,    175.7910
     92.0000,      24.0000,   3.00000,    175.5537
     96.0000,      24.0000,   3.00000,    188.2833
    100.0000,      24.0000,   3.00000,    212.6593
    104.0000,      24.0000,   3.00000,    242.2871
    108.0000,      24.0000,   3.00000,    270.8917
    112.0000,      24.0000,   3.00000,    293.1387
    116.0000,      24.0000,   3.00000,    313.0526
    120.0000,      24.0000,   3.00000,    316.1136
    124.0000,      24.0000,   3.00000,    311.0978
    128.0000,      24.0000,   3.00000,    301.7317
    132.0000,      24.0000,   3.00000,    288.9562
    136.0000,      24.0000,   3.00000,    282.6888
    140.0000,      24.0000,   3.00000,    281.7277
    144.0000,      24.0000,   3.00000,    288.8854
    148.0000,      24.0000,   3.00000,    284.4080
    152.0000,      24.0000,   3.00000,    288.1160
    156.0000,      24.0000,   3.00000,    289.7623
    160.0000,      24.0000,   3.00000,    282.0525
    164.0000,      24.0000,   3.00000,    265.7904
    168.0000,      24.0000,   3.00000,    248.8803
     90.0000,      20.0000,   4.00000,    173.9665
     94.0000,      20.0000,   4.00000,    176.4023
     98.0000,      20.0000,   4.00000,    192.6262
    102.0000,      20.0000,   4.00000,    222.8844
    106.0000,      20.0000,   4.00000,    257.1352
    110.0000,      20.0000,   4.00000,    290.3089
    114.0000,      20.0000,   4.00000,    313.6692
    118.0000,      20.0000,   4.00000,    324.4428
    122.0000,      20.0000,   4.00000,    317.2870
    126.0000,      20.0000,   4.00000,    307.2856
    130.0000,      20.0000,   4.00000,    291.6557
    134.0000,      20.0000,   4.00000,    279.3762
    138.0000,      20.0000,   4.00000,    272.4173
    142.0000,      20.0000,   4.00000,    278.3040
    146.0000,      20.0000,   4.00000,    284.7980
    150.0000,      20.0000,   4.00000,    282.9098
    154.0000,      20.0000,   4.00000,    288.1219
    158.0000,      20.0000,   4.00000,    287.0131
    162.0000,      20.0000,   4.00000,    273.5442
   6.85
ITERATION 4
MODEL RESISTIVITY
LAYER 1
61,     2.0000
      8.0000,     232.42
     12.0000,     247.66
     16.0000,     264.84
     20.0000,     276.03
     24.0000,     209.59
     28.0000,     217.43
     32.0000,     242.05
     36.0000,     267.66
     40.0000,     270.56
     44.0000,     287.73
     48.0000,     289.17
     52.0000,     263.84
     56.0000,     264.14
     60.0000,     314.31
     64.0000,     336.25
     68.0000,     344.07
     72.0000,     341.13
     76.0000,     325.93
     80.0000,     299.81
     84.0000,     277.82
     88.0000,     255.42
     92.0000,     226.54
     96.0000,     241.14
    100.0000,     288.80
    104.0000,     309.15
    108.0000,     392.64
    112.0000,     466.42
    116.0000,     497.13
    120.0000,     518.91
    124.0000,     472.89
    128.0000,     453.21
    132.0000,     382.73
    136.0000,     375.12
    140.0000,     353.77
    144.0000,     353.75
    148.0000,     393.84
    152.0000,     441.73
    156.0000,     428.27
    160.0000,     325.31
    164.0000,     358.92
    168.0000,     330.86
    172.0000,     283.72
    176.0000,     259.36
    180.0000,     259.35
    184.0000,     286.94
    188.0000,     357.84
    192.0000,     393.73
    196.0000,     362.07
    200.0000,     373.80
    204.0000,     406.88
    208.0000,     427.10
    212.0000,     412.20
    216.0000,     411.88
    220.0000,     402.36
    224.0000,     427.78
    228.0000,     461.75
    232.0000,     514.54
    236.0000,     508.37
    240.0000,     512.34
    244.0000,     512.69
           486.9117
LAYER 2
61,     4.2000
      8.0000,     151.88
     12.0000,     235.72
     16.0000,     262.17
     20.0000,     267.65
     24.0000,     209.85
     28.0000,     217.38
     32.0000,     241.59
     36.0000,     266.36
     40.0000,     270.66
     44.0000,     288.05
     48.0000,     289.07
     52.0000,     263.86
     56.0000,     264.06
     60.0000,     314.13
     64.0000,     336.34
     68.0000,     344.04
     72.0000,     341.16
     76.0000,     325.83
     80.0000,     299.81
     84.0000,     277.84
     88.0000,     255.42
     92.0000,     226.85
     96.0000,     241.14
    100.0000,     288.79
    104.0000,     309.13
    108.0000,     391.57
    112.0000,     466.23
    116.0000,     497.18
    120.0000,     517.86
    124.0000,     474.69
    128.0000,     453.42
    132.0000,     383.42
    136.0000,     375.12
    140.0000,     354.29
    144.0000,     354.23
    148.0000,     393.84
    152.0000,     440.61
    156.0000,     424.05
    160.0000,     325.32
    164.0000,     349.03
    168.0000,     330.94
    172.0000,     283.75
    176.0000,     259.51
    180.0000,     259.55
    184.0000,     286.96
    188.0000,     358.10
    192.0000,     393.90
    196.0000,     376.82
    200.0000,     384.55
    204.0000,     425.19
    208.0000,     442.65
    212.0000,     436.93
    216.0000,     431.08
    220.0000,     424.06
    224.0000,     438.17
    228.0000,     473.73
    232.0000,     515.36
    236.0000,     512.01
    240.0000,     512.17
    244.0000,     511.09
           484.4474
LAYER 3
59,     6.6200
     12.0000,     149.25
     16.0000,     198.85
     20.0000,     210.59
     24.0000,     208.12
     28.0000,     208.23
     32.0000,     219.01
     36.0000,     247.42
     40.0000,     270.54
     44.0000,     287.69
     48.0000,     287.75
     52.0000,     263.78
     56.0000,     263.83
     60.0000,     314.05
     64.0000,     338.72
     68.0000,     344.15
     72.0000,     341.37
     76.0000,     325.96
     80.0000,     299.87
     84.0000,     277.83
     88.0000,     254.51
     92.0000,     227.30
     96.0000,     235.35
    100.0000,     276.51
    104.0000,     308.01
    108.0000,     388.82
    112.0000,     466.23
    116.0000,     497.74
    120.0000,     517.83
    124.0000,     481.76
    128.0000,     456.74
    132.0000,     384.92
    136.0000,     374.76
    140.0000,     354.16
    144.0000,     354.12
    148.0000,     389.92
    152.0000,     419.22
    156.0000,     409.89
    160.0000,     326.36
    164.0000,     344.13
    168.0000,     333.02
    172.0000,     291.33
    176.0000,     270.49
    180.0000,     270.48
    184.0000,     291.84
    188.0000,     361.69
    192.0000,     410.41
    196.0000,     411.75
    200.0000,     445.69
    204.0000,     524.34
    208.0000,     570.07
    212.0000,     570.01
    216.0000,     566.22
    220.0000,     562.47
    224.0000,     560.65
    228.0000,     565.35
    232.0000,     562.95
    236.0000,     553.86
    240.0000,     511.45
           486.7045
LAYER 4
57,     9.2820
     16.0000,     115.26
     20.0000,     173.47
     24.0000,     174.00
     28.0000,     174.18
     32.0000,     176.53
     36.0000,     208.45
     40.0000,     257.75
     44.0000,     280.57
     48.0000,     280.38
     52.0000,     262.60
     56.0000,     262.89
     60.0000,     313.73
     64.0000,     340.81
     68.0000,     344.85
     72.0000,     342.48
     76.0000,     326.04
     80.0000,     299.93
     84.0000,     276.94
     88.0000,     250.67
     92.0000,     226.68
     96.0000,     227.04
    100.0000,     254.57
    104.0000,     296.04
    108.0000,     381.11
    112.0000,     466.40
    116.0000,     501.54
    120.0000,     517.84
    124.0000,     490.12
    128.0000,     460.00
    132.0000,     385.29
    136.0000,     369.75
    140.0000,     350.06
    144.0000,     350.00
    148.0000,     368.43
    152.0000,     386.60
    156.0000,     386.39
    160.0000,     327.16
    164.0000,     343.58
    168.0000,     336.39
    172.0000,     306.79
    176.0000,     284.57
    180.0000,     284.20
    184.0000,     293.91
    188.0000,     361.74
    192.0000,     410.42
    196.0000,     414.84
    200.0000,     451.99
    204.0000,     535.54
    208.0000,     598.03
    212.0000,     610.51
    216.0000,     610.74
    220.0000,     607.19
    224.0000,     605.47
    228.0000,     593.50
    232.0000,     581.38
    236.0000,     557.64
           488.1471
LAYER 5
53,    12.2102
     24.0000,     114.62
     28.0000,     113.76
     32.0000,     113.56
     36.0000,     126.63
     40.0000,     151.50
     44.0000,     198.73
     48.0000,     226.59
     52.0000,     246.78
     56.0000,     254.92
     60.0000,     310.54
     64.0000,     341.18
     68.0000,     344.47
     72.0000,     342.62
     76.0000,     326.11
     80.0000,     298.85
     84.0000,     265.17
     88.0000,     227.80
     92.0000,     202.62
     96.0000,     201.53
    100.0000,     203.24
    104.0000,     227.28
    108.0000,     309.11
    112.0000,     442.37
    116.0000,     507.42
    120.0000,     513.54
    124.0000,     498.03
    128.0000,     467.00
    132.0000,     380.51
    136.0000,     344.26
    140.0000,     325.98
    144.0000,     323.95
    148.0000,     323.63
    152.0000,     326.57
    156.0000,     327.28
    160.0000,     327.66
    164.0000,     336.24
    168.0000,     335.89
    172.0000,     316.10
    176.0000,     293.91
    180.0000,     291.56
    184.0000,     292.43
    188.0000,     337.97
    192.0000,     374.52
    196.0000,     394.77
    200.0000,     439.18
    204.0000,     525.48
    208.0000,     595.07
    212.0000,     605.19
    216.0000,     605.01
    220.0000,     604.17
    224.0000,     600.06
    228.0000,     598.71
           579.5657
LAYER 6
49,    15.4312
     32.0000,     114.56
     36.0000,     127.71
     40.0000,     136.01
     44.0000,     172.50
     48.0000,     194.65
     52.0000,     221.66
     56.0000,     247.71
     60.0000,     294.21
     64.0000,     322.90
     68.0000,     325.86
     72.0000,     325.89
     76.0000,     316.78
     80.0000,     289.96
     84.0000,     254.49
     88.0000,     220.54
     92.0000,     200.69
     96.0000,     200.08
    100.0000,     199.38
    104.0000,     211.57
    108.0000,     271.25
    112.0000,     383.91
    116.0000,     461.87
    120.0000,     468.11
    124.0000,     467.90
    128.0000,     426.81
    132.0000,     368.12
    136.0000,     343.25
    140.0000,     325.58
    144.0000,     323.36
    148.0000,     322.86
    152.0000,     321.98
    156.0000,     322.54
    160.0000,     323.40
    164.0000,     327.78
    168.0000,     327.76
    172.0000,     315.82
    176.0000,     293.57
    180.0000,     290.39
    184.0000,     289.61
    188.0000,     290.23
    192.0000,     294.85
    196.0000,     302.57
    200.0000,     324.02
    204.0000,     373.25
    208.0000,     451.07
    212.0000,     512.41
    216.0000,     563.90
    220.0000,     578.97
           581.7605
LAYER 7
45,    18.9743
     40.0000,     129.06
     44.0000,     170.21
     48.0000,     181.16
     52.0000,     200.14
     56.0000,     221.28
     60.0000,     248.62
     64.0000,     263.18
     68.0000,     265.00
     72.0000,     264.99
     76.0000,     263.91
     80.0000,     252.78
     84.0000,     231.65
     88.0000,     210.62
     92.0000,     198.92
     96.0000,     198.26
    100.0000,     198.10
    104.0000,     204.26
    108.0000,     241.17
    112.0000,     312.82
    116.0000,     372.50
    120.0000,     384.45
    124.0000,     384.42
    128.0000,     372.96
    132.0000,     355.28
    136.0000,     338.22
    140.0000,     323.42
    144.0000,     320.82
    148.0000,     320.58
    152.0000,     320.90
    156.0000,     320.95
    160.0000,     320.96
    164.0000,     320.40
    168.0000,     319.54
    172.0000,     309.85
    176.0000,     291.63
    180.0000,     281.67
    184.0000,     277.29
    188.0000,     276.32
    192.0000,     275.69
    196.0000,     274.65
    200.0000,     277.68
    204.0000,     291.23
    208.0000,     324.89
    212.0000,     373.10
           472.3089
LAYER 8
41,    22.8718
     48.0000,     170.29
     52.0000,     182.17
     56.0000,     193.48
     60.0000,     201.19
     64.0000,     204.66
     68.0000,     205.25
     72.0000,     205.26
     76.0000,     205.31
     80.0000,     203.66
     84.0000,     198.91
     88.0000,     194.11
     92.0000,     193.14
     96.0000,     193.16
    100.0000,     193.62
    104.0000,     195.33
    108.0000,     215.62
    112.0000,     258.76
    116.0000,     304.24
    120.0000,     330.03
    124.0000,     335.35
    128.0000,     335.39
    132.0000,     330.05
    136.0000,     326.64
    140.0000,     322.06
    144.0000,     319.91
    148.0000,     319.29
    152.0000,     318.48
    156.0000,     317.37
    160.0000,     316.43
    164.0000,     315.53
    168.0000,     310.95
    172.0000,     301.09
    176.0000,     287.95
    180.0000,     279.32
    184.0000,     273.92
    188.0000,     272.79
    192.0000,     272.46
    196.0000,     272.04
    200.0000,     271.37
    204.0000,     273.71
           286.5668
LAYER 9
35,    27.1590
     60.0000,     178.37
     64.0000,     176.46
     68.0000,     175.89
     72.0000,     175.78
     76.0000,     175.51
     80.0000,     174.93
     84.0000,     174.74
     88.0000,     175.05
     92.0000,     175.25
     96.0000,     175.49
    100.0000,     176.19
    104.0000,     179.99
    108.0000,     194.30
    112.0000,     223.53
    116.0000,     260.56
    120.0000,     291.46
    124.0000,     309.34
    128.0000,     314.72
    132.0000,     315.14
    136.0000,     315.42
    140.0000,     315.59
    144.0000,     315.46
    148.0000,     315.03
    152.0000,     314.42
    156.0000,     313.51
    160.0000,     311.93
    164.0000,     309.51
    168.0000,     303.38
    172.0000,     295.36
    176.0000,     285.61
    180.0000,     279.73
    184.0000,     273.73
    188.0000,     273.16
    192.0000,     272.98
           272.7885
LAYER 10
29,    31.8749
     72.0000,     167.20
     76.0000,     161.85
     80.0000,     159.98
     84.0000,     159.38
     88.0000,     159.32
     92.0000,     159.37
     96.0000,     159.33
    100.0000,     160.66
    104.0000,     166.31
    108.0000,     180.28
    112.0000,     204.94
    116.0000,     237.18
    120.0000,     268.90
    124.0000,     292.47
    128.0000,     306.01
    132.0000,     311.23
    136.0000,     311.62
    140.0000,     311.81
    144.0000,     311.92
    148.0000,     311.86
    152.0000,     311.54
    156.0000,     310.86
    160.0000,     309.53
    164.0000,     305.72
    168.0000,     298.53
    172.0000,     293.22
    176.0000,     284.45
    180.0000,     280.55
           273.3716
LAYER 11
25,    37.0623
     80.0000,     148.71
     84.0000,     148.43
     88.0000,     148.42
     92.0000,     148.38
     96.0000,     148.64
    100.0000,     151.76
    104.0000,     159.13
    108.0000,     174.28
    112.0000,     198.14
    116.0000,     228.93
    120.0000,     260.94
    124.0000,     285.63
    128.0000,     301.67
    132.0000,     309.49
    136.0000,     309.81
    140.0000,     310.05
    144.0000,     310.20
    148.0000,     310.26
    152.0000,     310.13
    156.0000,     309.71
    160.0000,     308.66
    164.0000,     303.87
    168.0000,     296.61
    172.0000,     293.20
           283.4538
LAYER 12
21, 
     88.0000,     141.96
     92.0000,     143.11
     96.0000,     145.41
    100.0000,     149.63
    104.0000,     157.07
    108.0000,     173.14
    112.0000,     197.09
    116.0000,     227.83
    120.0000,     259.91
    124.0000,     284.99
    128.0000,     301.41
    132.0000,     308.90
    136.0000,     309.22
    140.0000,     309.47
    144.0000,     309.62
    148.0000,     309.71
    152.0000,     309.64
    156.0000,     309.27
    160.0000,     308.14
    164.0000,     303.56
           293.8458
CALCULATED APPARENT RESISTIVITY
      6.0000,       4.0000,   1.00000,    205.5242
     10.0000,       4.0000,   1.00000,    216.9017
     14.0000,       4.0000,   1.00000,    221.5628
     18.0000,       4.0000,   1.00000,    242.3445
     22.0000,       4.0000,   1.00000,    212.7416
     26.0000,       4.0000,   1.00000,    229.2152
     30.0000,       4.0000,   1.00000,    234.9078
     34.0000,       4.0000,   1.00000,    254.4125
     38.0000,       4.0000,   1.00000,    261.2310
     42.0000,       4.0000,   1.00000,    272.8839
     46.0000,       4.0000,   1.00000,    277.0048
     50.0000,       4.0000,   1.00000,    276.2262
     54.0000,       4.0000,   1.00000,    279.4708
     58.0000,       4.0000,   1.00000,    307.4462
     62.0000,       4.0000,   1.00000,    318.5181
     66.0000,       4.0000,   1.00000,    327.0082
     70.0000,       4.0000,   1.00000,    326.1561
     74.0000,       4.0000,   1.00000,    317.0862
     78.0000,       4.0000,   1.00000,    293.8040
     82.0000,       4.0000,   1.00000,    275.4214
     86.0000,       4.0000,   1.00000,    261.7247
     90.0000,       4.0000,   1.00000,    246.5697
     94.0000,       4.0000,   1.00000,    256.4975
     98.0000,       4.0000,   1.00000,    295.2439
    102.0000,       4.0000,   1.00000,    316.3135
    106.0000,       4.0000,   1.00000,    383.6917
    110.0000,       4.0000,   1.00000,    434.1497
    114.0000,       4.0000,   1.00000,    456.1800
    118.0000,       4.0000,   1.00000,    483.3799
    122.0000,       4.0000,   1.00000,    450.9649
    126.0000,       4.0000,   1.00000,    448.1122
    130.0000,       4.0000,   1.00000,    388.6052
    134.0000,       4.0000,   1.00000,    386.7719
    138.0000,       4.0000,   1.00000,    366.8734
    142.0000,       4.0000,   1.00000,    371.3425
    146.0000,       4.0000,   1.00000,    385.5765
    150.0000,       4.0000,   1.00000,    386.7693
    154.0000,       4.0000,   1.00000,    400.1729
    158.0000,       4.0000,   1.00000,    336.3886
    162.0000,       4.0000,   1.00000,    351.0310
    166.0000,       4.0000,   1.00000,    314.8644
    170.0000,       4.0000,   1.00000,    295.0733
    174.0000,       4.0000,   1.00000,    279.0386
    178.0000,       4.0000,   1.00000,    286.5242
    182.0000,       4.0000,   1.00000,    304.2373
    186.0000,       4.0000,   1.00000,    338.1252
    190.0000,       4.0000,   1.00000,    372.2547
    194.0000,       4.0000,   1.00000,    376.3027
    198.0000,       4.0000,   1.00000,    399.0175
    202.0000,       4.0000,   1.00000,    417.9884
    206.0000,       4.0000,   1.00000,    435.3091
    210.0000,       4.0000,   1.00000,    430.7838
    214.0000,       4.0000,   1.00000,    444.9559
    218.0000,       4.0000,   1.00000,    438.7885
    222.0000,       4.0000,   1.00000,    461.0301
    226.0000,       4.0000,   1.00000,    473.4766
    230.0000,       4.0000,   1.00000,    504.1656
    234.0000,       4.0000,   1.00000,    501.0407
    238.0000,       4.0000,   1.00000,    507.3109
    242.0000,       4.0000,   1.00000,    505.7780
    246.0000,       4.0000,   1.00000,    489.1395
     10.0000,       4.0000,   2.00000,    181.9483
     14.0000,       4.0000,   2.00000,    200.3057
     18.0000,       4.0000,   2.00000,    221.0799
     22.0000,       4.0000,   2.00000,    191.8008
     26.0000,       4.0000,   2.00000,    208.5325
     30.0000,       4.0000,   2.00000,    235.0140
     34.0000,       4.0000,   2.00000,    245.5772
     38.0000,       4.0000,   2.00000,    243.6628
     42.0000,       4.0000,   2.00000,    259.3881
     46.0000,       4.0000,   2.00000,    277.1260
     50.0000,       4.0000,   2.00000,    270.8664
     54.0000,       4.0000,   2.00000,    274.7285
     58.0000,       4.0000,   2.00000,    308.4277
     62.0000,       4.0000,   2.00000,    312.0843
     66.0000,       4.0000,   2.00000,    305.6032
     70.0000,       4.0000,   2.00000,    312.2017
     74.0000,       4.0000,   2.00000,    309.4522
     78.0000,       4.0000,   2.00000,    288.1670
     82.0000,       4.0000,   2.00000,    280.4363
     86.0000,       4.0000,   2.00000,    272.7051
     90.0000,       4.0000,   2.00000,    250.6833
     94.0000,       4.0000,   2.00000,    269.7073
     98.0000,       4.0000,   2.00000,    309.3081
    102.0000,       4.0000,   2.00000,    312.5341
    106.0000,       4.0000,   2.00000,    370.9293
    110.0000,       4.0000,   2.00000,    415.0714
    114.0000,       4.0000,   2.00000,    421.9737
    118.0000,       4.0000,   2.00000,    440.2080
    122.0000,       4.0000,   2.00000,    435.9031
    126.0000,       4.0000,   2.00000,    436.3292
    130.0000,       4.0000,   2.00000,    390.3574
    134.0000,       4.0000,   2.00000,    394.7826
    138.0000,       4.0000,   2.00000,    381.5945
    142.0000,       4.0000,   2.00000,    363.5628
    146.0000,       4.0000,   2.00000,    364.2569
    150.0000,       4.0000,   2.00000,    390.3882
    154.0000,       4.0000,   2.00000,    384.8000
    158.0000,       4.0000,   2.00000,    314.2664
    162.0000,       4.0000,   2.00000,    346.9391
    166.0000,       4.0000,   2.00000,    338.0752
    170.0000,       4.0000,   2.00000,    301.2389
    174.0000,       4.0000,   2.00000,    293.6899
    178.0000,       4.0000,   2.00000,    302.0945
    182.0000,       4.0000,   2.00000,    312.0357
    186.0000,       4.0000,   2.00000,    353.2986
    190.0000,       4.0000,   2.00000,    386.8002
    194.0000,       4.0000,   2.00000,    376.0236
    198.0000,       4.0000,   2.00000,    400.3283
    202.0000,       4.0000,   2.00000,    444.0546
    206.0000,       4.0000,   2.00000,    459.6073
    210.0000,       4.0000,   2.00000,    455.4207
    214.0000,       4.0000,   2.00000,    473.3250
    218.0000,       4.0000,   2.00000,    473.1396
    222.0000,       4.0000,   2.00000,    483.7888
    226.0000,       4.0000,   2.00000,    498.1542
    230.0000,       4.0000,   2.00000,    517.5234
    234.0000,       4.0000,   2.00000,    501.2552
    238.0000,       4.0000,   2.00000,    505.4124
    242.0000,       4.0000,   2.00000,    510.9056
     14.0000,       4.0000,   3.00000,    189.3195
     18.0000,       4.0000,   3.00000,    203.7611
     22.0000,       4.0000,   3.00000,    169.6734
     26.0000,       4.0000,   3.00000,    187.4942
     30.0000,       4.0000,   3.00000,    213.1823
     34.0000,       4.0000,   3.00000,    236.1422
     38.0000,       4.0000,   3.00000,    233.6879
     42.0000,       4.0000,   3.00000,    251.1247
     46.0000,       4.0000,   3.00000,    261.9116
     50.0000,       4.0000,   3.00000,    256.7527
     54.0000,       4.0000,   3.00000,    259.9553
     58.0000,       4.0000,   3.00000,    294.1550
     62.0000,       4.0000,   3.00000,    299.7135
     66.0000,       4.0000,   3.00000,    294.1539
     70.0000,       4.0000,   3.00000,    292.8328
     74.0000,       4.0000,   3.00000,    295.0998
     78.0000,       4.0000,   3.00000,    286.6961
     82.0000,       4.0000,   3.00000,    282.1282
     86.0000,       4.0000,   3.00000,    271.5193
     90.0000,       4.0000,   3.00000,    255.9548
     94.0000,       4.0000,   3.00000,    271.4995
     98.0000,       4.0000,   3.00000,    306.8194
    102.0000,       4.0000,   3.00000,    309.4283
    106.0000,       4.0000,   3.00000,    353.3439
    110.0000,       4.0000,   3.00000,    388.8550
    114.0000,       4.0000,   3.00000,    392.0156
    118.0000,       4.0000,   3.00000,    409.8433
    122.0000,       4.0000,   3.00000,    402.6143
    126.0000,       4.0000,   3.00000,    418.1136
    130.0000,       4.0000,   3.00000,    380.1771
    134.0000,       4.0000,   3.00000,    392.0845
    138.0000,       4.0000,   3.00000,    368.7414
    142.0000,       4.0000,   3.00000,    349.4506
    146.0000,       4.0000,   3.00000,    364.6141
    150.0000,       4.0000,   3.00000,    384.4317
    154.0000,       4.0000,   3.00000,    375.1252
    158.0000,       4.0000,   3.00000,    303.2570
    162.0000,       4.0000,   3.00000,    342.6730
    166.0000,       4.0000,   3.00000,    342.8824
    170.0000,       4.0000,   3.00000,    320.5035
    174.0000,       4.0000,   3.00000,    294.1639
    178.0000,       4.0000,   3.00000,    300.3197
    182.0000,       4.0000,   3.00000,    323.2672
    186.0000,       4.0000,   3.00000,    372.8549
    190.0000,       4.0000,   3.00000,    398.7189
    194.0000,       4.0000,   3.00000,    374.6676
    198.0000,       4.0000,   3.00000,    393.9254
    202.0000,       4.0000,   3.00000,    440.3460
    206.0000,       4.0000,   3.00000,    475.1986
    210.0000,       4.0000,   3.00000,    466.8160
    214.0000,       4.0000,   3.00000,    477.8736
    218.0000,       4.0000,   3.00000,    471.3163
    222.0000,       4.0000,   3.00000,    491.4386
    226.0000,       4.0000,   3.00000,    503.8458
    230.0000,       4.0000,   3.00000,    524.6783
    234.0000,       4.0000,   3.00000,    504.8557
    238.0000,       4.0000,   3.00000,    502.9858
     18.0000,      12.0000,   1.00000,    179.8910
     22.0000,      12.0000,   1.00000,    178.9258
     26.0000,      12.0000,   1.00000,    179.6590
     30.0000,      12.0000,   1.00000,    199.0864
     34.0000,      12.0000,   1.00000,    219.0108
     38.0000,      12.0000,   1.00000,    240.7473
     42.0000,      12.0000,   1.00000,    242.6372
     46.0000,      12.0000,   1.00000,    243.3623
     50.0000,      12.0000,   1.00000,    246.0269
     54.0000,      12.0000,   1.00000,    257.8394
     58.0000,      12.0000,   1.00000,    267.8168
     62.0000,      12.0000,   1.00000,    280.8032
     66.0000,      12.0000,   1.00000,    284.5241
     70.0000,      12.0000,   1.00000,    281.9255
     74.0000,      12.0000,   1.00000,    281.9246
     78.0000,      12.0000,   1.00000,    286.0479
     82.0000,      12.0000,   1.00000,    279.2893
     86.0000,      12.0000,   1.00000,    272.2500
     90.0000,      12.0000,   1.00000,    270.9575
     94.0000,      12.0000,   1.00000,    280.7327
     98.0000,      12.0000,   1.00000,    295.1473
    102.0000,      12.0000,   1.00000,    321.3588
    106.0000,      12.0000,   1.00000,    344.8269
    110.0000,      12.0000,   1.00000,    357.4740
    114.0000,      12.0000,   1.00000,    374.6727
    118.0000,      12.0000,   1.00000,    378.4172
    122.0000,      12.0000,   1.00000,    382.7122
    126.0000,      12.0000,   1.00000,    379.9627
    130.0000,      12.0000,   1.00000,    385.5751
    134.0000,      12.0000,   1.00000,    366.8977
    138.0000,      12.0000,   1.00000,    356.2275
    142.0000,      12.0000,   1.00000,    358.0396
    146.0000,      12.0000,   1.00000,    365.9376
    150.0000,      12.0000,   1.00000,    367.0511
    154.0000,      12.0000,   1.00000,    351.2942
    158.0000,      12.0000,   1.00000,    344.4166
    162.0000,      12.0000,   1.00000,    329.0364
    166.0000,      12.0000,   1.00000,    336.4034
    170.0000,      12.0000,   1.00000,    324.5434
    174.0000,      12.0000,   1.00000,    309.9996
    178.0000,      12.0000,   1.00000,    308.1469
    182.0000,      12.0000,   1.00000,    342.7877
    186.0000,      12.0000,   1.00000,    376.9724
    190.0000,      12.0000,   1.00000,    386.8008
    194.0000,      12.0000,   1.00000,    390.5380
    198.0000,      12.0000,   1.00000,    398.4425
    202.0000,      12.0000,   1.00000,    425.5722
    206.0000,      12.0000,   1.00000,    451.2340
    210.0000,      12.0000,   1.00000,    468.2425
    214.0000,      12.0000,   1.00000,    458.6375
    218.0000,      12.0000,   1.00000,    464.6466
    222.0000,      12.0000,   1.00000,    477.3151
    226.0000,      12.0000,   1.00000,    499.3349
    230.0000,      12.0000,   1.00000,    506.7950
    234.0000,      12.0000,   1.00000,    509.6601
     18.0000,       4.0000,   4.00000,    193.3556
     22.0000,       4.0000,   4.00000,    158.8311
     26.0000,       4.0000,   4.00000,    170.7566
     30.0000,       4.0000,   4.00000,    192.4836
     34.0000,       4.0000,   4.00000,    219.1680
     38.0000,       4.0000,   4.00000,    233.0800
     42.0000,       4.0000,   4.00000,    242.5644
     46.0000,       4.0000,   4.00000,    246.2601
     50.0000,       4.0000,   4.00000,    237.0485
     54.0000,       4.0000,   4.00000,    240.6249
     58.0000,       4.0000,   4.00000,    272.3157
     62.0000,       4.0000,   4.00000,    283.1561
     66.0000,       4.0000,   4.00000,    283.9172
     70.0000,       4.0000,   4.00000,    283.9257
     74.0000,       4.0000,   4.00000,    286.1085
     78.0000,       4.0000,   4.00000,    281.8204
     82.0000,       4.0000,   4.00000,    277.1892
     86.0000,       4.0000,   4.00000,    271.0122
     90.0000,       4.0000,   4.00000,    251.6897
     94.0000,       4.0000,   4.00000,    264.2004
     98.0000,       4.0000,   4.00000,    298.0785
    102.0000,       4.0000,   4.00000,    295.6714
    106.0000,       4.0000,   4.00000,    342.4503
    110.0000,       4.0000,   4.00000,    367.6303
    114.0000,       4.0000,   4.00000,    374.1069
    118.0000,       4.0000,   4.00000,    392.0056
    122.0000,       4.0000,   4.00000,    376.9446
    126.0000,       4.0000,   4.00000,    393.1094
    130.0000,       4.0000,   4.00000,    360.6044
    134.0000,       4.0000,   4.00000,    367.2098
    138.0000,       4.0000,   4.00000,    346.3437
    142.0000,       4.0000,   4.00000,    344.4001
    146.0000,       4.0000,   4.00000,    361.8249
    150.0000,       4.0000,   4.00000,    377.8164
    154.0000,       4.0000,   4.00000,    375.8435
    158.0000,       4.0000,   4.00000,    305.8141
    162.0000,       4.0000,   4.00000,    344.8533
    166.0000,       4.0000,   4.00000,    343.1104
    170.0000,       4.0000,   4.00000,    317.8865
    174.0000,       4.0000,   4.00000,    297.4033
    178.0000,       4.0000,   4.00000,    299.0969
    182.0000,       4.0000,   4.00000,    328.0015
    186.0000,       4.0000,   4.00000,    382.3017
    190.0000,       4.0000,   4.00000,    406.1103
    194.0000,       4.0000,   4.00000,    378.0402
    198.0000,       4.0000,   4.00000,    390.2481
    202.0000,       4.0000,   4.00000,    432.2995
    206.0000,       4.0000,   4.00000,    465.7546
    210.0000,       4.0000,   4.00000,    464.9800
    214.0000,       4.0000,   4.00000,    466.1312
    218.0000,       4.0000,   4.00000,    456.3860
    222.0000,       4.0000,   4.00000,    477.4448
    226.0000,       4.0000,   4.00000,    497.1586
    230.0000,       4.0000,   4.00000,    523.6060
    234.0000,       4.0000,   4.00000,    505.8423
     24.0000,      16.0000,   1.00000,    173.8963
     28.0000,      16.0000,   1.00000,    178.1840
     32.0000,      16.0000,   1.00000,    195.3368
     36.0000,      16.0000,   1.00000,    212.7601
     40.0000,      16.0000,   1.00000,    225.3979
     44.0000,      16.0000,   1.00000,    228.5592
     48.0000,      16.0000,   1.00000,    223.8152
     52.0000,      16.0000,   1.00000,    227.6415
     56.0000,      16.0000,   1.00000,    234.3703
     60.0000,      16.0000,   1.00000,    245.8042
     64.0000,      16.0000,   1.00000,    260.3734
     68.0000,      16.0000,   1.00000,    273.7643
     72.0000,      16.0000,   1.00000,    280.2365
     76.0000,      16.0000,   1.00000,    277.4733
     80.0000,      16.0000,   1.00000,    273.9002
     84.0000,      16.0000,   1.00000,    266.2635
     88.0000,      16.0000,   1.00000,    261.8916
     92.0000,      16.0000,   1.00000,    266.4272
     96.0000,      16.0000,   1.00000,    268.2300
    100.0000,      16.0000,   1.00000,    291.9674
    104.0000,      16.0000,   1.00000,    315.7167
    108.0000,      16.0000,   1.00000,    335.8521
    112.0000,      16.0000,   1.00000,    356.5305
    116.0000,      16.0000,   1.00000,    360.6216
    120.0000,      16.0000,   1.00000,    362.8087
    124.0000,      16.0000,   1.00000,    355.8416
    128.0000,      16.0000,   1.00000,    340.3142
    132.0000,      16.0000,   1.00000,    329.7139
    136.0000,      16.0000,   1.00000,    329.9819
    140.0000,      16.0000,   1.00000,    337.9463
    144.0000,      16.0000,   1.00000,    347.7791
    148.0000,      16.0000,   1.00000,    358.5332
    152.0000,      16.0000,   1.00000,    358.7547
    156.0000,      16.0000,   1.00000,    361.8358
    160.0000,      16.0000,   1.00000,    355.3723
    164.0000,      16.0000,   1.00000,    329.7067
    168.0000,      16.0000,   1.00000,    319.7907
    172.0000,      16.0000,   1.00000,    311.8798
    176.0000,      16.0000,   1.00000,    315.7120
    180.0000,      16.0000,   1.00000,    336.7807
    184.0000,      16.0000,   1.00000,    356.8467
    188.0000,      16.0000,   1.00000,    376.3123
    192.0000,      16.0000,   1.00000,    394.2088
    196.0000,      16.0000,   1.00000,    408.1505
    200.0000,      16.0000,   1.00000,    413.8502
    204.0000,      16.0000,   1.00000,    421.1686
    208.0000,      16.0000,   1.00000,    427.7184
    212.0000,      16.0000,   1.00000,    434.1140
    216.0000,      16.0000,   1.00000,    441.0757
    220.0000,      16.0000,   1.00000,    446.9792
    224.0000,      16.0000,   1.00000,    462.6164
    228.0000,      16.0000,   1.00000,    479.8752
     22.0000,       4.0000,   5.00000,    153.0793
     26.0000,       4.0000,   5.00000,    161.3559
     30.0000,       4.0000,   5.00000,    181.3666
     34.0000,       4.0000,   5.00000,    209.0120
     38.0000,       4.0000,   5.00000,    219.3388
     42.0000,       4.0000,   5.00000,    235.5215
     46.0000,       4.0000,   5.00000,    234.2189
     50.0000,       4.0000,   5.00000,    219.2087
     54.0000,       4.0000,   5.00000,    218.8389
     58.0000,       4.0000,   5.00000,    252.9811
     62.0000,       4.0000,   5.00000,    265.6953
     66.0000,       4.0000,   5.00000,    271.6472
     70.0000,       4.0000,   5.00000,    282.8382
     74.0000,       4.0000,   5.00000,    286.0286
     78.0000,       4.0000,   5.00000,    272.5285
     82.0000,       4.0000,   5.00000,    272.1877
     86.0000,       4.0000,   5.00000,    263.8466
     90.0000,       4.0000,   5.00000,    240.4845
     94.0000,       4.0000,   5.00000,    251.5237
     98.0000,       4.0000,   5.00000,    281.8286
    102.0000,       4.0000,   5.00000,    281.5839
    106.0000,       4.0000,   5.00000,    325.9062
    110.0000,       4.0000,   5.00000,    364.3754
    114.0000,       4.0000,   5.00000,    366.1408
    118.0000,       4.0000,   5.00000,    379.7324
    122.0000,       4.0000,   5.00000,    367.6960
    126.0000,       4.0000,   5.00000,    368.7618
    130.0000,       4.0000,   5.00000,    328.1728
    134.0000,       4.0000,   5.00000,    334.5780
    138.0000,       4.0000,   5.00000,    330.7570
    142.0000,       4.0000,   5.00000,    331.0919
    146.0000,       4.0000,   5.00000,    350.8304
    150.0000,       4.0000,   5.00000,    381.6247
    154.0000,       4.0000,   5.00000,    381.9074
    158.0000,       4.0000,   5.00000,    312.6980
    162.0000,       4.0000,   5.00000,    352.7075
    166.0000,       4.0000,   5.00000,    340.7950
    170.0000,       4.0000,   5.00000,    307.4008
    174.0000,       4.0000,   5.00000,    293.4380
    178.0000,       4.0000,   5.00000,    305.7554
    182.0000,       4.0000,   5.00000,    324.3886
    186.0000,       4.0000,   5.00000,    378.9950
    190.0000,       4.0000,   5.00000,    410.1555
    194.0000,       4.0000,   5.00000,    380.9443
    198.0000,       4.0000,   5.00000,    391.9839
    202.0000,       4.0000,   5.00000,    427.4601
    206.0000,       4.0000,   5.00000,    449.2410
    210.0000,       4.0000,   5.00000,    440.8680
    214.0000,       4.0000,   5.00000,    451.4583
    218.0000,       4.0000,   5.00000,    439.5062
    222.0000,       4.0000,   5.00000,    455.5893
    226.0000,       4.0000,   5.00000,    480.4138
    230.0000,       4.0000,   5.00000,    513.6279
     26.0000,       4.0000,   6.00000,    158.8952
     30.0000,       4.0000,   6.00000,    178.8624
     34.0000,       4.0000,   6.00000,    199.5243
     38.0000,       4.0000,   6.00000,    206.1024
     42.0000,       4.0000,   6.00000,    220.0465
     46.0000,       4.0000,   6.00000,    224.0684
     50.0000,       4.0000,   6.00000,    205.5167
     54.0000,       4.0000,   6.00000,    203.7730
     58.0000,       4.0000,   6.00000,    235.6363
     62.0000,       4.0000,   6.00000,    252.2422
     66.0000,       4.0000,   6.00000,    264.5049
     70.0000,       4.0000,   6.00000,    279.2273
     74.0000,       4.0000,   6.00000,    283.7756
     78.0000,       4.0000,   6.00000,    272.1978
     82.0000,       4.0000,   6.00000,    262.0343
     86.0000,       4.0000,   6.00000,    249.6459
     90.0000,       4.0000,   6.00000,    226.7199
     94.0000,       4.0000,   6.00000,    233.8512
     98.0000,       4.0000,   6.00000,    264.1660
    102.0000,       4.0000,   6.00000,    264.7605
    106.0000,       4.0000,   6.00000,    317.4671
    110.0000,       4.0000,   6.00000,    358.7124
    114.0000,       4.0000,   6.00000,    368.0035
    118.0000,       4.0000,   6.00000,    380.1364
    122.0000,       4.0000,   6.00000,    356.8328
    126.0000,       4.0000,   6.00000,    349.8170
    130.0000,       4.0000,   6.00000,    297.8967
    134.0000,       4.0000,   6.00000,    312.1497
    138.0000,       4.0000,   6.00000,    308.0897
    142.0000,       4.0000,   6.00000,    311.5768
    146.0000,       4.0000,   6.00000,    342.8856
    150.0000,       4.0000,   6.00000,    381.4902
    154.0000,       4.0000,   6.00000,    392.2613
    158.0000,       4.0000,   6.00000,    318.7215
    162.0000,       4.0000,   6.00000,    356.0023
    166.0000,       4.0000,   6.00000,    338.4264
    170.0000,       4.0000,   6.00000,    304.6306
    174.0000,       4.0000,   6.00000,    288.1733
    178.0000,       4.0000,   6.00000,    299.1182
    182.0000,       4.0000,   6.00000,    323.4689
    186.0000,       4.0000,   6.00000,    372.4372
    190.0000,       4.0000,   6.00000,    405.1490
    194.0000,       4.0000,   6.00000,    382.3353
    198.0000,       4.0000,   6.00000,    392.7401
    202.0000,       4.0000,   6.00000,    423.0352
    206.0000,       4.0000,   6.00000,    433.7049
    210.0000,       4.0000,   6.00000,    418.7442
    214.0000,       4.0000,   6.00000,    427.0268
    218.0000,       4.0000,   6.00000,    422.3850
    222.0000,       4.0000,   6.00000,    439.3880
    226.0000,       4.0000,   6.00000,    459.0488
     30.0000,      20.0000,   1.00000,    183.4620
     34.0000,      20.0000,   1.00000,    193.2197
     38.0000,      20.0000,   1.00000,    201.0196
     42.0000,      20.0000,   1.00000,    203.5001
     46.0000,      20.0000,   1.00000,    204.1608
     50.0000,      20.0000,   1.00000,    213.9375
     54.0000,      20.0000,   1.00000,    216.6710
     58.0000,      20.0000,   1.00000,    221.5468
     62.0000,      20.0000,   1.00000,    237.2892
     66.0000,      20.0000,   1.00000,    258.0566
     70.0000,      20.0000,   1.00000,    266.8578
     74.0000,      20.0000,   1.00000,    273.7109
     78.0000,      20.0000,   1.00000,    271.6311
     82.0000,      20.0000,   1.00000,    256.7577
     86.0000,      20.0000,   1.00000,    244.9074
     90.0000,      20.0000,   1.00000,    245.3009
     94.0000,      20.0000,   1.00000,    246.8138
     98.0000,      20.0000,   1.00000,    258.8134
    102.0000,      20.0000,   1.00000,    288.4577
    106.0000,      20.0000,   1.00000,    314.9130
    110.0000,      20.0000,   1.00000,    337.4504
    114.0000,      20.0000,   1.00000,    355.8519
    118.0000,      20.0000,   1.00000,    360.6457
    122.0000,      20.0000,   1.00000,    339.2523
    126.0000,      20.0000,   1.00000,    319.4589
    130.0000,      20.0000,   1.00000,    310.6111
    134.0000,      20.0000,   1.00000,    300.3661
    138.0000,      20.0000,   1.00000,    300.6486
    142.0000,      20.0000,   1.00000,    321.4578
    146.0000,      20.0000,   1.00000,    340.9298
    150.0000,      20.0000,   1.00000,    349.5713
    154.0000,      20.0000,   1.00000,    365.8051
    158.0000,      20.0000,   1.00000,    368.4092
    162.0000,      20.0000,   1.00000,    344.8313
    166.0000,      20.0000,   1.00000,    321.0136
    170.0000,      20.0000,   1.00000,    318.6676
    174.0000,      20.0000,   1.00000,    313.0240
    178.0000,      20.0000,   1.00000,    321.1385
    182.0000,      20.0000,   1.00000,    343.1686
    186.0000,      20.0000,   1.00000,    360.0817
    190.0000,      20.0000,   1.00000,    375.0818
    194.0000,      20.0000,   1.00000,    401.3251
    198.0000,      20.0000,   1.00000,    415.4496
    202.0000,      20.0000,   1.00000,    407.7648
    206.0000,      20.0000,   1.00000,    406.5983
    210.0000,      20.0000,   1.00000,    405.1777
    214.0000,      20.0000,   1.00000,    406.8698
    218.0000,      20.0000,   1.00000,    417.9212
    222.0000,      20.0000,   1.00000,    436.6379
     30.0000,       4.0000,   7.00000,    175.8118
     34.0000,       4.0000,   7.00000,    192.7573
     38.0000,       4.0000,   7.00000,    195.3707
     42.0000,       4.0000,   7.00000,    205.5314
     46.0000,       4.0000,   7.00000,    207.7528
     50.0000,       4.0000,   7.00000,    197.4705
     54.0000,       4.0000,   7.00000,    195.1238
     58.0000,       4.0000,   7.00000,    225.8855
     62.0000,       4.0000,   7.00000,    245.4784
     66.0000,       4.0000,   7.00000,    260.1408
     70.0000,       4.0000,   7.00000,    272.5681
     74.0000,       4.0000,   7.00000,    280.7518
     78.0000,       4.0000,   7.00000,    268.0496
     82.0000,       4.0000,   7.00000,    252.6819
     86.0000,       4.0000,   7.00000,    233.8758
     90.0000,       4.0000,   7.00000,    209.0920
     94.0000,       4.0000,   7.00000,    217.1998
     98.0000,       4.0000,   7.00000,    244.8499
    102.0000,       4.0000,   7.00000,    252.9824
    106.0000,       4.0000,   7.00000,    307.9903
    110.0000,       4.0000,   7.00000,    355.2608
    114.0000,       4.0000,   7.00000,    369.9370
    118.0000,       4.0000,   7.00000,    382.0911
    122.0000,       4.0000,   7.00000,    348.3495
    126.0000,       4.0000,   7.00000,    330.6520
    130.0000,       4.0000,   7.00000,    289.4171
    134.0000,       4.0000,   7.00000,    290.5809
    138.0000,       4.0000,   7.00000,    284.5703
    142.0000,       4.0000,   7.00000,    295.5159
    146.0000,       4.0000,   7.00000,    332.5999
    150.0000,       4.0000,   7.00000,    379.8250
    154.0000,       4.0000,   7.00000,    393.3929
    158.0000,       4.0000,   7.00000,    321.5327
    162.0000,       4.0000,   7.00000,    353.9951
    166.0000,       4.0000,   7.00000,    341.1124
    170.0000,       4.0000,   7.00000,    305.9406
    174.0000,       4.0000,   7.00000,    283.2491
    178.0000,       4.0000,   7.00000,    288.7307
    182.0000,       4.0000,   7.00000,    314.4378
    186.0000,       4.0000,   7.00000,    370.4393
    190.0000,       4.0000,   7.00000,    398.1615
    194.0000,       4.0000,   7.00000,    376.2094
    198.0000,       4.0000,   7.00000,    388.4242
    202.0000,       4.0000,   7.00000,    415.0802
    206.0000,       4.0000,   7.00000,    424.5779
    210.0000,       4.0000,   7.00000,    405.3539
    214.0000,       4.0000,   7.00000,    405.7729
    218.0000,       4.0000,   7.00000,    402.3077
    222.0000,       4.0000,   7.00000,    424.0099
     34.0000,       4.0000,   8.00000,    187.0051
     38.0000,       4.0000,   8.00000,    187.1067
     42.0000,       4.0000,   8.00000,    193.8977
     46.0000,       4.0000,   8.00000,    196.0806
     50.0000,       4.0000,   8.00000,    187.0442
     54.0000,       4.0000,   8.00000,    191.9157
     58.0000,       4.0000,   8.00000,    225.7737
     62.0000,       4.0000,   8.00000,    244.2756
     66.0000,       4.0000,   8.00000,    254.7862
     70.0000,       4.0000,   8.00000,    269.5377
     74.0000,       4.0000,   8.00000,    273.0856
     78.0000,       4.0000,   8.00000,    257.1378
     82.0000,       4.0000,   8.00000,    242.2553
     86.0000,       4.0000,   8.00000,    220.2301
     90.0000,       4.0000,   8.00000,    193.3522
     94.0000,       4.0000,   8.00000,    199.8506
     98.0000,       4.0000,   8.00000,    231.7044
    102.0000,       4.0000,   8.00000,    241.0827
    106.0000,       4.0000,   8.00000,    299.3674
    110.0000,       4.0000,   8.00000,    352.1690
    114.0000,       4.0000,   8.00000,    367.0866
    118.0000,       4.0000,   8.00000,    375.8738
    122.0000,       4.0000,   8.00000,    341.8531
    126.0000,       4.0000,   8.00000,    330.6792
    130.0000,       4.0000,   8.00000,    279.2426
    134.0000,       4.0000,   8.00000,    279.4648
    138.0000,       4.0000,   8.00000,    270.4760
    142.0000,       4.0000,   8.00000,    282.0349
    146.0000,       4.0000,   8.00000,    322.4586
    150.0000,       4.0000,   8.00000,    371.0123
    154.0000,       4.0000,   8.00000,    386.4678
    158.0000,       4.0000,   8.00000,    314.9036
    162.0000,       4.0000,   8.00000,    356.7954
    166.0000,       4.0000,   8.00000,    342.8357
    170.0000,       4.0000,   8.00000,    305.3505
    174.0000,       4.0000,   8.00000,    279.3635
    178.0000,       4.0000,   8.00000,    282.1240
    182.0000,       4.0000,   8.00000,    303.8347
    186.0000,       4.0000,   8.00000,    360.8531
    190.0000,       4.0000,   8.00000,    395.0013
    194.0000,       4.0000,   8.00000,    365.6849
    198.0000,       4.0000,   8.00000,    375.6355
    202.0000,       4.0000,   8.00000,    407.1221
    206.0000,       4.0000,   8.00000,    418.4456
    210.0000,       4.0000,   8.00000,    397.5376
    214.0000,       4.0000,   8.00000,    396.3242
    218.0000,       4.0000,   8.00000,    385.5403
     42.0000,      28.0000,   1.00000,    178.4078
     46.0000,      28.0000,   1.00000,    186.3127
     50.0000,      28.0000,   1.00000,    197.8153
     54.0000,      28.0000,   1.00000,    211.9814
     58.0000,      28.0000,   1.00000,    224.8726
     62.0000,      28.0000,   1.00000,    238.3904
     66.0000,      28.0000,   1.00000,    242.9864
     70.0000,      28.0000,   1.00000,    244.1151
     74.0000,      28.0000,   1.00000,    239.3978
     78.0000,      28.0000,   1.00000,    229.2750
     82.0000,      28.0000,   1.00000,    221.4952
     86.0000,      28.0000,   1.00000,    217.5662
     90.0000,      28.0000,   1.00000,    216.6038
     94.0000,      28.0000,   1.00000,    224.6639
     98.0000,      28.0000,   1.00000,    242.0205
    102.0000,      28.0000,   1.00000,    265.3935
    106.0000,      28.0000,   1.00000,    291.8471
    110.0000,      28.0000,   1.00000,    307.5958
    114.0000,      28.0000,   1.00000,    315.5139
    118.0000,      28.0000,   1.00000,    324.6509
    122.0000,      28.0000,   1.00000,    322.7233
    126.0000,      28.0000,   1.00000,    312.0503
    130.0000,      28.0000,   1.00000,    301.7512
    134.0000,      28.0000,   1.00000,    293.7644
    138.0000,      28.0000,   1.00000,    296.4731
    142.0000,      28.0000,   1.00000,    302.6772
    146.0000,      28.0000,   1.00000,    301.6073
    150.0000,      28.0000,   1.00000,    310.7811
    154.0000,      28.0000,   1.00000,    325.7844
    158.0000,      28.0000,   1.00000,    335.3163
    162.0000,      28.0000,   1.00000,    335.6069
    166.0000,      28.0000,   1.00000,    324.8667
    170.0000,      28.0000,   1.00000,    314.7877
    174.0000,      28.0000,   1.00000,    321.2666
    178.0000,      28.0000,   1.00000,    326.8846
    182.0000,      28.0000,   1.00000,    326.1862
    186.0000,      28.0000,   1.00000,    332.5864
    190.0000,      28.0000,   1.00000,    348.0481
    194.0000,      28.0000,   1.00000,    368.6529
    198.0000,      28.0000,   1.00000,    383.0223
    202.0000,      28.0000,   1.00000,    383.3755
    206.0000,      28.0000,   1.00000,    383.9902
    210.0000,      28.0000,   1.00000,    389.6225
     42.0000,       4.0000,  10.00000,    184.3241
     46.0000,       4.0000,  10.00000,    187.3236
     50.0000,       4.0000,  10.00000,    180.9794
     54.0000,       4.0000,  10.00000,    188.9944
     58.0000,       4.0000,  10.00000,    227.6464
     62.0000,       4.0000,  10.00000,    249.9463
     66.0000,       4.0000,  10.00000,    254.8750
     70.0000,       4.0000,  10.00000,    256.7545
     74.0000,       4.0000,  10.00000,    251.5184
     78.0000,       4.0000,  10.00000,    230.9948
     82.0000,       4.0000,  10.00000,    214.5058
     86.0000,       4.0000,  10.00000,    195.8899
     90.0000,       4.0000,  10.00000,    174.5150
     94.0000,       4.0000,  10.00000,    180.7348
     98.0000,       4.0000,  10.00000,    209.3922
    102.0000,       4.0000,  10.00000,    223.4050
    106.0000,       4.0000,  10.00000,    281.7800
    110.0000,       4.0000,  10.00000,    330.0445
    114.0000,       4.0000,  10.00000,    343.4737
    118.0000,       4.0000,  10.00000,    364.4125
    122.0000,       4.0000,  10.00000,    340.2253
    126.0000,       4.0000,  10.00000,    328.5951
    130.0000,       4.0000,  10.00000,    279.1895
    134.0000,       4.0000,  10.00000,    278.1671
    138.0000,       4.0000,  10.00000,    267.9599
    142.0000,       4.0000,  10.00000,    273.5079
    146.0000,       4.0000,  10.00000,    300.7968
    150.0000,       4.0000,  10.00000,    338.9839
    154.0000,       4.0000,  10.00000,    356.9845
    158.0000,       4.0000,  10.00000,    299.5436
    162.0000,       4.0000,  10.00000,    344.8755
    166.0000,       4.0000,  10.00000,    334.3850
    170.0000,       4.0000,  10.00000,    299.5277
    174.0000,       4.0000,  10.00000,    273.1776
    178.0000,       4.0000,  10.00000,    275.1768
    182.0000,       4.0000,  10.00000,    292.5114
    186.0000,       4.0000,  10.00000,    339.4547
    190.0000,       4.0000,  10.00000,    365.2375
    194.0000,       4.0000,  10.00000,    343.2330
    198.0000,       4.0000,  10.00000,    355.8682
    202.0000,       4.0000,  10.00000,    384.5416
    206.0000,       4.0000,  10.00000,    404.3614
    210.0000,       4.0000,  10.00000,    391.4877
     54.0000,      36.0000,   1.00000,    219.3025
     58.0000,      36.0000,   1.00000,    223.5160
     62.0000,      36.0000,   1.00000,    222.4071
     66.0000,      36.0000,   1.00000,    217.9920
     70.0000,      36.0000,   1.00000,    214.7458
     74.0000,      36.0000,   1.00000,    209.9742
     78.0000,      36.0000,   1.00000,    203.4881
     82.0000,      36.0000,   1.00000,    201.1673
     86.0000,      36.0000,   1.00000,    202.1927
     90.0000,      36.0000,   1.00000,    211.8871
     94.0000,      36.0000,   1.00000,    224.9114
     98.0000,      36.0000,   1.00000,    236.4088
    102.0000,      36.0000,   1.00000,    246.6919
    106.0000,      36.0000,   1.00000,    259.0392
    110.0000,      36.0000,   1.00000,    270.2076
    114.0000,      36.0000,   1.00000,    278.6757
    118.0000,      36.0000,   1.00000,    289.4316
    122.0000,      36.0000,   1.00000,    302.0237
    126.0000,      36.0000,   1.00000,    310.8342
    130.0000,      36.0000,   1.00000,    316.6632
    134.0000,      36.0000,   1.00000,    318.9350
    138.0000,      36.0000,   1.00000,    314.1431
    142.0000,      36.0000,   1.00000,    303.0566
    146.0000,      36.0000,   1.00000,    296.6615
    150.0000,      36.0000,   1.00000,    293.9683
    154.0000,      36.0000,   1.00000,    288.6599
    158.0000,      36.0000,   1.00000,    284.7816
    162.0000,      36.0000,   1.00000,    287.8671
    166.0000,      36.0000,   1.00000,    295.4400
    170.0000,      36.0000,   1.00000,    303.1563
    174.0000,      36.0000,   1.00000,    309.3842
    178.0000,      36.0000,   1.00000,    314.8195
    182.0000,      36.0000,   1.00000,    315.8857
    186.0000,      36.0000,   1.00000,    318.0679
    190.0000,      36.0000,   1.00000,    326.5364
    194.0000,      36.0000,   1.00000,    336.4527
    198.0000,      36.0000,   1.00000,    347.1200
     54.0000,      12.0000,   4.00000,    205.7985
     58.0000,      12.0000,   4.00000,    221.0655
     62.0000,      12.0000,   4.00000,    234.5603
     66.0000,      12.0000,   4.00000,    236.9263
     70.0000,      12.0000,   4.00000,    234.5638
     74.0000,      12.0000,   4.00000,    224.9242
     78.0000,      12.0000,   4.00000,    209.4945
     82.0000,      12.0000,   4.00000,    191.6295
     86.0000,      12.0000,   4.00000,    175.4694
     90.0000,      12.0000,   4.00000,    168.1098
     94.0000,      12.0000,   4.00000,    173.7895
     98.0000,      12.0000,   4.00000,    187.4765
    102.0000,      12.0000,   4.00000,    214.9893
    106.0000,      12.0000,   4.00000,    252.5867
    110.0000,      12.0000,   4.00000,    289.6539
    114.0000,      12.0000,   4.00000,    319.1709
    118.0000,      12.0000,   4.00000,    330.5643
    122.0000,      12.0000,   4.00000,    335.9747
    126.0000,      12.0000,   4.00000,    319.0391
    130.0000,      12.0000,   4.00000,    306.7823
    134.0000,      12.0000,   4.00000,    287.0613
    138.0000,      12.0000,   4.00000,    280.5108
    142.0000,      12.0000,   4.00000,    283.1289
    146.0000,      12.0000,   4.00000,    299.0813
    150.0000,      12.0000,   4.00000,    315.3514
    154.0000,      12.0000,   4.00000,    304.3112
    158.0000,      12.0000,   4.00000,    297.4007
    162.0000,      12.0000,   4.00000,    288.3889
    166.0000,      12.0000,   4.00000,    292.5555
    170.0000,      12.0000,   4.00000,    277.0135
    174.0000,      12.0000,   4.00000,    264.2239
    178.0000,      12.0000,   4.00000,    263.9237
    182.0000,      12.0000,   4.00000,    285.8373
    186.0000,      12.0000,   4.00000,    311.9272
    190.0000,      12.0000,   4.00000,    325.3288
    194.0000,      12.0000,   4.00000,    328.9622
    198.0000,      12.0000,   4.00000,    335.3123
     66.0000,      44.0000,   1.00000,    202.2665
     70.0000,      44.0000,   1.00000,    196.4103
     74.0000,      44.0000,   1.00000,    194.6817
     78.0000,      44.0000,   1.00000,    198.5574
     82.0000,      44.0000,   1.00000,    200.8323
     86.0000,      44.0000,   1.00000,    206.3761
     90.0000,      44.0000,   1.00000,    211.5295
     94.0000,      44.0000,   1.00000,    221.0498
     98.0000,      44.0000,   1.00000,    229.6433
    102.0000,      44.0000,   1.00000,    237.1704
    106.0000,      44.0000,   1.00000,    246.6993
    110.0000,      44.0000,   1.00000,    255.0542
    114.0000,      44.0000,   1.00000,    267.3117
    118.0000,      44.0000,   1.00000,    277.8053
    122.0000,      44.0000,   1.00000,    284.9749
    126.0000,      44.0000,   1.00000,    296.3775
    130.0000,      44.0000,   1.00000,    309.4355
    134.0000,      44.0000,   1.00000,    317.2615
    138.0000,      44.0000,   1.00000,    312.7753
    142.0000,      44.0000,   1.00000,    307.7057
    146.0000,      44.0000,   1.00000,    300.8822
    150.0000,      44.0000,   1.00000,    288.9442
    154.0000,      44.0000,   1.00000,    279.8732
    158.0000,      44.0000,   1.00000,    270.6470
    162.0000,      44.0000,   1.00000,    266.4018
    166.0000,      44.0000,   1.00000,    269.1630
    170.0000,      44.0000,   1.00000,    273.5581
    174.0000,      44.0000,   1.00000,    275.6745
    178.0000,      44.0000,   1.00000,    279.9810
    182.0000,      44.0000,   1.00000,    294.6983
    186.0000,      44.0000,   1.00000,    306.0920
     66.0000,      12.0000,   5.00000,    226.9611
     70.0000,      12.0000,   5.00000,    224.4896
     74.0000,      12.0000,   5.00000,    216.1794
     78.0000,      12.0000,   5.00000,    203.9618
     82.0000,      12.0000,   5.00000,    187.9076
     86.0000,      12.0000,   5.00000,    169.9851
     90.0000,      12.0000,   5.00000,    156.7301
     94.0000,      12.0000,   5.00000,    160.4586
     98.0000,      12.0000,   5.00000,    173.1277
    102.0000,      12.0000,   5.00000,    201.9461
    106.0000,      12.0000,   5.00000,    240.1135
    110.0000,      12.0000,   5.00000,    283.9014
    114.0000,      12.0000,   5.00000,    318.8632
    118.0000,      12.0000,   5.00000,    330.8269
    122.0000,      12.0000,   5.00000,    331.7826
    126.0000,      12.0000,   5.00000,    311.1818
    130.0000,      12.0000,   5.00000,    298.6647
    134.0000,      12.0000,   5.00000,    282.6117
    138.0000,      12.0000,   5.00000,    279.9164
    142.0000,      12.0000,   5.00000,    283.2066
    146.0000,      12.0000,   5.00000,    299.6276
    150.0000,      12.0000,   5.00000,    315.4628
    154.0000,      12.0000,   5.00000,    302.0161
    158.0000,      12.0000,   5.00000,    289.2537
    162.0000,      12.0000,   5.00000,    271.8349
    166.0000,      12.0000,   5.00000,    265.0065
    170.0000,      12.0000,   5.00000,    243.4198
    174.0000,      12.0000,   5.00000,    229.7854
    178.0000,      12.0000,   5.00000,    233.2747
    182.0000,      12.0000,   5.00000,    257.9806
    186.0000,      12.0000,   5.00000,    290.3933
     78.0000,      52.0000,   1.00000,    193.2370
     82.0000,      52.0000,   1.00000,    201.1380
     86.0000,      52.0000,   1.00000,    209.3053
     90.0000,      52.0000,   1.00000,    217.9144
     94.0000,      52.0000,   1.00000,    229.0261
     98.0000,      52.0000,   1.00000,    238.7549
    102.0000,      52.0000,   1.00000,    245.7181
    106.0000,      52.0000,   1.00000,    249.4793
    110.0000,      52.0000,   1.00000,    253.4805
    114.0000,      52.0000,   1.00000,    257.3923
    118.0000,      52.0000,   1.00000,    265.5124
    122.0000,      52.0000,   1.00000,    276.9316
    126.0000,      52.0000,   1.00000,    288.3418
    130.0000,      52.0000,   1.00000,    297.5485
    134.0000,      52.0000,   1.00000,    297.2633
    138.0000,      52.0000,   1.00000,    298.8520
    142.0000,      52.0000,   1.00000,    298.0224
    146.0000,      52.0000,   1.00000,    290.6509
    150.0000,      52.0000,   1.00000,    281.5077
    154.0000,      52.0000,   1.00000,    271.2257
    158.0000,      52.0000,   1.00000,    266.3334
    162.0000,      52.0000,   1.00000,    265.1976
    166.0000,      52.0000,   1.00000,    266.6262
    170.0000,      52.0000,   1.00000,    266.0111
    174.0000,      52.0000,   1.00000,    265.7615
     78.0000,      12.0000,   6.00000,    199.9058
     82.0000,      12.0000,   6.00000,    182.5867
     86.0000,      12.0000,   6.00000,    163.8879
     90.0000,      12.0000,   6.00000,    153.3293
     94.0000,      12.0000,   6.00000,    157.9513
     98.0000,      12.0000,   6.00000,    173.9067
    102.0000,      12.0000,   6.00000,    204.9687
    106.0000,      12.0000,   6.00000,    245.0357
    110.0000,      12.0000,   6.00000,    287.1343
    114.0000,      12.0000,   6.00000,    318.3125
    118.0000,      12.0000,   6.00000,    328.9998
    122.0000,      12.0000,   6.00000,    331.2521
    126.0000,      12.0000,   6.00000,    309.2698
    130.0000,      12.0000,   6.00000,    291.4633
    134.0000,      12.0000,   6.00000,    271.8916
    138.0000,      12.0000,   6.00000,    268.6896
    142.0000,      12.0000,   6.00000,    273.8146
    146.0000,      12.0000,   6.00000,    291.8803
    150.0000,      12.0000,   6.00000,    309.8438
    154.0000,      12.0000,   6.00000,    297.5237
    158.0000,      12.0000,   6.00000,    286.3124
    162.0000,      12.0000,   6.00000,    269.3764
    166.0000,      12.0000,   6.00000,    261.6256
    170.0000,      12.0000,   6.00000,    237.6370
    174.0000,      12.0000,   6.00000,    219.1283
     84.0000,      24.0000,   3.00000,    177.0409
     88.0000,      24.0000,   3.00000,    170.8381
     92.0000,      24.0000,   3.00000,    170.6677
     96.0000,      24.0000,   3.00000,    183.3144
    100.0000,      24.0000,   3.00000,    207.6600
    104.0000,      24.0000,   3.00000,    237.2954
    108.0000,      24.0000,   3.00000,    266.0658
    112.0000,      24.0000,   3.00000,    288.6157
    116.0000,      24.0000,   3.00000,    309.0021
    120.0000,      24.0000,   3.00000,    312.4081
    124.0000,      24.0000,   3.00000,    307.6233
    128.0000,      24.0000,   3.00000,    298.4355
    132.0000,      24.0000,   3.00000,    285.7415
    136.0000,      24.0000,   3.00000,    279.4474
    140.0000,      24.0000,   3.00000,    278.3180
    144.0000,      24.0000,   3.00000,    285.4406
    148.0000,      24.0000,   3.00000,    280.6197
    152.0000,      24.0000,   3.00000,    284.0606
    156.0000,      24.0000,   3.00000,    285.5881
    160.0000,      24.0000,   3.00000,    277.8220
    164.0000,      24.0000,   3.00000,    261.6321
    168.0000,      24.0000,   3.00000,    244.5845
     90.0000,      20.0000,   4.00000,    169.0428
     94.0000,      20.0000,   4.00000,    171.4328
     98.0000,      20.0000,   4.00000,    187.5571
    102.0000,      20.0000,   4.00000,    217.6270
    106.0000,      20.0000,   4.00000,    251.9288
    110.0000,      20.0000,   4.00000,    285.4771
    114.0000,      20.0000,   4.00000,    309.4020
    118.0000,      20.0000,   4.00000,    320.8973
    122.0000,      20.0000,   4.00000,    314.1805
    126.0000,      20.0000,   4.00000,    304.4394
    130.0000,      20.0000,   4.00000,    288.8979
    134.0000,      20.0000,   4.00000,    276.5843
    138.0000,      20.0000,   4.00000,    269.3946
    142.0000,      20.0000,   4.00000,    275.1033
    146.0000,      20.0000,   4.00000,    281.4642
    150.0000,      20.0000,   4.00000,    279.1736
    154.0000,      20.0000,   4.00000,    284.2477
    158.0000,      20.0000,   4.00000,    283.1141
    162.0000,      20.0000,   4.00000,    269.6159
   6.54
ITERATION 5
MODEL RESISTIVITY
LAYER 1
61,     2.0000
      8.0000,     245.30
     12.0000,     253.63
     16.0000,     267.39
     20.0000,     277.45
     24.0000,     210.10
     28.0000,     217.70
     32.0000,     242.14
     36.0000,     267.69
     40.0000,     270.50
     44.0000,     287.69
     48.0000,     289.05
     52.0000,     263.72
     56.0000,     263.98
     60.0000,     314.11
     64.0000,     336.06
     68.0000,     343.76
     72.0000,     340.93
     76.0000,     325.71
     80.0000,     299.51
     84.0000,     277.46
     88.0000,     255.01
     92.0000,     226.15
     96.0000,     240.62
    100.0000,     288.19
    104.0000,     308.51
    108.0000,     391.83
    112.0000,     465.46
    116.0000,     496.09
    120.0000,     517.61
    124.0000,     471.70
    128.0000,     452.26
    132.0000,     381.91
    136.0000,     374.27
    140.0000,     352.93
    144.0000,     352.92
    148.0000,     392.89
    152.0000,     440.66
    156.0000,     427.27
    160.0000,     324.95
    164.0000,     358.76
    168.0000,     330.71
    172.0000,     283.60
    176.0000,     259.33
    180.0000,     259.34
    184.0000,     286.99
    188.0000,     357.64
    192.0000,     392.76
    196.0000,     360.13
    200.0000,     370.88
    204.0000,     403.08
    208.0000,     423.54
    212.0000,     408.93
    216.0000,     408.64
    220.0000,     399.44
    224.0000,     425.06
    228.0000,     459.24
    232.0000,     512.68
    236.0000,     507.57
    240.0000,     511.73
    244.0000,     512.04
           486.4961
LAYER 2
61,     4.2000
      8.0000,     141.08
     12.0000,     240.20
     16.0000,     265.15
     20.0000,     269.68
     24.0000,     210.29
     28.0000,     217.66
     32.0000,     241.80
     36.0000,     266.62
     40.0000,     270.58
     44.0000,     287.93
     48.0000,     288.97
     52.0000,     263.73
     56.0000,     263.91
     60.0000,     313.99
     64.0000,     336.14
     68.0000,     343.72
     72.0000,     340.95
     76.0000,     325.64
     80.0000,     299.52
     84.0000,     277.48
     88.0000,     255.01
     92.0000,     226.47
     96.0000,     240.61
    100.0000,     288.17
    104.0000,     308.50
    108.0000,     390.97
    112.0000,     465.31
    116.0000,     496.14
    120.0000,     516.68
    124.0000,     473.18
    128.0000,     452.44
    132.0000,     382.44
    136.0000,     374.28
    140.0000,     353.35
    144.0000,     353.30
    148.0000,     392.89
    152.0000,     439.74
    156.0000,     423.67
    160.0000,     324.96
    164.0000,     348.51
    168.0000,     330.78
    172.0000,     283.63
    176.0000,     259.45
    180.0000,     259.50
    184.0000,     287.01
    188.0000,     357.85
    192.0000,     392.89
    196.0000,     375.50
    200.0000,     381.64
    204.0000,     421.64
    208.0000,     438.13
    212.0000,     433.39
    216.0000,     427.37
    220.0000,     421.05
    224.0000,     434.30
    228.0000,     470.44
    232.0000,     513.33
    236.0000,     511.22
    240.0000,     511.58
    244.0000,     510.78
           484.3044
LAYER 3
59,     6.6200
     12.0000,     138.41
     16.0000,     199.50
     20.0000,     210.60
     24.0000,     208.89
     28.0000,     208.98
     32.0000,     218.40
     36.0000,     247.01
     40.0000,     270.49
     44.0000,     287.68
     48.0000,     287.77
     52.0000,     263.67
     56.0000,     263.71
     60.0000,     313.92
     64.0000,     338.45
     68.0000,     343.77
     72.0000,     341.15
     76.0000,     325.72
     80.0000,     299.54
     84.0000,     277.45
     88.0000,     254.30
     92.0000,     226.86
     96.0000,     235.02
    100.0000,     276.72
    104.0000,     307.61
    108.0000,     388.53
    112.0000,     465.29
    116.0000,     496.72
    120.0000,     516.60
    124.0000,     481.08
    128.0000,     455.72
    132.0000,     383.56
    136.0000,     374.01
    140.0000,     353.28
    144.0000,     353.24
    148.0000,     389.74
    152.0000,     418.34
    156.0000,     410.33
    160.0000,     325.99
    164.0000,     344.01
    168.0000,     333.01
    172.0000,     291.25
    176.0000,     270.96
    180.0000,     270.97
    184.0000,     290.81
    188.0000,     360.94
    192.0000,     411.11
    196.0000,     412.89
    200.0000,     452.26
    204.0000,     538.89
    208.0000,     582.78
    212.0000,     582.63
    216.0000,     578.45
    220.0000,     573.87
    224.0000,     571.91
    228.0000,     572.60
    232.0000,     569.82
    236.0000,     559.88
    240.0000,     511.17
           485.9531
LAYER 4
57,     9.2820
     16.0000,     117.32
     20.0000,     174.55
     24.0000,     174.78
     28.0000,     174.77
     32.0000,     175.99
     36.0000,     207.03
     40.0000,     259.30
     44.0000,     281.18
     48.0000,     280.98
     52.0000,     262.72
     56.0000,     262.90
     60.0000,     313.73
     64.0000,     340.41
     68.0000,     344.20
     72.0000,     342.09
     76.0000,     325.82
     80.0000,     299.57
     84.0000,     276.79
     88.0000,     251.08
     92.0000,     226.56
     96.0000,     227.12
    100.0000,     255.55
    104.0000,     296.47
    108.0000,     381.15
    112.0000,     465.31
    116.0000,     500.40
    120.0000,     516.54
    124.0000,     489.86
    128.0000,     458.74
    132.0000,     383.80
    136.0000,     369.68
    140.0000,     350.01
    144.0000,     349.94
    148.0000,     369.20
    152.0000,     386.80
    156.0000,     386.70
    160.0000,     326.84
    164.0000,     343.55
    168.0000,     336.42
    172.0000,     307.60
    176.0000,     284.86
    180.0000,     284.48
    184.0000,     292.12
    188.0000,     360.97
    192.0000,     411.15
    196.0000,     415.39
    200.0000,     457.42
    204.0000,     548.08
    208.0000,     606.71
    212.0000,     615.49
    216.0000,     615.25
    220.0000,     611.81
    224.0000,     609.84
    228.0000,     599.81
    232.0000,     586.12
    236.0000,     563.81
           487.5121
LAYER 5
53,    12.2102
     24.0000,     117.19
     28.0000,     116.76
     32.0000,     116.68
     36.0000,     128.62
     40.0000,     149.67
     44.0000,     197.59
     48.0000,     225.07
     52.0000,     245.50
     56.0000,     254.31
     60.0000,     311.31
     64.0000,     340.73
     68.0000,     343.83
     72.0000,     342.24
     76.0000,     325.96
     80.0000,     298.97
     84.0000,     266.31
     88.0000,     228.76
     92.0000,     204.11
     96.0000,     203.22
    100.0000,     204.46
    104.0000,     225.38
    108.0000,     304.23
    112.0000,     442.88
    116.0000,     504.87
    120.0000,     511.77
    124.0000,     496.26
    128.0000,     464.20
    132.0000,     381.06
    136.0000,     345.51
    140.0000,     326.73
    144.0000,     324.89
    148.0000,     324.71
    152.0000,     327.01
    156.0000,     327.49
    160.0000,     327.51
    164.0000,     336.53
    168.0000,     336.20
    172.0000,     316.54
    176.0000,     292.69
    180.0000,     290.23
    184.0000,     290.92
    188.0000,     336.62
    192.0000,     375.18
    196.0000,     397.14
    200.0000,     446.37
    204.0000,     539.36
    208.0000,     604.25
    212.0000,     611.21
    216.0000,     610.87
    220.0000,     609.79
    224.0000,     605.44
    228.0000,     603.41
           584.5398
LAYER 6
49,    15.4312
     32.0000,     117.18
     36.0000,     129.35
     40.0000,     136.44
     44.0000,     174.59
     48.0000,     194.92
     52.0000,     221.20
     56.0000,     247.57
     60.0000,     296.53
     64.0000,     325.14
     68.0000,     327.55
     72.0000,     327.53
     76.0000,     319.12
     80.0000,     292.27
     84.0000,     256.81
     88.0000,     222.11
     92.0000,     202.39
     96.0000,     201.83
    100.0000,     201.37
    104.0000,     211.74
    108.0000,     269.76
    112.0000,     387.97
    116.0000,     466.40
    120.0000,     471.58
    124.0000,     471.43
    128.0000,     433.89
    132.0000,     371.89
    136.0000,     344.71
    140.0000,     326.40
    144.0000,     324.38
    148.0000,     324.00
    152.0000,     323.48
    156.0000,     323.95
    160.0000,     324.73
    164.0000,     328.83
    168.0000,     328.81
    172.0000,     316.37
    176.0000,     292.50
    180.0000,     289.07
    184.0000,     288.12
    188.0000,     288.21
    192.0000,     290.88
    196.0000,     296.85
    200.0000,     316.21
    204.0000,     364.88
    208.0000,     447.40
    212.0000,     514.30
    216.0000,     569.92
    220.0000,     584.46
           586.6067
LAYER 7
45,    18.9743
     40.0000,     130.71
     44.0000,     173.11
     48.0000,     182.86
     52.0000,     200.61
     56.0000,     221.51
     60.0000,     249.93
     64.0000,     264.01
     68.0000,     265.48
     72.0000,     265.51
     76.0000,     264.74
     80.0000,     254.82
     84.0000,     233.81
     88.0000,     212.30
     92.0000,     200.68
     96.0000,     200.11
    100.0000,     200.03
    104.0000,     205.14
    108.0000,     241.30
    112.0000,     316.45
    116.0000,     377.39
    120.0000,     387.62
    124.0000,     387.63
    128.0000,     378.36
    132.0000,     359.80
    136.0000,     340.54
    140.0000,     324.91
    144.0000,     322.48
    148.0000,     322.24
    152.0000,     322.45
    156.0000,     322.50
    160.0000,     322.51
    164.0000,     322.11
    168.0000,     321.32
    172.0000,     311.18
    176.0000,     291.17
    180.0000,     281.18
    184.0000,     275.99
    188.0000,     274.83
    192.0000,     274.13
    196.0000,     273.30
    200.0000,     275.01
    204.0000,     284.98
    208.0000,     314.45
    212.0000,     364.73
           479.5553
LAYER 8
41,    22.8718
     48.0000,     173.18
     52.0000,     182.79
     56.0000,     193.33
     60.0000,     200.43
     64.0000,     203.34
     68.0000,     203.79
     72.0000,     203.82
     76.0000,     203.83
     80.0000,     202.68
     84.0000,     199.01
     88.0000,     195.22
     92.0000,     194.55
     96.0000,     194.55
    100.0000,     194.86
    104.0000,     196.15
    108.0000,     215.15
    112.0000,     259.24
    116.0000,     306.30
    120.0000,     331.84
    124.0000,     336.34
    128.0000,     336.39
    132.0000,     332.16
    136.0000,     328.72
    140.0000,     323.71
    144.0000,     321.57
    148.0000,     320.93
    152.0000,     320.14
    156.0000,     319.14
    160.0000,     318.28
    164.0000,     317.43
    168.0000,     312.96
    172.0000,     302.66
    176.0000,     288.31
    180.0000,     279.77
    184.0000,     273.41
    188.0000,     272.35
    192.0000,     271.99
    196.0000,     271.63
    200.0000,     271.19
    204.0000,     272.54
           281.2003
LAYER 9
35,    27.1590
     60.0000,     178.73
     64.0000,     176.84
     68.0000,     176.27
     72.0000,     176.11
     76.0000,     175.84
     80.0000,     175.33
     84.0000,     175.17
     88.0000,     175.32
     92.0000,     175.43
     96.0000,     175.61
    100.0000,     176.14
    104.0000,     179.38
    108.0000,     192.65
    112.0000,     221.81
    116.0000,     260.20
    120.0000,     292.51
    124.0000,     310.82
    128.0000,     316.04
    132.0000,     316.47
    136.0000,     316.72
    140.0000,     316.84
    144.0000,     316.75
    148.0000,     316.41
    152.0000,     315.90
    156.0000,     315.11
    160.0000,     313.68
    164.0000,     311.38
    168.0000,     305.30
    172.0000,     297.14
    176.0000,     286.37
    180.0000,     280.14
    184.0000,     273.18
    188.0000,     272.60
    192.0000,     272.37
           272.1308
LAYER 10
29,    31.8749
     72.0000,     168.35
     76.0000,     162.78
     80.0000,     160.97
     84.0000,     160.43
     88.0000,     160.36
     92.0000,     160.35
     96.0000,     160.33
    100.0000,     161.23
    104.0000,     165.89
    108.0000,     178.85
    112.0000,     203.25
    116.0000,     236.47
    120.0000,     269.72
    124.0000,     294.12
    128.0000,     307.62
    132.0000,     312.52
    136.0000,     312.88
    140.0000,     313.07
    144.0000,     313.16
    148.0000,     313.12
    152.0000,     312.88
    156.0000,     312.33
    160.0000,     311.17
    164.0000,     307.58
    168.0000,     300.41
    172.0000,     295.34
    176.0000,     285.42
    180.0000,     281.09
           272.8328
LAYER 11
25,    37.0623
     80.0000,     151.01
     84.0000,     150.80
     88.0000,     150.78
     92.0000,     150.76
     96.0000,     150.92
    100.0000,     153.31
    104.0000,     159.57
    108.0000,     173.68
    112.0000,     197.27
    116.0000,     228.97
    120.0000,     262.41
    124.0000,     287.87
    128.0000,     303.72
    132.0000,     310.93
    136.0000,     311.24
    140.0000,     311.46
    144.0000,     311.58
    148.0000,     311.62
    152.0000,     311.52
    156.0000,     311.20
    160.0000,     310.30
    164.0000,     305.86
    168.0000,     298.53
    172.0000,     295.32
           284.7013
LAYER 12
21, 
     88.0000,     145.82
     92.0000,     146.63
     96.0000,     148.35
    100.0000,     151.69
    104.0000,     158.00
    108.0000,     172.85
    112.0000,     196.49
    116.0000,     228.13
    120.0000,     261.60
    124.0000,     287.35
    128.0000,     303.48
    132.0000,     310.46
    136.0000,     310.77
    140.0000,     310.99
    144.0000,     311.11
    148.0000,     311.17
    152.0000,     311.10
    156.0000,     310.82
    160.0000,     309.87
    164.0000,     305.59
           295.8741
CALCULATED APPARENT RESISTIVITY
      6.0000,       4.0000,   1.00000,    207.7294
     10.0000,       4.0000,   1.00000,    217.9352
     14.0000,       4.0000,   1.00000,    223.1554
     18.0000,       4.0000,   1.00000,    243.9655
     22.0000,       4.0000,   1.00000,    213.5171
     26.0000,       4.0000,   1.00000,    229.7103
     30.0000,       4.0000,   1.00000,    235.1484
     34.0000,       4.0000,   1.00000,    254.5657
     38.0000,       4.0000,   1.00000,    261.2425
     42.0000,       4.0000,   1.00000,    272.8881
     46.0000,       4.0000,   1.00000,    276.9285
     50.0000,       4.0000,   1.00000,    276.1470
     54.0000,       4.0000,   1.00000,    279.3470
     58.0000,       4.0000,   1.00000,    307.2801
     62.0000,       4.0000,   1.00000,    318.3695
     66.0000,       4.0000,   1.00000,    326.7653
     70.0000,       4.0000,   1.00000,    325.9720
     74.0000,       4.0000,   1.00000,    316.8600
     78.0000,       4.0000,   1.00000,    293.5515
     82.0000,       4.0000,   1.00000,    275.1399
     86.0000,       4.0000,   1.00000,    261.3873
     90.0000,       4.0000,   1.00000,    246.2390
     94.0000,       4.0000,   1.00000,    256.0754
     98.0000,       4.0000,   1.00000,    294.7646
    102.0000,       4.0000,   1.00000,    315.7708
    106.0000,       4.0000,   1.00000,    383.0118
    110.0000,       4.0000,   1.00000,    433.3149
    114.0000,       4.0000,   1.00000,    455.2841
    118.0000,       4.0000,   1.00000,    482.3283
    122.0000,       4.0000,   1.00000,    449.9353
    126.0000,       4.0000,   1.00000,    447.1689
    130.0000,       4.0000,   1.00000,    387.7441
    134.0000,       4.0000,   1.00000,    385.9497
    138.0000,       4.0000,   1.00000,    366.0923
    142.0000,       4.0000,   1.00000,    370.5861
    146.0000,       4.0000,   1.00000,    384.8513
    150.0000,       4.0000,   1.00000,    386.1770
    154.0000,       4.0000,   1.00000,    399.6009
    158.0000,       4.0000,   1.00000,    336.0863
    162.0000,       4.0000,   1.00000,    350.7910
    166.0000,       4.0000,   1.00000,    314.7096
    170.0000,       4.0000,   1.00000,    294.9797
    174.0000,       4.0000,   1.00000,    279.0116
    178.0000,       4.0000,   1.00000,    286.4207
    182.0000,       4.0000,   1.00000,    304.0736
    186.0000,       4.0000,   1.00000,    337.7154
    190.0000,       4.0000,   1.00000,    371.5137
    194.0000,       4.0000,   1.00000,    375.1593
    198.0000,       4.0000,   1.00000,    397.5110
    202.0000,       4.0000,   1.00000,    416.0831
    206.0000,       4.0000,   1.00000,    433.4511
    210.0000,       4.0000,   1.00000,    428.9455
    214.0000,       4.0000,   1.00000,    443.0662
    218.0000,       4.0000,   1.00000,    437.0966
    222.0000,       4.0000,   1.00000,    459.4445
    226.0000,       4.0000,   1.00000,    472.1749
    230.0000,       4.0000,   1.00000,    503.2239
    234.0000,       4.0000,   1.00000,    500.5771
    238.0000,       4.0000,   1.00000,    506.9230
    242.0000,       4.0000,   1.00000,    505.4009
    246.0000,       4.0000,   1.00000,    488.8775
     10.0000,       4.0000,   2.00000,    180.6070
     14.0000,       4.0000,   2.00000,    199.3167
     18.0000,       4.0000,   2.00000,    221.5025
     22.0000,       4.0000,   2.00000,    192.5257
     26.0000,       4.0000,   2.00000,    209.1890
     30.0000,       4.0000,   2.00000,    235.5166
     34.0000,       4.0000,   2.00000,    245.9344
     38.0000,       4.0000,   2.00000,    243.8440
     42.0000,       4.0000,   2.00000,    259.5086
     46.0000,       4.0000,   2.00000,    277.1707
     50.0000,       4.0000,   2.00000,    270.8696
     54.0000,       4.0000,   2.00000,    274.6711
     58.0000,       4.0000,   2.00000,    308.3615
     62.0000,       4.0000,   2.00000,    312.0177
     66.0000,       4.0000,   2.00000,    305.4353
     70.0000,       4.0000,   2.00000,    312.1086
     74.0000,       4.0000,   2.00000,    309.3645
     78.0000,       4.0000,   2.00000,    288.0273
     82.0000,       4.0000,   2.00000,    280.2744
     86.0000,       4.0000,   2.00000,    272.5396
     90.0000,       4.0000,   2.00000,    250.5349
     94.0000,       4.0000,   2.00000,    269.4478
     98.0000,       4.0000,   2.00000,    308.9906
    102.0000,       4.0000,   2.00000,    312.1685
    106.0000,       4.0000,   2.00000,    370.4453
    110.0000,       4.0000,   2.00000,    414.4841
    114.0000,       4.0000,   2.00000,    421.3866
    118.0000,       4.0000,   2.00000,    439.4481
    122.0000,       4.0000,   2.00000,    435.0815
    126.0000,       4.0000,   2.00000,    435.6683
    130.0000,       4.0000,   2.00000,    389.6974
    134.0000,       4.0000,   2.00000,    394.1506
    138.0000,       4.0000,   2.00000,    381.0195
    142.0000,       4.0000,   2.00000,    363.1059
    146.0000,       4.0000,   2.00000,    363.9196
    150.0000,       4.0000,   2.00000,    390.0407
    154.0000,       4.0000,   2.00000,    384.4961
    158.0000,       4.0000,   2.00000,    314.1531
    162.0000,       4.0000,   2.00000,    346.8594
    166.0000,       4.0000,   2.00000,    337.9646
    170.0000,       4.0000,   2.00000,    301.1322
    174.0000,       4.0000,   2.00000,    293.6022
    178.0000,       4.0000,   2.00000,    301.9038
    182.0000,       4.0000,   2.00000,    311.8499
    186.0000,       4.0000,   2.00000,    353.1486
    190.0000,       4.0000,   2.00000,    386.7228
    194.0000,       4.0000,   2.00000,    376.0249
    198.0000,       4.0000,   2.00000,    400.3001
    202.0000,       4.0000,   2.00000,    443.9678
    206.0000,       4.0000,   2.00000,    459.8791
    210.0000,       4.0000,   2.00000,    455.8212
    214.0000,       4.0000,   2.00000,    473.5150
    218.0000,       4.0000,   2.00000,    473.4110
    222.0000,       4.0000,   2.00000,    484.0629
    226.0000,       4.0000,   2.00000,    498.3084
    230.0000,       4.0000,   2.00000,    517.9395
    234.0000,       4.0000,   2.00000,    501.9288
    238.0000,       4.0000,   2.00000,    505.6818
    242.0000,       4.0000,   2.00000,    510.9118
     14.0000,       4.0000,   3.00000,    188.5977
     18.0000,       4.0000,   3.00000,    203.3825
     22.0000,       4.0000,   3.00000,    169.8607
     26.0000,       4.0000,   3.00000,    188.1474
     30.0000,       4.0000,   3.00000,    213.8448
     34.0000,       4.0000,   3.00000,    236.7740
     38.0000,       4.0000,   3.00000,    234.1027
     42.0000,       4.0000,   3.00000,    251.4700
     46.0000,       4.0000,   3.00000,    262.1318
     50.0000,       4.0000,   3.00000,    256.9008
     54.0000,       4.0000,   3.00000,    260.0477
     58.0000,       4.0000,   3.00000,    294.2448
     62.0000,       4.0000,   3.00000,    299.7863
     66.0000,       4.0000,   3.00000,    294.1396
     70.0000,       4.0000,   3.00000,    292.9264
     74.0000,       4.0000,   3.00000,    295.2121
     78.0000,       4.0000,   3.00000,    286.7524
     82.0000,       4.0000,   3.00000,    282.1557
     86.0000,       4.0000,   3.00000,    271.5472
     90.0000,       4.0000,   3.00000,    255.9739
     94.0000,       4.0000,   3.00000,    271.4089
     98.0000,       4.0000,   3.00000,    306.7085
    102.0000,       4.0000,   3.00000,    309.2536
    106.0000,       4.0000,   3.00000,    353.1614
    110.0000,       4.0000,   3.00000,    388.6404
    114.0000,       4.0000,   3.00000,    391.7691
    118.0000,       4.0000,   3.00000,    409.4606
    122.0000,       4.0000,   3.00000,    402.1771
    126.0000,       4.0000,   3.00000,    417.7965
    130.0000,       4.0000,   3.00000,    379.8475
    134.0000,       4.0000,   3.00000,    391.7983
    138.0000,       4.0000,   3.00000,    368.4870
    142.0000,       4.0000,   3.00000,    349.3070
    146.0000,       4.0000,   3.00000,    364.5271
    150.0000,       4.0000,   3.00000,    384.3558
    154.0000,       4.0000,   3.00000,    375.0884
    158.0000,       4.0000,   3.00000,    303.3158
    162.0000,       4.0000,   3.00000,    342.7080
    166.0000,       4.0000,   3.00000,    342.8461
    170.0000,       4.0000,   3.00000,    320.3734
    174.0000,       4.0000,   3.00000,    294.0518
    178.0000,       4.0000,   3.00000,    300.1682
    182.0000,       4.0000,   3.00000,    323.2511
    186.0000,       4.0000,   3.00000,    373.1275
    190.0000,       4.0000,   3.00000,    399.2944
    194.0000,       4.0000,   3.00000,    375.2732
    198.0000,       4.0000,   3.00000,    394.6521
    202.0000,       4.0000,   3.00000,    441.2737
    206.0000,       4.0000,   3.00000,    476.5566
    210.0000,       4.0000,   3.00000,    468.4120
    214.0000,       4.0000,   3.00000,    479.4675
    218.0000,       4.0000,   3.00000,    472.8533
    222.0000,       4.0000,   3.00000,    492.6707
    226.0000,       4.0000,   3.00000,    504.9361
    230.0000,       4.0000,   3.00000,    526.1349
    234.0000,       4.0000,   3.00000,    506.4840
    238.0000,       4.0000,   3.00000,    503.9721
     18.0000,      12.0000,   1.00000,    179.5373
     22.0000,      12.0000,   1.00000,    178.6994
     26.0000,      12.0000,   1.00000,    179.8914
     30.0000,      12.0000,   1.00000,    199.7144
     34.0000,      12.0000,   1.00000,    219.6983
     38.0000,      12.0000,   1.00000,    241.4066
     42.0000,      12.0000,   1.00000,    243.1567
     46.0000,      12.0000,   1.00000,    243.7819
     50.0000,      12.0000,   1.00000,    246.3530
     54.0000,      12.0000,   1.00000,    258.1145
     58.0000,      12.0000,   1.00000,    268.0530
     62.0000,      12.0000,   1.00000,    281.0156
     66.0000,      12.0000,   1.00000,    284.7494
     70.0000,      12.0000,   1.00000,    282.1600
     74.0000,      12.0000,   1.00000,    282.1709
     78.0000,      12.0000,   1.00000,    286.2740
     82.0000,      12.0000,   1.00000,    279.4611
     86.0000,      12.0000,   1.00000,    272.3596
     90.0000,      12.0000,   1.00000,    271.0138
     94.0000,      12.0000,   1.00000,    280.7516
     98.0000,      12.0000,   1.00000,    295.1223
    102.0000,      12.0000,   1.00000,    321.3633
    106.0000,      12.0000,   1.00000,    344.8651
    110.0000,      12.0000,   1.00000,    357.5404
    114.0000,      12.0000,   1.00000,    374.6942
    118.0000,      12.0000,   1.00000,    378.3710
    122.0000,      12.0000,   1.00000,    382.6310
    126.0000,      12.0000,   1.00000,    379.8622
    130.0000,      12.0000,   1.00000,    385.5020
    134.0000,      12.0000,   1.00000,    366.8362
    138.0000,      12.0000,   1.00000,    356.2091
    142.0000,      12.0000,   1.00000,    358.0311
    146.0000,      12.0000,   1.00000,    365.9724
    150.0000,      12.0000,   1.00000,    367.1291
    154.0000,      12.0000,   1.00000,    351.3955
    158.0000,      12.0000,   1.00000,    344.5150
    162.0000,      12.0000,   1.00000,    329.1099
    166.0000,      12.0000,   1.00000,    336.3766
    170.0000,      12.0000,   1.00000,    324.4612
    174.0000,      12.0000,   1.00000,    309.8992
    178.0000,      12.0000,   1.00000,    308.1700
    182.0000,      12.0000,   1.00000,    343.0862
    186.0000,      12.0000,   1.00000,    377.5968
    190.0000,      12.0000,   1.00000,    387.5464
    194.0000,      12.0000,   1.00000,    391.3493
    198.0000,      12.0000,   1.00000,    399.2918
    202.0000,      12.0000,   1.00000,    426.5839
    206.0000,      12.0000,   1.00000,    452.5624
    210.0000,      12.0000,   1.00000,    469.9009
    214.0000,      12.0000,   1.00000,    460.3752
    218.0000,      12.0000,   1.00000,    466.1962
    222.0000,      12.0000,   1.00000,    478.6995
    226.0000,      12.0000,   1.00000,    500.8110
    230.0000,      12.0000,   1.00000,    508.4608
    234.0000,      12.0000,   1.00000,    511.3320
     18.0000,       4.0000,   4.00000,    193.6287
     22.0000,       4.0000,   4.00000,    158.8833
     26.0000,       4.0000,   4.00000,    171.1275
     30.0000,       4.0000,   4.00000,    193.1280
     34.0000,       4.0000,   4.00000,    219.9219
     38.0000,       4.0000,   4.00000,    233.7370
     42.0000,       4.0000,   4.00000,    243.1583
     46.0000,       4.0000,   4.00000,    246.7220
     50.0000,       4.0000,   4.00000,    237.4134
     54.0000,       4.0000,   4.00000,    240.9187
     58.0000,       4.0000,   4.00000,    272.6129
     62.0000,       4.0000,   4.00000,    283.4509
     66.0000,       4.0000,   4.00000,    284.1202
     70.0000,       4.0000,   4.00000,    284.2420
     74.0000,       4.0000,   4.00000,    286.4396
     78.0000,       4.0000,   4.00000,    282.0996
     82.0000,       4.0000,   4.00000,    277.4256
     86.0000,       4.0000,   4.00000,    271.1913
     90.0000,       4.0000,   4.00000,    251.8413
     94.0000,       4.0000,   4.00000,    264.2750
     98.0000,       4.0000,   4.00000,    298.1811
    102.0000,       4.0000,   4.00000,    295.7521
    106.0000,       4.0000,   4.00000,    342.5828
    110.0000,       4.0000,   4.00000,    367.7607
    114.0000,       4.0000,   4.00000,    374.2433
    118.0000,       4.0000,   4.00000,    392.0334
    122.0000,       4.0000,   4.00000,    376.9012
    126.0000,       4.0000,   4.00000,    393.1732
    130.0000,       4.0000,   4.00000,    360.5836
    134.0000,       4.0000,   4.00000,    367.2766
    138.0000,       4.0000,   4.00000,    346.4082
    142.0000,       4.0000,   4.00000,    344.4758
    146.0000,       4.0000,   4.00000,    361.9702
    150.0000,       4.0000,   4.00000,    377.9773
    154.0000,       4.0000,   4.00000,    376.0329
    158.0000,       4.0000,   4.00000,    305.9824
    162.0000,       4.0000,   4.00000,    344.9624
    166.0000,       4.0000,   4.00000,    343.1244
    170.0000,       4.0000,   4.00000,    317.8238
    174.0000,       4.0000,   4.00000,    297.3921
    178.0000,       4.0000,   4.00000,    299.0994
    182.0000,       4.0000,   4.00000,    328.2294
    186.0000,       4.0000,   4.00000,    382.8744
    190.0000,       4.0000,   4.00000,    406.8855
    194.0000,       4.0000,   4.00000,    378.8682
    198.0000,       4.0000,   4.00000,    391.3032
    202.0000,       4.0000,   4.00000,    433.6061
    206.0000,       4.0000,   4.00000,    467.4441
    210.0000,       4.0000,   4.00000,    466.9480
    214.0000,       4.0000,   4.00000,    468.0412
    218.0000,       4.0000,   4.00000,    458.2039
    222.0000,       4.0000,   4.00000,    479.0339
    226.0000,       4.0000,   4.00000,    498.7313
    230.0000,       4.0000,   4.00000,    525.6609
    234.0000,       4.0000,   4.00000,    508.0720
     24.0000,      16.0000,   1.00000,    174.2301
     28.0000,      16.0000,   1.00000,    178.3996
     32.0000,      16.0000,   1.00000,    195.7343
     36.0000,      16.0000,   1.00000,    213.4285
     40.0000,      16.0000,   1.00000,    226.1707
     44.0000,      16.0000,   1.00000,    229.3538
     48.0000,      16.0000,   1.00000,    224.5428
     52.0000,      16.0000,   1.00000,    228.3018
     56.0000,      16.0000,   1.00000,    234.9784
     60.0000,      16.0000,   1.00000,    246.3830
     64.0000,      16.0000,   1.00000,    260.9636
     68.0000,      16.0000,   1.00000,    274.3429
     72.0000,      16.0000,   1.00000,    280.7763
     76.0000,      16.0000,   1.00000,    277.9832
     80.0000,      16.0000,   1.00000,    274.3352
     84.0000,      16.0000,   1.00000,    266.6058
     88.0000,      16.0000,   1.00000,    262.1579
     92.0000,      16.0000,   1.00000,    266.6472
     96.0000,      16.0000,   1.00000,    268.4662
    100.0000,      16.0000,   1.00000,    292.2715
    104.0000,      16.0000,   1.00000,    316.1020
    108.0000,      16.0000,   1.00000,    336.3085
    112.0000,      16.0000,   1.00000,    357.0183
    116.0000,      16.0000,   1.00000,    361.0919
    120.0000,      16.0000,   1.00000,    363.2589
    124.0000,      16.0000,   1.00000,    356.2105
    128.0000,      16.0000,   1.00000,    340.6452
    132.0000,      16.0000,   1.00000,    330.0252
    136.0000,      16.0000,   1.00000,    330.2437
    140.0000,      16.0000,   1.00000,    338.2281
    144.0000,      16.0000,   1.00000,    348.0625
    148.0000,      16.0000,   1.00000,    358.8228
    152.0000,      16.0000,   1.00000,    359.0378
    156.0000,      16.0000,   1.00000,    362.0749
    160.0000,      16.0000,   1.00000,    355.5579
    164.0000,      16.0000,   1.00000,    329.8388
    168.0000,      16.0000,   1.00000,    319.9219
    172.0000,      16.0000,   1.00000,    312.0439
    176.0000,      16.0000,   1.00000,    316.0127
    180.0000,      16.0000,   1.00000,    337.3195
    184.0000,      16.0000,   1.00000,    357.5725
    188.0000,      16.0000,   1.00000,    377.1484
    192.0000,      16.0000,   1.00000,    395.1702
    196.0000,      16.0000,   1.00000,    409.2026
    200.0000,      16.0000,   1.00000,    415.0180
    204.0000,      16.0000,   1.00000,    422.4854
    208.0000,      16.0000,   1.00000,    429.0963
    212.0000,      16.0000,   1.00000,    435.4805
    216.0000,      16.0000,   1.00000,    442.4144
    220.0000,      16.0000,   1.00000,    448.3707
    224.0000,      16.0000,   1.00000,    464.2584
    228.0000,      16.0000,   1.00000,    481.7447
     22.0000,       4.0000,   5.00000,    153.5997
     26.0000,       4.0000,   5.00000,    161.7416
     30.0000,       4.0000,   5.00000,    181.8183
     34.0000,       4.0000,   5.00000,    209.7321
     38.0000,       4.0000,   5.00000,    220.0858
     42.0000,       4.0000,   5.00000,    236.3288
     46.0000,       4.0000,   5.00000,    234.9359
     50.0000,       4.0000,   5.00000,    219.8171
     54.0000,       4.0000,   5.00000,    219.3581
     58.0000,       4.0000,   5.00000,    253.5469
     62.0000,       4.0000,   5.00000,    266.2547
     66.0000,       4.0000,   5.00000,    272.1063
     70.0000,       4.0000,   5.00000,    283.3824
     74.0000,       4.0000,   5.00000,    286.5903
     78.0000,       4.0000,   5.00000,    273.0001
     82.0000,       4.0000,   5.00000,    272.5920
     86.0000,       4.0000,   5.00000,    264.1857
     90.0000,       4.0000,   5.00000,    240.7674
     94.0000,       4.0000,   5.00000,    251.7560
     98.0000,       4.0000,   5.00000,    282.1604
    102.0000,       4.0000,   5.00000,    281.9085
    106.0000,       4.0000,   5.00000,    326.3053
    110.0000,       4.0000,   5.00000,    364.8230
    114.0000,       4.0000,   5.00000,    366.6293
    118.0000,       4.0000,   5.00000,    380.1444
    122.0000,       4.0000,   5.00000,    368.0169
    126.0000,       4.0000,   5.00000,    369.1625
    130.0000,       4.0000,   5.00000,    328.4433
    134.0000,       4.0000,   5.00000,    334.9069
    138.0000,       4.0000,   5.00000,    331.0454
    142.0000,       4.0000,   5.00000,    331.3833
    146.0000,       4.0000,   5.00000,    351.1741
    150.0000,       4.0000,   5.00000,    381.9760
    154.0000,       4.0000,   5.00000,    382.2377
    158.0000,       4.0000,   5.00000,    312.9523
    162.0000,       4.0000,   5.00000,    352.8865
    166.0000,       4.0000,   5.00000,    340.9132
    170.0000,       4.0000,   5.00000,    307.4844
    174.0000,       4.0000,   5.00000,    293.6136
    178.0000,       4.0000,   5.00000,    305.9698
    182.0000,       4.0000,   5.00000,    324.7720
    186.0000,       4.0000,   5.00000,    379.6123
    190.0000,       4.0000,   5.00000,    410.9402
    194.0000,       4.0000,   5.00000,    381.8149
    198.0000,       4.0000,   5.00000,    393.1679
    202.0000,       4.0000,   5.00000,    428.9198
    206.0000,       4.0000,   5.00000,    450.9560
    210.0000,       4.0000,   5.00000,    442.6524
    214.0000,       4.0000,   5.00000,    453.0606
    218.0000,       4.0000,   5.00000,    441.1143
    222.0000,       4.0000,   5.00000,    457.2068
    226.0000,       4.0000,   5.00000,    482.1400
    230.0000,       4.0000,   5.00000,    515.9304
     26.0000,       4.0000,   6.00000,    159.6776
     30.0000,       4.0000,   6.00000,    179.3817
     34.0000,       4.0000,   6.00000,    200.1043
     38.0000,       4.0000,   6.00000,    206.8066
     42.0000,       4.0000,   6.00000,    220.9326
     46.0000,       4.0000,   6.00000,    224.9860
     50.0000,       4.0000,   6.00000,    206.3342
     54.0000,       4.0000,   6.00000,    204.5351
     58.0000,       4.0000,   6.00000,    236.4805
     62.0000,       4.0000,   6.00000,    253.0858
     66.0000,       4.0000,   6.00000,    265.2198
     70.0000,       4.0000,   6.00000,    280.0225
     74.0000,       4.0000,   6.00000,    284.5356
     78.0000,       4.0000,   6.00000,    272.8361
     82.0000,       4.0000,   6.00000,    262.5927
     86.0000,       4.0000,   6.00000,    250.1395
     90.0000,       4.0000,   6.00000,    227.1538
     94.0000,       4.0000,   6.00000,    234.2463
     98.0000,       4.0000,   6.00000,    264.6931
    102.0000,       4.0000,   6.00000,    265.2668
    106.0000,       4.0000,   6.00000,    318.0932
    110.0000,       4.0000,   6.00000,    359.4257
    114.0000,       4.0000,   6.00000,    368.7751
    118.0000,       4.0000,   6.00000,    380.8673
    122.0000,       4.0000,   6.00000,    357.4582
    126.0000,       4.0000,   6.00000,    350.5070
    130.0000,       4.0000,   6.00000,    298.3904
    134.0000,       4.0000,   6.00000,    312.6676
    138.0000,       4.0000,   6.00000,    308.5373
    142.0000,       4.0000,   6.00000,    312.0278
    146.0000,       4.0000,   6.00000,    343.3918
    150.0000,       4.0000,   6.00000,    381.9601
    154.0000,       4.0000,   6.00000,    392.7039
    158.0000,       4.0000,   6.00000,    319.0511
    162.0000,       4.0000,   6.00000,    356.3095
    166.0000,       4.0000,   6.00000,    338.7163
    170.0000,       4.0000,   6.00000,    304.9094
    174.0000,       4.0000,   6.00000,    288.5498
    178.0000,       4.0000,   6.00000,    299.4796
    182.0000,       4.0000,   6.00000,    323.8795
    186.0000,       4.0000,   6.00000,    373.0258
    190.0000,       4.0000,   6.00000,    405.9169
    194.0000,       4.0000,   6.00000,    383.1916
    198.0000,       4.0000,   6.00000,    393.9393
    202.0000,       4.0000,   6.00000,    424.5560
    206.0000,       4.0000,   6.00000,    435.2683
    210.0000,       4.0000,   6.00000,    420.1279
    214.0000,       4.0000,   6.00000,    428.2330
    218.0000,       4.0000,   6.00000,    423.7408
    222.0000,       4.0000,   6.00000,    440.8095
    226.0000,       4.0000,   6.00000,    460.7034
     30.0000,      20.0000,   1.00000,    184.0824
     34.0000,      20.0000,   1.00000,    193.6873
     38.0000,      20.0000,   1.00000,    201.5783
     42.0000,      20.0000,   1.00000,    204.2833
     46.0000,      20.0000,   1.00000,    205.0691
     50.0000,      20.0000,   1.00000,    214.9399
     54.0000,      20.0000,   1.00000,    217.6630
     58.0000,      20.0000,   1.00000,    222.5090
     62.0000,      20.0000,   1.00000,    238.2439
     66.0000,      20.0000,   1.00000,    259.0167
     70.0000,      20.0000,   1.00000,    267.7377
     74.0000,      20.0000,   1.00000,    274.4909
     78.0000,      20.0000,   1.00000,    272.3234
     82.0000,      20.0000,   1.00000,    257.3547
     86.0000,      20.0000,   1.00000,    245.4094
     90.0000,      20.0000,   1.00000,    245.7668
     94.0000,      20.0000,   1.00000,    247.2790
     98.0000,      20.0000,   1.00000,    259.3114
    102.0000,      20.0000,   1.00000,    289.0591
    106.0000,      20.0000,   1.00000,    315.6410
    110.0000,      20.0000,   1.00000,    338.2392
    114.0000,      20.0000,   1.00000,    356.6713
    118.0000,      20.0000,   1.00000,    361.4693
    122.0000,      20.0000,   1.00000,    340.0191
    126.0000,      20.0000,   1.00000,    320.1467
    130.0000,      20.0000,   1.00000,    311.2036
    134.0000,      20.0000,   1.00000,    300.8911
    138.0000,      20.0000,   1.00000,    301.1151
    142.0000,      20.0000,   1.00000,    321.9170
    146.0000,      20.0000,   1.00000,    341.3689
    150.0000,      20.0000,   1.00000,    349.9748
    154.0000,      20.0000,   1.00000,    366.1754
    158.0000,      20.0000,   1.00000,    368.7684
    162.0000,      20.0000,   1.00000,    345.1927
    166.0000,      20.0000,   1.00000,    321.4189
    170.0000,      20.0000,   1.00000,    319.1251
    174.0000,      20.0000,   1.00000,    313.5500
    178.0000,      20.0000,   1.00000,    321.7672
    182.0000,      20.0000,   1.00000,    343.9278
    186.0000,      20.0000,   1.00000,    360.9431
    190.0000,      20.0000,   1.00000,    376.0797
    194.0000,      20.0000,   1.00000,    402.4315
    198.0000,      20.0000,   1.00000,    416.6350
    202.0000,      20.0000,   1.00000,    408.9236
    206.0000,      20.0000,   1.00000,    407.6246
    210.0000,      20.0000,   1.00000,    406.1295
    214.0000,      20.0000,   1.00000,    407.8285
    218.0000,      20.0000,   1.00000,    418.9660
    222.0000,      20.0000,   1.00000,    437.9282
     30.0000,       4.0000,   7.00000,    176.6682
     34.0000,       4.0000,   7.00000,    193.4146
     38.0000,       4.0000,   7.00000,    195.9940
     42.0000,       4.0000,   7.00000,    206.3811
     46.0000,       4.0000,   7.00000,    208.7194
     50.0000,       4.0000,   7.00000,    198.4557
     54.0000,       4.0000,   7.00000,    196.0835
     58.0000,       4.0000,   7.00000,    226.9877
     62.0000,       4.0000,   7.00000,    246.5820
     66.0000,       4.0000,   7.00000,    261.1189
     70.0000,       4.0000,   7.00000,    273.5807
     74.0000,       4.0000,   7.00000,    281.7108
     78.0000,       4.0000,   7.00000,    268.8544
     82.0000,       4.0000,   7.00000,    253.4009
     86.0000,       4.0000,   7.00000,    234.5218
     90.0000,       4.0000,   7.00000,    209.6704
     94.0000,       4.0000,   7.00000,    217.7590
     98.0000,       4.0000,   7.00000,    245.5190
    102.0000,       4.0000,   7.00000,    253.6313
    106.0000,       4.0000,   7.00000,    308.7849
    110.0000,       4.0000,   7.00000,    356.1768
    114.0000,       4.0000,   7.00000,    370.9379
    118.0000,       4.0000,   7.00000,    383.0579
    122.0000,       4.0000,   7.00000,    349.2108
    126.0000,       4.0000,   7.00000,    331.5578
    130.0000,       4.0000,   7.00000,    290.0853
    134.0000,       4.0000,   7.00000,    291.2464
    138.0000,       4.0000,   7.00000,    285.1342
    142.0000,       4.0000,   7.00000,    296.0614
    146.0000,       4.0000,   7.00000,    333.1963
    150.0000,       4.0000,   7.00000,    380.3943
    154.0000,       4.0000,   7.00000,    393.9303
    158.0000,       4.0000,   7.00000,    321.9793
    162.0000,       4.0000,   7.00000,    354.4730
    166.0000,       4.0000,   7.00000,    341.6223
    170.0000,       4.0000,   7.00000,    306.4236
    174.0000,       4.0000,   7.00000,    283.7607
    178.0000,       4.0000,   7.00000,    289.1473
    182.0000,       4.0000,   7.00000,    314.8550
    186.0000,       4.0000,   7.00000,    371.0196
    190.0000,       4.0000,   7.00000,    398.9087
    194.0000,       4.0000,   7.00000,    377.0389
    198.0000,       4.0000,   7.00000,    389.5949
    202.0000,       4.0000,   7.00000,    416.4672
    206.0000,       4.0000,   7.00000,    425.8776
    210.0000,       4.0000,   7.00000,    406.4784
    214.0000,       4.0000,   7.00000,    406.7393
    218.0000,       4.0000,   7.00000,    403.4207
    222.0000,       4.0000,   7.00000,    425.2186
     34.0000,       4.0000,   8.00000,    187.9689
     38.0000,       4.0000,   8.00000,    187.8257
     42.0000,       4.0000,   8.00000,    194.6817
     46.0000,       4.0000,   8.00000,    197.0155
     50.0000,       4.0000,   8.00000,    188.0664
     54.0000,       4.0000,   8.00000,    193.0183
     58.0000,       4.0000,   8.00000,    227.0658
     62.0000,       4.0000,   8.00000,    245.6121
     66.0000,       4.0000,   8.00000,    255.9762
     70.0000,       4.0000,   8.00000,    270.7646
     74.0000,       4.0000,   8.00000,    274.2416
     78.0000,       4.0000,   8.00000,    258.1288
     82.0000,       4.0000,   8.00000,    243.1410
     86.0000,       4.0000,   8.00000,    221.0313
     90.0000,       4.0000,   8.00000,    194.0632
     94.0000,       4.0000,   8.00000,    200.5301
     98.0000,       4.0000,   8.00000,    232.5135
    102.0000,       4.0000,   8.00000,    241.8370
    106.0000,       4.0000,   8.00000,    300.2820
    110.0000,       4.0000,   8.00000,    353.2414
    114.0000,       4.0000,   8.00000,    368.2491
    118.0000,       4.0000,   8.00000,    377.0154
    122.0000,       4.0000,   8.00000,    342.8749
    126.0000,       4.0000,   8.00000,    331.7507
    130.0000,       4.0000,   8.00000,    280.0446
    134.0000,       4.0000,   8.00000,    280.2547
    138.0000,       4.0000,   8.00000,    271.1292
    142.0000,       4.0000,   8.00000,    282.6369
    146.0000,       4.0000,   8.00000,    323.1036
    150.0000,       4.0000,   8.00000,    371.6602
    154.0000,       4.0000,   8.00000,    387.1369
    158.0000,       4.0000,   8.00000,    315.4833
    162.0000,       4.0000,   8.00000,    357.4833
    166.0000,       4.0000,   8.00000,    343.5541
    170.0000,       4.0000,   8.00000,    305.9847
    174.0000,       4.0000,   8.00000,    279.9510
    178.0000,       4.0000,   8.00000,    282.5790
    182.0000,       4.0000,   8.00000,    304.2829
    186.0000,       4.0000,   8.00000,    361.4436
    190.0000,       4.0000,   8.00000,    395.7268
    194.0000,       4.0000,   8.00000,    366.4786
    198.0000,       4.0000,   8.00000,    376.6650
    202.0000,       4.0000,   8.00000,    408.2769
    206.0000,       4.0000,   8.00000,    419.5551
    210.0000,       4.0000,   8.00000,    398.5626
    214.0000,       4.0000,   8.00000,    397.1906
    218.0000,       4.0000,   8.00000,    386.5097
     42.0000,      28.0000,   1.00000,    179.4234
     46.0000,      28.0000,   1.00000,    187.2364
     50.0000,      28.0000,   1.00000,    198.7983
     54.0000,      28.0000,   1.00000,    213.1467
     58.0000,      28.0000,   1.00000,    226.1937
     62.0000,      28.0000,   1.00000,    239.8167
     66.0000,      28.0000,   1.00000,    244.4166
     70.0000,      28.0000,   1.00000,    245.5286
     74.0000,      28.0000,   1.00000,    240.7157
     78.0000,      28.0000,   1.00000,    230.4667
     82.0000,      28.0000,   1.00000,    222.5733
     86.0000,      28.0000,   1.00000,    218.5391
     90.0000,      28.0000,   1.00000,    217.4933
     94.0000,      28.0000,   1.00000,    225.5381
     98.0000,      28.0000,   1.00000,    242.9373
    102.0000,      28.0000,   1.00000,    266.3921
    106.0000,      28.0000,   1.00000,    292.9234
    110.0000,      28.0000,   1.00000,    308.7156
    114.0000,      28.0000,   1.00000,    316.6588
    118.0000,      28.0000,   1.00000,    325.7877
    122.0000,      28.0000,   1.00000,    323.8217
    126.0000,      28.0000,   1.00000,    313.0723
    130.0000,      28.0000,   1.00000,    302.6844
    134.0000,      28.0000,   1.00000,    294.6063
    138.0000,      28.0000,   1.00000,    297.2280
    142.0000,      28.0000,   1.00000,    303.3403
    146.0000,      28.0000,   1.00000,    302.2306
    150.0000,      28.0000,   1.00000,    311.4190
    154.0000,      28.0000,   1.00000,    326.5044
    158.0000,      28.0000,   1.00000,    336.1330
    162.0000,      28.0000,   1.00000,    336.4637
    166.0000,      28.0000,   1.00000,    325.6893
    170.0000,      28.0000,   1.00000,    315.5825
    174.0000,      28.0000,   1.00000,    322.1070
    178.0000,      28.0000,   1.00000,    327.7861
    182.0000,      28.0000,   1.00000,    327.1385
    186.0000,      28.0000,   1.00000,    333.6350
    190.0000,      28.0000,   1.00000,    349.1004
    194.0000,      28.0000,   1.00000,    369.5777
    198.0000,      28.0000,   1.00000,    383.8284
    202.0000,      28.0000,   1.00000,    384.1247
    206.0000,      28.0000,   1.00000,    384.7396
    210.0000,      28.0000,   1.00000,    390.4165
     42.0000,       4.0000,  10.00000,    185.4649
     46.0000,       4.0000,  10.00000,    188.3203
     50.0000,       4.0000,  10.00000,    181.9303
     54.0000,       4.0000,  10.00000,    190.0801
     58.0000,       4.0000,  10.00000,    229.0653
     62.0000,       4.0000,  10.00000,    251.5310
     66.0000,       4.0000,  10.00000,    256.3785
     70.0000,       4.0000,  10.00000,    258.3512
     74.0000,       4.0000,  10.00000,    253.0647
     78.0000,       4.0000,  10.00000,    232.3536
     82.0000,       4.0000,  10.00000,    215.7304
     86.0000,       4.0000,  10.00000,    196.9760
     90.0000,       4.0000,  10.00000,    175.4527
     94.0000,       4.0000,  10.00000,    181.6276
     98.0000,       4.0000,  10.00000,    210.3954
    102.0000,       4.0000,  10.00000,    224.3359
    106.0000,       4.0000,  10.00000,    282.8770
    110.0000,       4.0000,  10.00000,    331.2946
    114.0000,       4.0000,  10.00000,    344.8135
    118.0000,       4.0000,  10.00000,    365.7607
    122.0000,       4.0000,  10.00000,    341.4541
    126.0000,       4.0000,  10.00000,    329.8710
    130.0000,       4.0000,  10.00000,    280.1743
    134.0000,       4.0000,  10.00000,    279.1324
    138.0000,       4.0000,  10.00000,    268.7630
    142.0000,       4.0000,  10.00000,    274.2512
    146.0000,       4.0000,  10.00000,    301.5924
    150.0000,       4.0000,  10.00000,    339.8390
    154.0000,       4.0000,  10.00000,    357.9424
    158.0000,       4.0000,  10.00000,    300.4127
    162.0000,       4.0000,  10.00000,    345.8772
    166.0000,       4.0000,  10.00000,    335.3491
    170.0000,       4.0000,  10.00000,    300.3418
    174.0000,       4.0000,  10.00000,    273.9174
    178.0000,       4.0000,  10.00000,    275.7604
    182.0000,       4.0000,  10.00000,    293.0288
    186.0000,       4.0000,  10.00000,    340.0744
    190.0000,       4.0000,  10.00000,    365.8809
    194.0000,       4.0000,  10.00000,    343.7469
    198.0000,       4.0000,  10.00000,    356.5646
    202.0000,       4.0000,  10.00000,    385.4919
    206.0000,       4.0000,  10.00000,    405.3690
    210.0000,       4.0000,  10.00000,    392.4520
     54.0000,      36.0000,   1.00000,    220.6752
     58.0000,      36.0000,   1.00000,    224.8167
     62.0000,      36.0000,   1.00000,    223.7193
     66.0000,      36.0000,   1.00000,    219.4179
     70.0000,      36.0000,   1.00000,    216.2939
     74.0000,      36.0000,   1.00000,    211.5857
     78.0000,      36.0000,   1.00000,    205.0475
     82.0000,      36.0000,   1.00000,    202.6496
     86.0000,      36.0000,   1.00000,    203.5812
     90.0000,      36.0000,   1.00000,    213.2053
     94.0000,      36.0000,   1.00000,    226.1854
     98.0000,      36.0000,   1.00000,    237.6761
    102.0000,      36.0000,   1.00000,    247.9549
    106.0000,      36.0000,   1.00000,    260.3013
    110.0000,      36.0000,   1.00000,    271.4820
    114.0000,      36.0000,   1.00000,    279.9343
    118.0000,      36.0000,   1.00000,    290.6622
    122.0000,      36.0000,   1.00000,    303.2101
    126.0000,      36.0000,   1.00000,    311.9837
    130.0000,      36.0000,   1.00000,    317.7862
    134.0000,      36.0000,   1.00000,    320.0302
    138.0000,      36.0000,   1.00000,    315.2293
    142.0000,      36.0000,   1.00000,    304.1496
    146.0000,      36.0000,   1.00000,    297.7509
    150.0000,      36.0000,   1.00000,    295.0569
    154.0000,      36.0000,   1.00000,    289.7106
    158.0000,      36.0000,   1.00000,    285.8012
    162.0000,      36.0000,   1.00000,    288.8806
    166.0000,      36.0000,   1.00000,    296.4507
    170.0000,      36.0000,   1.00000,    304.1921
    174.0000,      36.0000,   1.00000,    310.4439
    178.0000,      36.0000,   1.00000,    315.8627
    182.0000,      36.0000,   1.00000,    316.8639
    186.0000,      36.0000,   1.00000,    318.9861
    190.0000,      36.0000,   1.00000,    327.4272
    194.0000,      36.0000,   1.00000,    337.3087
    198.0000,      36.0000,   1.00000,    347.9443
     54.0000,      12.0000,   4.00000,    207.1590
     58.0000,      12.0000,   4.00000,    222.4358
     62.0000,      12.0000,   4.00000,    236.0071
     66.0000,      12.0000,   4.00000,    238.5300
     70.0000,      12.0000,   4.00000,    236.3151
     74.0000,      12.0000,   4.00000,    226.7435
     78.0000,      12.0000,   4.00000,    211.2288
     82.0000,      12.0000,   4.00000,    193.2118
     86.0000,      12.0000,   4.00000,    176.8799
     90.0000,      12.0000,   4.00000,    169.3759
     94.0000,      12.0000,   4.00000,    174.9879
     98.0000,      12.0000,   4.00000,    188.6380
    102.0000,      12.0000,   4.00000,    216.1920
    106.0000,      12.0000,   4.00000,    253.8621
    110.0000,      12.0000,   4.00000,    291.0575
    114.0000,      12.0000,   4.00000,    320.6515
    118.0000,      12.0000,   4.00000,    332.0311
    122.0000,      12.0000,   4.00000,    337.4102
    126.0000,      12.0000,   4.00000,    320.3644
    130.0000,      12.0000,   4.00000,    308.0544
    134.0000,      12.0000,   4.00000,    288.2096
    138.0000,      12.0000,   4.00000,    281.6395
    142.0000,      12.0000,   4.00000,    284.2769
    146.0000,      12.0000,   4.00000,    300.3117
    150.0000,      12.0000,   4.00000,    316.6585
    154.0000,      12.0000,   4.00000,    305.5677
    158.0000,      12.0000,   4.00000,    298.6091
    162.0000,      12.0000,   4.00000,    289.5500
    166.0000,      12.0000,   4.00000,    293.7013
    170.0000,      12.0000,   4.00000,    278.0674
    174.0000,      12.0000,   4.00000,    265.1287
    178.0000,      12.0000,   4.00000,    264.6692
    182.0000,      12.0000,   4.00000,    286.4384
    186.0000,      12.0000,   4.00000,    312.4466
    190.0000,      12.0000,   4.00000,    325.8210
    194.0000,      12.0000,   4.00000,    329.5073
    198.0000,      12.0000,   4.00000,    336.0009
     66.0000,      44.0000,   1.00000,    203.8438
     70.0000,      44.0000,   1.00000,    197.8671
     74.0000,      44.0000,   1.00000,    196.1126
     78.0000,      44.0000,   1.00000,    200.0707
     82.0000,      44.0000,   1.00000,    202.4007
     86.0000,      44.0000,   1.00000,    207.9801
     90.0000,      44.0000,   1.00000,    213.1172
     94.0000,      44.0000,   1.00000,    222.6174
     98.0000,      44.0000,   1.00000,    231.1641
    102.0000,      44.0000,   1.00000,    238.6404
    106.0000,      44.0000,   1.00000,    248.1371
    110.0000,      44.0000,   1.00000,    256.4473
    114.0000,      44.0000,   1.00000,    268.6895
    118.0000,      44.0000,   1.00000,    279.1696
    122.0000,      44.0000,   1.00000,    286.3258
    126.0000,      44.0000,   1.00000,    297.7651
    130.0000,      44.0000,   1.00000,    310.8752
    134.0000,      44.0000,   1.00000,    318.7381
    138.0000,      44.0000,   1.00000,    314.2464
    142.0000,      44.0000,   1.00000,    309.1628
    146.0000,      44.0000,   1.00000,    302.3218
    150.0000,      44.0000,   1.00000,    290.3402
    154.0000,      44.0000,   1.00000,    281.2345
    158.0000,      44.0000,   1.00000,    271.9439
    162.0000,      44.0000,   1.00000,    267.6421
    166.0000,      44.0000,   1.00000,    270.3460
    170.0000,      44.0000,   1.00000,    274.6441
    174.0000,      44.0000,   1.00000,    276.6895
    178.0000,      44.0000,   1.00000,    280.9825
    182.0000,      44.0000,   1.00000,    295.7292
    186.0000,      44.0000,   1.00000,    307.1154
     66.0000,      12.0000,   5.00000,    228.7982
     70.0000,      12.0000,   5.00000,    226.2477
     74.0000,      12.0000,   5.00000,    217.9133
     78.0000,      12.0000,   5.00000,    205.6903
     82.0000,      12.0000,   5.00000,    189.5844
     86.0000,      12.0000,   5.00000,    171.5580
     90.0000,      12.0000,   5.00000,    158.1519
     94.0000,      12.0000,   5.00000,    161.8154
     98.0000,      12.0000,   5.00000,    174.4378
    102.0000,      12.0000,   5.00000,    203.2936
    106.0000,      12.0000,   5.00000,    241.5322
    110.0000,      12.0000,   5.00000,    285.4770
    114.0000,      12.0000,   5.00000,    320.5532
    118.0000,      12.0000,   5.00000,    332.5339
    122.0000,      12.0000,   5.00000,    333.5004
    126.0000,      12.0000,   5.00000,    312.8113
    130.0000,      12.0000,   5.00000,    300.2678
    134.0000,      12.0000,   5.00000,    284.1024
    138.0000,      12.0000,   5.00000,    281.3922
    142.0000,      12.0000,   5.00000,    284.6936
    146.0000,      12.0000,   5.00000,    301.2066
    150.0000,      12.0000,   5.00000,    317.1609
    154.0000,      12.0000,   5.00000,    303.6619
    158.0000,      12.0000,   5.00000,    290.8384
    162.0000,      12.0000,   5.00000,    273.3068
    166.0000,      12.0000,   5.00000,    266.3716
    170.0000,      12.0000,   5.00000,    244.5547
    174.0000,      12.0000,   5.00000,    230.6954
    178.0000,      12.0000,   5.00000,    234.0276
    182.0000,      12.0000,   5.00000,    258.6325
    186.0000,      12.0000,   5.00000,    290.9975
     78.0000,      52.0000,   1.00000,    194.8114
     82.0000,      52.0000,   1.00000,    202.6311
     86.0000,      52.0000,   1.00000,    210.7744
     90.0000,      52.0000,   1.00000,    219.4369
     94.0000,      52.0000,   1.00000,    230.6267
     98.0000,      52.0000,   1.00000,    240.3937
    102.0000,      52.0000,   1.00000,    247.3424
    106.0000,      52.0000,   1.00000,    251.0799
    110.0000,      52.0000,   1.00000,    255.0737
    114.0000,      52.0000,   1.00000,    258.9931
    118.0000,      52.0000,   1.00000,    267.1535
    122.0000,      52.0000,   1.00000,    278.6317
    126.0000,      52.0000,   1.00000,    290.0742
    130.0000,      52.0000,   1.00000,    299.3128
    134.0000,      52.0000,   1.00000,    299.0250
    138.0000,      52.0000,   1.00000,    300.6241
    142.0000,      52.0000,   1.00000,    299.7788
    146.0000,      52.0000,   1.00000,    292.3565
    150.0000,      52.0000,   1.00000,    283.1611
    154.0000,      52.0000,   1.00000,    272.7708
    158.0000,      52.0000,   1.00000,    267.7677
    162.0000,      52.0000,   1.00000,    266.5486
    166.0000,      52.0000,   1.00000,    267.9324
    170.0000,      52.0000,   1.00000,    267.2741
    174.0000,      52.0000,   1.00000,    266.9927
     78.0000,      12.0000,   6.00000,    201.7777
     82.0000,      12.0000,   6.00000,    184.2350
     86.0000,      12.0000,   6.00000,    165.3532
     90.0000,      12.0000,   6.00000,    154.6896
     94.0000,      12.0000,   6.00000,    159.3008
     98.0000,      12.0000,   6.00000,    175.2695
    102.0000,      12.0000,   6.00000,    206.3965
    106.0000,      12.0000,   6.00000,    246.5889
    110.0000,      12.0000,   6.00000,    288.9292
    114.0000,      12.0000,   6.00000,    320.3195
    118.0000,      12.0000,   6.00000,    331.1010
    122.0000,      12.0000,   6.00000,    333.4111
    126.0000,      12.0000,   6.00000,    311.3008
    130.0000,      12.0000,   6.00000,    293.4008
    134.0000,      12.0000,   6.00000,    273.6622
    138.0000,      12.0000,   6.00000,    270.4358
    142.0000,      12.0000,   6.00000,    275.5782
    146.0000,      12.0000,   6.00000,    293.7552
    150.0000,      12.0000,   6.00000,    311.8501
    154.0000,      12.0000,   6.00000,    299.4432
    158.0000,      12.0000,   6.00000,    288.1187
    162.0000,      12.0000,   6.00000,    271.0409
    166.0000,      12.0000,   6.00000,    263.2012
    170.0000,      12.0000,   6.00000,    239.0009
    174.0000,      12.0000,   6.00000,    220.2451
     84.0000,      24.0000,   3.00000,    178.6931
     88.0000,      24.0000,   3.00000,    172.3138
     92.0000,      24.0000,   3.00000,    172.0242
     96.0000,      24.0000,   3.00000,    184.6629
    100.0000,      24.0000,   3.00000,    209.0979
    104.0000,      24.0000,   3.00000,    238.9083
    108.0000,      24.0000,   3.00000,    267.8522
    112.0000,      24.0000,   3.00000,    290.5542
    116.0000,      24.0000,   3.00000,    311.1258
    120.0000,      24.0000,   3.00000,    314.5888
    124.0000,      24.0000,   3.00000,    309.7959
    128.0000,      24.0000,   3.00000,    300.5429
    132.0000,      24.0000,   3.00000,    287.7636
    136.0000,      24.0000,   3.00000,    281.4221
    140.0000,      24.0000,   3.00000,    280.2554
    144.0000,      24.0000,   3.00000,    287.4205
    148.0000,      24.0000,   3.00000,    282.5433
    152.0000,      24.0000,   3.00000,    285.9589
    156.0000,      24.0000,   3.00000,    287.4766
    160.0000,      24.0000,   3.00000,    279.6419
    164.0000,      24.0000,   3.00000,    263.3155
    168.0000,      24.0000,   3.00000,    246.0820
     90.0000,      20.0000,   4.00000,    170.5575
     94.0000,      20.0000,   4.00000,    172.8004
     98.0000,      20.0000,   4.00000,    188.8956
    102.0000,      20.0000,   4.00000,    219.1041
    106.0000,      20.0000,   4.00000,    253.6490
    110.0000,      20.0000,   4.00000,    287.4534
    114.0000,      20.0000,   4.00000,    311.5873
    118.0000,      20.0000,   4.00000,    323.2463
    122.0000,      20.0000,   4.00000,    316.5362
    126.0000,      20.0000,   4.00000,    306.7645
    130.0000,      20.0000,   4.00000,    291.1106
    134.0000,      20.0000,   4.00000,    278.7025
    138.0000,      20.0000,   4.00000,    271.4306
    142.0000,      20.0000,   4.00000,    277.1467
    146.0000,      20.0000,   4.00000,    283.4970
    150.0000,      20.0000,   4.00000,    281.1807
    154.0000,      20.0000,   4.00000,    286.2914
    158.0000,      20.0000,   4.00000,    285.1300
    162.0000,      20.0000,   4.00000,    271.5118
   6.53
REFERENCE MODEL USED
CONSTANT REFERENCE MODEL METHOD
Reference resistivity is
296.425
TOPOGRAPHICAL DATA
2
64
      0.0000     546.5300
      4.0000     545.8400
      8.0000     545.4800
     12.0000     545.1100
     16.0000     544.7800
     20.0000     544.4900
     24.0000     544.1900
     28.0000     543.8900
     32.0000     543.5900
     36.0000     543.3300
     40.0000     543.0800
     44.0000     542.8400
     48.0000     542.4500
     52.0000     542.0600
     56.0000     541.7600
     60.0000     541.4800
     64.0000     541.1600
     68.0000     540.8600
     72.0000     540.4300
     76.0000     540.1500
     80.0000     539.9000
     84.0000     539.6600
     88.0000     539.4300
     92.0000     539.1400
     96.0000     538.8800
    100.0000     538.5800
    104.0000     538.2800
    108.0000     537.9400
    112.0000     537.6300
    116.0000     537.3200
    120.0000     536.9400
    124.0000     536.5600
    128.0000     536.2600
    132.0000     535.9700
    136.0000     535.6700
    140.0000     535.4400
    144.0000     535.2100
    148.0000     535.0500
    152.0000     534.7700
    156.0000     534.4300
    160.0000     534.1800
    164.0000     533.9900
    168.0000     533.7200
    172.0000     533.5300
    176.0000     533.3000
    180.0000     532.9800
    184.0000     532.8600
    188.0000     532.6800
    192.0000     532.4200
    196.0000     532.1900
    200.0000     531.9600
    204.0000     531.7100
    208.0000     531.4800
    212.0000     531.2000
    216.0000     530.9000
    220.0000     530.6400
    224.0000     530.3800
    228.0000     530.1900
    232.0000     530.0000
    236.0000     529.7600
    240.0000     529.5500
    244.0000     529.3100
    248.0000     529.0700
    252.0000     528.8100
1
DAMPED FINITE-ELEMENT METHOD USED FOR TOPOGRAPHIC MODELLING WITH DAMPING FACTOR OF 0.75
      -0.06316
     545.61664
      -0.06903
COORDINATES FOR ELECTRODES
       0.00000        0.91557
       3.97825        0.49899
       7.97736        0.41460
      11.97625        0.32022
      15.97588        0.26603
      19.97585        0.25187
      23.97578        0.22774
      27.97571        0.20360
      31.97564        0.17947
      35.97560        0.19541
      39.97552        0.22139
      43.97536        0.25739
      47.97372        0.14290
      51.97208        0.02842
      55.97201        0.00429
      59.97200        0.00016
      63.97176       -0.04405
      67.97169       -0.06818
      71.96870       -0.22283
      75.96870       -0.22689
      79.96861       -0.20092
      83.96844       -0.16498
      87.96819       -0.11895
      91.96815       -0.13305
      95.96812       -0.11711
      99.96805       -0.14124
     103.96797       -0.16537
     107.96745       -0.22967
     111.96731       -0.26384
     115.96716       -0.29802
     119.96580       -0.40245
     123.96443       -0.50688
     127.96436       -0.53101
     131.96432       -0.54517
     135.96426       -0.56930
     139.96399       -0.52328
     143.96371       -0.47725
     147.96204       -0.36121
     151.96202       -0.36527
     155.96150       -0.42957
     159.96141       -0.40359
     163.96049       -0.31754
     167.96048       -0.31163
     171.95955       -0.22551
     175.95929       -0.17954
     179.95905       -0.22376
     183.95599       -0.06767
     187.95483        0.02840
     191.95482        0.04434
     195.95454        0.09037
     199.95427        0.13640
     203.95418        0.16237
     207.95392        0.20834
     211.95390        0.20428
     215.95384        0.18014
     219.95381        0.19609
     223.95380        0.21203
     227.95287        0.29809
     231.95193        0.38414
     235.95178        0.42014
     239.95122        0.48616
     243.95107        0.52216
     247.95091        0.55816
     251.95088        0.57410
Shift matrix
  0    0.0000    2.0000    4.2000    6.6200    9.2820   12.2102   15.4312   18.9743   22.8718   27.1590   31.8749   37.0623   42.7686 
  1    0.9156    0.3334    0.1097    0.0323    0.0084    0.0019    0.0004    0.0001    0.0000    0.0000    0.0000    0.0000    0.0000 
  2    0.4990    0.2267    0.0952    0.0367    0.0128    0.0040    0.0011    0.0003    0.0001    0.0000    0.0000    0.0000    0.0000 
  3    0.4146    0.1948    0.0849    0.0340    0.0125    0.0041    0.0012    0.0003    0.0001    0.0000    0.0000    0.0000    0.0000 
  4    0.3202    0.1557    0.0704    0.0294    0.0113    0.0039    0.0012    0.0003    0.0001    0.0000    0.0000    0.0000    0.0000 
  5    0.2660    0.1317    0.0608    0.0260    0.0102    0.0036    0.0012    0.0003    0.0001    0.0000    0.0000    0.0000    0.0000 
  6    0.2519    0.1253    0.0581    0.0250    0.0099    0.0035    0.0012    0.0003    0.0001    0.0000    0.0000    0.0000    0.0000 
  7    0.2277    0.1142    0.0534    0.0232    0.0092    0.0034    0.0011    0.0003    0.0001    0.0000    0.0000    0.0000    0.0000 
  8    0.2036    0.1029    0.0485    0.0212    0.0086    0.0032    0.0010    0.0003    0.0001    0.0000    0.0000    0.0000    0.0000 
  9    0.1795    0.0913    0.0435    0.0192    0.0078    0.0029    0.0010    0.0003    0.0001    0.0000    0.0000    0.0000    0.0000 
 10    0.1954    0.0990    0.0468    0.0206    0.0083    0.0031    0.0010    0.0003    0.0001    0.0000    0.0000    0.0000    0.0000 
 11    0.2214    0.1112    0.0522    0.0227    0.0091    0.0033    0.0011    0.0003    0.0001    0.0000    0.0000    0.0000    0.0000 
 12    0.2574    0.1278    0.0592    0.0254    0.0100    0.0036    0.0012    0.0003    0.0001    0.0000    0.0000    0.0000    0.0000 
 13    0.1429    0.0735    0.0354    0.0158    0.0065    0.0025    0.0008    0.0003    0.0001    0.0000    0.0000    0.0000    0.0000 
 14    0.0284    0.0151    0.0075    0.0035    0.0015    0.0006    0.0002    0.0001    0.0000    0.0000    0.0000    0.0000    0.0000 
 15    0.0043    0.0023    0.0012    0.0005    0.0002    0.0001    0.0000    0.0000    0.0000    0.0000    0.0000    0.0000    0.0000 
 16    0.0002    0.0001    0.0000    0.0000    0.0000    0.0000    0.0000    0.0000    0.0000    0.0000    0.0000    0.0000    0.0000 
 17   -0.0440   -0.0238   -0.0121   -0.0058   -0.0026   -0.0010   -0.0004   -0.0001    0.0000    0.0000    0.0000    0.0000    0.0000 
 18   -0.0682   -0.0371   -0.0190   -0.0091   -0.0041   -0.0017   -0.0006   -0.0002   -0.0001    0.0000    0.0000    0.0000    0.0000 
 19   -0.2228   -0.1258   -0.0671   -0.0336   -0.0157   -0.0068   -0.0027   -0.0010   -0.0003   -0.0001    0.0000    0.0000    0.0000 
 20   -0.2269   -0.1282   -0.0684   -0.0343   -0.0160   -0.0070   -0.0028   -0.0010   -0.0003   -0.0001    0.0000    0.0000    0.0000 
 21   -0.2009   -0.1129   -0.0599   -0.0298   -0.0138   -0.0059   -0.0023   -0.0008   -0.0003   -0.0001    0.0000    0.0000    0.0000 
 22   -0.1650   -0.0919   -0.0483   -0.0238   -0.0109   -0.0046   -0.0018   -0.0006   -0.0002   -0.0001    0.0000    0.0000    0.0000 
 23   -0.1190   -0.0656   -0.0341   -0.0166   -0.0075   -0.0031   -0.0012   -0.0004   -0.0001    0.0000    0.0000    0.0000    0.0000 
 24   -0.1330   -0.0736   -0.0384   -0.0187   -0.0085   -0.0036   -0.0014   -0.0005   -0.0002    0.0000    0.0000    0.0000    0.0000 
 25   -0.1171   -0.0645   -0.0335   -0.0163   -0.0074   -0.0031   -0.0012   -0.0004   -0.0001    0.0000    0.0000    0.0000    0.0000 
 26   -0.1412   -0.0783   -0.0409   -0.0200   -0.0091   -0.0038   -0.0015   -0.0005   -0.0002    0.0000    0.0000    0.0000    0.0000 
 27   -0.1654   -0.0922   -0.0484   -0.0239   -0.0110   -0.0047   -0.0018   -0.0006   -0.0002   -0.0001    0.0000    0.0000    0.0000 
 28   -0.2297   -0.1298   -0.0693   -0.0348   -0.0163   -0.0071   -0.0028   -0.0010   -0.0003   -0.0001    0.0000    0.0000    0.0000 
 29   -0.2638   -0.1503   -0.0809   -0.0409   -0.0193   -0.0085   -0.0034   -0.0013   -0.0004   -0.0001    0.0000    0.0000    0.0000 
 30   -0.2980   -0.1709   -0.0927   -0.0473   -0.0226   -0.0100   -0.0041   -0.0015   -0.0005   -0.0002    0.0000    0.0000    0.0000 
 31   -0.4024   -0.2357   -0.1308   -0.0685   -0.0336   -0.0153   -0.0065   -0.0025   -0.0009   -0.0003   -0.0001    0.0000    0.0000 
 32   -0.5069   -0.3026   -0.1715   -0.0919   -0.0462   -0.0217   -0.0095   -0.0038   -0.0014   -0.0005   -0.0001    0.0000    0.0000 
 33   -0.5310   -0.3183   -0.1813   -0.0976   -0.0494   -0.0234   -0.0102   -0.0041   -0.0015   -0.0005   -0.0002    0.0000    0.0000 
 34   -0.5452   -0.3276   -0.1871   -0.1010   -0.0513   -0.0243   -0.0107   -0.0043   -0.0016   -0.0005   -0.0002    0.0000    0.0000 
 35   -0.5693   -0.3435   -0.1971   -0.1070   -0.0546   -0.0261   -0.0116   -0.0047   -0.0018   -0.0006   -0.0002    0.0000    0.0000 
 36   -0.5233   -0.3133   -0.1782   -0.0958   -0.0484   -0.0228   -0.0100   -0.0040   -0.0015   -0.0005   -0.0001    0.0000    0.0000 
 37   -0.4772   -0.2834   -0.1597   -0.0850   -0.0425   -0.0198   -0.0086   -0.0034   -0.0012   -0.0004   -0.0001    0.0000    0.0000 
 38   -0.3612   -0.2098   -0.1154   -0.0598   -0.0290   -0.0131   -0.0055   -0.0021   -0.0007   -0.0002   -0.0001    0.0000    0.0000 
 39   -0.3653   -0.2124   -0.1169   -0.0607   -0.0295   -0.0133   -0.0056   -0.0021   -0.0007   -0.0002   -0.0001    0.0000    0.0000 
 40   -0.4296   -0.2528   -0.1411   -0.0743   -0.0367   -0.0169   -0.0072   -0.0028   -0.0010   -0.0003   -0.0001    0.0000    0.0000 
 41   -0.4036   -0.2364   -0.1312   -0.0687   -0.0337   -0.0154   -0.0065   -0.0025   -0.0009   -0.0003   -0.0001    0.0000    0.0000 
 42   -0.3175   -0.1829   -0.0996   -0.0511   -0.0245   -0.0109   -0.0045   -0.0017   -0.0006   -0.0002    0.0000    0.0000    0.0000 
 43   -0.3116   -0.1792   -0.0975   -0.0500   -0.0239   -0.0106   -0.0044   -0.0016   -0.0006   -0.0002    0.0000    0.0000    0.0000 
 44   -0.2255   -0.1274   -0.0680   -0.0340   -0.0159   -0.0069   -0.0027   -0.0010   -0.0003   -0.0001    0.0000    0.0000    0.0000 
 45   -0.1795   -0.1004   -0.0530   -0.0262   -0.0121   -0.0052   -0.0020   -0.0007   -0.0002   -0.0001    0.0000    0.0000    0.0000 
 46   -0.2238   -0.1263   -0.0674   -0.0337   -0.0158   -0.0068   -0.0027   -0.0010   -0.0003   -0.0001    0.0000    0.0000    0.0000 
 47   -0.0677   -0.0369   -0.0189   -0.0091   -0.0040   -0.0017   -0.0006   -0.0002   -0.0001    0.0000    0.0000    0.0000    0.0000 
 48    0.0284    0.0151    0.0075    0.0035    0.0015    0.0006    0.0002    0.0001    0.0000    0.0000    0.0000    0.0000    0.0000 
 49    0.0443    0.0235    0.0116    0.0054    0.0023    0.0009    0.0003    0.0001    0.0000    0.0000    0.0000    0.0000    0.0000 
 50    0.0904    0.0472    0.0231    0.0105    0.0044    0.0017    0.0006    0.0002    0.0001    0.0000    0.0000    0.0000    0.0000 
 51    0.1364    0.0703    0.0339    0.0152    0.0063    0.0024    0.0008    0.0003    0.0001    0.0000    0.0000    0.0000    0.0000 
 52    0.1624    0.0831    0.0397    0.0177    0.0072    0.0027    0.0009    0.0003    0.0001    0.0000    0.0000    0.0000    0.0000 
 53    0.2083    0.1051    0.0495    0.0216    0.0087    0.0032    0.0011    0.0003    0.0001    0.0000    0.0000    0.0000    0.0000 
 54    0.2043    0.1032    0.0487    0.0213    0.0086    0.0032    0.0011    0.0003    0.0001    0.0000    0.0000    0.0000    0.0000 
 55    0.1801    0.0917    0.0436    0.0193    0.0078    0.0029    0.0010    0.0003    0.0001    0.0000    0.0000    0.0000    0.0000 
 56    0.1961    0.0993    0.0470    0.0206    0.0083    0.0031    0.0010    0.0003    0.0001    0.0000    0.0000    0.0000    0.0000 
 57    0.2120    0.1068    0.0503    0.0219    0.0088    0.0032    0.0011    0.0003    0.0001    0.0000    0.0000    0.0000    0.0000 
 58    0.2981    0.1460    0.0666    0.0281    0.0109    0.0038    0.0012    0.0003    0.0001    0.0000    0.0000    0.0000    0.0000 
 59    0.3841    0.1826    0.0805    0.0327    0.0122    0.0041    0.0012    0.0003    0.0001    0.0000    0.0000    0.0000    0.0000 
 60    0.4201    0.1970    0.0856    0.0342    0.0125    0.0041    0.0012    0.0003    0.0001    0.0000    0.0000    0.0000    0.0000 
 61    0.4862    0.2221    0.0938    0.0363    0.0128    0.0041    0.0012    0.0003    0.0001    0.0000    0.0000    0.0000    0.0000 
 62    0.5222    0.2349    0.0976    0.0371    0.0128    0.0040    0.0011    0.0003    0.0001    0.0000    0.0000    0.0000    0.0000 
 63    0.5582    0.2473    0.1010    0.0377    0.0128    0.0039    0.0010    0.0002    0.0001    0.0000    0.0000    0.0000    0.0000 
 64    0.5741    0.2525    0.1023    0.0379    0.0127    0.0038    0.0010    0.0002    0.0000    0.0000    0.0000    0.0000    0.0000 
Topography damping parameter
   1.4849
Blocks sensitivity and uncertainity values (with smoothness constrain)
                     Resistivity      
Block No.  Sensitivity  % Uncertainity
     1       0.6616        6.29
     2       1.0412        3.52
     3       1.4522        2.07
     4       1.8505        2.95
     5       2.0832        0.85
     6       2.4854        0.51
     7       2.9409        1.02
     8       3.3674        1.40
     9       3.6145        0.55
    10       3.9410        0.76
    11       4.0778        0.53
    12       4.0362        0.45
    13       4.0752        0.50
    14       4.3995        0.62
    15       4.5449        0.52
    16       4.5680        0.48
    17       4.6392        0.48
    18       4.6739        0.54
    19       4.5851        0.48
    20       4.5697        0.49
    21       4.5039        0.48
    22       4.3070        0.87
    23       4.3792        0.48
    24       4.6284        0.48
    25       4.6428        0.49
    26       5.0150        1.18
    27       5.2807        0.58
    28       5.2858        0.49
    29       5.3192        1.03
    30       5.1255        1.34
    31       5.0539        0.59
    32       4.7106        0.97
    33       4.7320        0.48
    34       4.6342        0.66
    35       4.6192        0.65
    36       4.7643        0.48
    37       4.9300        1.13
    38       4.9111        1.88
    39       4.4440        0.48
    40       4.6600        2.51
    41       4.6294        0.52
    42       4.3946        0.49
    43       4.1956        0.53
    44       4.1719        0.57
    45       4.2031        0.49
    46       4.4010        0.69
    47       4.4966        0.58
    48       4.2938        2.44
    49       4.2530        2.32
    50       4.3417        2.53
    51       4.3031        2.36
    52       4.1003        1.04
    53       3.8300        1.03
    54       3.5463        2.48
    55       3.2295        2.47
    56       2.8731        2.64
    57       2.5396        0.92
    58       2.0869        1.44
    59       1.6816        0.47
    60       1.2806        0.78
    61       0.9751        1.59
    62       0.4384        3.72
    63       0.3285        4.66
    64       0.4332        2.16
    65       0.5590        3.23
    66       0.6614        0.83
    67       0.7623        0.52
    68       0.8828        1.05
    69       1.0186        1.56
    70       1.1131        0.47
    71       1.2473        0.65
    72       1.3086        0.52
    73       1.3337        0.41
    74       1.3972        0.46
    75       1.5593        0.50
    76       1.6330        0.52
    77       1.6884        0.42
    78       1.7402        0.43
    79       1.7681        0.46
    80       1.7470        0.42
    81       1.7323        0.42
    82       1.7030        0.47
    83       1.6123        0.76
    84       1.6332        0.49
    85       1.7514        0.49
    86       1.7559        0.47
    87       1.9777        1.13
    88       2.1486        0.47
    89       2.1829        0.45
    90       2.2635        0.63
    91       2.1614        1.36
    92       2.1840        0.58
    93       1.9646        0.90
    94       1.9966        0.44
    95       1.9238        0.57
    96       1.8896        0.56
    97       1.9508        0.48
    98       2.0415        1.19
    99       2.0561        2.09
   100       1.7545        0.47
   101       1.9420        2.47
   102       1.8758        0.52
   103       1.7256        0.49
   104       1.6384        0.58
   105       1.5800        0.63
   106       1.5441        0.49
   107       1.6331        0.68
   108       1.6331        0.59
   109       1.5001        3.10
   110       1.5069        3.02
   111       1.5323        3.73
   112       1.5052        2.89
   113       1.4329        2.77
   114       1.3328        2.80
   115       1.2411        3.22
   116       1.1352        3.08
   117       0.9941        3.32
   118       0.8832        0.93
   119       0.7185        1.01
   120       0.5754        0.45
   121       0.4443        1.05
   122       0.5711        1.26
   123       0.5110        3.68
   124       0.2715        7.95
   125       0.3618        4.09
   126       0.4262        1.39
   127       0.4953        1.62
   128       0.5709        6.07
   129       0.6521        5.99
   130       0.7094        0.85
   131       0.7683        0.95
   132       0.8183        1.33
   133       0.8600        0.71
   134       0.9034        0.82
   135       0.9771        0.70
   136       1.0188        1.81
   137       1.0556        0.73
   138       1.0809        0.82
   139       1.0938        0.68
   140       1.0990        0.65
   141       1.1056        0.73
   142       1.1020        1.69
   143       1.0788        1.13
   144       1.0940        3.51
   145       1.1402        4.89
   146       1.1516        1.79
   147       1.2493        2.28
   148       1.3475        0.65
   149       1.3754        1.03
   150       1.4200        0.64
   151       1.3797        2.77
   152       1.4030        1.96
   153       1.3024        1.09
   154       1.3144        1.00
   155       1.2780        0.74
   156       1.2561        0.74
   157       1.2679        2.76
   158       1.3072        4.14
   159       1.3097        3.85
   160       1.1742        1.27
   161       1.2474        1.42
   162       1.2180        1.96
   163       1.1357        3.91
   164       1.0811        1.69
   165       1.0377        1.69
   166       0.9985        2.39
   167       1.0182        1.06
   168       0.9801        1.03
   169       0.9055        2.03
   170       0.8664        3.82
   171       0.8334        4.54
   172       0.7933        1.75
   173       0.7572        1.61
   174       0.7135        2.60
   175       0.6730        2.19
   176       0.6291        2.26
   177       0.5724        2.31
   178       0.5092        2.37
   179       0.4253        2.49
   180       0.3483        1.16
   181       0.6768        1.35
   182       0.5179        3.58
   183       0.2418        3.47
   184       0.2978        2.25
   185       0.3533        2.68
   186       0.4136        6.15
   187       0.4667        11.35
   188       0.5153        7.09
   189       0.5711        2.78
   190       0.6148        2.78
   191       0.6546        1.95
   192       0.6784        1.81
   193       0.6881        1.31
   194       0.7091        1.75
   195       0.7302        1.32
   196       0.7469        1.46
   197       0.7626        1.00
   198       0.7780        1.07
   199       0.7979        2.06
   200       0.8144        4.17
   201       0.8328        1.69
   202       0.8489        3.00
   203       0.8536        8.20
   204       0.8624        6.49
   205       0.8907        4.95
   206       0.9450        1.16
   207       0.9603        2.67
   208       0.9734        1.09
   209       0.9705        3.64
   210       0.9857        2.74
   211       0.9621        1.30
   212       0.9656        3.75
   213       0.9549        2.41
   214       0.9449        2.41
   215       0.9440        6.13
   216       0.9440        2.96
   217       0.9293        2.97
   218       0.8837        1.49
   219       0.8887        1.53
   220       0.8693        1.99
   221       0.8225        5.47
   222       0.7904        2.91
   223       0.7668        2.82
   224       0.7417        2.33
   225       0.7145        1.12
   226       0.6819        1.11
   227       0.6566        2.76
   228       0.6308        3.79
   229       0.5908        4.15
   230       0.5587        3.13
   231       0.5353        2.47
   232       0.5092        2.30
   233       0.4783        2.29
   234       0.4389        2.74
   235       0.3944        3.41
   236       0.3431        2.55
   237       0.2929        2.79
   238       0.6618        1.87
   239       0.6057        1.60
   240       0.2756        2.06
   241       0.3162        2.35
   242       0.3556        4.40
   243       0.3942        11.92
   244       0.4370        11.91
   245       0.4732        10.05
   246       0.5010        6.73
   247       0.5224        5.24
   248       0.5158        4.55
   249       0.5284        2.11
   250       0.5450        1.92
   251       0.5577        1.91
   252       0.5740        2.06
   253       0.5951        2.96
   254       0.6238        6.66
   255       0.6580        6.99
   256       0.6885        3.20
   257       0.6977        2.65
   258       0.7069        4.11
   259       0.7077        9.74
   260       0.7045        12.21
   261       0.7088        8.82
   262       0.7090        3.99
   263       0.7129        3.47
   264       0.7181        4.76
   265       0.7250        5.32
   266       0.7415        4.64
   267       0.7582        2.76
   268       0.7587        2.01
   269       0.7567        1.74
   270       0.7573        1.85
   271       0.7533        2.52
   272       0.7372        2.03
   273       0.6943        1.76
   274       0.6805        2.47
   275       0.6608        1.81
   276       0.6366        2.09
   277       0.6214        2.01
   278       0.6054        2.12
   279       0.5917        2.27
   280       0.5597        8.82
   281       0.5313        8.45
   282       0.5175        7.63
   283       0.4982        7.35
   284       0.4607        6.37
   285       0.4311        3.28
   286       0.4121        2.28
   287       0.3874        1.80
   288       0.3608        1.96
   289       0.3323        2.15
   290       0.2980        2.33
   291       0.7453        2.03
   292       0.6410        1.62
   293       0.2541        3.21
   294       0.2838        7.26
   295       0.3142        5.13
   296       0.3401        8.58
   297       0.3650        8.79
   298       0.3837        6.75
   299       0.3870        8.10
   300       0.3991        4.52
   301       0.4183        2.14
   302       0.4336        2.27
   303       0.4495        5.66
   304       0.4719        6.71
   305       0.5004        7.34
   306       0.5338        6.11
   307       0.5604        2.31
   308       0.5667        1.89
   309       0.5724        2.39
   310       0.5698        6.46
   311       0.5454        10.78
   312       0.5391        11.66
   313       0.5464        5.53
   314       0.5548        2.23
   315       0.5580        2.35
   316       0.5718        8.73
   317       0.5867        5.74
   318       0.5906        2.52
   319       0.5933        1.80
   320       0.5906        1.58
   321       0.5849        1.52
   322       0.5776        1.64
   323       0.5658        1.71
   324       0.5514        2.16
   325       0.5376        2.08
   326       0.5220        2.16
   327       0.5062        2.03
   328       0.4988        1.85
   329       0.4840        2.04
   330       0.4671        1.92
   331       0.4502        2.58
   332       0.4285        4.85
   333       0.4079        6.53
   334       0.3852        9.58
   335       0.3551        12.29
   336       0.3273        11.96
   337       0.3115        9.94
   338       0.2925        6.17
   339       0.2786        3.06
   340       0.7790        2.13
   341       0.5990        4.22
   342       0.2203        1.73
   343       0.2436        6.47
   344       0.2631        7.73
   345       0.2783        8.47
   346       0.2865        8.41
   347       0.2989        3.91
   348       0.3157        1.86
   349       0.3324        1.76
   350       0.3507        3.14
   351       0.3739        7.45
   352       0.4023        8.09
   353       0.4314        6.37
   354       0.4518        2.40
   355       0.4595        1.63
   356       0.4643        1.82
   357       0.4611        5.27
   358       0.4357        9.64
   359       0.4224        11.42
   360       0.4337        7.42
   361       0.4447        2.02
   362       0.4535        2.02
   363       0.4632        6.02
   364       0.4678        5.50
   365       0.4694        4.20
   366       0.4702        2.16
   367       0.4660        1.50
   368       0.4605        1.33
   369       0.4542        1.29
   370       0.4468        1.32
   371       0.4384        1.45
   372       0.4288        1.73
   373       0.4168        2.43
   374       0.4058        4.25
   375       0.3984        2.98
   376       0.3869        3.15
   377       0.3708        2.42
   378       0.3533        1.88
   379       0.3364        1.90
   380       0.3207        2.36
   381       0.3033        3.91
   382       0.2814        6.86
   383       0.2570        9.33
   384       0.2380        11.36
   385       0.6671        10.18
   386       0.5362        1.76
   387       0.1942        4.82
   388       0.2056        5.80
   389       0.2158        4.61
   390       0.2269        2.40
   391       0.2406        1.49
   392       0.2557        1.28
   393       0.2736        1.67
   394       0.2944        3.57
   395       0.3181        4.81
   396       0.3405        2.96
   397       0.3565        1.56
   398       0.3676        1.43
   399       0.3736        2.05
   400       0.3732        3.78
   401       0.3556        8.27
   402       0.3418        9.96
   403       0.3491        8.80
   404       0.3592        5.03
   405       0.3672        1.72
   406       0.3716        1.71
   407       0.3757        3.40
   408       0.3763        3.16
   409       0.3756        2.14
   410       0.3723        1.54
   411       0.3678        1.45
   412       0.3633        1.65
   413       0.3580        1.73
   414       0.3516        1.71
   415       0.3435        2.12
   416       0.3351        3.57
   417       0.3270        4.01
   418       0.3196        2.97
   419       0.3091        1.80
   420       0.2954        1.51
   421       0.2799        1.29
   422       0.2651        1.19
   423       0.2511        1.27
   424       0.2372        1.69
   425       0.2218        2.19
   426       0.5975        6.00
   427       0.5061        3.04
   428       0.1759        2.01
   429       0.1874        1.26
   430       0.2003        1.15
   431       0.2147        1.48
   432       0.2311        1.47
   433       0.2482        1.34
   434       0.2647        1.35
   435       0.2789        1.31
   436       0.2900        1.57
   437       0.2974        2.51
   438       0.2986        4.89
   439       0.2904        7.00
   440       0.2815        8.18
   441       0.2830        8.09
   442       0.2901        6.69
   443       0.2948        4.38
   444       0.2980        1.73
   445       0.2998        1.23
   446       0.3013        1.15
   447       0.3017        1.11
   448       0.3006        1.17
   449       0.2978        1.31
   450       0.2939        1.45
   451       0.2889        1.67
   452       0.2834        1.97
   453       0.2769        2.55
   454       0.2708        3.29
   455       0.2647        2.85
   456       0.2585        2.21
   457       0.2494        1.55
   458       0.2389        1.12
   459       0.2258        0.90
   460       0.2125        0.85
   461       0.6022        0.96
   462       0.4735        4.00
   463       0.1691        3.29
   464       0.1816        2.02
   465       0.1944        1.12
   466       0.2068        0.94
   467       0.2179        0.98
   468       0.2275        1.29
   469       0.2345        3.13
   470       0.2369        4.94
   471       0.2340        5.58
   472       0.2292        5.98
   473       0.2285        6.08
   474       0.2320        5.47
   475       0.2352        4.51
   476       0.2374        3.17
   477       0.2391        1.39
   478       0.2412        1.03
   479       0.2423        0.95
   480       0.2419        0.93
   481       0.2401        0.97
   482       0.2374        1.12
   483       0.2336        1.33
   484       0.2290        1.57
   485       0.2242        2.28
   486       0.2198        2.45
   487       0.2142        1.43
   488       0.2090        1.77
   489       0.2011        1.91
   490       0.5899        0.97
   491       0.4289        1.52
   492       0.1515        0.86
   493       0.1606        0.75
   494       0.1692        0.89
   495       0.1768        1.48
   496       0.1823        3.28
   497       0.1850        3.70
   498       0.1843        3.07
   499       0.1824        2.87
   500       0.1820        2.77
   501       0.1834        2.52
   502       0.1858        2.02
   503       0.1881        1.55
   504       0.1898        1.09
   505       0.1914        0.86
   506       0.1922        0.82
   507       0.1920        0.78
   508       0.1908        0.77
   509       0.1889        0.84
   510       0.1861        0.99
   511       0.1826        1.23
   512       0.1793        1.42
   513       0.1761        2.06
   514       0.1715        1.21
   515       0.5211        2.03
   516       0.5596        2.59
   517       0.1919        2.35
   518       0.1996        3.05
   519       0.2057        3.47
   520       0.2096        3.94
   521       0.2101        3.29
   522       0.2097        3.05
   523       0.2106        2.93
   524       0.2132        2.66
   525       0.2166        2.10
   526       0.2196        1.61
   527       0.2217        1.11
   528       0.2233        0.84
   529       0.2241        0.79
   530       0.2239        0.75
   531       0.2227        0.73
   532       0.2208        0.78
   533       0.2179        0.96
   534       0.2144        1.36
   535       0.2109        1.55
   536       0.6577        1.76
Average Sensitivity 3.8043
Model inversion constraint
1
Data inversion constraint
0
INITIAL DAMPING FACTOR  0.150
MINIMUM DAMPING FACTOR  0.015
VERTICAL TO HORIZONTAL FILTER RATIO   1.00
Flatness filter is directly used on model parameters.
Jacobian matrix is recalculated after each iteration.
Finer mesh used.
Factor to increase damping factor with depth is   1.20
Damping factor is optimised for each iteration
Normal least-sqaures constrain used on data
Robust constrain used on model with epsilon factor 0.0020
Finite-element method was used in forward modelling.
Logarithm of apparent resistivity values used as inversion parameter.
No limit imposed on range of model resistivity values
Effect of side blocks is severely reduced
Relative change in RMS error for convergence is 1.0000
Minimum change in RMS error for line search is 0.5000
Ratio of maximum number of model blocks to data points 30.00
Factor to increase model depth range is 1.05
Position of electrodes are not rounded to nearest unit electrode spacing.
Position of electrodes for dipole-dipole array are automatically switched
Recalculation of Jacobian matrix is not restarted in quasi-Newton steps.
Standard Gauss-Newton inversion method used
Width of model cells is 1.00 times the unit electrode spacing
REFERENCE MODEL USED
CONSTANT REFERENCE MODEL METHOD
Reference resistivity is 296.4248 with multiplication factor 1.00
Number of nodes between adjacent electrodes is 4


Mean Error -0.0035
Average absolute error 0.0455
Standard deviation of error distribution 0.0653
Error Distribution
      0.0000,      4.0000,  1.00000,   160.62,   207.73, -0.2572   ***
      4.0000,      4.0000,  1.00000,   213.40,   217.94, -0.0210
      8.0000,      4.0000,  1.00000,   237.02,   223.16,  0.0603
     12.0000,      4.0000,  1.00000,   266.39,   243.97,  0.0879
     16.0000,      4.0000,  1.00000,   230.68,   213.52,  0.0773
     20.0000,      4.0000,  1.00000,   240.20,   229.71,  0.0447
     24.0000,      4.0000,  1.00000,   235.82,   235.15,  0.0029
     28.0000,      4.0000,  1.00000,   258.73,   254.57,  0.0162
     32.0000,      4.0000,  1.00000,   251.74,   261.24, -0.0370
     36.0000,      4.0000,  1.00000,   278.61,   272.89,  0.0208
     40.0000,      4.0000,  1.00000,   291.06,   276.93,  0.0498
     44.0000,      4.0000,  1.00000,   286.28,   276.15,  0.0360
     48.0000,      4.0000,  1.00000,   284.58,   279.35,  0.0186
     52.0000,      4.0000,  1.00000,   296.48,   307.28, -0.0358
     56.0000,      4.0000,  1.00000,   302.32,   318.37, -0.0517
     60.0000,      4.0000,  1.00000,   302.62,   326.77, -0.0768
     64.0000,      4.0000,  1.00000,   305.42,   325.97, -0.0651
     68.0000,      4.0000,  1.00000,   309.50,   316.86, -0.0235
     72.0000,      4.0000,  1.00000,   294.44,   293.55,  0.0030
     76.0000,      4.0000,  1.00000,   301.66,   275.14,  0.0920
     80.0000,      4.0000,  1.00000,   312.50,   261.39,  0.1786   ***
     84.0000,      4.0000,  1.00000,   303.57,   246.24,  0.2093   ***
     88.0000,      4.0000,  1.00000,   308.72,   256.08,  0.1870   ***
     92.0000,      4.0000,  1.00000,   336.70,   294.76,  0.1330
     96.0000,      4.0000,  1.00000,   306.62,   315.77, -0.0294
    100.0000,      4.0000,  1.00000,   361.92,   383.01, -0.0566
    104.0000,      4.0000,  1.00000,   371.84,   433.31, -0.1530
    108.0000,      4.0000,  1.00000,   377.14,   455.28, -0.1883   ***
    112.0000,      4.0000,  1.00000,   414.27,   482.33, -0.1521
    116.0000,      4.0000,  1.00000,   392.10,   449.94, -0.1376
    120.0000,      4.0000,  1.00000,   414.60,   447.17, -0.0756
    124.0000,      4.0000,  1.00000,   396.99,   387.74,  0.0236
    128.0000,      4.0000,  1.00000,   422.35,   385.95,  0.0901
    132.0000,      4.0000,  1.00000,   416.84,   366.09,  0.1298
    136.0000,      4.0000,  1.00000,   418.50,   370.59,  0.1216
    140.0000,      4.0000,  1.00000,   414.56,   384.85,  0.0744
    144.0000,      4.0000,  1.00000,   365.98,   386.18, -0.0537
    148.0000,      4.0000,  1.00000,   346.14,   399.60, -0.1436
    152.0000,      4.0000,  1.00000,   278.52,   336.09, -0.1879   ***
    156.0000,      4.0000,  1.00000,   282.72,   350.79, -0.2157   ***
    160.0000,      4.0000,  1.00000,   271.38,   314.71, -0.1481
    164.0000,      4.0000,  1.00000,   268.79,   294.98, -0.0930
    168.0000,      4.0000,  1.00000,   263.70,   279.01, -0.0564
    172.0000,      4.0000,  1.00000,   261.16,   286.42, -0.0923
    176.0000,      4.0000,  1.00000,   269.45,   304.07, -0.1209
    180.0000,      4.0000,  1.00000,   291.23,   337.72, -0.1481
    184.0000,      4.0000,  1.00000,   324.13,   371.51, -0.1364
    188.0000,      4.0000,  1.00000,   339.92,   375.16, -0.0986
    192.0000,      4.0000,  1.00000,   368.41,   397.51, -0.0760
    196.0000,      4.0000,  1.00000,   400.13,   416.08, -0.0391
    200.0000,      4.0000,  1.00000,   416.18,   433.45, -0.0406
    204.0000,      4.0000,  1.00000,   409.32,   428.95, -0.0468
    208.0000,      4.0000,  1.00000,   421.14,   443.07, -0.0507
    212.0000,      4.0000,  1.00000,   414.18,   437.10, -0.0538
    216.0000,      4.0000,  1.00000,   432.62,   459.44, -0.0602
    220.0000,      4.0000,  1.00000,   434.55,   472.17, -0.0830
    224.0000,      4.0000,  1.00000,   451.69,   503.22, -0.1080
    228.0000,      4.0000,  1.00000,   428.68,   500.58, -0.1550
    232.0000,      4.0000,  1.00000,   421.76,   506.92, -0.1839   ***
    236.0000,      4.0000,  1.00000,   410.04,   505.40, -0.2091   ***
    240.0000,      4.0000,  1.00000,   449.08,   488.88, -0.0849
      0.0000,      4.0000,  2.00000,   136.54,   180.61, -0.2797   ***
      4.0000,      4.0000,  2.00000,   197.50,   199.32, -0.0091
      8.0000,      4.0000,  2.00000,   243.57,   221.50,  0.0950
     12.0000,      4.0000,  2.00000,   203.61,   192.53,  0.0560
     16.0000,      4.0000,  2.00000,   221.92,   209.19,  0.0591
     20.0000,      4.0000,  2.00000,   266.97,   235.52,  0.1254
     24.0000,      4.0000,  2.00000,   276.10,   245.93,  0.1157
     28.0000,      4.0000,  2.00000,   252.60,   243.84,  0.0353
     32.0000,      4.0000,  2.00000,   266.36,   259.51,  0.0260
     36.0000,      4.0000,  2.00000,   284.87,   277.17,  0.0274
     40.0000,      4.0000,  2.00000,   279.17,   270.87,  0.0302
     44.0000,      4.0000,  2.00000,   278.36,   274.67,  0.0133
     48.0000,      4.0000,  2.00000,   298.00,   308.36, -0.0342
     52.0000,      4.0000,  2.00000,   288.58,   312.02, -0.0781
     56.0000,      4.0000,  2.00000,   280.90,   305.44, -0.0838
     60.0000,      4.0000,  2.00000,   300.91,   312.11, -0.0366
     64.0000,      4.0000,  2.00000,   309.68,   309.36,  0.0010
     68.0000,      4.0000,  2.00000,   294.15,   288.03,  0.0210
     72.0000,      4.0000,  2.00000,   294.84,   280.27,  0.0507
     76.0000,      4.0000,  2.00000,   289.61,   272.54,  0.0607
     80.0000,      4.0000,  2.00000,   273.39,   250.53,  0.0873
     84.0000,      4.0000,  2.00000,   305.11,   269.45,  0.1243
     88.0000,      4.0000,  2.00000,   325.37,   308.99,  0.0516
     92.0000,      4.0000,  2.00000,   306.93,   312.17, -0.0169
     96.0000,      4.0000,  2.00000,   361.10,   370.45, -0.0255
    100.0000,      4.0000,  2.00000,   394.80,   414.48, -0.0487
    104.0000,      4.0000,  2.00000,   396.77,   421.39, -0.0602
    108.0000,      4.0000,  2.00000,   426.40,   439.45, -0.0301
    112.0000,      4.0000,  2.00000,   424.57,   435.08, -0.0245
    116.0000,      4.0000,  2.00000,   441.59,   435.67,  0.0135
    120.0000,      4.0000,  2.00000,   424.73,   389.70,  0.0861
    124.0000,      4.0000,  2.00000,   446.01,   394.15,  0.1236
    128.0000,      4.0000,  2.00000,   424.07,   381.02,  0.1070
    132.0000,      4.0000,  2.00000,   402.51,   363.11,  0.1030
    136.0000,      4.0000,  2.00000,   398.65,   363.92,  0.0912
    140.0000,      4.0000,  2.00000,   396.74,   390.04,  0.0170
    144.0000,      4.0000,  2.00000,   370.84,   384.50, -0.0362
    148.0000,      4.0000,  2.00000,   296.34,   314.15, -0.0584
    152.0000,      4.0000,  2.00000,   331.90,   346.86, -0.0441
    156.0000,      4.0000,  2.00000,   316.59,   337.96, -0.0653
    160.0000,      4.0000,  2.00000,   296.34,   301.13, -0.0160
    164.0000,      4.0000,  2.00000,   293.10,   293.60, -0.0017
    168.0000,      4.0000,  2.00000,   302.35,   301.90,  0.0015
    172.0000,      4.0000,  2.00000,   317.99,   311.85,  0.0195
    176.0000,      4.0000,  2.00000,   357.46,   353.15,  0.0121
    180.0000,      4.0000,  2.00000,   394.53,   386.72,  0.0200
    184.0000,      4.0000,  2.00000,   379.39,   376.02,  0.0089
    188.0000,      4.0000,  2.00000,   421.69,   400.30,  0.0521
    192.0000,      4.0000,  2.00000,   469.18,   443.97,  0.0552
    196.0000,      4.0000,  2.00000,   486.56,   459.88,  0.0564
    200.0000,      4.0000,  2.00000,   479.25,   455.82,  0.0501
    204.0000,      4.0000,  2.00000,   496.52,   473.51,  0.0474
    208.0000,      4.0000,  2.00000,   500.17,   473.41,  0.0550
    212.0000,      4.0000,  2.00000,   500.31,   484.06,  0.0330
    216.0000,      4.0000,  2.00000,   514.61,   498.31,  0.0322
    220.0000,      4.0000,  2.00000,   526.96,   517.94,  0.0173
    224.0000,      4.0000,  2.00000,   479.71,   501.93, -0.0453
    228.0000,      4.0000,  2.00000,   465.47,   505.68, -0.0829
    232.0000,      4.0000,  2.00000,   486.30,   510.91, -0.0494
      0.0000,      4.0000,  3.00000,   150.32,   188.60, -0.2269   ***
      4.0000,      4.0000,  3.00000,   193.66,   203.38, -0.0490
      8.0000,      4.0000,  3.00000,   170.56,   169.86,  0.0041
     12.0000,      4.0000,  3.00000,   201.66,   188.15,  0.0694
     16.0000,      4.0000,  3.00000,   236.34,   213.84,  0.1000
     20.0000,      4.0000,  3.00000,   259.29,   236.77,  0.0908
     24.0000,      4.0000,  3.00000,   240.77,   234.10,  0.0281
     28.0000,      4.0000,  3.00000,   251.98,   251.47,  0.0020
     32.0000,      4.0000,  3.00000,   262.71,   262.13,  0.0022
     36.0000,      4.0000,  3.00000,   260.91,   256.90,  0.0155
     40.0000,      4.0000,  3.00000,   263.72,   260.05,  0.0140
     44.0000,      4.0000,  3.00000,   282.41,   294.24, -0.0410
     48.0000,      4.0000,  3.00000,   276.21,   299.79, -0.0819
     52.0000,      4.0000,  3.00000,   276.30,   294.14, -0.0626
     56.0000,      4.0000,  3.00000,   285.77,   292.93, -0.0247
     60.0000,      4.0000,  3.00000,   299.14,   295.21,  0.0132
     64.0000,      4.0000,  3.00000,   291.08,   286.75,  0.0150
     68.0000,      4.0000,  3.00000,   281.67,   282.16, -0.0017
     72.0000,      4.0000,  3.00000,   268.69,   271.55, -0.0106
     76.0000,      4.0000,  3.00000,   258.32,   255.97,  0.0091
     80.0000,      4.0000,  3.00000,   280.54,   271.41,  0.0331
     84.0000,      4.0000,  3.00000,   312.12,   306.71,  0.0175
     88.0000,      4.0000,  3.00000,   304.96,   309.25, -0.0140
     92.0000,      4.0000,  3.00000,   347.62,   353.16, -0.0158
     96.0000,      4.0000,  3.00000,   380.47,   388.64, -0.0212
    100.0000,      4.0000,  3.00000,   384.79,   391.77, -0.0180
    104.0000,      4.0000,  3.00000,   408.36,   409.46, -0.0027
    108.0000,      4.0000,  3.00000,   408.49,   402.18,  0.0156
    112.0000,      4.0000,  3.00000,   433.22,   417.80,  0.0362
    116.0000,      4.0000,  3.00000,   397.76,   379.85,  0.0461
    120.0000,      4.0000,  3.00000,   415.64,   391.80,  0.0591
    124.0000,      4.0000,  3.00000,   390.61,   368.49,  0.0583
    128.0000,      4.0000,  3.00000,   361.68,   349.31,  0.0348
    132.0000,      4.0000,  3.00000,   373.67,   364.53,  0.0248
    136.0000,      4.0000,  3.00000,   395.17,   384.36,  0.0277
    140.0000,      4.0000,  3.00000,   374.16,   375.09, -0.0025
    144.0000,      4.0000,  3.00000,   295.00,   303.32, -0.0278
    148.0000,      4.0000,  3.00000,   334.35,   342.71, -0.0247
    152.0000,      4.0000,  3.00000,   333.08,   342.85, -0.0289
    156.0000,      4.0000,  3.00000,   308.14,   320.37, -0.0389
    160.0000,      4.0000,  3.00000,   291.24,   294.05, -0.0096
    164.0000,      4.0000,  3.00000,   305.39,   300.17,  0.0172
    168.0000,      4.0000,  3.00000,   335.77,   323.25,  0.0380
    172.0000,      4.0000,  3.00000,   387.89,   373.13,  0.0388
    176.0000,      4.0000,  3.00000,   419.95,   399.29,  0.0504
    180.0000,      4.0000,  3.00000,   396.95,   375.27,  0.0562
    184.0000,      4.0000,  3.00000,   423.53,   394.65,  0.0706
    188.0000,      4.0000,  3.00000,   474.37,   441.27,  0.0723
    192.0000,      4.0000,  3.00000,   514.34,   476.56,  0.0763
    196.0000,      4.0000,  3.00000,   507.12,   468.41,  0.0794
    200.0000,      4.0000,  3.00000,   519.70,   479.47,  0.0806
    204.0000,      4.0000,  3.00000,   511.72,   472.85,  0.0790
    208.0000,      4.0000,  3.00000,   532.52,   492.67,  0.0778
    212.0000,      4.0000,  3.00000,   536.29,   504.94,  0.0602
    216.0000,      4.0000,  3.00000,   541.36,   526.13,  0.0285
    220.0000,      4.0000,  3.00000,   470.82,   506.48, -0.0730
    224.0000,      4.0000,  3.00000,   482.90,   503.97, -0.0427
      0.0000,     12.0000,  1.00000,   140.48,   179.54, -0.2453   ***
      4.0000,     12.0000,  1.00000,   167.82,   178.70, -0.0628
      8.0000,     12.0000,  1.00000,   184.35,   179.89,  0.0245
     12.0000,     12.0000,  1.00000,   209.21,   199.71,  0.0465
     16.0000,     12.0000,  1.00000,   228.91,   219.70,  0.0411
     20.0000,     12.0000,  1.00000,   242.99,   241.41,  0.0065
     24.0000,     12.0000,  1.00000,   239.45,   243.16, -0.0153
     28.0000,     12.0000,  1.00000,   244.18,   243.78,  0.0016
     32.0000,     12.0000,  1.00000,   250.45,   246.35,  0.0165
     36.0000,     12.0000,  1.00000,   262.49,   258.11,  0.0168
     40.0000,     12.0000,  1.00000,   265.67,   268.05, -0.0089
     44.0000,     12.0000,  1.00000,   272.91,   281.02, -0.0293
     48.0000,     12.0000,  1.00000,   276.73,   284.75, -0.0286
     52.0000,     12.0000,  1.00000,   281.87,   282.16, -0.0010
     56.0000,     12.0000,  1.00000,   288.54,   282.17,  0.0223
     60.0000,     12.0000,  1.00000,   288.22,   286.27,  0.0068
     64.0000,     12.0000,  1.00000,   273.00,   279.46, -0.0234
     68.0000,     12.0000,  1.00000,   262.25,   272.36, -0.0378
     72.0000,     12.0000,  1.00000,   259.55,   271.01, -0.0432
     76.0000,     12.0000,  1.00000,   277.52,   280.75, -0.0116
     80.0000,     12.0000,  1.00000,   297.10,   295.12,  0.0067
     84.0000,     12.0000,  1.00000,   322.83,   321.36,  0.0046
     88.0000,     12.0000,  1.00000,   346.96,   344.87,  0.0061
     92.0000,     12.0000,  1.00000,   358.36,   357.54,  0.0023
     96.0000,     12.0000,  1.00000,   376.53,   374.69,  0.0049
    100.0000,     12.0000,  1.00000,   386.90,   378.37,  0.0223
    104.0000,     12.0000,  1.00000,   390.90,   382.63,  0.0214
    108.0000,     12.0000,  1.00000,   385.41,   379.86,  0.0145
    112.0000,     12.0000,  1.00000,   392.61,   385.50,  0.0183
    116.0000,     12.0000,  1.00000,   369.85,   366.84,  0.0082
    120.0000,     12.0000,  1.00000,   349.93,   356.21, -0.0178
    124.0000,     12.0000,  1.00000,   354.68,   358.03, -0.0094
    128.0000,     12.0000,  1.00000,   368.42,   365.97,  0.0067
    132.0000,     12.0000,  1.00000,   370.45,   367.13,  0.0090
    136.0000,     12.0000,  1.00000,   361.83,   351.40,  0.0293
    140.0000,     12.0000,  1.00000,   350.84,   344.52,  0.0182
    144.0000,     12.0000,  1.00000,   324.84,   329.11, -0.0131
    148.0000,     12.0000,  1.00000,   325.10,   336.38, -0.0341
    152.0000,     12.0000,  1.00000,   313.75,   324.46, -0.0336
    156.0000,     12.0000,  1.00000,   299.82,   309.90, -0.0331
    160.0000,     12.0000,  1.00000,   307.11,   308.17, -0.0034
    164.0000,     12.0000,  1.00000,   352.54,   343.09,  0.0272
    168.0000,     12.0000,  1.00000,   394.78,   377.60,  0.0445
    172.0000,     12.0000,  1.00000,   408.42,   387.55,  0.0525
    176.0000,     12.0000,  1.00000,   416.73,   391.35,  0.0628
    180.0000,     12.0000,  1.00000,   424.51,   399.29,  0.0612
    184.0000,     12.0000,  1.00000,   457.38,   426.58,  0.0697
    188.0000,     12.0000,  1.00000,   488.97,   452.56,  0.0774
    192.0000,     12.0000,  1.00000,   506.21,   469.90,  0.0744
    196.0000,     12.0000,  1.00000,   496.49,   460.38,  0.0755
    200.0000,     12.0000,  1.00000,   504.58,   466.20,  0.0791
    204.0000,     12.0000,  1.00000,   507.37,   478.70,  0.0582
    208.0000,     12.0000,  1.00000,   511.39,   500.81,  0.0209
    212.0000,     12.0000,  1.00000,   479.77,   508.46, -0.0581
    216.0000,     12.0000,  1.00000,   479.99,   511.33, -0.0633
      0.0000,      4.0000,  4.00000,   158.53,   193.63, -0.2000   ***
      4.0000,      4.0000,  4.00000,   152.08,   158.88, -0.0438
      8.0000,      4.0000,  4.00000,   173.85,   171.13,  0.0158
     12.0000,      4.0000,  4.00000,   199.56,   193.13,  0.0327
     16.0000,      4.0000,  4.00000,   224.31,   219.92,  0.0197
     20.0000,      4.0000,  4.00000,   235.93,   233.74,  0.0093
     24.0000,      4.0000,  4.00000,   249.16,   243.16,  0.0244
     28.0000,      4.0000,  4.00000,   248.39,   246.72,  0.0067
     32.0000,      4.0000,  4.00000,   235.83,   237.41, -0.0067
     36.0000,      4.0000,  4.00000,   239.79,   240.92, -0.0047
     40.0000,      4.0000,  4.00000,   266.89,   272.61, -0.0212
     44.0000,      4.0000,  4.00000,   276.59,   283.45, -0.0245
     48.0000,      4.0000,  4.00000,   279.82,   284.12, -0.0152
     52.0000,      4.0000,  4.00000,   279.21,   284.24, -0.0179
     56.0000,      4.0000,  4.00000,   286.07,   286.44, -0.0013
     60.0000,      4.0000,  4.00000,   280.93,   282.10, -0.0042
     64.0000,      4.0000,  4.00000,   275.77,   277.43, -0.0060
     68.0000,      4.0000,  4.00000,   266.45,   271.19, -0.0176
     72.0000,      4.0000,  4.00000,   240.43,   251.84, -0.0464
     76.0000,      4.0000,  4.00000,   260.18,   264.27, -0.0156
     80.0000,      4.0000,  4.00000,   295.91,   298.18, -0.0077
     84.0000,      4.0000,  4.00000,   296.37,   295.75,  0.0021
     88.0000,      4.0000,  4.00000,   342.21,   342.58, -0.0011
     92.0000,      4.0000,  4.00000,   365.40,   367.76, -0.0064
     96.0000,      4.0000,  4.00000,   370.87,   374.24, -0.0090
    100.0000,      4.0000,  4.00000,   397.45,   392.03,  0.0137
    104.0000,      4.0000,  4.00000,   382.97,   376.90,  0.0160
    108.0000,      4.0000,  4.00000,   397.90,   393.17,  0.0119
    112.0000,      4.0000,  4.00000,   363.25,   360.58,  0.0074
    116.0000,      4.0000,  4.00000,   369.67,   367.28,  0.0065
    120.0000,      4.0000,  4.00000,   344.69,   346.41, -0.0050
    124.0000,      4.0000,  4.00000,   343.88,   344.48, -0.0017
    128.0000,      4.0000,  4.00000,   362.56,   361.97,  0.0016
    132.0000,      4.0000,  4.00000,   379.02,   377.98,  0.0028
    136.0000,      4.0000,  4.00000,   374.61,   376.03, -0.0038
    140.0000,      4.0000,  4.00000,   297.89,   305.98, -0.0268
    144.0000,      4.0000,  4.00000,   339.18,   344.96, -0.0169
    148.0000,      4.0000,  4.00000,   330.22,   343.12, -0.0383
    152.0000,      4.0000,  4.00000,   311.59,   317.82, -0.0198
    156.0000,      4.0000,  4.00000,   290.90,   297.39, -0.0221
    160.0000,      4.0000,  4.00000,   299.01,   299.10, -0.0003
    164.0000,      4.0000,  4.00000,   335.32,   328.23,  0.0214
    168.0000,      4.0000,  4.00000,   393.94,   382.87,  0.0285
    172.0000,      4.0000,  4.00000,   432.98,   406.89,  0.0622
    176.0000,      4.0000,  4.00000,   401.15,   378.87,  0.0572
    180.0000,      4.0000,  4.00000,   421.23,   391.30,  0.0737
    184.0000,      4.0000,  4.00000,   464.98,   433.61,  0.0699
    188.0000,      4.0000,  4.00000,   510.48,   467.44,  0.0881
    192.0000,      4.0000,  4.00000,   510.28,   466.95,  0.0887
    196.0000,      4.0000,  4.00000,   505.36,   468.04,  0.0767
    200.0000,      4.0000,  4.00000,   497.83,   458.20,  0.0829
    204.0000,      4.0000,  4.00000,   509.78,   479.03,  0.0622
    208.0000,      4.0000,  4.00000,   513.24,   498.73,  0.0287
    212.0000,      4.0000,  4.00000,   510.01,   525.66, -0.0302
    216.0000,      4.0000,  4.00000,   472.88,   508.07, -0.0718
      0.0000,     16.0000,  1.00000,   141.56,   174.23, -0.2077   ***
      4.0000,     16.0000,  1.00000,   162.21,   178.40, -0.0951
      8.0000,     16.0000,  1.00000,   188.29,   195.73, -0.0388
     12.0000,     16.0000,  1.00000,   208.81,   213.43, -0.0219
     16.0000,     16.0000,  1.00000,   222.85,   226.17, -0.0148
     20.0000,     16.0000,  1.00000,   229.41,   229.35,  0.0003
     24.0000,     16.0000,  1.00000,   229.07,   224.54,  0.0200
     28.0000,     16.0000,  1.00000,   234.23,   228.30,  0.0256
     32.0000,     16.0000,  1.00000,   243.03,   234.98,  0.0337
     36.0000,     16.0000,  1.00000,   256.36,   246.38,  0.0397
     40.0000,     16.0000,  1.00000,   270.23,   260.96,  0.0349
     44.0000,     16.0000,  1.00000,   282.56,   274.34,  0.0295
     48.0000,     16.0000,  1.00000,   285.78,   280.78,  0.0177
     52.0000,     16.0000,  1.00000,   278.36,   277.98,  0.0014
     56.0000,     16.0000,  1.00000,   268.85,   274.34, -0.0202
     60.0000,     16.0000,  1.00000,   254.41,   266.61, -0.0468
     64.0000,     16.0000,  1.00000,   251.12,   262.16, -0.0430
     68.0000,     16.0000,  1.00000,   258.40,   266.65, -0.0314
     72.0000,     16.0000,  1.00000,   263.06,   268.47, -0.0203
     76.0000,     16.0000,  1.00000,   292.82,   292.27,  0.0019
     80.0000,     16.0000,  1.00000,   323.65,   316.10,  0.0236
     84.0000,     16.0000,  1.00000,   346.78,   336.31,  0.0307
     88.0000,     16.0000,  1.00000,   370.08,   357.02,  0.0359
     92.0000,     16.0000,  1.00000,   370.36,   361.09,  0.0253
     96.0000,     16.0000,  1.00000,   367.82,   363.26,  0.0125
    100.0000,     16.0000,  1.00000,   353.71,   356.21, -0.0070
    104.0000,     16.0000,  1.00000,   333.73,   340.65, -0.0205
    108.0000,     16.0000,  1.00000,   314.95,   330.03, -0.0468
    112.0000,     16.0000,  1.00000,   314.02,   330.24, -0.0504
    116.0000,     16.0000,  1.00000,   322.84,   338.23, -0.0466
    120.0000,     16.0000,  1.00000,   341.21,   348.06, -0.0199
    124.0000,     16.0000,  1.00000,   355.96,   358.82, -0.0080
    128.0000,     16.0000,  1.00000,   360.63,   359.04,  0.0044
    132.0000,     16.0000,  1.00000,   367.29,   362.07,  0.0143
    136.0000,     16.0000,  1.00000,   359.94,   355.56,  0.0123
    140.0000,     16.0000,  1.00000,   327.48,   329.84, -0.0072
    144.0000,     16.0000,  1.00000,   314.09,   319.92, -0.0184
    148.0000,     16.0000,  1.00000,   306.20,   312.04, -0.0189
    152.0000,     16.0000,  1.00000,   311.12,   316.01, -0.0156
    156.0000,     16.0000,  1.00000,   335.87,   337.32, -0.0043
    160.0000,     16.0000,  1.00000,   366.01,   357.57,  0.0233
    164.0000,     16.0000,  1.00000,   393.95,   377.15,  0.0436
    168.0000,     16.0000,  1.00000,   414.53,   395.17,  0.0478
    172.0000,     16.0000,  1.00000,   434.81,   409.20,  0.0607
    176.0000,     16.0000,  1.00000,   446.32,   415.02,  0.0727
    180.0000,     16.0000,  1.00000,   455.27,   422.49,  0.0747
    184.0000,     16.0000,  1.00000,   455.33,   429.10,  0.0593
    188.0000,     16.0000,  1.00000,   460.28,   435.48,  0.0554
    192.0000,     16.0000,  1.00000,   460.36,   442.41,  0.0398
    196.0000,     16.0000,  1.00000,   447.21,   448.37, -0.0026
    200.0000,     16.0000,  1.00000,   431.34,   464.26, -0.0735
    204.0000,     16.0000,  1.00000,   439.82,   481.74, -0.0910
      0.0000,      4.0000,  5.00000,   131.00,   153.60, -0.1592
      4.0000,      4.0000,  5.00000,   149.05,   161.74, -0.0817
      8.0000,      4.0000,  5.00000,   175.40,   181.82, -0.0360
     12.0000,      4.0000,  5.00000,   204.30,   209.73, -0.0262
     16.0000,      4.0000,  5.00000,   221.89,   220.09,  0.0082
     20.0000,      4.0000,  5.00000,   244.39,   236.33,  0.0336
     24.0000,      4.0000,  5.00000,   238.78,   234.94,  0.0162
     28.0000,      4.0000,  5.00000,   217.38,   219.82, -0.0112
     32.0000,      4.0000,  5.00000,   217.71,   219.36, -0.0075
     36.0000,      4.0000,  5.00000,   256.37,   253.55,  0.0111
     40.0000,      4.0000,  5.00000,   273.78,   266.25,  0.0279
     44.0000,      4.0000,  5.00000,   281.42,   272.11,  0.0336
     48.0000,      4.0000,  5.00000,   283.77,   283.38,  0.0014
     52.0000,      4.0000,  5.00000,   283.28,   286.59, -0.0116
     56.0000,      4.0000,  5.00000,   270.08,   273.00, -0.0107
     60.0000,      4.0000,  5.00000,   271.05,   272.59, -0.0057
     64.0000,      4.0000,  5.00000,   258.85,   264.19, -0.0204
     68.0000,      4.0000,  5.00000,   229.99,   240.77, -0.0458
     72.0000,      4.0000,  5.00000,   243.03,   251.76, -0.0353
     76.0000,      4.0000,  5.00000,   277.14,   282.16, -0.0179
     80.0000,      4.0000,  5.00000,   284.80,   281.91,  0.0102
     84.0000,      4.0000,  5.00000,   329.82,   326.31,  0.0107
     88.0000,      4.0000,  5.00000,   368.45,   364.82,  0.0099
     92.0000,      4.0000,  5.00000,   368.78,   366.63,  0.0058
     96.0000,      4.0000,  5.00000,   386.55,   380.14,  0.0167
    100.0000,      4.0000,  5.00000,   369.31,   368.02,  0.0035
    104.0000,      4.0000,  5.00000,   365.75,   369.16, -0.0093
    108.0000,      4.0000,  5.00000,   320.45,   328.44, -0.0247
    112.0000,      4.0000,  5.00000,   324.32,   334.91, -0.0321
    116.0000,      4.0000,  5.00000,   320.54,   331.05, -0.0323
    120.0000,      4.0000,  5.00000,   324.62,   331.38, -0.0206
[truncated: 35,084 more chars]
