# Supplementary material for: Electrical resistivity tomography data across the Hockai Fault Zone (Ardenne, Belgium)
Source: Data Brief. 2016 Dec 21;11:1–4. doi: 10.1016/j.dib.2016.12.028 (PMC5220259; doi:10.1016/j.dib.2016.12.028)
Supplement: Supplementary file 2 — Supplementary material [file mmc2.zip › output/INV/vecquee05_combined.INV]

C:\__DATA__\__DATA__\Active Faults\HockaiFZ\Donn�es\ERT\working_dir\vecquee05.DAT
      4.0000
7
156
1
0
      6.0000,       4.0000,   1.00000,    253.8637
     10.0000,       4.0000,   1.00000,    332.7969
     14.0000,       4.0000,   1.00000,    299.4349
     18.0000,       4.0000,   1.00000,    336.9330
     22.0000,       4.0000,   1.00000,    281.5242
     26.0000,       4.0000,   1.00000,    300.6341
     30.0000,       4.0000,   1.00000,    216.3921
     34.0000,       4.0000,   1.00000,    224.9755
     38.0000,       4.0000,   1.00000,    180.7356
     42.0000,       4.0000,   1.00000,    173.2212
     46.0000,       4.0000,   1.00000,    148.7136
     50.0000,       4.0000,   1.00000,    149.5169
     54.0000,       4.0000,   1.00000,    147.7939
     58.0000,       4.0000,   1.00000,    143.7996
     62.0000,       4.0000,   1.00000,    156.5371
     66.0000,       4.0000,   1.00000,    170.8875
     70.0000,       4.0000,   1.00000,    206.6445
     74.0000,       4.0000,   1.00000,    202.7688
     78.0000,       4.0000,   1.00000,    284.2442
     82.0000,       4.0000,   1.00000,    212.5820
     86.0000,       4.0000,   1.00000,    269.9911
     90.0000,       4.0000,   1.00000,    226.8520
     94.0000,       4.0000,   1.00000,    259.4551
     98.0000,       4.0000,   1.00000,    244.8009
    102.0000,       4.0000,   1.00000,    288.6110
    106.0000,       4.0000,   1.00000,    280.4341
    110.0000,       4.0000,   1.00000,    303.7319
    114.0000,       4.0000,   1.00000,    349.0026
    118.0000,       4.0000,   1.00000,    305.8953
     10.0000,       4.0000,   2.00000,    325.3629
     14.0000,       4.0000,   2.00000,    324.2072
     18.0000,       4.0000,   2.00000,    322.5084
     22.0000,       4.0000,   2.00000,    303.1308
     26.0000,       4.0000,   2.00000,    291.9131
     30.0000,       4.0000,   2.00000,    223.9340
     34.0000,       4.0000,   2.00000,    214.1579
     38.0000,       4.0000,   2.00000,    189.7381
     42.0000,       4.0000,   2.00000,    168.6141
     46.0000,       4.0000,   2.00000,    139.0571
     50.0000,       4.0000,   2.00000,    149.0650
     54.0000,       4.0000,   2.00000,    151.5996
     58.0000,       4.0000,   2.00000,    137.7330
     62.0000,       4.0000,   2.00000,    154.8024
     66.0000,       4.0000,   2.00000,    171.0463
     70.0000,       4.0000,   2.00000,    178.5237
     74.0000,       4.0000,   2.00000,    200.5780
     78.0000,       4.0000,   2.00000,    245.9090
     82.0000,       4.0000,   2.00000,    203.1625
     86.0000,       4.0000,   2.00000,    226.8583
     90.0000,       4.0000,   2.00000,    239.6127
     94.0000,       4.0000,   2.00000,    254.8787
     98.0000,       4.0000,   2.00000,    240.3557
    102.0000,       4.0000,   2.00000,    294.0341
    106.0000,       4.0000,   2.00000,    275.5296
    110.0000,       4.0000,   2.00000,    297.7172
    114.0000,       4.0000,   2.00000,    341.6353
     14.0000,       4.0000,   3.00000,    289.6791
     18.0000,       4.0000,   3.00000,    329.9065
     22.0000,       4.0000,   3.00000,    287.3594
     26.0000,       4.0000,   3.00000,    292.0147
     30.0000,       4.0000,   3.00000,    212.1417
     34.0000,       4.0000,   3.00000,    224.5657
     38.0000,       4.0000,   3.00000,    193.3751
     42.0000,       4.0000,   3.00000,    179.9252
     46.0000,       4.0000,   3.00000,    147.0597
     50.0000,       4.0000,   3.00000,    155.3265
     54.0000,       4.0000,   3.00000,    158.0751
     58.0000,       4.0000,   3.00000,    146.4263
     62.0000,       4.0000,   3.00000,    160.2744
     66.0000,       4.0000,   3.00000,    161.7579
     70.0000,       4.0000,   3.00000,    184.1422
     74.0000,       4.0000,   3.00000,    198.2779
     78.0000,       4.0000,   3.00000,    251.1969
     82.0000,       4.0000,   3.00000,    193.2663
     86.0000,       4.0000,   3.00000,    220.0033
     90.0000,       4.0000,   3.00000,    219.4753
     94.0000,       4.0000,   3.00000,    261.6002
     98.0000,       4.0000,   3.00000,    246.2086
    102.0000,       4.0000,   3.00000,    290.0779
    106.0000,       4.0000,   3.00000,    277.3384
    110.0000,       4.0000,   3.00000,    278.7110
     18.0000,       4.0000,   4.00000,    305.7039
     22.0000,       4.0000,   4.00000,    291.1104
     26.0000,       4.0000,   4.00000,    280.6888
     30.0000,       4.0000,   4.00000,    215.8146
     34.0000,       4.0000,   4.00000,    224.2406
     38.0000,       4.0000,   4.00000,    202.1163
     42.0000,       4.0000,   4.00000,    191.5221
     46.0000,       4.0000,   4.00000,    161.6244
     50.0000,       4.0000,   4.00000,    167.0576
     54.0000,       4.0000,   4.00000,    168.1353
     58.0000,       4.0000,   4.00000,    154.1396
     62.0000,       4.0000,   4.00000,    162.0500
     66.0000,       4.0000,   4.00000,    169.5457
     70.0000,       4.0000,   4.00000,    187.3962
     74.0000,       4.0000,   4.00000,    211.8283
     78.0000,       4.0000,   4.00000,    257.6506
     82.0000,       4.0000,   4.00000,    200.9232
     86.0000,       4.0000,   4.00000,    216.7261
     90.0000,       4.0000,   4.00000,    215.3741
     94.0000,       4.0000,   4.00000,    256.2232
     98.0000,       4.0000,   4.00000,    252.3202
    102.0000,       4.0000,   4.00000,    302.2953
    106.0000,       4.0000,   4.00000,    271.2114
     26.0000,       4.0000,   6.00000,    283.6949
     30.0000,       4.0000,   6.00000,    219.6017
     34.0000,       4.0000,   6.00000,    231.4581
     38.0000,       4.0000,   6.00000,    214.0376
     42.0000,       4.0000,   6.00000,    207.4844
     46.0000,       4.0000,   6.00000,    180.3456
     50.0000,       4.0000,   6.00000,    192.6812
     54.0000,       4.0000,   6.00000,    187.1406
     58.0000,       4.0000,   6.00000,    167.3699
     62.0000,       4.0000,   6.00000,    181.3577
     66.0000,       4.0000,   6.00000,    190.7213
     70.0000,       4.0000,   6.00000,    208.3055
     74.0000,       4.0000,   6.00000,    231.5363
     78.0000,       4.0000,   6.00000,    282.1405
     82.0000,       4.0000,   6.00000,    215.7998
     86.0000,       4.0000,   6.00000,    232.1920
     90.0000,       4.0000,   6.00000,    223.7236
     94.0000,       4.0000,   6.00000,    259.5162
     98.0000,       4.0000,   6.00000,    243.1363
     34.0000,       4.0000,   8.00000,    239.1035
     38.0000,       4.0000,   8.00000,    225.6807
     42.0000,       4.0000,   8.00000,    220.4541
     46.0000,       4.0000,   8.00000,    184.9784
     50.0000,       4.0000,   8.00000,    200.7729
     54.0000,       4.0000,   8.00000,    204.4037
     58.0000,       4.0000,   8.00000,    186.1800
     62.0000,       4.0000,   8.00000,    203.3648
     66.0000,       4.0000,   8.00000,    208.7171
     70.0000,       4.0000,   8.00000,    224.9070
     74.0000,       4.0000,   8.00000,    248.9942
     78.0000,       4.0000,   8.00000,    307.4002
     82.0000,       4.0000,   8.00000,    230.3790
     86.0000,       4.0000,   8.00000,    248.2484
     90.0000,       4.0000,   8.00000,    234.7566
     42.0000,       4.0000,  10.00000,    223.4499
     46.0000,       4.0000,  10.00000,    195.7633
     50.0000,       4.0000,  10.00000,    211.0892
     54.0000,       4.0000,  10.00000,    213.7954
     58.0000,       4.0000,  10.00000,    194.8432
     62.0000,       4.0000,  10.00000,    214.1040
     66.0000,       4.0000,  10.00000,    222.3382
     70.0000,       4.0000,  10.00000,    241.8009
     74.0000,       4.0000,  10.00000,    264.0809
     78.0000,       4.0000,  10.00000,    322.2524
     82.0000,       4.0000,  10.00000,    239.3404
     52.0000,       8.0000,   6.00000,    216.4069
     56.0000,       8.0000,   6.00000,    209.0623
     60.0000,       8.0000,   6.00000,    207.4571
     64.0000,       8.0000,   6.00000,    220.7679
     68.0000,       8.0000,   6.00000,    234.9075
     72.0000,       8.0000,   6.00000,    255.7886
     64.0000,       8.0000,   7.00000,    218.5911
INVERSION RESULTS
INITIAL RMS ERROR
 22.45
NUMBER OF LAYERS
9
NUMBER OF BLOCKS
177
ITERATION 1
MODEL RESISTIVITY
LAYER 1
29,     2.0000
      8.0000,     323.20
     12.0000,     340.88
     16.0000,     334.88
     20.0000,     355.87
     24.0000,     318.58
     28.0000,     294.09
     32.0000,     221.02
     36.0000,     211.13
     40.0000,     178.07
     44.0000,     161.22
     48.0000,     134.62
     52.0000,     134.04
     56.0000,     131.65
     60.0000,     125.02
     64.0000,     139.11
     68.0000,     154.74
     72.0000,     181.37
     76.0000,     207.72
     80.0000,     261.70
     84.0000,     213.61
     88.0000,     234.80
     92.0000,     233.03
     96.0000,     262.51
    100.0000,     258.20
    104.0000,     299.91
    108.0000,     294.45
    112.0000,     312.67
    116.0000,     349.90
           347.5534
LAYER 2
29,     4.2000
      8.0000,     326.29
     12.0000,     338.25
     16.0000,     339.17
     20.0000,     354.28
     24.0000,     323.59
     28.0000,     291.70
     32.0000,     224.81
     36.0000,     208.23
     40.0000,     178.08
     44.0000,     159.14
     48.0000,     134.97
     52.0000,     132.76
     56.0000,     130.20
     60.0000,     125.00
     64.0000,     137.92
     68.0000,     154.10
     72.0000,     179.55
     76.0000,     209.24
     80.0000,     253.24
     84.0000,     217.92
     88.0000,     230.89
     92.0000,     233.44
     96.0000,     257.71
    100.0000,     259.21
    104.0000,     293.92
    108.0000,     294.63
    112.0000,     313.91
    116.0000,     346.68
           348.2110
LAYER 3
27,     6.6200
     12.0000,     335.39
     16.0000,     341.93
     20.0000,     349.63
     24.0000,     324.99
     28.0000,     287.47
     32.0000,     228.70
     36.0000,     204.42
     40.0000,     177.35
     44.0000,     157.33
     48.0000,     136.74
     52.0000,     132.53
     56.0000,     129.53
     60.0000,     126.09
     64.0000,     136.78
     68.0000,     152.24
     72.0000,     175.54
     76.0000,     205.67
     80.0000,     238.79
     84.0000,     218.95
     88.0000,     225.49
     92.0000,     231.71
     96.0000,     251.04
    100.0000,     258.73
    104.0000,     284.43
    108.0000,     292.52
    112.0000,     314.93
           341.5844
LAYER 4
25,     9.2820
     16.0000,     340.98
     20.0000,     342.10
     24.0000,     322.33
     28.0000,     281.73
     32.0000,     231.10
     36.0000,     202.93
     40.0000,     178.13
     44.0000,     159.00
     48.0000,     141.41
     52.0000,     136.45
     56.0000,     133.08
     60.0000,     130.16
     64.0000,     138.52
     68.0000,     151.86
     72.0000,     172.15
     76.0000,     199.60
     80.0000,     226.37
     84.0000,     216.39
     88.0000,     221.67
     92.0000,     229.76
     96.0000,     246.76
    100.0000,     256.58
    104.0000,     278.44
    108.0000,     288.79
           320.4688
LAYER 5
21,    12.2102
     24.0000,     314.54
     28.0000,     271.63
     32.0000,     241.42
     36.0000,     213.20
     40.0000,     193.19
     44.0000,     177.39
     48.0000,     165.76
     52.0000,     160.26
     56.0000,     156.41
     60.0000,     153.88
     64.0000,     157.18
     68.0000,     164.89
     72.0000,     177.74
     76.0000,     195.27
     80.0000,     211.56
     84.0000,     215.80
     88.0000,     223.34
     92.0000,     232.84
     96.0000,     246.30
    100.0000,     256.60
           279.0258
LAYER 6
17,    15.4312
     32.0000,     260.94
     36.0000,     229.69
     40.0000,     214.15
     44.0000,     201.63
     48.0000,     193.20
     52.0000,     187.78
     56.0000,     183.61
     60.0000,     180.68
     64.0000,     181.20
     68.0000,     185.46
     72.0000,     193.80
     76.0000,     205.16
     80.0000,     216.36
     84.0000,     223.53
     88.0000,     231.60
     92.0000,     239.74
           253.8641
LAYER 7
13,    18.9743
     40.0000,     237.47
     44.0000,     226.54
     48.0000,     220.54
     52.0000,     216.23
     56.0000,     211.35
     60.0000,     207.18
     64.0000,     205.99
     68.0000,     208.45
     72.0000,     214.72
     76.0000,     222.62
     80.0000,     229.82
     84.0000,     235.66
           243.2387
LAYER 8
9,    22.8718
     48.0000,     245.64
     52.0000,     245.01
     56.0000,     237.37
     60.0000,     230.92
     64.0000,     228.21
     68.0000,     230.00
     72.0000,     235.91
     76.0000,     243.79
           246.8968
LAYER 9
7, 
     52.0000,     279.32
     56.0000,     258.44
     60.0000,     247.37
     64.0000,     243.13
     68.0000,     244.91
     72.0000,     253.10
           269.3790
CALCULATED APPARENT RESISTIVITY
      6.0000,       4.0000,   1.00000,    322.9740
     10.0000,       4.0000,   1.00000,    340.0321
     14.0000,       4.0000,   1.00000,    324.3609
     18.0000,       4.0000,   1.00000,    333.9780
     22.0000,       4.0000,   1.00000,    295.2410
     26.0000,       4.0000,   1.00000,    288.2883
     30.0000,       4.0000,   1.00000,    225.3757
     34.0000,       4.0000,   1.00000,    214.3950
     38.0000,       4.0000,   1.00000,    178.9311
     42.0000,       4.0000,   1.00000,    166.7183
     46.0000,       4.0000,   1.00000,    141.3324
     50.0000,       4.0000,   1.00000,    140.1377
     54.0000,       4.0000,   1.00000,    137.3759
     58.0000,       4.0000,   1.00000,    132.3062
     62.0000,       4.0000,   1.00000,    147.5989
     66.0000,       4.0000,   1.00000,    159.4786
     70.0000,       4.0000,   1.00000,    183.6073
     74.0000,       4.0000,   1.00000,    193.5346
     78.0000,       4.0000,   1.00000,    237.1068
     82.0000,       4.0000,   1.00000,    209.6440
     86.0000,       4.0000,   1.00000,    243.5021
     90.0000,       4.0000,   1.00000,    232.1892
     94.0000,       4.0000,   1.00000,    262.4979
     98.0000,       4.0000,   1.00000,    255.3319
    102.0000,       4.0000,   1.00000,    293.2747
    106.0000,       4.0000,   1.00000,    293.0969
    110.0000,       4.0000,   1.00000,    310.4586
    114.0000,       4.0000,   1.00000,    334.6699
    118.0000,       4.0000,   1.00000,    333.9477
     10.0000,       4.0000,   2.00000,    330.1813
     14.0000,       4.0000,   2.00000,    313.8058
     18.0000,       4.0000,   2.00000,    310.1722
     22.0000,       4.0000,   2.00000,    293.7305
     26.0000,       4.0000,   2.00000,    280.3462
     30.0000,       4.0000,   2.00000,    224.6926
     34.0000,       4.0000,   2.00000,    213.6152
     38.0000,       4.0000,   2.00000,    194.3587
     42.0000,       4.0000,   2.00000,    173.6626
     46.0000,       4.0000,   2.00000,    147.4303
     50.0000,       4.0000,   2.00000,    151.9725
     54.0000,       4.0000,   2.00000,    152.3004
     58.0000,       4.0000,   2.00000,    141.3422
     62.0000,       4.0000,   2.00000,    156.2088
     66.0000,       4.0000,   2.00000,    169.1541
     70.0000,       4.0000,   2.00000,    174.5997
     74.0000,       4.0000,   2.00000,    196.9821
     78.0000,       4.0000,   2.00000,    237.0882
     82.0000,       4.0000,   2.00000,    207.6505
     86.0000,       4.0000,   2.00000,    230.5274
     90.0000,       4.0000,   2.00000,    243.5477
     94.0000,       4.0000,   2.00000,    258.8265
     98.0000,       4.0000,   2.00000,    257.8728
    102.0000,       4.0000,   2.00000,    292.9221
    106.0000,       4.0000,   2.00000,    288.1951
    110.0000,       4.0000,   2.00000,    296.6805
    114.0000,       4.0000,   2.00000,    329.9189
     14.0000,       4.0000,   3.00000,    292.3347
     18.0000,       4.0000,   3.00000,    305.4368
     22.0000,       4.0000,   3.00000,    283.3572
     26.0000,       4.0000,   3.00000,    277.1437
     30.0000,       4.0000,   3.00000,    218.4696
     34.0000,       4.0000,   3.00000,    219.4444
     38.0000,       4.0000,   3.00000,    197.8848
     42.0000,       4.0000,   3.00000,    185.2581
     46.0000,       4.0000,   3.00000,    157.4364
     50.0000,       4.0000,   3.00000,    164.4163
     54.0000,       4.0000,   3.00000,    165.4153
     58.0000,       4.0000,   3.00000,    154.7573
     62.0000,       4.0000,   3.00000,    165.1090
     66.0000,       4.0000,   3.00000,    166.2186
     70.0000,       4.0000,   3.00000,    183.1668
     74.0000,       4.0000,   3.00000,    199.4768
     78.0000,       4.0000,   3.00000,    243.7343
     82.0000,       4.0000,   3.00000,    204.3275
     86.0000,       4.0000,   3.00000,    229.3013
     90.0000,       4.0000,   3.00000,    229.7150
     94.0000,       4.0000,   3.00000,    264.5170
     98.0000,       4.0000,   3.00000,    256.5514
    102.0000,       4.0000,   3.00000,    287.4509
    106.0000,       4.0000,   3.00000,    276.9490
    110.0000,       4.0000,   3.00000,    289.4367
     18.0000,       4.0000,   4.00000,    297.6842
     22.0000,       4.0000,   4.00000,    280.5392
     26.0000,       4.0000,   4.00000,    272.4412
     30.0000,       4.0000,   4.00000,    221.2318
     34.0000,       4.0000,   4.00000,    219.2682
     38.0000,       4.0000,   4.00000,    201.5779
     42.0000,       4.0000,   4.00000,    192.8278
     46.0000,       4.0000,   4.00000,    170.2508
     50.0000,       4.0000,   4.00000,    176.1535
     54.0000,       4.0000,   4.00000,    178.1791
     58.0000,       4.0000,   4.00000,    164.8713
     62.0000,       4.0000,   4.00000,    169.4195
     66.0000,       4.0000,   4.00000,    174.8295
     70.0000,       4.0000,   4.00000,    189.3444
     74.0000,       4.0000,   4.00000,    210.1536
     78.0000,       4.0000,   4.00000,    248.8308
     82.0000,       4.0000,   4.00000,    208.5757
     86.0000,       4.0000,   4.00000,    225.6707
     90.0000,       4.0000,   4.00000,    226.1651
     94.0000,       4.0000,   4.00000,    254.8872
     98.0000,       4.0000,   4.00000,    254.1924
    102.0000,       4.0000,   4.00000,    280.3203
    106.0000,       4.0000,   4.00000,    271.4022
     26.0000,       4.0000,   6.00000,    281.0141
     30.0000,       4.0000,   6.00000,    225.3493
     34.0000,       4.0000,   6.00000,    226.6769
     38.0000,       4.0000,   6.00000,    210.5281
     42.0000,       4.0000,   6.00000,    203.2024
     46.0000,       4.0000,   6.00000,    181.9417
     50.0000,       4.0000,   6.00000,    193.6570
     54.0000,       4.0000,   6.00000,    192.4947
     58.0000,       4.0000,   6.00000,    176.2510
     62.0000,       4.0000,   6.00000,    187.4335
     66.0000,       4.0000,   6.00000,    195.0492
     70.0000,       4.0000,   6.00000,    209.6815
     74.0000,       4.0000,   6.00000,    228.0027
     78.0000,       4.0000,   6.00000,    268.8134
     82.0000,       4.0000,   6.00000,    218.0972
     86.0000,       4.0000,   6.00000,    232.1591
     90.0000,       4.0000,   6.00000,    223.7231
     94.0000,       4.0000,   6.00000,    243.1261
     98.0000,       4.0000,   6.00000,    235.7205
     34.0000,       4.0000,   8.00000,    239.1672
     38.0000,       4.0000,   8.00000,    220.1770
     42.0000,       4.0000,   8.00000,    209.9315
     46.0000,       4.0000,   8.00000,    181.7897
     50.0000,       4.0000,   8.00000,    193.7764
     54.0000,       4.0000,   8.00000,    198.7166
     58.0000,       4.0000,   8.00000,    186.8234
     62.0000,       4.0000,   8.00000,    201.7434
     66.0000,       4.0000,   8.00000,    209.7660
     70.0000,       4.0000,   8.00000,    225.9594
     74.0000,       4.0000,   8.00000,    245.7201
     78.0000,       4.0000,   8.00000,    290.3251
     82.0000,       4.0000,   8.00000,    228.4821
     86.0000,       4.0000,   8.00000,    239.5498
     90.0000,       4.0000,   8.00000,    229.1780
     42.0000,       4.0000,  10.00000,    212.3191
     46.0000,       4.0000,  10.00000,    185.5330
     50.0000,       4.0000,  10.00000,    197.0190
     54.0000,       4.0000,  10.00000,    200.6302
     58.0000,       4.0000,  10.00000,    188.4359
     62.0000,       4.0000,  10.00000,    204.5878
     66.0000,       4.0000,  10.00000,    216.1742
     70.0000,       4.0000,  10.00000,    237.2868
     74.0000,       4.0000,  10.00000,    256.3658
     78.0000,       4.0000,  10.00000,    302.8497
     82.0000,       4.0000,  10.00000,    240.6533
     52.0000,       8.0000,   6.00000,    201.7526
     56.0000,       8.0000,   6.00000,    195.9962
     60.0000,       8.0000,   6.00000,    196.2691
     64.0000,       8.0000,   6.00000,    208.5706
     68.0000,       8.0000,   6.00000,    223.9734
     72.0000,       8.0000,   6.00000,    247.9609
     64.0000,       8.0000,   7.00000,    207.9833
   4.67
ITERATION 2
MODEL RESISTIVITY
LAYER 1
29,     2.0000
      8.0000,     251.05
     12.0000,     312.34
     16.0000,     302.56
     20.0000,     340.35
     24.0000,     299.62
     28.0000,     292.87
     32.0000,     216.93
     36.0000,     228.27
     40.0000,     194.79
     44.0000,     178.90
     48.0000,     145.52
     52.0000,     147.14
     56.0000,     145.19
     60.0000,     136.89
     64.0000,     157.04
     68.0000,     180.30
     72.0000,     217.53
     76.0000,     244.26
     80.0000,     313.53
     84.0000,     224.12
     88.0000,     244.49
     92.0000,     231.13
     96.0000,     264.17
    100.0000,     248.76
    104.0000,     302.56
    108.0000,     280.86
    112.0000,     295.38
    116.0000,     347.52
           311.4119
LAYER 2
29,     4.2000
      8.0000,     264.46
     12.0000,     309.03
     16.0000,     325.61
     20.0000,     355.52
     24.0000,     328.66
     28.0000,     290.47
     32.0000,     222.00
     36.0000,     212.89
     40.0000,     184.57
     44.0000,     167.58
     48.0000,     139.22
     52.0000,     139.46
     56.0000,     136.98
     60.0000,     130.76
     64.0000,     150.87
     68.0000,     169.81
     72.0000,     199.41
     76.0000,     240.88
     80.0000,     286.85
     84.0000,     233.41
     88.0000,     230.32
     92.0000,     226.44
     96.0000,     251.86
    100.0000,     243.73
    104.0000,     289.79
    108.0000,     278.50
    112.0000,     295.93
    116.0000,     340.75
           327.9241
LAYER 3
27,     6.6200
     12.0000,     316.17
     16.0000,     362.11
     20.0000,     388.87
     24.0000,     361.41
     28.0000,     288.89
     32.0000,     217.28
     36.0000,     188.32
     40.0000,     164.37
     44.0000,     149.21
     48.0000,     128.49
     52.0000,     125.46
     56.0000,     121.27
     60.0000,     118.35
     64.0000,     134.30
     68.0000,     146.02
     72.0000,     165.60
     76.0000,     206.33
     80.0000,     238.63
     84.0000,     219.54
     88.0000,     210.99
     92.0000,     215.72
     96.0000,     239.42
    100.0000,     241.79
    104.0000,     273.90
    108.0000,     273.62
    112.0000,     299.42
           339.7983
LAYER 4
25,     9.2820
     16.0000,     386.33
     20.0000,     414.00
     24.0000,     378.56
     28.0000,     279.80
     32.0000,     206.07
     36.0000,     169.21
     40.0000,     150.07
     44.0000,     140.29
     48.0000,     126.20
     52.0000,     121.92
     56.0000,     115.87
     60.0000,     112.60
     64.0000,     121.99
     68.0000,     125.69
     72.0000,     136.21
     76.0000,     168.17
     80.0000,     197.08
     84.0000,     199.69
     88.0000,     201.08
     92.0000,     214.44
     96.0000,     241.11
    100.0000,     248.28
    104.0000,     271.88
    108.0000,     275.70
           325.9942
LAYER 5
21,    12.2102
     24.0000,     393.08
     28.0000,     270.19
     32.0000,     211.87
     36.0000,     171.85
     40.0000,     157.64
     44.0000,     155.72
     48.0000,     153.48
     52.0000,     150.35
     56.0000,     142.00
     60.0000,     133.09
     64.0000,     127.45
     68.0000,     120.21
     72.0000,     120.62
     76.0000,     136.79
     80.0000,     161.75
     84.0000,     187.74
     88.0000,     215.23
     92.0000,     243.42
     96.0000,     273.60
    100.0000,     285.55
           306.9138
LAYER 6
17,    15.4312
     32.0000,     262.92
     36.0000,     206.49
     40.0000,     192.10
     44.0000,     191.91
     48.0000,     194.18
     52.0000,     193.26
     56.0000,     184.20
     60.0000,     170.70
     64.0000,     157.48
     68.0000,     146.48
     72.0000,     144.45
     76.0000,     156.17
     80.0000,     180.28
     84.0000,     210.16
     88.0000,     245.61
     92.0000,     273.64
           307.4251
LAYER 7
13,    18.9743
     40.0000,     234.38
     44.0000,     235.94
     48.0000,     238.84
     52.0000,     240.07
     56.0000,     230.72
     60.0000,     214.66
     64.0000,     199.30
     68.0000,     188.96
     72.0000,     188.75
     76.0000,     200.51
     80.0000,     221.99
     84.0000,     247.81
           287.8062
LAYER 8
9,    22.8718
     48.0000,     279.98
     52.0000,     291.37
     56.0000,     277.15
     60.0000,     258.24
     64.0000,     243.06
     68.0000,     236.20
     72.0000,     240.84
     76.0000,     257.14
           276.6449
LAYER 9
7, 
     52.0000,     369.28
     56.0000,     321.15
     60.0000,     292.02
     64.0000,     275.29
     68.0000,     270.82
     72.0000,     282.03
           315.0657
CALCULATED APPARENT RESISTIVITY
      6.0000,       4.0000,   1.00000,    268.9754
     10.0000,       4.0000,   1.00000,    319.0256
     14.0000,       4.0000,   1.00000,    297.2451
     18.0000,       4.0000,   1.00000,    331.4130
     22.0000,       4.0000,   1.00000,    285.8183
     26.0000,       4.0000,   1.00000,    293.8059
     30.0000,       4.0000,   1.00000,    220.8682
     34.0000,       4.0000,   1.00000,    222.1187
     38.0000,       4.0000,   1.00000,    182.4677
     42.0000,       4.0000,   1.00000,    175.1646
     46.0000,       4.0000,   1.00000,    146.5512
     50.0000,       4.0000,   1.00000,    147.2745
     54.0000,       4.0000,   1.00000,    144.8237
     58.0000,       4.0000,   1.00000,    139.7417
     62.0000,       4.0000,   1.00000,    159.4922
     66.0000,       4.0000,   1.00000,    174.0325
     70.0000,       4.0000,   1.00000,    205.8682
     74.0000,       4.0000,   1.00000,    209.0739
     78.0000,       4.0000,   1.00000,    264.4196
     82.0000,       4.0000,   1.00000,    214.2830
     86.0000,       4.0000,   1.00000,    253.5558
     90.0000,       4.0000,   1.00000,    227.6685
     94.0000,       4.0000,   1.00000,    262.8566
     98.0000,       4.0000,   1.00000,    243.3664
    102.0000,       4.0000,   1.00000,    291.1788
    106.0000,       4.0000,   1.00000,    281.1734
    110.0000,       4.0000,   1.00000,    294.3398
    114.0000,       4.0000,   1.00000,    329.9463
    118.0000,       4.0000,   1.00000,    309.0836
     10.0000,       4.0000,   2.00000,    326.7172
     14.0000,       4.0000,   2.00000,    303.8591
     18.0000,       4.0000,   2.00000,    307.2862
     22.0000,       4.0000,   2.00000,    293.4504
     26.0000,       4.0000,   2.00000,    284.5958
     30.0000,       4.0000,   2.00000,    220.3070
     34.0000,       4.0000,   2.00000,    215.6532
     38.0000,       4.0000,   2.00000,    194.3893
     42.0000,       4.0000,   2.00000,    173.4331
     46.0000,       4.0000,   2.00000,    145.5910
     50.0000,       4.0000,   2.00000,    153.1479
     54.0000,       4.0000,   2.00000,    154.4038
     58.0000,       4.0000,   2.00000,    141.4585
     62.0000,       4.0000,   2.00000,    158.7543
     66.0000,       4.0000,   2.00000,    174.2467
     70.0000,       4.0000,   2.00000,    178.1535
     74.0000,       4.0000,   2.00000,    201.2802
     78.0000,       4.0000,   2.00000,    249.3988
     82.0000,       4.0000,   2.00000,    205.2054
     86.0000,       4.0000,   2.00000,    230.3931
     90.0000,       4.0000,   2.00000,    241.7406
     94.0000,       4.0000,   2.00000,    256.9492
     98.0000,       4.0000,   2.00000,    248.1057
    102.0000,       4.0000,   2.00000,    295.5161
    106.0000,       4.0000,   2.00000,    276.7101
    110.0000,       4.0000,   2.00000,    284.9655
    114.0000,       4.0000,   2.00000,    337.3144
     14.0000,       4.0000,   3.00000,    291.3329
     18.0000,       4.0000,   3.00000,    316.3191
     22.0000,       4.0000,   3.00000,    281.1697
     26.0000,       4.0000,   3.00000,    283.1718
     30.0000,       4.0000,   3.00000,    211.5018
     34.0000,       4.0000,   3.00000,    222.4182
     38.0000,       4.0000,   3.00000,    195.9551
     42.0000,       4.0000,   3.00000,    183.8192
     46.0000,       4.0000,   3.00000,    151.7583
     50.0000,       4.0000,   3.00000,    161.4681
     54.0000,       4.0000,   3.00000,    162.2532
     58.0000,       4.0000,   3.00000,    149.6642
     62.0000,       4.0000,   3.00000,    161.9037
     66.0000,       4.0000,   3.00000,    161.2518
     70.0000,       4.0000,   3.00000,    181.1158
     74.0000,       4.0000,   3.00000,    196.5169
     78.0000,       4.0000,   3.00000,    251.4151
     82.0000,       4.0000,   3.00000,    196.4018
     86.0000,       4.0000,   3.00000,    227.4440
     90.0000,       4.0000,   3.00000,    223.0036
     94.0000,       4.0000,   3.00000,    267.7015
     98.0000,       4.0000,   3.00000,    251.6309
    102.0000,       4.0000,   3.00000,    292.8470
    106.0000,       4.0000,   3.00000,    272.0209
    110.0000,       4.0000,   3.00000,    286.3951
     18.0000,       4.0000,   4.00000,    317.0230
     22.0000,       4.0000,   4.00000,    287.2936
     26.0000,       4.0000,   4.00000,    276.1099
     30.0000,       4.0000,   4.00000,    214.6719
     34.0000,       4.0000,   4.00000,    220.5388
     38.0000,       4.0000,   4.00000,    200.7581
     42.0000,       4.0000,   4.00000,    192.3408
     46.0000,       4.0000,   4.00000,    165.0267
     50.0000,       4.0000,   4.00000,    170.9857
     54.0000,       4.0000,   4.00000,    172.1705
     58.0000,       4.0000,   4.00000,    156.9386
     62.0000,       4.0000,   4.00000,    162.1484
     66.0000,       4.0000,   4.00000,    167.8681
     70.0000,       4.0000,   4.00000,    184.5656
     74.0000,       4.0000,   4.00000,    206.7850
     78.0000,       4.0000,   4.00000,    255.2551
     82.0000,       4.0000,   4.00000,    201.4948
     86.0000,       4.0000,   4.00000,    221.9511
     90.0000,       4.0000,   4.00000,    220.6855
     94.0000,       4.0000,   4.00000,    259.5435
     98.0000,       4.0000,   4.00000,    251.7866
    102.0000,       4.0000,   4.00000,    292.6359
    106.0000,       4.0000,   4.00000,    273.3614
     26.0000,       4.0000,   6.00000,    297.7843
     30.0000,       4.0000,   6.00000,    221.0551
     34.0000,       4.0000,   6.00000,    227.4623
     38.0000,       4.0000,   6.00000,    210.2551
     42.0000,       4.0000,   6.00000,    205.1468
     46.0000,       4.0000,   6.00000,    180.1064
     50.0000,       4.0000,   6.00000,    193.0863
     54.0000,       4.0000,   6.00000,    189.2448
     58.0000,       4.0000,   6.00000,    169.1418
     62.0000,       4.0000,   6.00000,    182.2756
     66.0000,       4.0000,   6.00000,    190.1156
     70.0000,       4.0000,   6.00000,    207.3134
     74.0000,       4.0000,   6.00000,    227.9647
     78.0000,       4.0000,   6.00000,    281.3338
     82.0000,       4.0000,   6.00000,    214.7898
     86.0000,       4.0000,   6.00000,    235.5508
     90.0000,       4.0000,   6.00000,    222.7873
     94.0000,       4.0000,   6.00000,    252.2910
     98.0000,       4.0000,   6.00000,    239.0187
     34.0000,       4.0000,   8.00000,    247.1454
     38.0000,       4.0000,   8.00000,    223.6037
     42.0000,       4.0000,   8.00000,    215.0039
     46.0000,       4.0000,   8.00000,    183.4451
     50.0000,       4.0000,   8.00000,    198.9326
     54.0000,       4.0000,   8.00000,    203.7922
     58.0000,       4.0000,   8.00000,    187.5927
     62.0000,       4.0000,   8.00000,    203.8933
     66.0000,       4.0000,   8.00000,    210.1297
     70.0000,       4.0000,   8.00000,    227.6869
     74.0000,       4.0000,   8.00000,    249.4960
     78.0000,       4.0000,   8.00000,    311.2421
     82.0000,       4.0000,   8.00000,    229.4883
     86.0000,       4.0000,   8.00000,    248.4873
     90.0000,       4.0000,   8.00000,    235.9240
     42.0000,       4.0000,  10.00000,    226.1905
     46.0000,       4.0000,  10.00000,    193.6828
     50.0000,       4.0000,  10.00000,    207.8282
     54.0000,       4.0000,  10.00000,    211.0725
     58.0000,       4.0000,  10.00000,    194.3969
     62.0000,       4.0000,  10.00000,    212.9807
     66.0000,       4.0000,  10.00000,    222.8845
     70.0000,       4.0000,  10.00000,    245.7667
     74.0000,       4.0000,  10.00000,    264.2720
     78.0000,       4.0000,  10.00000,    328.5116
     82.0000,       4.0000,  10.00000,    246.2082
     52.0000,       8.0000,   6.00000,    219.8702
     56.0000,       8.0000,   6.00000,    209.6764
     60.0000,       8.0000,   6.00000,    207.1103
     64.0000,       8.0000,   6.00000,    219.5028
     68.0000,       8.0000,   6.00000,    235.5030
     72.0000,       8.0000,   6.00000,    262.4109
     64.0000,       8.0000,   7.00000,    222.2295
   2.16
ITERATION 3
MODEL RESISTIVITY
LAYER 1
29,     2.0000
      8.0000,     256.92
     12.0000,     317.28
     16.0000,     307.33
     20.0000,     344.13
     24.0000,     301.51
     28.0000,     292.98
     32.0000,     216.10
     36.0000,     226.88
     40.0000,     193.42
     44.0000,     177.42
     48.0000,     144.15
     52.0000,     145.68
     56.0000,     143.65
     60.0000,     135.21
     64.0000,     154.83
     68.0000,     177.64
     72.0000,     214.34
     76.0000,     240.88
     80.0000,     309.68
     84.0000,     222.11
     88.0000,     243.03
     92.0000,     230.52
     96.0000,     263.95
    100.0000,     249.11
    104.0000,     303.36
    108.0000,     282.27
    112.0000,     297.49
    116.0000,     350.20
           315.5881
LAYER 2
29,     4.2000
      8.0000,     270.54
     12.0000,     313.46
     16.0000,     328.80
     20.0000,     358.04
     24.0000,     328.87
     28.0000,     290.93
     32.0000,     221.25
     36.0000,     212.21
     40.0000,     183.49
     44.0000,     166.59
     48.0000,     138.11
     52.0000,     138.40
     56.0000,     135.89
     60.0000,     129.57
     64.0000,     149.45
     68.0000,     168.03
     72.0000,     197.47
     76.0000,     238.68
     80.0000,     285.21
     84.0000,     231.98
     88.0000,     229.65
     92.0000,     225.72
     96.0000,     251.97
    100.0000,     243.90
    104.0000,     290.79
    108.0000,     279.64
    112.0000,     297.42
    116.0000,     343.07
           331.1440
LAYER 3
27,     6.6200
     12.0000,     319.95
     16.0000,     362.82
     20.0000,     388.83
     24.0000,     360.18
     28.0000,     290.13
     32.0000,     217.68
     36.0000,     188.76
     40.0000,     164.23
     44.0000,     149.10
     48.0000,     128.00
     52.0000,     125.02
     56.0000,     120.85
     60.0000,     118.04
     64.0000,     134.41
     68.0000,     146.29
     72.0000,     166.26
     76.0000,     207.55
     80.0000,     240.47
     84.0000,     219.67
     88.0000,     210.83
     92.0000,     214.97
     96.0000,     239.52
    100.0000,     242.03
    104.0000,     275.03
    108.0000,     274.41
    112.0000,     299.79
           340.7621
LAYER 4
25,     9.2820
     16.0000,     385.98
     20.0000,     412.17
     24.0000,     376.98
     28.0000,     282.01
     32.0000,     207.72
     36.0000,     170.52
     40.0000,     150.75
     44.0000,     140.97
     48.0000,     126.34
     52.0000,     121.93
     56.0000,     115.78
     60.0000,     112.73
     64.0000,     122.92
     68.0000,     127.10
     72.0000,     138.28
     76.0000,     171.28
     80.0000,     200.50
     84.0000,     200.41
     88.0000,     200.62
     92.0000,     213.43
     96.0000,     241.22
    100.0000,     248.88
    104.0000,     273.16
    108.0000,     276.16
           324.5764
LAYER 5
21,    12.2102
     24.0000,     390.80
     28.0000,     271.01
     32.0000,     213.24
     36.0000,     173.56
     40.0000,     159.33
     44.0000,     157.68
     48.0000,     155.07
     52.0000,     151.44
     56.0000,     142.59
     60.0000,     133.63
     64.0000,     128.48
     68.0000,     121.63
     72.0000,     122.44
     76.0000,     139.00
     80.0000,     163.63
     84.0000,     187.69
     88.0000,     214.09
     92.0000,     242.31
     96.0000,     273.22
    100.0000,     285.44
           305.6084
LAYER 6
17,    15.4312
     32.0000,     261.49
     36.0000,     207.10
     40.0000,     193.37
     44.0000,     193.93
     48.0000,     196.26
     52.0000,     194.89
     56.0000,     185.17
     60.0000,     171.34
     64.0000,     158.25
     68.0000,     147.50
     72.0000,     145.69
     76.0000,     157.44
     80.0000,     181.08
     84.0000,     209.94
     88.0000,     244.80
     92.0000,     272.90
           306.3333
LAYER 7
13,    18.9743
     40.0000,     233.92
     44.0000,     236.98
     48.0000,     240.25
     52.0000,     241.32
     56.0000,     231.48
     60.0000,     214.98
     64.0000,     199.52
     68.0000,     189.24
     72.0000,     189.09
     76.0000,     200.71
     80.0000,     221.90
     84.0000,     247.34
           287.0557
LAYER 8
9,    22.8718
     48.0000,     279.85
     52.0000,     291.26
     56.0000,     276.91
     60.0000,     257.72
     64.0000,     242.33
     68.0000,     235.30
     72.0000,     239.64
     76.0000,     255.49
           275.1768
LAYER 9
7, 
     52.0000,     366.68
     56.0000,     319.49
     60.0000,     290.38
     64.0000,     273.41
     68.0000,     268.52
     72.0000,     278.84
           309.7537
CALCULATED APPARENT RESISTIVITY
      6.0000,       4.0000,   1.00000,    274.1568
     10.0000,       4.0000,   1.00000,    323.1035
     14.0000,       4.0000,   1.00000,    300.8153
     18.0000,       4.0000,   1.00000,    333.7681
     22.0000,       4.0000,   1.00000,    287.0984
     26.0000,       4.0000,   1.00000,    294.1454
     30.0000,       4.0000,   1.00000,    220.5832
     34.0000,       4.0000,   1.00000,    221.4338
     38.0000,       4.0000,   1.00000,    181.6575
     42.0000,       4.0000,   1.00000,    174.1515
     46.0000,       4.0000,   1.00000,    145.5393
     50.0000,       4.0000,   1.00000,    146.1692
     54.0000,       4.0000,   1.00000,    143.6590
     58.0000,       4.0000,   1.00000,    138.5140
     62.0000,       4.0000,   1.00000,    157.9949
     66.0000,       4.0000,   1.00000,    172.3994
     70.0000,       4.0000,   1.00000,    203.9906
     74.0000,       4.0000,   1.00000,    207.3936
     78.0000,       4.0000,   1.00000,    262.5509
     82.0000,       4.0000,   1.00000,    213.0855
     86.0000,       4.0000,   1.00000,    252.4346
     90.0000,       4.0000,   1.00000,    227.1634
     94.0000,       4.0000,   1.00000,    262.6392
     98.0000,       4.0000,   1.00000,    243.6723
    102.0000,       4.0000,   1.00000,    291.8671
    106.0000,       4.0000,   1.00000,    282.2805
    110.0000,       4.0000,   1.00000,    296.0941
    114.0000,       4.0000,   1.00000,    331.8492
    118.0000,       4.0000,   1.00000,    311.9875
     10.0000,       4.0000,   2.00000,    329.3711
     14.0000,       4.0000,   2.00000,    306.3744
     18.0000,       4.0000,   2.00000,    309.1860
     22.0000,       4.0000,   2.00000,    294.3548
     26.0000,       4.0000,   2.00000,    285.0380
     30.0000,       4.0000,   2.00000,    220.2633
     34.0000,       4.0000,   2.00000,    215.5016
     38.0000,       4.0000,   2.00000,    194.0847
     42.0000,       4.0000,   2.00000,    172.9709
     46.0000,       4.0000,   2.00000,    145.0026
     50.0000,       4.0000,   2.00000,    152.4767
     54.0000,       4.0000,   2.00000,    153.7223
     58.0000,       4.0000,   2.00000,    140.7956
     62.0000,       4.0000,   2.00000,    158.0261
     66.0000,       4.0000,   2.00000,    173.5374
     70.0000,       4.0000,   2.00000,    177.5903
     74.0000,       4.0000,   2.00000,    200.6713
     78.0000,       4.0000,   2.00000,    248.7129
     82.0000,       4.0000,   2.00000,    204.6509
     86.0000,       4.0000,   2.00000,    229.8990
     90.0000,       4.0000,   2.00000,    241.4088
     94.0000,       4.0000,   2.00000,    256.8327
     98.0000,       4.0000,   2.00000,    248.2594
    102.0000,       4.0000,   2.00000,    295.9112
    106.0000,       4.0000,   2.00000,    277.5229
    110.0000,       4.0000,   2.00000,    285.9192
    114.0000,       4.0000,   2.00000,    338.2386
     14.0000,       4.0000,   3.00000,    293.0869
     18.0000,       4.0000,   3.00000,    317.6275
     22.0000,       4.0000,   3.00000,    281.9579
     26.0000,       4.0000,   3.00000,    283.4951
     30.0000,       4.0000,   3.00000,    211.5673
     34.0000,       4.0000,   3.00000,    222.4967
     38.0000,       4.0000,   3.00000,    195.9735
     42.0000,       4.0000,   3.00000,    183.7300
     46.0000,       4.0000,   3.00000,    151.4955
     50.0000,       4.0000,   3.00000,    161.1769
     54.0000,       4.0000,   3.00000,    161.9947
     58.0000,       4.0000,   3.00000,    149.4175
     62.0000,       4.0000,   3.00000,    161.6819
     66.0000,       4.0000,   3.00000,    161.1112
     70.0000,       4.0000,   3.00000,    181.0366
     74.0000,       4.0000,   3.00000,    196.4580
     78.0000,       4.0000,   3.00000,    251.2733
     82.0000,       4.0000,   3.00000,    196.1876
     86.0000,       4.0000,   3.00000,    227.1735
     90.0000,       4.0000,   3.00000,    222.8554
     94.0000,       4.0000,   3.00000,    267.5814
     98.0000,       4.0000,   3.00000,    251.6642
    102.0000,       4.0000,   3.00000,    293.0471
    106.0000,       4.0000,   3.00000,    272.2526
    110.0000,       4.0000,   3.00000,    286.6886
     18.0000,       4.0000,   4.00000,    317.7342
     22.0000,       4.0000,   4.00000,    287.5439
     26.0000,       4.0000,   4.00000,    276.4261
     30.0000,       4.0000,   4.00000,    214.7042
     34.0000,       4.0000,   4.00000,    220.7281
     38.0000,       4.0000,   4.00000,    200.9211
     42.0000,       4.0000,   4.00000,    192.4414
     46.0000,       4.0000,   4.00000,    164.9786
     50.0000,       4.0000,   4.00000,    170.9407
     54.0000,       4.0000,   4.00000,    172.1622
     58.0000,       4.0000,   4.00000,    156.9179
     62.0000,       4.0000,   4.00000,    162.1266
     66.0000,       4.0000,   4.00000,    167.9046
     70.0000,       4.0000,   4.00000,    184.6844
     74.0000,       4.0000,   4.00000,    206.9289
     78.0000,       4.0000,   4.00000,    255.3489
     82.0000,       4.0000,   4.00000,    201.3274
     86.0000,       4.0000,   4.00000,    221.6595
     90.0000,       4.0000,   4.00000,    220.4436
     94.0000,       4.0000,   4.00000,    259.3673
     98.0000,       4.0000,   4.00000,    251.7926
    102.0000,       4.0000,   4.00000,    292.5011
    106.0000,       4.0000,   4.00000,    273.1876
     26.0000,       4.0000,   6.00000,    297.3710
     30.0000,       4.0000,   6.00000,    220.8835
     34.0000,       4.0000,   6.00000,    227.6807
     38.0000,       4.0000,   6.00000,    210.4838
     42.0000,       4.0000,   6.00000,    205.3808
     46.0000,       4.0000,   6.00000,    180.1338
     50.0000,       4.0000,   6.00000,    193.0823
     54.0000,       4.0000,   6.00000,    189.1968
     58.0000,       4.0000,   6.00000,    169.0344
     62.0000,       4.0000,   6.00000,    182.2136
     66.0000,       4.0000,   6.00000,    190.1980
     70.0000,       4.0000,   6.00000,    207.5547
     74.0000,       4.0000,   6.00000,    228.2067
     78.0000,       4.0000,   6.00000,    281.3787
     82.0000,       4.0000,   6.00000,    214.3807
     86.0000,       4.0000,   6.00000,    234.8104
     90.0000,       4.0000,   6.00000,    222.1370
     94.0000,       4.0000,   6.00000,    251.6345
     98.0000,       4.0000,   6.00000,    238.5345
     34.0000,       4.0000,   8.00000,    247.0097
     38.0000,       4.0000,   8.00000,    223.6391
     42.0000,       4.0000,   8.00000,    215.0760
     46.0000,       4.0000,   8.00000,    183.2250
     50.0000,       4.0000,   8.00000,    198.6438
     54.0000,       4.0000,   8.00000,    203.4688
     58.0000,       4.0000,   8.00000,    187.2618
     62.0000,       4.0000,   8.00000,    203.6501
     66.0000,       4.0000,   8.00000,    210.0652
     70.0000,       4.0000,   8.00000,    227.7996
     74.0000,       4.0000,   8.00000,    249.5978
     78.0000,       4.0000,   8.00000,    311.0467
     82.0000,       4.0000,   8.00000,    228.8162
     86.0000,       4.0000,   8.00000,    247.2998
     90.0000,       4.0000,   8.00000,    234.6899
     42.0000,       4.0000,  10.00000,    225.7552
     46.0000,       4.0000,  10.00000,    193.1426
     50.0000,       4.0000,  10.00000,    207.2940
     54.0000,       4.0000,  10.00000,    210.5170
     58.0000,       4.0000,  10.00000,    193.8728
     62.0000,       4.0000,  10.00000,    212.5003
     66.0000,       4.0000,  10.00000,    222.5641
     70.0000,       4.0000,  10.00000,    245.6331
     74.0000,       4.0000,  10.00000,    264.1539
     78.0000,       4.0000,  10.00000,    327.9923
     82.0000,       4.0000,  10.00000,    245.1799
     52.0000,       8.0000,   6.00000,    218.9110
     56.0000,       8.0000,   6.00000,    208.7841
     60.0000,       8.0000,   6.00000,    206.3293
     64.0000,       8.0000,   6.00000,    218.8470
     68.0000,       8.0000,   6.00000,    234.9950
     72.0000,       8.0000,   6.00000,    261.9377
     64.0000,       8.0000,   7.00000,    221.2749
   2.13
ITERATION 4
MODEL RESISTIVITY
LAYER 1
29,     2.0000
      8.0000,     259.12
     12.0000,     319.10
     16.0000,     308.96
     20.0000,     345.00
     24.0000,     301.73
     28.0000,     292.83
     32.0000,     215.93
     36.0000,     226.73
     40.0000,     193.22
     44.0000,     177.06
     48.0000,     143.62
     52.0000,     144.97
     56.0000,     142.86
     60.0000,     134.46
     64.0000,     154.09
     68.0000,     177.04
     72.0000,     213.90
     76.0000,     240.47
     80.0000,     308.83
     84.0000,     221.13
     88.0000,     241.90
     92.0000,     229.74
     96.0000,     263.61
    100.0000,     249.29
    104.0000,     304.05
    108.0000,     283.22
    112.0000,     298.71
    116.0000,     351.46
           317.0388
LAYER 2
29,     4.2000
      8.0000,     272.46
     12.0000,     314.93
     16.0000,     329.86
     20.0000,     358.69
     24.0000,     328.79
     28.0000,     290.79
     32.0000,     221.03
     36.0000,     212.21
     40.0000,     183.43
     44.0000,     166.51
     48.0000,     137.90
     52.0000,     138.05
     56.0000,     135.43
     60.0000,     129.15
     64.0000,     149.10
     68.0000,     167.85
     72.0000,     197.53
     76.0000,     238.77
     80.0000,     285.12
     84.0000,     231.41
     88.0000,     229.00
     92.0000,     225.11
     96.0000,     251.88
    100.0000,     244.05
    104.0000,     291.40
    108.0000,     280.34
    112.0000,     298.35
    116.0000,     344.11
           332.0108
LAYER 3
27,     6.6200
     12.0000,     320.82
     16.0000,     363.08
     20.0000,     389.55
     24.0000,     360.66
     28.0000,     289.74
     32.0000,     217.49
     36.0000,     188.93
     40.0000,     164.75
     44.0000,     149.72
     48.0000,     128.64
     52.0000,     125.51
     56.0000,     121.19
     60.0000,     118.35
     64.0000,     134.74
     68.0000,     146.86
     72.0000,     167.05
     76.0000,     208.27
     80.0000,     240.77
     84.0000,     219.80
     88.0000,     210.68
     92.0000,     214.77
     96.0000,     239.40
    100.0000,     242.05
    104.0000,     275.17
    108.0000,     274.68
    112.0000,     300.17
           340.8549
LAYER 4
25,     9.2820
     16.0000,     386.06
     20.0000,     414.35
     24.0000,     379.11
     28.0000,     281.05
     32.0000,     207.03
     36.0000,     170.29
     40.0000,     151.27
     44.0000,     141.58
     48.0000,     127.29
     52.0000,     122.80
     56.0000,     116.56
     60.0000,     113.35
     64.0000,     123.11
     68.0000,     127.21
     72.0000,     138.18
     76.0000,     170.52
     80.0000,     199.28
     84.0000,     200.75
     88.0000,     201.21
     92.0000,     214.06
     96.0000,     241.02
    100.0000,     248.58
    104.0000,     272.52
    108.0000,     275.92
           323.9246
LAYER 5
21,    12.2102
     24.0000,     393.45
     28.0000,     271.64
     32.0000,     212.73
     36.0000,     172.08
     40.0000,     157.45
     44.0000,     154.87
     48.0000,     152.50
     52.0000,     149.67
     56.0000,     141.86
     60.0000,     133.20
     64.0000,     127.34
     68.0000,     119.91
     72.0000,     120.09
     76.0000,     136.02
     80.0000,     161.42
     84.0000,     188.87
     88.0000,     217.06
     92.0000,     244.86
     96.0000,     273.77
    100.0000,     285.27
           304.2843
LAYER 6
17,    15.4312
     32.0000,     263.35
     36.0000,     207.02
     40.0000,     191.61
     44.0000,     189.81
     48.0000,     191.23
     52.0000,     190.67
     56.0000,     182.81
     60.0000,     170.26
     64.0000,     157.18
     68.0000,     145.99
     72.0000,     143.68
     76.0000,     155.33
     80.0000,     180.21
     84.0000,     211.51
     88.0000,     247.45
     92.0000,     274.88
           305.4111
LAYER 7
13,    18.9743
     40.0000,     234.62
     44.0000,     234.84
     48.0000,     236.65
     52.0000,     237.97
     56.0000,     229.90
     60.0000,     215.37
     64.0000,     200.74
     68.0000,     190.44
     72.0000,     189.89
     76.0000,     201.27
     80.0000,     222.75
     84.0000,     248.87
           287.3770
LAYER 8
9,    22.8718
     48.0000,     279.65
     52.0000,     291.06
     56.0000,     278.66
     60.0000,     261.59
     64.0000,     247.54
     68.0000,     240.84
     72.0000,     244.47
     76.0000,     258.35
           276.0255
LAYER 9
7, 
     52.0000,     365.90
     56.0000,     323.10
     60.0000,     296.67
     64.0000,     281.34
     68.0000,     276.70
     72.0000,     284.94
           308.3785
CALCULATED APPARENT RESISTIVITY
      6.0000,       4.0000,   1.00000,    276.0046
     10.0000,       4.0000,   1.00000,    324.5211
     14.0000,       4.0000,   1.00000,    302.0881
     18.0000,       4.0000,   1.00000,    334.4677
     22.0000,       4.0000,   1.00000,    287.4644
     26.0000,       4.0000,   1.00000,    294.2035
     30.0000,       4.0000,   1.00000,    220.5033
     34.0000,       4.0000,   1.00000,    221.3227
     38.0000,       4.0000,   1.00000,    181.5217
     42.0000,       4.0000,   1.00000,    173.9625
     46.0000,       4.0000,   1.00000,    145.2655
     50.0000,       4.0000,   1.00000,    145.8159
     54.0000,       4.0000,   1.00000,    143.2456
     58.0000,       4.0000,   1.00000,    138.1043
     62.0000,       4.0000,   1.00000,    157.5949
     66.0000,       4.0000,   1.00000,    172.0781
     70.0000,       4.0000,   1.00000,    203.7102
     74.0000,       4.0000,   1.00000,    207.0975
     78.0000,       4.0000,   1.00000,    262.0993
     82.0000,       4.0000,   1.00000,    212.5721
     86.0000,       4.0000,   1.00000,    251.8061
     90.0000,       4.0000,   1.00000,    226.7372
     94.0000,       4.0000,   1.00000,    262.4373
     98.0000,       4.0000,   1.00000,    243.7643
    102.0000,       4.0000,   1.00000,    292.2836
    106.0000,       4.0000,   1.00000,    282.8753
    110.0000,       4.0000,   1.00000,    296.9474
    114.0000,       4.0000,   1.00000,    332.6639
    118.0000,       4.0000,   1.00000,    312.9641
     10.0000,       4.0000,   2.00000,    330.4623
     14.0000,       4.0000,   2.00000,    307.4521
     18.0000,       4.0000,   2.00000,    309.9174
     22.0000,       4.0000,   2.00000,    294.7329
     26.0000,       4.0000,   2.00000,    285.2487
     30.0000,       4.0000,   2.00000,    220.2849
     34.0000,       4.0000,   2.00000,    215.4853
     38.0000,       4.0000,   2.00000,    194.0248
     42.0000,       4.0000,   2.00000,    172.8858
     46.0000,       4.0000,   2.00000,    144.8758
     50.0000,       4.0000,   2.00000,    152.3179
     54.0000,       4.0000,   2.00000,    153.5386
     58.0000,       4.0000,   2.00000,    140.6056
     62.0000,       4.0000,   2.00000,    157.8119
     66.0000,       4.0000,   2.00000,    173.3335
     70.0000,       4.0000,   2.00000,    177.4224
     74.0000,       4.0000,   2.00000,    200.5281
     78.0000,       4.0000,   2.00000,    248.5207
     82.0000,       4.0000,   2.00000,    204.3755
     86.0000,       4.0000,   2.00000,    229.6084
     90.0000,       4.0000,   2.00000,    241.1858
     94.0000,       4.0000,   2.00000,    256.7858
     98.0000,       4.0000,   2.00000,    248.3240
    102.0000,       4.0000,   2.00000,    296.0990
    106.0000,       4.0000,   2.00000,    277.8358
    110.0000,       4.0000,   2.00000,    286.3460
    114.0000,       4.0000,   2.00000,    338.5742
     14.0000,       4.0000,   3.00000,    294.0412
     18.0000,       4.0000,   3.00000,    318.3117
     22.0000,       4.0000,   3.00000,    282.4058
     26.0000,       4.0000,   3.00000,    283.6772
     30.0000,       4.0000,   3.00000,    211.6382
     34.0000,       4.0000,   3.00000,    222.5699
     38.0000,       4.0000,   3.00000,    195.9860
     42.0000,       4.0000,   3.00000,    183.6708
     46.0000,       4.0000,   3.00000,    151.3681
     50.0000,       4.0000,   3.00000,    161.0249
     54.0000,       4.0000,   3.00000,    161.8233
     58.0000,       4.0000,   3.00000,    149.2296
     62.0000,       4.0000,   3.00000,    161.4543
     66.0000,       4.0000,   3.00000,    160.9283
     70.0000,       4.0000,   3.00000,    180.9498
     74.0000,       4.0000,   3.00000,    196.4363
     78.0000,       4.0000,   3.00000,    251.2082
     82.0000,       4.0000,   3.00000,    195.9957
     86.0000,       4.0000,   3.00000,    226.9433
     90.0000,       4.0000,   3.00000,    222.7003
     94.0000,       4.0000,   3.00000,    267.5869
     98.0000,       4.0000,   3.00000,    251.7151
    102.0000,       4.0000,   3.00000,    293.1632
    106.0000,       4.0000,   3.00000,    272.3612
    110.0000,       4.0000,   3.00000,    286.8618
     18.0000,       4.0000,   4.00000,    318.3596
     22.0000,       4.0000,   4.00000,    287.9085
     26.0000,       4.0000,   4.00000,    276.6013
     30.0000,       4.0000,   4.00000,    214.7200
     34.0000,       4.0000,   4.00000,    220.8295
     38.0000,       4.0000,   4.00000,    200.9910
     42.0000,       4.0000,   4.00000,    192.4233
     46.0000,       4.0000,   4.00000,    164.8304
     50.0000,       4.0000,   4.00000,    170.7209
     54.0000,       4.0000,   4.00000,    171.8960
     58.0000,       4.0000,   4.00000,    156.6457
     62.0000,       4.0000,   4.00000,    161.8655
     66.0000,       4.0000,   4.00000,    167.7401
     70.0000,       4.0000,   4.00000,    184.6603
     74.0000,       4.0000,   4.00000,    206.9690
     78.0000,       4.0000,   4.00000,    255.3265
     82.0000,       4.0000,   4.00000,    201.1508
     86.0000,       4.0000,   4.00000,    221.4276
     90.0000,       4.0000,   4.00000,    220.2485
     94.0000,       4.0000,   4.00000,    259.2992
     98.0000,       4.0000,   4.00000,    251.8419
    102.0000,       4.0000,   4.00000,    292.5796
    106.0000,       4.0000,   4.00000,    273.2365
     26.0000,       4.0000,   6.00000,    297.3615
     30.0000,       4.0000,   6.00000,    220.8104
     34.0000,       4.0000,   6.00000,    227.7186
     38.0000,       4.0000,   6.00000,    210.5223
     42.0000,       4.0000,   6.00000,    205.3896
     46.0000,       4.0000,   6.00000,    180.0094
     50.0000,       4.0000,   6.00000,    192.8471
     54.0000,       4.0000,   6.00000,    188.9034
     58.0000,       4.0000,   6.00000,    168.7697
     62.0000,       4.0000,   6.00000,    181.9689
     66.0000,       4.0000,   6.00000,    190.0466
     70.0000,       4.0000,   6.00000,    207.5099
     74.0000,       4.0000,   6.00000,    228.1858
     78.0000,       4.0000,   6.00000,    281.2935
     82.0000,       4.0000,   6.00000,    214.2012
     86.0000,       4.0000,   6.00000,    234.5926
     90.0000,       4.0000,   6.00000,    221.9309
     94.0000,       4.0000,   6.00000,    251.4942
     98.0000,       4.0000,   6.00000,    238.4458
     34.0000,       4.0000,   8.00000,    246.9166
     38.0000,       4.0000,   8.00000,    223.5775
     42.0000,       4.0000,   8.00000,    215.0129
     46.0000,       4.0000,   8.00000,    183.1080
     50.0000,       4.0000,   8.00000,    198.5379
     54.0000,       4.0000,   8.00000,    203.3654
     58.0000,       4.0000,   8.00000,    187.1432
     62.0000,       4.0000,   8.00000,    203.4744
     66.0000,       4.0000,   8.00000,    209.9100
     70.0000,       4.0000,   8.00000,    227.6903
     74.0000,       4.0000,   8.00000,    249.4703
     78.0000,       4.0000,   8.00000,    310.8488
     82.0000,       4.0000,   8.00000,    228.6233
     86.0000,       4.0000,   8.00000,    247.1511
     90.0000,       4.0000,   8.00000,    234.5627
     42.0000,       4.0000,  10.00000,    225.6419
     46.0000,       4.0000,  10.00000,    193.0075
     50.0000,       4.0000,  10.00000,    207.1920
     54.0000,       4.0000,  10.00000,    210.4339
     58.0000,       4.0000,  10.00000,    193.8144
     62.0000,       4.0000,  10.00000,    212.4148
     66.0000,       4.0000,  10.00000,    222.4824
     70.0000,       4.0000,  10.00000,    245.5491
     74.0000,       4.0000,  10.00000,    264.0237
     78.0000,       4.0000,  10.00000,    327.7902
     82.0000,       4.0000,  10.00000,    244.9969
     52.0000,       8.0000,   6.00000,    218.6977
     56.0000,       8.0000,   6.00000,    208.6371
     60.0000,       8.0000,   6.00000,    206.2270
     64.0000,       8.0000,   6.00000,    218.7737
     68.0000,       8.0000,   6.00000,    234.9800
     72.0000,       8.0000,   6.00000,    261.9343
     64.0000,       8.0000,   7.00000,    221.1745
   2.13
REFERENCE MODEL USED
CONSTANT REFERENCE MODEL METHOD
Reference resistivity is
221.754
TOPOGRAPHICAL DATA
2
32
      0.0000     541.5500
      4.0000     541.4300
      8.0000     541.2900
     12.0000     541.0900
     16.0000     540.9700
     20.0000     540.7300
     24.0000     540.4900
     28.0000     540.3300
     32.0000     540.3400
     36.0000     540.2400
     40.0000     540.1500
     44.0000     540.1300
     48.0000     539.9900
     52.0000     539.7300
     56.0000     539.6500
     60.0000     539.6100
     64.0000     539.5000
     68.0000     539.5100
     72.0000     539.3800
     76.0000     539.2300
     80.0000     539.1300
     84.0000     539.0100
     88.0000     538.8900
     92.0000     538.7400
     96.0000     538.6000
    100.0000     538.4300
    104.0000     538.3000
    108.0000     538.1600
    112.0000     538.0500
    116.0000     537.8800
    120.0000     537.8100
    124.0000     537.6500
1
DAMPED FINITE-ELEMENT METHOD USED FOR TOPOGRAPHIC MODELLING WITH DAMPING FACTOR OF 0.75
      -0.00430
     541.40546
      -0.02974
COORDINATES FOR ELECTRODES
       0.00000        0.14460
       4.00000        0.14354
       7.99994        0.12245
      11.99912        0.04138
      15.99912        0.04026
      19.99729       -0.08090
      23.99545       -0.20205
      27.99524       -0.24311
      31.99316       -0.11417
      35.99311       -0.09526
      39.99301       -0.06627
      43.99179        0.03265
      47.99173        0.01157
      51.98923       -0.12964
      55.98904       -0.09065
      59.98827       -0.01173
      63.98825       -0.00278
      67.98618        0.12617
      71.98616        0.11510
      75.98604        0.08400
      79.98599        0.10297
      83.98599        0.10191
      87.98599        0.10085
      91.98587        0.06975
      95.98582        0.04867
      99.98549       -0.00241
     103.98547       -0.01348
     107.98542       -0.03457
     111.98541       -0.02561
     115.98508       -0.07668
     119.98479       -0.02774
     123.98457       -0.06880
Shift matrix
  0    0.0000    2.0000    4.2000    6.6200    9.2820   12.2102   15.4312   18.9743   22.8718   27.1590 
  1    0.1446    0.0030    0.0000    0.0000    0.0000    0.0000    0.0000    0.0000    0.0000    0.0000 
  2    0.1435    0.0030    0.0000    0.0000    0.0000    0.0000    0.0000    0.0000    0.0000    0.0000 
  3    0.1225    0.0032    0.0001    0.0000    0.0000    0.0000    0.0000    0.0000    0.0000    0.0000 
  4    0.0414    0.0019    0.0001    0.0000    0.0000    0.0000    0.0000    0.0000    0.0000    0.0000 
  5    0.0403    0.0019    0.0001    0.0000    0.0000    0.0000    0.0000    0.0000    0.0000    0.0000 
  6   -0.0809   -0.0070   -0.0005    0.0000    0.0000    0.0000    0.0000    0.0000    0.0000    0.0000 
  7   -0.2021   -0.0262   -0.0028   -0.0002    0.0000    0.0000    0.0000    0.0000    0.0000    0.0000 
  8   -0.2431   -0.0351   -0.0042   -0.0004    0.0000    0.0000    0.0000    0.0000    0.0000    0.0000 
  9   -0.1142   -0.0112   -0.0009   -0.0001    0.0000    0.0000    0.0000    0.0000    0.0000    0.0000 
 10   -0.0953   -0.0087   -0.0006    0.0000    0.0000    0.0000    0.0000    0.0000    0.0000    0.0000 
 11   -0.0663   -0.0054   -0.0003    0.0000    0.0000    0.0000    0.0000    0.0000    0.0000    0.0000 
 12    0.0327    0.0016    0.0001    0.0000    0.0000    0.0000    0.0000    0.0000    0.0000    0.0000 
 13    0.0116    0.0006    0.0000    0.0000    0.0000    0.0000    0.0000    0.0000    0.0000    0.0000 
 14   -0.1296   -0.0134   -0.0011   -0.0001    0.0000    0.0000    0.0000    0.0000    0.0000    0.0000 
 15   -0.0906   -0.0082   -0.0006    0.0000    0.0000    0.0000    0.0000    0.0000    0.0000    0.0000 
 16   -0.0117   -0.0007    0.0000    0.0000    0.0000    0.0000    0.0000    0.0000    0.0000    0.0000 
 17   -0.0028   -0.0002    0.0000    0.0000    0.0000    0.0000    0.0000    0.0000    0.0000    0.0000 
 18    0.1262    0.0031    0.0001    0.0000    0.0000    0.0000    0.0000    0.0000    0.0000    0.0000 
 19    0.1151    0.0032    0.0001    0.0000    0.0000    0.0000    0.0000    0.0000    0.0000    0.0000 
 20    0.0840    0.0030    0.0001    0.0000    0.0000    0.0000    0.0000    0.0000    0.0000    0.0000 
 21    0.1030    0.0031    0.0001    0.0000    0.0000    0.0000    0.0000    0.0000    0.0000    0.0000 
 22    0.1019    0.0031    0.0001    0.0000    0.0000    0.0000    0.0000    0.0000    0.0000    0.0000 
 23    0.1009    0.0031    0.0001    0.0000    0.0000    0.0000    0.0000    0.0000    0.0000    0.0000 
 24    0.0698    0.0027    0.0001    0.0000    0.0000    0.0000    0.0000    0.0000    0.0000    0.0000 
 25    0.0487    0.0022    0.0001    0.0000    0.0000    0.0000    0.0000    0.0000    0.0000    0.0000 
 26   -0.0024   -0.0001    0.0000    0.0000    0.0000    0.0000    0.0000    0.0000    0.0000    0.0000 
 27   -0.0135   -0.0009    0.0000    0.0000    0.0000    0.0000    0.0000    0.0000    0.0000    0.0000 
 28   -0.0346   -0.0025   -0.0001    0.0000    0.0000    0.0000    0.0000    0.0000    0.0000    0.0000 
 29   -0.0256   -0.0017   -0.0001    0.0000    0.0000    0.0000    0.0000    0.0000    0.0000    0.0000 
 30   -0.0767   -0.0065   -0.0004    0.0000    0.0000    0.0000    0.0000    0.0000    0.0000    0.0000 
 31   -0.0277   -0.0019   -0.0001    0.0000    0.0000    0.0000    0.0000    0.0000    0.0000    0.0000 
 32   -0.0688   -0.0057   -0.0004    0.0000    0.0000    0.0000    0.0000    0.0000    0.0000    0.0000 
Topography damping parameter
   0.3877
Blocks sensitivity and uncertainity values (with smoothness constrain)
                     Resistivity      
Block No.  Sensitivity  % Uncertainity
     1       0.9751        2.79
     2       1.5220        2.13
     3       2.0468        1.79
     4       2.5529        1.63
     5       2.7084        1.60
     6       2.9808        1.54
     7       3.0217        1.47
     8       3.4122        1.41
     9       3.5938        1.37
    10       3.9325        1.29
    11       3.9814        1.24
    12       4.1359        1.27
    13       4.2314        1.28
    14       4.2671        1.24
    15       4.4650        1.24
    16       4.5486        1.22
    17       4.5687        1.22
    18       4.5305        1.21
    19       4.5715        1.27
    20       4.1504        1.20
    21       3.8615        1.33
    22       3.5683        1.32
    23       3.2681        1.46
    24       2.9371        1.46
    25       2.6698        1.64
    26       2.3531        1.64
    27       1.9203        1.84
    28       1.4718        2.17
    29       0.8919        2.88
    30       0.6211        3.19
    31       0.5139        3.24
    32       0.6528        3.19
    33       0.7953        3.09
    34       0.8205        3.11
    35       0.9694        2.96
    36       0.9575        2.96
    37       1.0697        2.86
    38       1.0668        2.89
    39       1.1769        2.79
    40       1.1850        2.79
    41       1.2513        2.75
    42       1.3262        2.71
    43       1.3078        2.73
    44       1.3610        2.74
    45       1.3393        2.79
    46       1.2889        2.83
    47       1.2491        2.88
    48       1.2495        2.89
    49       1.1768        2.89
    50       1.0749        2.95
    51       1.0494        2.95
    52       0.9319        3.04
    53       0.9022        3.04
    54       0.7851        3.14
    55       0.7515        3.10
    56       0.6299        3.18
    57       0.5012        3.24
    58       0.5777        3.19
    59       0.6645        3.83
    60       0.3578        5.01
    61       0.4282        5.01
    62       0.4879        5.02
    63       0.5678        4.92
    64       0.6055        4.92
    65       0.6630        4.79
    66       0.6865        4.80
    67       0.7529        4.64
    68       0.7785        4.64
    69       0.8237        4.55
    70       0.8589        4.50
    71       0.8474        4.55
    72       0.8714        4.51
    73       0.8454        4.60
    74       0.8032        4.69
    75       0.7670        4.77
    76       0.7512        4.78
    77       0.7263        4.78
    78       0.6979        4.82
    79       0.6661        4.85
    80       0.5998        4.95
    81       0.5562        4.97
    82       0.5033        5.00
    83       0.4460        4.98
    84       0.3687        4.99
    85       0.6502        3.81
    86       0.6599        5.35
    87       0.2559        8.13
    88       0.2985        8.17
    89       0.3613        8.05
    90       0.4093        7.98
    91       0.4456        7.83
    92       0.4691        7.74
    93       0.5075        7.50
    94       0.5259        7.42
    95       0.5587        7.23
    96       0.5841        7.13
    97       0.5959        7.18
    98       0.6104        7.10
    99       0.5910        7.30
   100       0.5524        7.54
   101       0.5234        7.67
   102       0.5134        7.69
   103       0.4823        7.69
   104       0.4663        7.78
   105       0.4402        7.90
   106       0.3887        8.01
   107       0.3529        8.08
   108       0.3184        8.11
   109       0.2714        8.06
   110       0.6781        5.39
   111       0.7990        6.23
   112       0.2220        10.39
   113       0.2621        10.46
   114       0.3026        10.39
   115       0.3282        10.47
   116       0.3546        10.43
   117       0.3650        10.37
   118       0.3773        10.20
   119       0.3937        10.08
   120       0.4138        9.98
   121       0.4360        9.78
   122       0.4359        9.89
   123       0.4217        10.10
   124       0.4010        10.20
   125       0.3724        10.27
   126       0.3320        10.43
   127       0.3189        10.50
   128       0.2845        10.48
   129       0.2446        10.50
   130       0.2156        10.38
   131       0.8316        6.30
   132       0.8073        6.38
   133       0.1837        9.70
   134       0.2109        9.88
   135       0.2382        9.95
   136       0.2528        10.16
   137       0.2630        10.32
   138       0.2718        10.27
   139       0.2826        10.22
   140       0.2945        10.16
   141       0.2964        10.19
   142       0.2875        10.26
   143       0.2683        10.30
   144       0.2415        10.14
   145       0.2197        9.94
   146       0.2070        9.88
   147       0.1843        9.70
   148       0.8981        6.10
   149       0.8278        6.25
   150       0.1542        8.92
   151       0.1704        9.14
   152       0.1808        9.26
   153       0.1857        9.53
   154       0.1882        9.74
   155       0.1906        9.74
   156       0.1891        9.75
   157       0.1824        9.54
   158       0.1699        9.27
   159       0.1573        9.14
   160       0.1486        8.92
   161       0.8930        6.03
   162       0.8145        6.08
   163       0.1182        8.07
   164       0.1246        8.30
   165       0.1311        8.43
   166       0.1357        8.50
   167       0.1372        8.43
   168       0.1375        8.30
   169       0.1367        8.07
   170       0.8598        5.93
   171       2.2446        3.33
   172       0.2609        8.26
   173       0.2635        8.51
   174       0.2682        8.62
   175       0.2723        8.52
   176       0.2796        8.27
   177       2.3011        3.30
Average Sensitivity 2.0093
Model inversion constraint
0
Data inversion constraint
0
INITIAL DAMPING FACTOR  0.150
MINIMUM DAMPING FACTOR  0.015
VERTICAL TO HORIZONTAL FILTER RATIO   1.00
Flatness filter is directly used on model parameters.
Jacobian matrix is recalculated for first 2 iterations only.
Finer mesh used.
Factor to increase damping factor with depth is   1.20
Damping factor is optimised for each iteration
Normal least-sqaures constrain used on data
Normal least-squares constrain used on model
Finite-element method was used in forward modelling.
Logarithm of apparent resistivity values used as inversion parameter.
Limit imposed on range of model resistivity values
Average model resistivity used as reference resistivity
Upper and lower range limits are 10.000 and 0.100
Effect of side blocks is slightly reduced
Relative change in RMS error for convergence is 1.0000
Minimum change in RMS error for line search is 0.5000
Ratio of maximum number of model blocks to data points 30.00
Factor to increase model depth range is 1.05
Position of electrodes are not rounded to nearest unit electrode spacing.
Position of electrodes for dipole-dipole array are automatically switched
Recalculation of Jacobian matrix is not restarted in quasi-Newton steps.
Standard Gauss-Newton inversion method used
Width of model cells is 1.00 times the unit electrode spacing
REFERENCE MODEL USED
CONSTANT REFERENCE MODEL METHOD
Reference resistivity is 221.7536 with multiplication factor 1.00
Number of nodes between adjacent electrodes is 4


Mean Error -0.0004
Average absolute error 0.0161
Standard deviation of error distribution 0.0213
Error Distribution
      0.0000,      4.0000,  1.00000,   253.86,   276.00, -0.0836   ***
      4.0000,      4.0000,  1.00000,   332.80,   324.52,  0.0252
      8.0000,      4.0000,  1.00000,   299.43,   302.09, -0.0088
     12.0000,      4.0000,  1.00000,   336.93,   334.47,  0.0073
     16.0000,      4.0000,  1.00000,   281.52,   287.46, -0.0209
     20.0000,      4.0000,  1.00000,   300.63,   294.20,  0.0216
     24.0000,      4.0000,  1.00000,   216.39,   220.50, -0.0188
     28.0000,      4.0000,  1.00000,   224.98,   221.32,  0.0164
     32.0000,      4.0000,  1.00000,   180.74,   181.52, -0.0043
     36.0000,      4.0000,  1.00000,   173.22,   173.96, -0.0043
     40.0000,      4.0000,  1.00000,   148.71,   145.27,  0.0235
     44.0000,      4.0000,  1.00000,   149.52,   145.82,  0.0251
     48.0000,      4.0000,  1.00000,   147.79,   143.25,  0.0313
     52.0000,      4.0000,  1.00000,   143.80,   138.10,  0.0404
     56.0000,      4.0000,  1.00000,   156.54,   157.59, -0.0067
     60.0000,      4.0000,  1.00000,   170.89,   172.08, -0.0069
     64.0000,      4.0000,  1.00000,   206.64,   203.71,  0.0143
     68.0000,      4.0000,  1.00000,   202.77,   207.10, -0.0211
     72.0000,      4.0000,  1.00000,   284.24,   262.10,  0.0811   ***
     76.0000,      4.0000,  1.00000,   212.58,   212.57,  0.0000
     80.0000,      4.0000,  1.00000,   269.99,   251.81,  0.0697   ***
     84.0000,      4.0000,  1.00000,   226.85,   226.74,  0.0005
     88.0000,      4.0000,  1.00000,   259.46,   262.44, -0.0114
     92.0000,      4.0000,  1.00000,   244.80,   243.76,  0.0042
     96.0000,      4.0000,  1.00000,   288.61,   292.28, -0.0126
    100.0000,      4.0000,  1.00000,   280.43,   282.88, -0.0087
    104.0000,      4.0000,  1.00000,   303.73,   296.95,  0.0226
    108.0000,      4.0000,  1.00000,   349.00,   332.66,  0.0479
    112.0000,      4.0000,  1.00000,   305.90,   312.96, -0.0228
      0.0000,      4.0000,  2.00000,   325.36,   330.46, -0.0156
      4.0000,      4.0000,  2.00000,   324.21,   307.45,  0.0531
      8.0000,      4.0000,  2.00000,   322.51,   309.92,  0.0398
     12.0000,      4.0000,  2.00000,   303.13,   294.73,  0.0281
     16.0000,      4.0000,  2.00000,   291.91,   285.25,  0.0231
     20.0000,      4.0000,  2.00000,   223.93,   220.28,  0.0164
     24.0000,      4.0000,  2.00000,   214.16,   215.49, -0.0062
     28.0000,      4.0000,  2.00000,   189.74,   194.02, -0.0223
     32.0000,      4.0000,  2.00000,   168.61,   172.89, -0.0250
     36.0000,      4.0000,  2.00000,   139.06,   144.88, -0.0410
     40.0000,      4.0000,  2.00000,   149.06,   152.32, -0.0216
     44.0000,      4.0000,  2.00000,   151.60,   153.54, -0.0127
     48.0000,      4.0000,  2.00000,   137.73,   140.61, -0.0206
     52.0000,      4.0000,  2.00000,   154.80,   157.81, -0.0193
     56.0000,      4.0000,  2.00000,   171.05,   173.33, -0.0133
     60.0000,      4.0000,  2.00000,   178.52,   177.42,  0.0062
     64.0000,      4.0000,  2.00000,   200.58,   200.53,  0.0002
     68.0000,      4.0000,  2.00000,   245.91,   248.52, -0.0106
     72.0000,      4.0000,  2.00000,   203.16,   204.38, -0.0060
     76.0000,      4.0000,  2.00000,   226.86,   229.61, -0.0120
     80.0000,      4.0000,  2.00000,   239.61,   241.19, -0.0065
     84.0000,      4.0000,  2.00000,   254.88,   256.79, -0.0075
     88.0000,      4.0000,  2.00000,   240.36,   248.32, -0.0326
     92.0000,      4.0000,  2.00000,   294.03,   296.10, -0.0070
     96.0000,      4.0000,  2.00000,   275.53,   277.84, -0.0083
    100.0000,      4.0000,  2.00000,   297.72,   286.35,  0.0389
    104.0000,      4.0000,  2.00000,   341.64,   338.57,  0.0090
      0.0000,      4.0000,  3.00000,   289.68,   294.04, -0.0149
      4.0000,      4.0000,  3.00000,   329.91,   318.31,  0.0358
      8.0000,      4.0000,  3.00000,   287.36,   282.41,  0.0174
     12.0000,      4.0000,  3.00000,   292.01,   283.68,  0.0290
     16.0000,      4.0000,  3.00000,   212.14,   211.64,  0.0024
     20.0000,      4.0000,  3.00000,   224.57,   222.57,  0.0089
     24.0000,      4.0000,  3.00000,   193.38,   195.99, -0.0134
     28.0000,      4.0000,  3.00000,   179.93,   183.67, -0.0206
     32.0000,      4.0000,  3.00000,   147.06,   151.37, -0.0289
     36.0000,      4.0000,  3.00000,   155.33,   161.02, -0.0360
     40.0000,      4.0000,  3.00000,   158.08,   161.82, -0.0234
     44.0000,      4.0000,  3.00000,   146.43,   149.23, -0.0190
     48.0000,      4.0000,  3.00000,   160.27,   161.45, -0.0073
     52.0000,      4.0000,  3.00000,   161.76,   160.93,  0.0051
     56.0000,      4.0000,  3.00000,   184.14,   180.95,  0.0175
     60.0000,      4.0000,  3.00000,   198.28,   196.44,  0.0093
     64.0000,      4.0000,  3.00000,   251.20,   251.21,  0.0000
     68.0000,      4.0000,  3.00000,   193.27,   196.00, -0.0140
     72.0000,      4.0000,  3.00000,   220.00,   226.94, -0.0311
     76.0000,      4.0000,  3.00000,   219.48,   222.70, -0.0146
     80.0000,      4.0000,  3.00000,   261.60,   267.59, -0.0226
     84.0000,      4.0000,  3.00000,   246.21,   251.72, -0.0221
     88.0000,      4.0000,  3.00000,   290.08,   293.16, -0.0106
     92.0000,      4.0000,  3.00000,   277.34,   272.36,  0.0181
     96.0000,      4.0000,  3.00000,   278.71,   286.86, -0.0288
      0.0000,      4.0000,  4.00000,   305.70,   318.36, -0.0406
      4.0000,      4.0000,  4.00000,   291.11,   287.91,  0.0111
      8.0000,      4.0000,  4.00000,   280.69,   276.60,  0.0147
     12.0000,      4.0000,  4.00000,   215.81,   214.72,  0.0051
     16.0000,      4.0000,  4.00000,   224.24,   220.83,  0.0153
     20.0000,      4.0000,  4.00000,   202.12,   200.99,  0.0056
     24.0000,      4.0000,  4.00000,   191.52,   192.42, -0.0047
     28.0000,      4.0000,  4.00000,   161.62,   164.83, -0.0196
     32.0000,      4.0000,  4.00000,   167.06,   170.72, -0.0217
     36.0000,      4.0000,  4.00000,   168.14,   171.90, -0.0221
     40.0000,      4.0000,  4.00000,   154.14,   156.65, -0.0161
     44.0000,      4.0000,  4.00000,   162.05,   161.87,  0.0011
     48.0000,      4.0000,  4.00000,   169.55,   167.74,  0.0107
     52.0000,      4.0000,  4.00000,   187.40,   184.66,  0.0147
     56.0000,      4.0000,  4.00000,   211.83,   206.97,  0.0232
     60.0000,      4.0000,  4.00000,   257.65,   255.33,  0.0091
     64.0000,      4.0000,  4.00000,   200.92,   201.15, -0.0011
     68.0000,      4.0000,  4.00000,   216.73,   221.43, -0.0215
     72.0000,      4.0000,  4.00000,   215.37,   220.25, -0.0224
     76.0000,      4.0000,  4.00000,   256.22,   259.30, -0.0119
     80.0000,      4.0000,  4.00000,   252.32,   251.84,  0.0019
     84.0000,      4.0000,  4.00000,   302.30,   292.58,  0.0327
     88.0000,      4.0000,  4.00000,   271.21,   273.24, -0.0074
      0.0000,      4.0000,  6.00000,   283.69,   297.36, -0.0470
      4.0000,      4.0000,  6.00000,   219.60,   220.81, -0.0055
      8.0000,      4.0000,  6.00000,   231.46,   227.72,  0.0163
     12.0000,      4.0000,  6.00000,   214.04,   210.52,  0.0166
     16.0000,      4.0000,  6.00000,   207.48,   205.39,  0.0101
     20.0000,      4.0000,  6.00000,   180.35,   180.01,  0.0019
     24.0000,      4.0000,  6.00000,   192.68,   192.85, -0.0009
     28.0000,      4.0000,  6.00000,   187.14,   188.90, -0.0094
     32.0000,      4.0000,  6.00000,   167.37,   168.77, -0.0083
     36.0000,      4.0000,  6.00000,   181.36,   181.97, -0.0034
     40.0000,      4.0000,  6.00000,   190.72,   190.05,  0.0035
     44.0000,      4.0000,  6.00000,   208.31,   207.51,  0.0038
     48.0000,      4.0000,  6.00000,   231.54,   228.19,  0.0146
     52.0000,      4.0000,  6.00000,   282.14,   281.29,  0.0030
     56.0000,      4.0000,  6.00000,   215.80,   214.20,  0.0074
     60.0000,      4.0000,  6.00000,   232.19,   234.59, -0.0103
     64.0000,      4.0000,  6.00000,   223.72,   221.93,  0.0080
     68.0000,      4.0000,  6.00000,   259.52,   251.49,  0.0314
     72.0000,      4.0000,  6.00000,   243.14,   238.45,  0.0195
      0.0000,      4.0000,  8.00000,   239.10,   246.92, -0.0322
      4.0000,      4.0000,  8.00000,   225.68,   223.58,  0.0094
      8.0000,      4.0000,  8.00000,   220.45,   215.01,  0.0250
     12.0000,      4.0000,  8.00000,   184.98,   183.11,  0.0102
     16.0000,      4.0000,  8.00000,   200.77,   198.54,  0.0112
     20.0000,      4.0000,  8.00000,   204.40,   203.37,  0.0051
     24.0000,      4.0000,  8.00000,   186.18,   187.14, -0.0052
     28.0000,      4.0000,  8.00000,   203.36,   203.47, -0.0005
     32.0000,      4.0000,  8.00000,   208.72,   209.91, -0.0057
     36.0000,      4.0000,  8.00000,   224.91,   227.69, -0.0123
     40.0000,      4.0000,  8.00000,   248.99,   249.47, -0.0019
     44.0000,      4.0000,  8.00000,   307.40,   310.85, -0.0112
     48.0000,      4.0000,  8.00000,   230.38,   228.62,  0.0077
     52.0000,      4.0000,  8.00000,   248.25,   247.15,  0.0044
     56.0000,      4.0000,  8.00000,   234.76,   234.56,  0.0008
      0.0000,      4.0000, 10.00000,   223.45,   225.64, -0.0098
      4.0000,      4.0000, 10.00000,   195.76,   193.01,  0.0142
      8.0000,      4.0000, 10.00000,   211.09,   207.19,  0.0186
     12.0000,      4.0000, 10.00000,   213.80,   210.43,  0.0158
     16.0000,      4.0000, 10.00000,   194.84,   193.81,  0.0053
     20.0000,      4.0000, 10.00000,   214.10,   212.41,  0.0079
     24.0000,      4.0000, 10.00000,   222.34,   222.48, -0.0006
     28.0000,      4.0000, 10.00000,   241.80,   245.55, -0.0154
     32.0000,      4.0000, 10.00000,   264.08,   264.02,  0.0002
     36.0000,      4.0000, 10.00000,   322.25,   327.79, -0.0170
     40.0000,      4.0000, 10.00000,   239.34,   245.00, -0.0234
      0.0000,      8.0000,  6.00000,   216.41,   218.70, -0.0105
      4.0000,      8.0000,  6.00000,   209.06,   208.64,  0.0020
      8.0000,      8.0000,  6.00000,   207.46,   206.23,  0.0059
     12.0000,      8.0000,  6.00000,   220.77,   218.77,  0.0091
     16.0000,      8.0000,  6.00000,   234.91,   234.98, -0.0003
     20.0000,      8.0000,  6.00000,   255.79,   261.93, -0.0237
      4.0000,      8.0000,  7.00000,   218.59,   221.17, -0.0117

Iteration  Time for this iteration  Total Time   RMS Error
     1               1.36               1.36        4.671
     2               0.88               2.23        2.162
     3               0.56               2.80        2.131
     4               0.56               3.36        2.130

RES2DINV ver. 3.56.22
Windows XP Version 5.1
Key ID number is K3-018C018C-018C
