# Supplementary material for: Electrical resistivity tomography data across the Hockai Fault Zone (Ardenne, Belgium)
Source: Data Brief. 2016 Dec 21;11:1–4. doi: 10.1016/j.dib.2016.12.028 (PMC5220259; doi:10.1016/j.dib.2016.12.028)
Supplement: Supplementary file 2 — Supplementary material [file mmc2.zip › output/INV/vecquee05_normal.INV]

C:\__DATA__\__DATA__\Active Faults\HockaiFZ\Donn�es\ERT\working_dir\vecquee05.DAT
      4.0000
7
156
1
0
      6.0000,       4.0000,   1.00000,    253.8637
     10.0000,       4.0000,   1.00000,    332.7969
     14.0000,       4.0000,   1.00000,    299.4349
     18.0000,       4.0000,   1.00000,    336.9330
     22.0000,       4.0000,   1.00000,    281.5242
     26.0000,       4.0000,   1.00000,    300.6341
     30.0000,       4.0000,   1.00000,    216.3921
     34.0000,       4.0000,   1.00000,    224.9755
     38.0000,       4.0000,   1.00000,    180.7356
     42.0000,       4.0000,   1.00000,    173.2212
     46.0000,       4.0000,   1.00000,    148.7136
     50.0000,       4.0000,   1.00000,    149.5169
     54.0000,       4.0000,   1.00000,    147.7939
     58.0000,       4.0000,   1.00000,    143.7996
     62.0000,       4.0000,   1.00000,    156.5371
     66.0000,       4.0000,   1.00000,    170.8875
     70.0000,       4.0000,   1.00000,    206.6445
     74.0000,       4.0000,   1.00000,    202.7688
     78.0000,       4.0000,   1.00000,    284.2442
     82.0000,       4.0000,   1.00000,    212.5820
     86.0000,       4.0000,   1.00000,    269.9911
     90.0000,       4.0000,   1.00000,    226.8520
     94.0000,       4.0000,   1.00000,    259.4551
     98.0000,       4.0000,   1.00000,    244.8009
    102.0000,       4.0000,   1.00000,    288.6110
    106.0000,       4.0000,   1.00000,    280.4341
    110.0000,       4.0000,   1.00000,    303.7319
    114.0000,       4.0000,   1.00000,    349.0026
    118.0000,       4.0000,   1.00000,    305.8953
     10.0000,       4.0000,   2.00000,    325.3629
     14.0000,       4.0000,   2.00000,    324.2072
     18.0000,       4.0000,   2.00000,    322.5084
     22.0000,       4.0000,   2.00000,    303.1308
     26.0000,       4.0000,   2.00000,    291.9131
     30.0000,       4.0000,   2.00000,    223.9340
     34.0000,       4.0000,   2.00000,    214.1579
     38.0000,       4.0000,   2.00000,    189.7381
     42.0000,       4.0000,   2.00000,    168.6141
     46.0000,       4.0000,   2.00000,    139.0571
     50.0000,       4.0000,   2.00000,    149.0650
     54.0000,       4.0000,   2.00000,    151.5996
     58.0000,       4.0000,   2.00000,    137.7330
     62.0000,       4.0000,   2.00000,    154.8024
     66.0000,       4.0000,   2.00000,    171.0463
     70.0000,       4.0000,   2.00000,    178.5237
     74.0000,       4.0000,   2.00000,    200.5780
     78.0000,       4.0000,   2.00000,    245.9090
     82.0000,       4.0000,   2.00000,    203.1625
     86.0000,       4.0000,   2.00000,    226.8583
     90.0000,       4.0000,   2.00000,    239.6127
     94.0000,       4.0000,   2.00000,    254.8787
     98.0000,       4.0000,   2.00000,    240.3557
    102.0000,       4.0000,   2.00000,    294.0341
    106.0000,       4.0000,   2.00000,    275.5296
    110.0000,       4.0000,   2.00000,    297.7172
    114.0000,       4.0000,   2.00000,    341.6353
     14.0000,       4.0000,   3.00000,    289.6791
     18.0000,       4.0000,   3.00000,    329.9065
     22.0000,       4.0000,   3.00000,    287.3594
     26.0000,       4.0000,   3.00000,    292.0147
     30.0000,       4.0000,   3.00000,    212.1417
     34.0000,       4.0000,   3.00000,    224.5657
     38.0000,       4.0000,   3.00000,    193.3751
     42.0000,       4.0000,   3.00000,    179.9252
     46.0000,       4.0000,   3.00000,    147.0597
     50.0000,       4.0000,   3.00000,    155.3265
     54.0000,       4.0000,   3.00000,    158.0751
     58.0000,       4.0000,   3.00000,    146.4263
     62.0000,       4.0000,   3.00000,    160.2744
     66.0000,       4.0000,   3.00000,    161.7579
     70.0000,       4.0000,   3.00000,    184.1422
     74.0000,       4.0000,   3.00000,    198.2779
     78.0000,       4.0000,   3.00000,    251.1969
     82.0000,       4.0000,   3.00000,    193.2663
     86.0000,       4.0000,   3.00000,    220.0033
     90.0000,       4.0000,   3.00000,    219.4753
     94.0000,       4.0000,   3.00000,    261.6002
     98.0000,       4.0000,   3.00000,    246.2086
    102.0000,       4.0000,   3.00000,    290.0779
    106.0000,       4.0000,   3.00000,    277.3384
    110.0000,       4.0000,   3.00000,    278.7110
     18.0000,       4.0000,   4.00000,    305.7039
     22.0000,       4.0000,   4.00000,    291.1104
     26.0000,       4.0000,   4.00000,    280.6888
     30.0000,       4.0000,   4.00000,    215.8146
     34.0000,       4.0000,   4.00000,    224.2406
     38.0000,       4.0000,   4.00000,    202.1163
     42.0000,       4.0000,   4.00000,    191.5221
     46.0000,       4.0000,   4.00000,    161.6244
     50.0000,       4.0000,   4.00000,    167.0576
     54.0000,       4.0000,   4.00000,    168.1353
     58.0000,       4.0000,   4.00000,    154.1396
     62.0000,       4.0000,   4.00000,    162.0500
     66.0000,       4.0000,   4.00000,    169.5457
     70.0000,       4.0000,   4.00000,    187.3962
     74.0000,       4.0000,   4.00000,    211.8283
     78.0000,       4.0000,   4.00000,    257.6506
     82.0000,       4.0000,   4.00000,    200.9232
     86.0000,       4.0000,   4.00000,    216.7261
     90.0000,       4.0000,   4.00000,    215.3741
     94.0000,       4.0000,   4.00000,    256.2232
     98.0000,       4.0000,   4.00000,    252.3202
    102.0000,       4.0000,   4.00000,    302.2953
    106.0000,       4.0000,   4.00000,    271.2114
     26.0000,       4.0000,   6.00000,    283.6949
     30.0000,       4.0000,   6.00000,    219.6017
     34.0000,       4.0000,   6.00000,    231.4581
     38.0000,       4.0000,   6.00000,    214.0376
     42.0000,       4.0000,   6.00000,    207.4844
     46.0000,       4.0000,   6.00000,    180.3456
     50.0000,       4.0000,   6.00000,    192.6812
     54.0000,       4.0000,   6.00000,    187.1406
     58.0000,       4.0000,   6.00000,    167.3699
     62.0000,       4.0000,   6.00000,    181.3577
     66.0000,       4.0000,   6.00000,    190.7213
     70.0000,       4.0000,   6.00000,    208.3055
     74.0000,       4.0000,   6.00000,    231.5363
     78.0000,       4.0000,   6.00000,    282.1405
     82.0000,       4.0000,   6.00000,    215.7998
     86.0000,       4.0000,   6.00000,    232.1920
     90.0000,       4.0000,   6.00000,    223.7236
     94.0000,       4.0000,   6.00000,    259.5162
     98.0000,       4.0000,   6.00000,    243.1363
     34.0000,       4.0000,   8.00000,    239.1035
     38.0000,       4.0000,   8.00000,    225.6807
     42.0000,       4.0000,   8.00000,    220.4541
     46.0000,       4.0000,   8.00000,    184.9784
     50.0000,       4.0000,   8.00000,    200.7729
     54.0000,       4.0000,   8.00000,    204.4037
     58.0000,       4.0000,   8.00000,    186.1800
     62.0000,       4.0000,   8.00000,    203.3648
     66.0000,       4.0000,   8.00000,    208.7171
     70.0000,       4.0000,   8.00000,    224.9070
     74.0000,       4.0000,   8.00000,    248.9942
     78.0000,       4.0000,   8.00000,    307.4002
     82.0000,       4.0000,   8.00000,    230.3790
     86.0000,       4.0000,   8.00000,    248.2484
     90.0000,       4.0000,   8.00000,    234.7566
     42.0000,       4.0000,  10.00000,    223.4499
     46.0000,       4.0000,  10.00000,    195.7633
     50.0000,       4.0000,  10.00000,    211.0892
     54.0000,       4.0000,  10.00000,    213.7954
     58.0000,       4.0000,  10.00000,    194.8432
     62.0000,       4.0000,  10.00000,    214.1040
     66.0000,       4.0000,  10.00000,    222.3382
     70.0000,       4.0000,  10.00000,    241.8009
     74.0000,       4.0000,  10.00000,    264.0809
     78.0000,       4.0000,  10.00000,    322.2524
     82.0000,       4.0000,  10.00000,    239.3404
     52.0000,       8.0000,   6.00000,    216.4069
     56.0000,       8.0000,   6.00000,    209.0623
     60.0000,       8.0000,   6.00000,    207.4571
     64.0000,       8.0000,   6.00000,    220.7679
     68.0000,       8.0000,   6.00000,    234.9075
     72.0000,       8.0000,   6.00000,    255.7886
     64.0000,       8.0000,   7.00000,    218.5911
INVERSION RESULTS
INITIAL RMS ERROR
 22.45
NUMBER OF LAYERS
9
NUMBER OF BLOCKS
177
ITERATION 1
MODEL RESISTIVITY
LAYER 1
29,     2.0000
      8.0000,     323.77
     12.0000,     341.67
     16.0000,     335.61
     20.0000,     356.54
     24.0000,     319.07
     28.0000,     294.31
     32.0000,     221.03
     36.0000,     211.01
     40.0000,     177.90
     44.0000,     161.01
     48.0000,     134.43
     52.0000,     133.83
     56.0000,     131.46
     60.0000,     124.87
     64.0000,     138.97
     68.0000,     154.62
     72.0000,     181.28
     76.0000,     207.66
     80.0000,     261.70
     84.0000,     213.63
     88.0000,     234.89
     92.0000,     233.14
     96.0000,     262.68
    100.0000,     258.41
    104.0000,     300.26
    108.0000,     294.86
    112.0000,     313.25
    116.0000,     350.72
           348.3061
LAYER 2
29,     4.2000
      8.0000,     326.80
     12.0000,     338.97
     16.0000,     339.90
     20.0000,     354.99
     24.0000,     324.11
     28.0000,     291.94
     32.0000,     224.81
     36.0000,     208.11
     40.0000,     177.90
     44.0000,     158.93
     48.0000,     134.77
     52.0000,     132.57
     56.0000,     130.03
     60.0000,     124.84
     64.0000,     137.79
     68.0000,     153.98
     72.0000,     179.46
     76.0000,     209.21
     80.0000,     253.31
     84.0000,     217.94
     88.0000,     230.96
     92.0000,     233.53
     96.0000,     257.87
    100.0000,     259.40
    104.0000,     294.25
    108.0000,     295.03
    112.0000,     314.48
    116.0000,     347.45
           348.8951
LAYER 3
27,     6.6200
     12.0000,     335.90
     16.0000,     342.73
     20.0000,     350.63
     24.0000,     325.78
     28.0000,     287.88
     32.0000,     228.71
     36.0000,     204.27
     40.0000,     177.11
     44.0000,     157.05
     48.0000,     136.44
     52.0000,     132.25
     56.0000,     129.27
     60.0000,     125.82
     64.0000,     136.54
     68.0000,     152.03
     72.0000,     175.38
     76.0000,     205.64
     80.0000,     238.91
     84.0000,     218.97
     88.0000,     225.55
     92.0000,     231.80
     96.0000,     251.23
    100.0000,     258.96
    104.0000,     284.82
    108.0000,     293.00
    112.0000,     315.51
           342.1610
LAYER 4
25,     9.2820
     16.0000,     341.52
     20.0000,     343.47
     24.0000,     323.51
     28.0000,     282.44
     32.0000,     231.20
     36.0000,     202.73
     40.0000,     177.75
     44.0000,     158.53
     48.0000,     140.88
     52.0000,     135.93
     56.0000,     132.55
     60.0000,     129.62
     64.0000,     137.99
     68.0000,     151.37
     72.0000,     171.77
     76.0000,     199.45
     80.0000,     226.48
     84.0000,     216.39
     88.0000,     221.72
     92.0000,     229.88
     96.0000,     247.03
    100.0000,     256.93
    104.0000,     278.94
    108.0000,     289.37
           320.8524
LAYER 5
21,    12.2102
     24.0000,     315.10
     28.0000,     272.42
     32.0000,     241.79
     36.0000,     213.13
     40.0000,     192.78
     44.0000,     176.73
     48.0000,     164.95
     52.0000,     159.37
     56.0000,     155.44
     60.0000,     152.84
     64.0000,     156.12
     68.0000,     163.88
     72.0000,     176.90
     76.0000,     194.76
     80.0000,     211.40
     84.0000,     215.76
     88.0000,     223.44
     92.0000,     233.07
     96.0000,     246.63
    100.0000,     256.96
           279.0402
LAYER 6
17,    15.4312
     32.0000,     261.17
     36.0000,     229.84
     40.0000,     214.05
     44.0000,     201.32
     48.0000,     192.71
     52.0000,     187.16
     56.0000,     182.87
     60.0000,     179.81
     64.0000,     180.26
     68.0000,     184.56
     72.0000,     193.08
     76.0000,     204.73
     80.0000,     216.23
     84.0000,     223.57
     88.0000,     231.73
     92.0000,     239.92
           253.8112
LAYER 7
13,    18.9743
     40.0000,     237.66
     44.0000,     226.78
     48.0000,     220.71
     52.0000,     216.33
     56.0000,     211.34
     60.0000,     207.01
     64.0000,     205.71
     68.0000,     208.16
     72.0000,     214.53
     76.0000,     222.56
     80.0000,     229.88
     84.0000,     235.78
           243.2086
LAYER 8
9,    22.8718
     48.0000,     246.29
     52.0000,     245.88
     56.0000,     238.22
     60.0000,     231.63
     64.0000,     228.76
     68.0000,     230.45
     72.0000,     236.30
     76.0000,     244.05
           246.9790
LAYER 9
7, 
     52.0000,     280.62
     56.0000,     259.83
     60.0000,     248.63
     64.0000,     244.20
     68.0000,     245.81
     72.0000,     253.75
           269.4906
CALCULATED APPARENT RESISTIVITY
      6.0000,       4.0000,   1.00000,    323.5269
     10.0000,       4.0000,   1.00000,    340.7315
     14.0000,       4.0000,   1.00000,    324.9910
     18.0000,       4.0000,   1.00000,    334.5740
     22.0000,       4.0000,   1.00000,    295.6913
     26.0000,       4.0000,   1.00000,    288.5461
     30.0000,       4.0000,   1.00000,    225.4366
     34.0000,       4.0000,   1.00000,    214.3162
     38.0000,       4.0000,   1.00000,    178.7766
     42.0000,       4.0000,   1.00000,    166.5094
     46.0000,       4.0000,   1.00000,    141.1254
     50.0000,       4.0000,   1.00000,    139.9195
     54.0000,       4.0000,   1.00000,    137.1651
     58.0000,       4.0000,   1.00000,    132.1223
     62.0000,       4.0000,   1.00000,    147.4268
     66.0000,       4.0000,   1.00000,    159.3378
     70.0000,       4.0000,   1.00000,    183.5027
     74.0000,       4.0000,   1.00000,    193.4714
     78.0000,       4.0000,   1.00000,    237.1032
     82.0000,       4.0000,   1.00000,    209.6601
     86.0000,       4.0000,   1.00000,    243.5858
     90.0000,       4.0000,   1.00000,    232.2952
     94.0000,       4.0000,   1.00000,    262.6817
     98.0000,       4.0000,   1.00000,    255.5522
    102.0000,       4.0000,   1.00000,    293.6255
    106.0000,       4.0000,   1.00000,    293.5108
    110.0000,       4.0000,   1.00000,    310.9698
    114.0000,       4.0000,   1.00000,    335.3231
    118.0000,       4.0000,   1.00000,    334.5733
     10.0000,       4.0000,   2.00000,    330.8354
     14.0000,       4.0000,   2.00000,    314.3759
     18.0000,       4.0000,   2.00000,    310.6631
     22.0000,       4.0000,   2.00000,    294.1713
     26.0000,       4.0000,   2.00000,    280.6234
     30.0000,       4.0000,   2.00000,    224.7850
     34.0000,       4.0000,   2.00000,    213.5862
     38.0000,       4.0000,   2.00000,    194.2199
     42.0000,       4.0000,   2.00000,    173.4539
     46.0000,       4.0000,   2.00000,    147.2052
     50.0000,       4.0000,   2.00000,    151.7131
     54.0000,       4.0000,   2.00000,    152.0311
     58.0000,       4.0000,   2.00000,    141.1064
     62.0000,       4.0000,   2.00000,    155.9873
     66.0000,       4.0000,   2.00000,    168.9685
     70.0000,       4.0000,   2.00000,    174.4557
     74.0000,       4.0000,   2.00000,    196.8928
     78.0000,       4.0000,   2.00000,    237.0627
     82.0000,       4.0000,   2.00000,    207.6525
     86.0000,       4.0000,   2.00000,    230.5989
     90.0000,       4.0000,   2.00000,    243.6705
     94.0000,       4.0000,   2.00000,    259.0066
     98.0000,       4.0000,   2.00000,    258.0995
    102.0000,       4.0000,   2.00000,    293.2632
    106.0000,       4.0000,   2.00000,    288.5401
    110.0000,       4.0000,   2.00000,    297.1007
    114.0000,       4.0000,   2.00000,    330.4882
     14.0000,       4.0000,   3.00000,    292.8335
     18.0000,       4.0000,   3.00000,    305.9140
     22.0000,       4.0000,   3.00000,    283.7524
     26.0000,       4.0000,   3.00000,    277.4089
     30.0000,       4.0000,   3.00000,    218.5653
     34.0000,       4.0000,   3.00000,    219.4300
     38.0000,       4.0000,   3.00000,    197.7805
     42.0000,       4.0000,   3.00000,    185.0679
     46.0000,       4.0000,   3.00000,    157.2095
     50.0000,       4.0000,   3.00000,    164.1380
     54.0000,       4.0000,   3.00000,    165.1157
     58.0000,       4.0000,   3.00000,    154.4840
     62.0000,       4.0000,   3.00000,    164.8556
     66.0000,       4.0000,   3.00000,    166.0026
     70.0000,       4.0000,   3.00000,    182.9901
     74.0000,       4.0000,   3.00000,    199.3622
     78.0000,       4.0000,   3.00000,    243.6935
     82.0000,       4.0000,   3.00000,    204.3126
     86.0000,       4.0000,   3.00000,    229.3615
     90.0000,       4.0000,   3.00000,    229.8155
     94.0000,       4.0000,   3.00000,    264.6960
     98.0000,       4.0000,   3.00000,    256.7521
    102.0000,       4.0000,   3.00000,    287.7223
    106.0000,       4.0000,   3.00000,    277.2246
    110.0000,       4.0000,   3.00000,    289.7857
     18.0000,       4.0000,   4.00000,    298.1631
     22.0000,       4.0000,   4.00000,    280.9553
     26.0000,       4.0000,   4.00000,    272.6885
     30.0000,       4.0000,   4.00000,    221.3154
     34.0000,       4.0000,   4.00000,    219.2521
     38.0000,       4.0000,   4.00000,    201.4887
     42.0000,       4.0000,   4.00000,    192.6651
     46.0000,       4.0000,   4.00000,    170.0427
     50.0000,       4.0000,   4.00000,    175.8924
     54.0000,       4.0000,   4.00000,    177.8876
     58.0000,       4.0000,   4.00000,    164.6003
     62.0000,       4.0000,   4.00000,    169.1589
     66.0000,       4.0000,   4.00000,    174.6045
     70.0000,       4.0000,   4.00000,    189.1599
     74.0000,       4.0000,   4.00000,    210.0352
     78.0000,       4.0000,   4.00000,    248.7906
     82.0000,       4.0000,   4.00000,    208.5570
     86.0000,       4.0000,   4.00000,    225.7110
     90.0000,       4.0000,   4.00000,    226.2410
     94.0000,       4.0000,   4.00000,    255.0240
     98.0000,       4.0000,   4.00000,    254.3375
    102.0000,       4.0000,   4.00000,    280.5329
    106.0000,       4.0000,   4.00000,    271.6227
     26.0000,       4.0000,   6.00000,    281.3548
     30.0000,       4.0000,   6.00000,    225.4705
     34.0000,       4.0000,   6.00000,    226.6681
     38.0000,       4.0000,   6.00000,    210.4462
     42.0000,       4.0000,   6.00000,    203.0681
     46.0000,       4.0000,   6.00000,    181.7937
     50.0000,       4.0000,   6.00000,    193.4848
     54.0000,       4.0000,   6.00000,    192.3013
     58.0000,       4.0000,   6.00000,    176.0556
     62.0000,       4.0000,   6.00000,    187.2281
     66.0000,       4.0000,   6.00000,    194.8635
     70.0000,       4.0000,   6.00000,    209.5367
     74.0000,       4.0000,   6.00000,    227.9389
     78.0000,       4.0000,   6.00000,    268.8301
     82.0000,       4.0000,   6.00000,    218.0979
     86.0000,       4.0000,   6.00000,    232.1953
     90.0000,       4.0000,   6.00000,    223.7500
     94.0000,       4.0000,   6.00000,    243.1774
     98.0000,       4.0000,   6.00000,    235.7787
     34.0000,       4.0000,   8.00000,    239.2560
     38.0000,       4.0000,   8.00000,    220.1620
     42.0000,       4.0000,   8.00000,    209.8449
     46.0000,       4.0000,   8.00000,    181.6907
     50.0000,       4.0000,   8.00000,    193.6622
     54.0000,       4.0000,   8.00000,    198.5943
     58.0000,       4.0000,   8.00000,    186.7055
     62.0000,       4.0000,   8.00000,    201.6241
     66.0000,       4.0000,   8.00000,    209.6686
     70.0000,       4.0000,   8.00000,    225.9025
     74.0000,       4.0000,   8.00000,    245.7409
     78.0000,       4.0000,   8.00000,    290.4387
     82.0000,       4.0000,   8.00000,    228.5380
     86.0000,       4.0000,   8.00000,    239.6238
     90.0000,       4.0000,   8.00000,    229.2351
     42.0000,       4.0000,  10.00000,    212.3145
     46.0000,       4.0000,  10.00000,    185.4798
     50.0000,       4.0000,  10.00000,    196.9347
     54.0000,       4.0000,  10.00000,    200.5339
     58.0000,       4.0000,  10.00000,    188.3457
     62.0000,       4.0000,  10.00000,    204.5161
     66.0000,       4.0000,  10.00000,    216.1432
     70.0000,       4.0000,  10.00000,    237.3139
     74.0000,       4.0000,  10.00000,    256.4803
     78.0000,       4.0000,  10.00000,    303.0806
     82.0000,       4.0000,  10.00000,    240.8041
     52.0000,       8.0000,   6.00000,    201.7063
     56.0000,       8.0000,   6.00000,    195.9306
     60.0000,       8.0000,   6.00000,    196.1999
     64.0000,       8.0000,   6.00000,    208.5271
     68.0000,       8.0000,   6.00000,    223.9933
     72.0000,       8.0000,   6.00000,    248.0893
     64.0000,       8.0000,   7.00000,    207.9568
   4.67
ITERATION 2
MODEL RESISTIVITY
LAYER 1
29,     2.0000
      8.0000,     271.33
     12.0000,     313.43
     16.0000,     307.56
     20.0000,     345.10
     24.0000,     305.56
     28.0000,     293.38
     32.0000,     215.95
     36.0000,     220.82
     40.0000,     187.69
     44.0000,     172.89
     48.0000,     141.34
     52.0000,     142.61
     56.0000,     140.37
     60.0000,     131.93
     64.0000,     150.36
     68.0000,     170.23
     72.0000,     203.27
     76.0000,     230.79
     80.0000,     296.63
     84.0000,     219.73
     88.0000,     239.69
     92.0000,     229.34
     96.0000,     260.97
    100.0000,     247.28
    104.0000,     296.52
    108.0000,     278.23
    112.0000,     292.19
    116.0000,     339.18
           317.7153
LAYER 2
29,     4.2000
      8.0000,     284.53
     12.0000,     312.65
     16.0000,     323.63
     20.0000,     353.35
     24.0000,     322.16
     28.0000,     291.35
     32.0000,     220.22
     36.0000,     211.81
     40.0000,     182.12
     44.0000,     165.31
     48.0000,     137.68
     52.0000,     137.29
     56.0000,     134.77
     60.0000,     127.95
     64.0000,     144.89
     68.0000,     163.18
     72.0000,     192.19
     76.0000,     227.10
     80.0000,     277.52
     84.0000,     224.48
     88.0000,     230.47
     92.0000,     227.69
     96.0000,     253.26
    100.0000,     247.76
    104.0000,     289.00
    108.0000,     280.58
    112.0000,     296.61
    116.0000,     336.31
           329.2503
LAYER 3
27,     6.6200
     12.0000,     324.87
     16.0000,     352.07
     20.0000,     372.13
     24.0000,     341.98
     28.0000,     289.46
     32.0000,     220.54
     36.0000,     196.17
     40.0000,     169.44
     44.0000,     152.23
     48.0000,     130.74
     52.0000,     127.82
     56.0000,     124.28
     60.0000,     119.59
     64.0000,     132.24
     68.0000,     146.20
     72.0000,     168.53
     76.0000,     203.27
     80.0000,     240.62
     84.0000,     215.78
     88.0000,     216.57
     92.0000,     221.96
     96.0000,     244.85
    100.0000,     250.21
    104.0000,     281.03
    108.0000,     284.92
    112.0000,     307.70
           340.3249
LAYER 4
25,     9.2820
     16.0000,     378.16
     20.0000,     386.96
     24.0000,     354.22
     28.0000,     284.21
     32.0000,     217.15
     36.0000,     184.25
     40.0000,     160.36
     44.0000,     145.94
     48.0000,     129.92
     52.0000,     126.56
     56.0000,     122.19
     60.0000,     117.44
     64.0000,     125.15
     68.0000,     133.41
     72.0000,     148.72
     76.0000,     177.86
     80.0000,     209.24
     84.0000,     202.86
     88.0000,     208.14
     92.0000,     220.30
     96.0000,     244.49
    100.0000,     255.66
    104.0000,     282.22
    108.0000,     291.95
           332.8884
LAYER 5
21,    12.2102
     24.0000,     359.90
     28.0000,     275.58
     32.0000,     227.36
     36.0000,     191.78
     40.0000,     173.42
     44.0000,     165.44
     48.0000,     160.39
     52.0000,     159.37
     56.0000,     155.42
     60.0000,     149.26
     64.0000,     146.85
     68.0000,     145.22
     72.0000,     149.71
     76.0000,     165.34
     80.0000,     186.71
     84.0000,     200.98
     88.0000,     218.76
     92.0000,     238.91
     96.0000,     262.82
    100.0000,     277.66
           303.2242
LAYER 6
17,    15.4312
     32.0000,     260.98
     36.0000,     221.41
     40.0000,     207.33
     44.0000,     204.18
     48.0000,     205.13
     52.0000,     207.75
     56.0000,     206.07
     60.0000,     199.81
     64.0000,     192.55
     68.0000,     186.00
     72.0000,     184.99
     76.0000,     193.11
     80.0000,     208.51
     84.0000,     224.70
     88.0000,     243.59
     92.0000,     260.89
           283.3546
LAYER 7
13,    18.9743
     40.0000,     242.78
     44.0000,     245.19
     48.0000,     249.01
     52.0000,     255.02
     56.0000,     256.37
     60.0000,     252.03
     64.0000,     244.41
     68.0000,     236.72
     72.0000,     233.16
     76.0000,     236.19
     80.0000,     244.43
     84.0000,     255.50
           270.4680
LAYER 8
9,    22.8718
     48.0000,     277.23
     52.0000,     290.11
     56.0000,     294.32
     60.0000,     292.49
     64.0000,     286.96
     68.0000,     280.74
     72.0000,     276.79
     76.0000,     276.17
           276.6334
LAYER 9
7, 
     52.0000,     315.45
     56.0000,     316.51
     60.0000,     315.26
     64.0000,     311.23
     68.0000,     306.05
     72.0000,     302.48
           302.5177
CALCULATED APPARENT RESISTIVITY
      6.0000,       4.0000,   1.00000,    285.4167
     10.0000,       4.0000,   1.00000,    321.5131
     14.0000,       4.0000,   1.00000,    302.8676
     18.0000,       4.0000,   1.00000,    330.4848
     22.0000,       4.0000,   1.00000,    286.4063
     26.0000,       4.0000,   1.00000,    291.5327
     30.0000,       4.0000,   1.00000,    220.8359
     34.0000,       4.0000,   1.00000,    219.5490
     38.0000,       4.0000,   1.00000,    180.7633
     42.0000,       4.0000,   1.00000,    172.7615
     46.0000,       4.0000,   1.00000,    144.5638
     50.0000,       4.0000,   1.00000,    144.9935
     54.0000,       4.0000,   1.00000,    142.3162
     58.0000,       4.0000,   1.00000,    136.5724
     62.0000,       4.0000,   1.00000,    155.0795
     66.0000,       4.0000,   1.00000,    168.3522
     70.0000,       4.0000,   1.00000,    197.6086
     74.0000,       4.0000,   1.00000,    203.0832
     78.0000,       4.0000,   1.00000,    255.2590
     82.0000,       4.0000,   1.00000,    211.6439
     86.0000,       4.0000,   1.00000,    249.4615
     90.0000,       4.0000,   1.00000,    227.6965
     94.0000,       4.0000,   1.00000,    261.7310
     98.0000,       4.0000,   1.00000,    244.7839
    102.0000,       4.0000,   1.00000,    289.5688
    106.0000,       4.0000,   1.00000,    281.2950
    110.0000,       4.0000,   1.00000,    295.2347
    114.0000,       4.0000,   1.00000,    326.3638
    118.0000,       4.0000,   1.00000,    313.3265
     10.0000,       4.0000,   2.00000,    324.0780
     14.0000,       4.0000,   2.00000,    304.7462
     18.0000,       4.0000,   2.00000,    308.7227
     22.0000,       4.0000,   2.00000,    292.1641
     26.0000,       4.0000,   2.00000,    282.8507
     30.0000,       4.0000,   2.00000,    220.6923
     34.0000,       4.0000,   2.00000,    215.4273
     38.0000,       4.0000,   2.00000,    195.0068
     42.0000,       4.0000,   2.00000,    174.7054
     46.0000,       4.0000,   2.00000,    146.5828
     50.0000,       4.0000,   2.00000,    153.5363
     54.0000,       4.0000,   2.00000,    154.5840
     58.0000,       4.0000,   2.00000,    141.5527
     62.0000,       4.0000,   2.00000,    158.6371
     66.0000,       4.0000,   2.00000,    173.2270
     70.0000,       4.0000,   2.00000,    177.1921
     74.0000,       4.0000,   2.00000,    200.2357
     78.0000,       4.0000,   2.00000,    247.2306
     82.0000,       4.0000,   2.00000,    205.7245
     86.0000,       4.0000,   2.00000,    230.2787
     90.0000,       4.0000,   2.00000,    242.2711
     94.0000,       4.0000,   2.00000,    257.8979
     98.0000,       4.0000,   2.00000,    250.6716
    102.0000,       4.0000,   2.00000,    294.9006
    106.0000,       4.0000,   2.00000,    279.9463
    110.0000,       4.0000,   2.00000,    286.8322
    114.0000,       4.0000,   2.00000,    332.7609
     14.0000,       4.0000,   3.00000,    289.8816
     18.0000,       4.0000,   3.00000,    314.3648
     22.0000,       4.0000,   3.00000,    282.5502
     26.0000,       4.0000,   3.00000,    282.1249
     30.0000,       4.0000,   3.00000,    212.7769
     34.0000,       4.0000,   3.00000,    222.6411
     38.0000,       4.0000,   3.00000,    197.7228
     42.0000,       4.0000,   3.00000,    186.5332
     46.0000,       4.0000,   3.00000,    154.8088
     50.0000,       4.0000,   3.00000,    164.4022
     54.0000,       4.0000,   3.00000,    165.4926
     58.0000,       4.0000,   3.00000,    152.8114
     62.0000,       4.0000,   3.00000,    165.0810
     66.0000,       4.0000,   3.00000,    164.7645
     70.0000,       4.0000,   3.00000,    183.8795
     74.0000,       4.0000,   3.00000,    199.5611
     78.0000,       4.0000,   3.00000,    252.9057
     82.0000,       4.0000,   3.00000,    199.8269
     86.0000,       4.0000,   3.00000,    229.2619
     90.0000,       4.0000,   3.00000,    225.8248
     94.0000,       4.0000,   3.00000,    268.4117
     98.0000,       4.0000,   3.00000,    253.9960
    102.0000,       4.0000,   3.00000,    293.2214
    106.0000,       4.0000,   3.00000,    274.3363
    110.0000,       4.0000,   3.00000,    287.0952
     18.0000,       4.0000,   4.00000,    312.4777
     22.0000,       4.0000,   4.00000,    285.9197
     26.0000,       4.0000,   4.00000,    277.4239
     30.0000,       4.0000,   4.00000,    216.7915
     34.0000,       4.0000,   4.00000,    221.8699
     38.0000,       4.0000,   4.00000,    202.8073
     42.0000,       4.0000,   4.00000,    195.4177
     46.0000,       4.0000,   4.00000,    168.9338
     50.0000,       4.0000,   4.00000,    175.8396
     54.0000,       4.0000,   4.00000,    177.8213
     58.0000,       4.0000,   4.00000,    162.1790
     62.0000,       4.0000,   4.00000,    167.6311
     66.0000,       4.0000,   4.00000,    173.4271
     70.0000,       4.0000,   4.00000,    189.9131
     74.0000,       4.0000,   4.00000,    211.8474
     78.0000,       4.0000,   4.00000,    258.9759
     82.0000,       4.0000,   4.00000,    205.8281
     86.0000,       4.0000,   4.00000,    225.4320
     90.0000,       4.0000,   4.00000,    224.0709
     94.0000,       4.0000,   4.00000,    260.6425
     98.0000,       4.0000,   4.00000,    254.6376
    102.0000,       4.0000,   4.00000,    291.5579
    106.0000,       4.0000,   4.00000,    274.3995
     26.0000,       4.0000,   6.00000,    295.2869
     30.0000,       4.0000,   6.00000,    223.9513
     34.0000,       4.0000,   6.00000,    231.3127
     38.0000,       4.0000,   6.00000,    213.6224
     42.0000,       4.0000,   6.00000,    208.7216
     46.0000,       4.0000,   6.00000,    183.9843
     50.0000,       4.0000,   6.00000,    197.8759
     54.0000,       4.0000,   6.00000,    195.2420
     58.0000,       4.0000,   6.00000,    175.2863
     62.0000,       4.0000,   6.00000,    188.9176
     66.0000,       4.0000,   6.00000,    197.2710
     70.0000,       4.0000,   6.00000,    214.4671
     74.0000,       4.0000,   6.00000,    234.4784
     78.0000,       4.0000,   6.00000,    286.2525
     82.0000,       4.0000,   6.00000,    219.6093
     86.0000,       4.0000,   6.00000,    238.3372
     90.0000,       4.0000,   6.00000,    226.2491
     94.0000,       4.0000,   6.00000,    253.3144
     98.0000,       4.0000,   6.00000,    240.9709
     34.0000,       4.0000,   8.00000,    249.1568
     38.0000,       4.0000,   8.00000,    226.6302
     42.0000,       4.0000,   8.00000,    218.4226
     46.0000,       4.0000,   8.00000,    185.9544
     50.0000,       4.0000,   8.00000,    201.5730
     54.0000,       4.0000,   8.00000,    207.4076
     58.0000,       4.0000,   8.00000,    191.7973
     62.0000,       4.0000,   8.00000,    209.1768
     66.0000,       4.0000,   8.00000,    216.8587
     70.0000,       4.0000,   8.00000,    235.0922
     74.0000,       4.0000,   8.00000,    256.3515
     78.0000,       4.0000,   8.00000,    315.4203
     82.0000,       4.0000,   8.00000,    233.8952
     86.0000,       4.0000,   8.00000,    250.3163
     90.0000,       4.0000,   8.00000,    237.4047
     42.0000,       4.0000,  10.00000,    225.5024
     46.0000,       4.0000,  10.00000,    193.8886
     50.0000,       4.0000,  10.00000,    208.9415
     54.0000,       4.0000,  10.00000,    213.1301
     58.0000,       4.0000,  10.00000,    197.1056
     62.0000,       4.0000,  10.00000,    216.4635
     66.0000,       4.0000,  10.00000,    228.0005
     70.0000,       4.0000,  10.00000,    251.9113
     74.0000,       4.0000,  10.00000,    270.7419
     78.0000,       4.0000,  10.00000,    332.1286
     82.0000,       4.0000,  10.00000,    249.4472
     52.0000,       8.0000,   6.00000,    218.6556
     56.0000,       8.0000,   6.00000,    210.3323
     60.0000,       8.0000,   6.00000,    209.3673
     64.0000,       8.0000,   6.00000,    222.9449
     68.0000,       8.0000,   6.00000,    239.8359
     72.0000,       8.0000,   6.00000,    266.7153
     64.0000,       8.0000,   7.00000,    224.7095
   3.04
ITERATION 3
MODEL RESISTIVITY
LAYER 1
29,     2.0000
      8.0000,     272.37
     12.0000,     317.32
     16.0000,     310.34
     20.0000,     347.34
     24.0000,     306.13
     28.0000,     293.79
     32.0000,     215.67
     36.0000,     221.34
     40.0000,     188.03
     44.0000,     172.97
     48.0000,     141.08
     52.0000,     142.38
     56.0000,     140.20
     60.0000,     131.81
     64.0000,     150.39
     68.0000,     170.69
     72.0000,     204.28
     76.0000,     231.62
     80.0000,     297.93
     84.0000,     219.42
     88.0000,     239.69
     92.0000,     229.24
     96.0000,     261.54
    100.0000,     247.91
    104.0000,     298.59
    108.0000,     280.07
    112.0000,     294.87
    116.0000,     343.85
           320.5834
LAYER 2
29,     4.2000
      8.0000,     285.70
     12.0000,     315.64
     16.0000,     326.61
     20.0000,     355.84
     24.0000,     323.64
     28.0000,     291.80
     32.0000,     220.02
     36.0000,     211.70
     40.0000,     181.83
     44.0000,     165.05
     48.0000,     137.15
     52.0000,     136.90
     56.0000,     134.41
     60.0000,     127.67
     64.0000,     145.09
     68.0000,     163.44
     72.0000,     192.67
     76.0000,     228.50
     80.0000,     278.72
     84.0000,     225.16
     88.0000,     230.10
     92.0000,     227.11
     96.0000,     253.26
    100.0000,     247.47
    104.0000,     290.19
    108.0000,     281.45
    112.0000,     298.23
    116.0000,     339.80
           331.9594
LAYER 3
27,     6.6200
     12.0000,     326.65
     16.0000,     354.97
     20.0000,     375.14
     24.0000,     344.43
     28.0000,     290.15
     32.0000,     220.14
     36.0000,     195.29
     40.0000,     168.56
     44.0000,     151.81
     48.0000,     130.18
     52.0000,     127.29
     56.0000,     123.59
     60.0000,     119.08
     64.0000,     132.40
     68.0000,     146.20
     72.0000,     168.51
     76.0000,     204.54
     80.0000,     241.72
     84.0000,     216.68
     88.0000,     215.79
     92.0000,     220.74
     96.0000,     244.16
    100.0000,     249.09
    104.0000,     280.57
    108.0000,     283.71
    112.0000,     306.84
           341.2049
LAYER 4
25,     9.2820
     16.0000,     380.50
     20.0000,     390.05
     24.0000,     356.79
     28.0000,     284.66
     32.0000,     216.32
     36.0000,     182.98
     40.0000,     159.51
     44.0000,     146.04
     48.0000,     130.03
     52.0000,     126.47
     56.0000,     121.57
     60.0000,     116.76
     64.0000,     124.91
     68.0000,     132.69
     72.0000,     147.73
     76.0000,     178.01
     80.0000,     209.53
     84.0000,     203.31
     88.0000,     207.27
     92.0000,     219.17
     96.0000,     243.96
    100.0000,     254.47
    104.0000,     280.51
    108.0000,     288.87
           329.6834
LAYER 5
21,    12.2102
     24.0000,     360.71
     28.0000,     274.00
     32.0000,     225.21
     36.0000,     190.07
     40.0000,     172.82
     44.0000,     166.30
     48.0000,     161.61
     52.0000,     159.95
     56.0000,     154.63
     60.0000,     147.32
     64.0000,     144.08
     68.0000,     141.44
     72.0000,     145.44
     76.0000,     161.56
     80.0000,     183.67
     84.0000,     199.16
     88.0000,     217.67
     92.0000,     238.43
     96.0000,     262.63
    100.0000,     276.37
           299.1524
LAYER 6
17,    15.4312
     32.0000,     257.66
     36.0000,     218.70
     40.0000,     205.61
     44.0000,     203.53
     48.0000,     204.74
     52.0000,     206.40
     56.0000,     202.90
     60.0000,     194.73
     64.0000,     185.94
     68.0000,     178.33
     72.0000,     177.11
     76.0000,     185.91
     80.0000,     202.63
     84.0000,     220.44
     88.0000,     241.01
     92.0000,     259.05
           281.5772
LAYER 7
13,    18.9743
     40.0000,     238.82
     44.0000,     241.41
     48.0000,     244.98
     52.0000,     249.67
     56.0000,     249.09
     60.0000,     242.56
     64.0000,     233.24
     68.0000,     224.69
     72.0000,     221.34
     76.0000,     225.48
     80.0000,     235.52
     84.0000,     248.26
           265.7984
LAYER 8
9,    22.8718
     48.0000,     269.97
     52.0000,     280.71
     56.0000,     282.84
     60.0000,     278.99
     64.0000,     271.91
     68.0000,     265.04
     72.0000,     261.53
     76.0000,     262.43
           265.5993
LAYER 9
7, 
     52.0000,     302.99
     56.0000,     302.36
     60.0000,     299.25
     64.0000,     293.78
     68.0000,     288.03
     72.0000,     284.88
           285.9844
CALCULATED APPARENT RESISTIVITY
      6.0000,       4.0000,   1.00000,    286.4662
     10.0000,       4.0000,   1.00000,    324.3653
     14.0000,       4.0000,   1.00000,    304.5464
     18.0000,       4.0000,   1.00000,    332.5664
     22.0000,       4.0000,   1.00000,    287.2346
     26.0000,       4.0000,   1.00000,    292.3452
     30.0000,       4.0000,   1.00000,    220.6253
     34.0000,       4.0000,   1.00000,    219.6294
     38.0000,       4.0000,   1.00000,    180.5039
     42.0000,       4.0000,   1.00000,    172.5334
     46.0000,       4.0000,   1.00000,    144.2024
     50.0000,       4.0000,   1.00000,    144.6538
     54.0000,       4.0000,   1.00000,    141.9901
     58.0000,       4.0000,   1.00000,    136.3595
     62.0000,       4.0000,   1.00000,    155.0072
     66.0000,       4.0000,   1.00000,    168.4829
     70.0000,       4.0000,   1.00000,    198.1509
     74.0000,       4.0000,   1.00000,    203.3000
     78.0000,       4.0000,   1.00000,    256.0211
     82.0000,       4.0000,   1.00000,    211.4263
     86.0000,       4.0000,   1.00000,    249.5941
     90.0000,       4.0000,   1.00000,    227.3635
     94.0000,       4.0000,   1.00000,    261.9043
     98.0000,       4.0000,   1.00000,    244.7636
    102.0000,       4.0000,   1.00000,    290.5763
    106.0000,       4.0000,   1.00000,    282.2930
    110.0000,       4.0000,   1.00000,    296.6394
    114.0000,       4.0000,   1.00000,    328.9877
    118.0000,       4.0000,   1.00000,    315.0733
     10.0000,       4.0000,   2.00000,    326.4220
     14.0000,       4.0000,   2.00000,    306.1377
     18.0000,       4.0000,   2.00000,    309.5319
     22.0000,       4.0000,   2.00000,    292.7528
     26.0000,       4.0000,   2.00000,    283.2717
     30.0000,       4.0000,   2.00000,    220.3560
     34.0000,       4.0000,   2.00000,    215.2525
     38.0000,       4.0000,   2.00000,    194.6192
     42.0000,       4.0000,   2.00000,    174.1460
     46.0000,       4.0000,   2.00000,    145.9656
     50.0000,       4.0000,   2.00000,    152.9792
     54.0000,       4.0000,   2.00000,    154.0458
     58.0000,       4.0000,   2.00000,    141.0306
     62.0000,       4.0000,   2.00000,    158.1335
     66.0000,       4.0000,   2.00000,    172.9034
     70.0000,       4.0000,   2.00000,    176.9039
     74.0000,       4.0000,   2.00000,    199.9539
     78.0000,       4.0000,   2.00000,    247.1661
     82.0000,       4.0000,   2.00000,    205.1079
     86.0000,       4.0000,   2.00000,    229.7867
     90.0000,       4.0000,   2.00000,    241.7696
     94.0000,       4.0000,   2.00000,    257.4126
     98.0000,       4.0000,   2.00000,    250.0255
    102.0000,       4.0000,   2.00000,    295.0508
    106.0000,       4.0000,   2.00000,    279.5478
    110.0000,       4.0000,   2.00000,    286.7966
    114.0000,       4.0000,   2.00000,    334.1329
     14.0000,       4.0000,   3.00000,    290.5106
     18.0000,       4.0000,   3.00000,    314.7388
     22.0000,       4.0000,   3.00000,    281.9566
     26.0000,       4.0000,   3.00000,    281.8551
     30.0000,       4.0000,   3.00000,    211.9834
     34.0000,       4.0000,   3.00000,    222.2536
     38.0000,       4.0000,   3.00000,    197.0815
     42.0000,       4.0000,   3.00000,    185.7785
     46.0000,       4.0000,   3.00000,    153.8632
     50.0000,       4.0000,   3.00000,    163.4774
     54.0000,       4.0000,   3.00000,    164.5108
     58.0000,       4.0000,   3.00000,    151.8391
     62.0000,       4.0000,   3.00000,    164.0792
     66.0000,       4.0000,   3.00000,    163.6833
     70.0000,       4.0000,   3.00000,    182.9554
     74.0000,       4.0000,   3.00000,    198.5287
     78.0000,       4.0000,   3.00000,    252.0597
     82.0000,       4.0000,   3.00000,    198.4613
     86.0000,       4.0000,   3.00000,    228.0748
     90.0000,       4.0000,   3.00000,    224.4513
     94.0000,       4.0000,   3.00000,    267.4164
     98.0000,       4.0000,   3.00000,    252.7112
    102.0000,       4.0000,   3.00000,    292.2159
    106.0000,       4.0000,   3.00000,    272.8990
    110.0000,       4.0000,   3.00000,    285.9788
     18.0000,       4.0000,   4.00000,    312.0520
     22.0000,       4.0000,   4.00000,    284.6829
     26.0000,       4.0000,   4.00000,    275.9762
     30.0000,       4.0000,   4.00000,    215.3595
     34.0000,       4.0000,   4.00000,    220.8942
     38.0000,       4.0000,   4.00000,    201.8087
     42.0000,       4.0000,   4.00000,    194.3298
     46.0000,       4.0000,   4.00000,    167.6751
     50.0000,       4.0000,   4.00000,    174.4017
     54.0000,       4.0000,   4.00000,    176.2495
     58.0000,       4.0000,   4.00000,    160.6648
     62.0000,       4.0000,   4.00000,    165.9760
     66.0000,       4.0000,   4.00000,    171.7429
     70.0000,       4.0000,   4.00000,    188.2591
     74.0000,       4.0000,   4.00000,    210.1226
     78.0000,       4.0000,   4.00000,    257.2084
     82.0000,       4.0000,   4.00000,    203.7773
     86.0000,       4.0000,   4.00000,    223.2554
     90.0000,       4.0000,   4.00000,    221.8640
     94.0000,       4.0000,   4.00000,    258.7015
     98.0000,       4.0000,   4.00000,    252.4415
    102.0000,       4.0000,   4.00000,    289.6473
    106.0000,       4.0000,   4.00000,    272.0500
     26.0000,       4.0000,   6.00000,    292.1929
     30.0000,       4.0000,   6.00000,    220.8851
     34.0000,       4.0000,   6.00000,    228.6157
     38.0000,       4.0000,   6.00000,    211.3102
     42.0000,       4.0000,   6.00000,    206.5615
     46.0000,       4.0000,   6.00000,    181.8332
     50.0000,       4.0000,   6.00000,    195.4606
     54.0000,       4.0000,   6.00000,    192.5301
     58.0000,       4.0000,   6.00000,    172.5801
     62.0000,       4.0000,   6.00000,    186.0018
     66.0000,       4.0000,   6.00000,    194.2681
     70.0000,       4.0000,   6.00000,    211.4043
     74.0000,       4.0000,   6.00000,    231.2364
     78.0000,       4.0000,   6.00000,    282.6074
     82.0000,       4.0000,   6.00000,    216.0114
     86.0000,       4.0000,   6.00000,    234.5300
     90.0000,       4.0000,   6.00000,    222.2367
     94.0000,       4.0000,   6.00000,    249.2509
     98.0000,       4.0000,   6.00000,    236.8739
     34.0000,       4.0000,   8.00000,    245.0071
     38.0000,       4.0000,   8.00000,    222.8664
     42.0000,       4.0000,   8.00000,    214.8734
     46.0000,       4.0000,   8.00000,    182.7453
     50.0000,       4.0000,   8.00000,    198.1297
     54.0000,       4.0000,   8.00000,    203.6911
     58.0000,       4.0000,   8.00000,    188.1265
     62.0000,       4.0000,   8.00000,    205.0928
     66.0000,       4.0000,   8.00000,    212.4796
     70.0000,       4.0000,   8.00000,    230.4558
     74.0000,       4.0000,   8.00000,    251.4067
     78.0000,       4.0000,   8.00000,    309.8911
     82.0000,       4.0000,   8.00000,    228.7751
     86.0000,       4.0000,   8.00000,    244.8589
     90.0000,       4.0000,   8.00000,    231.9061
     42.0000,       4.0000,  10.00000,    220.9729
     46.0000,       4.0000,  10.00000,    189.7273
     50.0000,       4.0000,  10.00000,    204.3995
     54.0000,       4.0000,  10.00000,    208.3344
     58.0000,       4.0000,  10.00000,    192.4716
     62.0000,       4.0000,  10.00000,    211.3239
     66.0000,       4.0000,  10.00000,    222.4536
     70.0000,       4.0000,  10.00000,    245.9077
     74.0000,       4.0000,  10.00000,    264.1479
     78.0000,       4.0000,  10.00000,    324.5771
     82.0000,       4.0000,  10.00000,    242.8855
     52.0000,       8.0000,   6.00000,    212.8804
     56.0000,       8.0000,   6.00000,    204.4541
     60.0000,       8.0000,   6.00000,    203.2526
     64.0000,       8.0000,   6.00000,    216.3376
     68.0000,       8.0000,   6.00000,    232.7578
     72.0000,       8.0000,   6.00000,    259.0097
     64.0000,       8.0000,   7.00000,    217.2305
   2.70
ITERATION 4
MODEL RESISTIVITY
LAYER 1
29,     2.0000
      8.0000,     272.63
     12.0000,     323.20
     16.0000,     315.34
     20.0000,     352.22
     24.0000,     308.39
     28.0000,     295.61
     32.0000,     215.79
     36.0000,     222.59
     40.0000,     189.11
     44.0000,     173.80
     48.0000,     141.45
     52.0000,     142.84
     56.0000,     140.63
     60.0000,     132.06
     64.0000,     150.52
     68.0000,     170.98
     72.0000,     205.06
     76.0000,     232.29
     80.0000,     300.19
     84.0000,     219.34
     88.0000,     240.84
     92.0000,     230.34
     96.0000,     264.37
    100.0000,     250.66
    104.0000,     304.12
    108.0000,     284.53
    112.0000,     300.09
    116.0000,     351.09
           322.9335
LAYER 2
29,     4.2000
      8.0000,     286.31
     12.0000,     319.99
     16.0000,     331.88
     20.0000,     361.09
     24.0000,     327.38
     28.0000,     293.72
     32.0000,     220.32
     36.0000,     211.95
     40.0000,     181.96
     44.0000,     165.39
     48.0000,     137.13
     52.0000,     137.16
     56.0000,     134.55
     60.0000,     127.67
     64.0000,     145.45
     68.0000,     163.58
     72.0000,     193.12
     76.0000,     230.69
     80.0000,     281.18
     84.0000,     226.73
     88.0000,     230.63
     92.0000,     227.26
     96.0000,     254.97
    100.0000,     248.45
    104.0000,     294.14
    108.0000,     284.23
    112.0000,     301.47
    116.0000,     344.73
           333.9563
LAYER 3
27,     6.6200
     12.0000,     328.15
     16.0000,     359.12
     20.0000,     380.52
     24.0000,     349.63
     28.0000,     293.13
     32.0000,     220.93
     36.0000,     195.17
     40.0000,     168.23
     44.0000,     151.78
     48.0000,     129.67
     52.0000,     126.52
     56.0000,     122.13
     60.0000,     117.24
     64.0000,     130.54
     68.0000,     143.83
     72.0000,     166.41
     76.0000,     204.66
     80.0000,     242.00
     84.0000,     217.03
     88.0000,     214.91
     92.0000,     219.73
     96.0000,     244.90
    100.0000,     249.24
    104.0000,     282.44
    108.0000,     283.51
    112.0000,     305.23
           340.0010
LAYER 4
25,     9.2820
     16.0000,     381.38
     20.0000,     393.09
     24.0000,     360.59
     28.0000,     287.38
     32.0000,     217.20
     36.0000,     182.84
     40.0000,     158.90
     44.0000,     145.26
     48.0000,     128.26
     52.0000,     123.60
     56.0000,     117.28
     60.0000,     111.43
     64.0000,     118.54
     68.0000,     125.74
     72.0000,     141.15
     76.0000,     172.85
     80.0000,     204.57
     84.0000,     199.35
     88.0000,     203.78
     92.0000,     216.78
     96.0000,     243.78
    100.0000,     254.00
    104.0000,     280.10
    108.0000,     285.25
           321.2180
LAYER 5
21,    12.2102
     24.0000,     357.22
     28.0000,     271.41
     32.0000,     223.01
     36.0000,     187.39
     40.0000,     168.72
     44.0000,     160.04
     48.0000,     153.13
     52.0000,     149.95
     56.0000,     143.96
     60.0000,     136.51
     64.0000,     133.16
     68.0000,     131.32
     72.0000,     136.27
     76.0000,     152.43
     80.0000,     173.54
     84.0000,     188.94
     88.0000,     208.06
     92.0000,     230.22
     96.0000,     255.42
    100.0000,     268.66
           287.0105
LAYER 6
17,    15.4312
     32.0000,     249.39
     36.0000,     211.81
     40.0000,     197.76
     44.0000,     193.93
     48.0000,     193.44
     52.0000,     195.40
     56.0000,     194.20
     60.0000,     189.16
     64.0000,     182.96
     68.0000,     177.19
     72.0000,     176.28
     76.0000,     183.44
     80.0000,     197.01
     84.0000,     212.45
     88.0000,     230.61
     92.0000,     248.41
           268.8181
LAYER 7
13,    18.9743
     40.0000,     228.15
     44.0000,     232.09
     48.0000,     236.26
     52.0000,     245.48
     56.0000,     252.07
     60.0000,     253.69
     64.0000,     249.94
     68.0000,     243.13
     72.0000,     237.10
     76.0000,     235.42
     80.0000,     238.16
     84.0000,     246.25
           256.2647
LAYER 8
9,    22.8718
     48.0000,     261.67
     52.0000,     283.16
     56.0000,     299.55
     60.0000,     308.79
     64.0000,     309.83
     68.0000,     303.75
     72.0000,     293.22
     76.0000,     280.89
           268.6417
LAYER 9
7, 
     52.0000,     302.00
     56.0000,     322.88
     60.0000,     336.97
     64.0000,     341.39
     68.0000,     335.32
     72.0000,     321.08
           301.3247
CALCULATED APPARENT RESISTIVITY
      6.0000,       4.0000,   1.00000,    287.0247
     10.0000,       4.0000,   1.00000,    328.5404
     14.0000,       4.0000,   1.00000,    307.3376
     18.0000,       4.0000,   1.00000,    336.5929
     22.0000,       4.0000,   1.00000,    289.4147
     26.0000,       4.0000,   1.00000,    294.6648
     30.0000,       4.0000,   1.00000,    221.0367
     34.0000,       4.0000,   1.00000,    220.4445
     38.0000,       4.0000,   1.00000,    180.7043
     42.0000,       4.0000,   1.00000,    172.7665
     46.0000,       4.0000,   1.00000,    144.1546
     50.0000,       4.0000,   1.00000,    144.5637
     54.0000,       4.0000,   1.00000,    141.7193
     58.0000,       4.0000,   1.00000,    136.0321
     62.0000,       4.0000,   1.00000,    154.6155
     66.0000,       4.0000,   1.00000,    168.1728
     70.0000,       4.0000,   1.00000,    198.4272
     74.0000,       4.0000,   1.00000,    203.1608
     78.0000,       4.0000,   1.00000,    257.2271
     82.0000,       4.0000,   1.00000,    211.2443
     86.0000,       4.0000,   1.00000,    250.7124
     90.0000,       4.0000,   1.00000,    227.7645
     94.0000,       4.0000,   1.00000,    263.7946
     98.0000,       4.0000,   1.00000,    246.0835
    102.0000,       4.0000,   1.00000,    293.8668
    106.0000,       4.0000,   1.00000,    284.8595
    110.0000,       4.0000,   1.00000,    299.2105
    114.0000,       4.0000,   1.00000,    332.7101
    118.0000,       4.0000,   1.00000,    316.1288
     10.0000,       4.0000,   2.00000,    329.6243
     14.0000,       4.0000,   2.00000,    308.3125
     18.0000,       4.0000,   2.00000,    311.0052
     22.0000,       4.0000,   2.00000,    294.2083
     26.0000,       4.0000,   2.00000,    284.6990
     30.0000,       4.0000,   2.00000,    220.4536
     34.0000,       4.0000,   2.00000,    215.5569
     38.0000,       4.0000,   2.00000,    194.5365
     42.0000,       4.0000,   2.00000,    173.5780
     46.0000,       4.0000,   2.00000,    145.1235
     50.0000,       4.0000,   2.00000,    152.0369
     54.0000,       4.0000,   2.00000,    152.9005
     58.0000,       4.0000,   2.00000,    139.7664
     62.0000,       4.0000,   2.00000,    156.6968
     66.0000,       4.0000,   2.00000,    171.6326
     70.0000,       4.0000,   2.00000,    175.7347
     74.0000,       4.0000,   2.00000,    198.9793
     78.0000,       4.0000,   2.00000,    246.9296
     82.0000,       4.0000,   2.00000,    204.1609
     86.0000,       4.0000,   2.00000,    229.5126
     90.0000,       4.0000,   2.00000,    241.6687
     94.0000,       4.0000,   2.00000,    257.7265
     98.0000,       4.0000,   2.00000,    249.9535
    102.0000,       4.0000,   2.00000,    296.3717
    106.0000,       4.0000,   2.00000,    279.4026
    110.0000,       4.0000,   2.00000,    286.8823
    114.0000,       4.0000,   2.00000,    335.8140
     14.0000,       4.0000,   3.00000,    291.4251
     18.0000,       4.0000,   3.00000,    315.5879
     22.0000,       4.0000,   3.00000,    281.3672
     26.0000,       4.0000,   3.00000,    281.9431
     30.0000,       4.0000,   3.00000,    211.1133
     34.0000,       4.0000,   3.00000,    221.9995
     38.0000,       4.0000,   3.00000,    196.3852
     42.0000,       4.0000,   3.00000,    184.7549
     46.0000,       4.0000,   3.00000,    152.3559
     50.0000,       4.0000,   3.00000,    161.8313
     54.0000,       4.0000,   3.00000,    162.6229
     58.0000,       4.0000,   3.00000,    149.8860
     62.0000,       4.0000,   3.00000,    161.9482
     66.0000,       4.0000,   3.00000,    161.4320
     70.0000,       4.0000,   3.00000,    181.0557
     74.0000,       4.0000,   3.00000,    196.7249
     78.0000,       4.0000,   3.00000,    251.0748
     82.0000,       4.0000,   3.00000,    196.5869
     86.0000,       4.0000,   3.00000,    226.9568
     90.0000,       4.0000,   3.00000,    222.9203
     94.0000,       4.0000,   3.00000,    266.8386
     98.0000,       4.0000,   3.00000,    251.3784
    102.0000,       4.0000,   3.00000,    291.5732
    106.0000,       4.0000,   3.00000,    271.2517
    110.0000,       4.0000,   3.00000,    284.5662
     18.0000,       4.0000,   4.00000,    311.9160
     22.0000,       4.0000,   4.00000,    283.3543
     26.0000,       4.0000,   4.00000,    274.3073
     30.0000,       4.0000,   4.00000,    213.5134
     34.0000,       4.0000,   4.00000,    219.7153
     38.0000,       4.0000,   4.00000,    200.6111
     42.0000,       4.0000,   4.00000,    192.8856
     46.0000,       4.0000,   4.00000,    165.9264
     50.0000,       4.0000,   4.00000,    172.3874
     54.0000,       4.0000,   4.00000,    173.9760
     58.0000,       4.0000,   4.00000,    158.3863
     62.0000,       4.0000,   4.00000,    163.4075
     66.0000,       4.0000,   4.00000,    169.1761
     70.0000,       4.0000,   4.00000,    185.9725
     74.0000,       4.0000,   4.00000,    208.0885
     78.0000,       4.0000,   4.00000,    255.8451
     82.0000,       4.0000,   4.00000,    201.5924
     86.0000,       4.0000,   4.00000,    221.2990
     90.0000,       4.0000,   4.00000,    219.6400
     94.0000,       4.0000,   4.00000,    257.2162
     98.0000,       4.0000,   4.00000,    250.2093
    102.0000,       4.0000,   4.00000,    288.4049
    106.0000,       4.0000,   4.00000,    269.7122
     26.0000,       4.0000,   6.00000,    289.7412
     30.0000,       4.0000,   6.00000,    217.9259
     34.0000,       4.0000,   6.00000,    226.2046
     38.0000,       4.0000,   6.00000,    209.4208
     42.0000,       4.0000,   6.00000,    204.9276
     46.0000,       4.0000,   6.00000,    180.1559
     50.0000,       4.0000,   6.00000,    193.6892
     54.0000,       4.0000,   6.00000,    190.4100
     58.0000,       4.0000,   6.00000,    170.3563
     62.0000,       4.0000,   6.00000,    183.5348
     66.0000,       4.0000,   6.00000,    191.8157
     70.0000,       4.0000,   6.00000,    209.3612
     74.0000,       4.0000,   6.00000,    229.5526
     78.0000,       4.0000,   6.00000,    281.6283
     82.0000,       4.0000,   6.00000,    213.8301
     86.0000,       4.0000,   6.00000,    232.6991
     90.0000,       4.0000,   6.00000,    219.9295
     94.0000,       4.0000,   6.00000,    247.8762
     98.0000,       4.0000,   6.00000,    235.0460
     34.0000,       4.0000,   8.00000,    243.2415
     38.0000,       4.0000,   8.00000,    221.3363
     42.0000,       4.0000,   8.00000,    213.4638
     46.0000,       4.0000,   8.00000,    181.3633
     50.0000,       4.0000,   8.00000,    196.8810
     54.0000,       4.0000,   8.00000,    202.2322
     58.0000,       4.0000,   8.00000,    186.5465
     62.0000,       4.0000,   8.00000,    203.2954
     66.0000,       4.0000,   8.00000,    210.6751
     70.0000,       4.0000,   8.00000,    229.1099
     74.0000,       4.0000,   8.00000,    250.5040
     78.0000,       4.0000,   8.00000,    310.2072
     82.0000,       4.0000,   8.00000,    227.4677
     86.0000,       4.0000,   8.00000,    244.2500
     90.0000,       4.0000,   8.00000,    231.1102
     42.0000,       4.0000,  10.00000,    220.3658
     46.0000,       4.0000,  10.00000,    188.8895
     50.0000,       4.0000,  10.00000,    203.6703
     54.0000,       4.0000,  10.00000,    207.5320
     58.0000,       4.0000,  10.00000,    191.6121
     62.0000,       4.0000,  10.00000,    210.3504
     66.0000,       4.0000,  10.00000,    221.5209
     70.0000,       4.0000,  10.00000,    245.6635
     74.0000,       4.0000,  10.00000,    264.4598
     78.0000,       4.0000,  10.00000,    326.7097
     82.0000,       4.0000,  10.00000,    243.0729
     52.0000,       8.0000,   6.00000,    212.9815
     56.0000,       8.0000,   6.00000,    204.4134
     60.0000,       8.0000,   6.00000,    203.1852
     64.0000,       8.0000,   6.00000,    216.4576
     68.0000,       8.0000,   6.00000,    233.5782
     72.0000,       8.0000,   6.00000,    260.8278
     64.0000,       8.0000,   7.00000,    218.4773
   2.54
ITERATION 5
MODEL RESISTIVITY
LAYER 1
29,     2.0000
      8.0000,     272.38
     12.0000,     322.31
     16.0000,     314.64
     20.0000,     351.60
     24.0000,     308.07
     28.0000,     295.39
     32.0000,     215.75
     36.0000,     222.50
     40.0000,     189.05
     44.0000,     173.77
     48.0000,     141.41
     52.0000,     142.77
     56.0000,     140.52
     60.0000,     131.93
     64.0000,     150.39
     68.0000,     170.85
     72.0000,     204.92
     76.0000,     232.23
     80.0000,     300.05
     84.0000,     219.36
     88.0000,     240.72
     92.0000,     230.20
     96.0000,     264.03
    100.0000,     250.26
    104.0000,     303.36
    108.0000,     283.79
    112.0000,     299.20
    116.0000,     349.87
           322.2195
LAYER 2
29,     4.2000
      8.0000,     286.23
     12.0000,     319.40
     16.0000,     331.28
     20.0000,     360.53
     24.0000,     326.97
     28.0000,     293.52
     32.0000,     220.25
     36.0000,     211.91
     40.0000,     181.91
     44.0000,     165.31
     48.0000,     137.04
     52.0000,     137.01
     56.0000,     134.40
     60.0000,     127.50
     64.0000,     145.24
     68.0000,     163.39
     72.0000,     192.88
     76.0000,     230.29
     80.0000,     280.81
     84.0000,     226.43
     88.0000,     230.47
     92.0000,     227.14
     96.0000,     254.70
    100.0000,     248.22
    104.0000,     293.57
    108.0000,     283.76
    112.0000,     300.91
    116.0000,     343.91
           333.5489
LAYER 3
27,     6.6200
     12.0000,     328.37
     16.0000,     359.00
     20.0000,     380.10
     24.0000,     349.05
     28.0000,     292.73
     32.0000,     220.69
     36.0000,     194.97
     40.0000,     167.96
     44.0000,     151.42
     48.0000,     129.35
     52.0000,     126.24
     56.0000,     121.96
     60.0000,     117.13
     64.0000,     130.44
     68.0000,     143.79
     72.0000,     166.23
     76.0000,     204.07
     80.0000,     241.39
     84.0000,     216.44
     88.0000,     214.61
     92.0000,     219.55
     96.0000,     244.58
    100.0000,     249.09
    104.0000,     282.19
    108.0000,     283.66
    112.0000,     305.61
           340.3773
LAYER 4
25,     9.2820
     16.0000,     382.33
     20.0000,     393.07
     24.0000,     360.08
     28.0000,     286.85
     32.0000,     216.79
     36.0000,     182.46
     40.0000,     158.45
     44.0000,     144.73
     48.0000,     127.90
     52.0000,     123.47
     56.0000,     117.47
     60.0000,     111.83
     64.0000,     119.13
     68.0000,     126.43
     72.0000,     141.65
     76.0000,     172.86
     80.0000,     204.48
     84.0000,     199.11
     88.0000,     203.69
     92.0000,     216.68
     96.0000,     243.47
    100.0000,     254.01
    104.0000,     280.37
    108.0000,     286.31
           323.0366
LAYER 5
21,    12.2102
     24.0000,     358.68
     28.0000,     272.31
     32.0000,     223.60
     36.0000,     187.97
     40.0000,     169.38
     44.0000,     161.00
     48.0000,     154.59
     52.0000,     151.91
     56.0000,     146.25
     60.0000,     138.91
     64.0000,     135.64
     68.0000,     133.68
     72.0000,     138.39
     76.0000,     154.39
     80.0000,     175.62
     84.0000,     190.91
     88.0000,     209.91
     92.0000,     231.85
     96.0000,     256.94
    100.0000,     270.60
           289.6528
LAYER 6
17,    15.4312
     32.0000,     251.47
     36.0000,     214.15
     40.0000,     200.28
     44.0000,     196.97
     48.0000,     196.99
     52.0000,     199.03
     56.0000,     197.29
     60.0000,     191.37
     64.0000,     184.44
     68.0000,     178.26
     72.0000,     177.35
     76.0000,     184.94
     80.0000,     199.22
     84.0000,     215.06
     88.0000,     233.49
     92.0000,     251.21
           271.4892
LAYER 7
13,    18.9743
     40.0000,     231.53
     44.0000,     236.28
     48.0000,     240.64
     52.0000,     248.94
     56.0000,     253.42
     60.0000,     252.29
     64.0000,     246.61
     68.0000,     239.30
     72.0000,     234.27
     76.0000,     234.34
     80.0000,     238.89
     84.0000,     247.83
           258.5636
LAYER 8
9,    22.8718
     48.0000,     265.63
     52.0000,     285.43
     56.0000,     297.87
     60.0000,     302.61
     64.0000,     300.60
     68.0000,     294.15
     72.0000,     285.92
     76.0000,     277.27
           268.2729
LAYER 9
7, 
     52.0000,     304.38
     56.0000,     320.10
     60.0000,     328.56
     64.0000,     329.24
     68.0000,     323.04
     72.0000,     312.10
           297.3533
CALCULATED APPARENT RESISTIVITY
      6.0000,       4.0000,   1.00000,    286.9380
     10.0000,       4.0000,   1.00000,    328.0508
     14.0000,       4.0000,   1.00000,    307.0294
     18.0000,       4.0000,   1.00000,    336.1733
     22.0000,       4.0000,   1.00000,    289.1733
     26.0000,       4.0000,   1.00000,    294.4371
     30.0000,       4.0000,   1.00000,    220.9673
     34.0000,       4.0000,   1.00000,    220.3486
     38.0000,       4.0000,   1.00000,    180.6488
     42.0000,       4.0000,   1.00000,    172.7000
     46.0000,       4.0000,   1.00000,    144.0899
     50.0000,       4.0000,   1.00000,    144.4839
     54.0000,       4.0000,   1.00000,    141.6401
     58.0000,       4.0000,   1.00000,    135.9437
     62.0000,       4.0000,   1.00000,    154.5287
     66.0000,       4.0000,   1.00000,    168.0774
     70.0000,       4.0000,   1.00000,    198.2763
     74.0000,       4.0000,   1.00000,    203.0687
     78.0000,       4.0000,   1.00000,    257.0150
     82.0000,       4.0000,   1.00000,    211.1735
     86.0000,       4.0000,   1.00000,    250.5215
     90.0000,       4.0000,   1.00000,    227.6421
     94.0000,       4.0000,   1.00000,    263.5242
     98.0000,       4.0000,   1.00000,    245.8500
    102.0000,       4.0000,   1.00000,    293.4186
    106.0000,       4.0000,   1.00000,    284.4448
    110.0000,       4.0000,   1.00000,    298.7795
    114.0000,       4.0000,   1.00000,    332.1317
    118.0000,       4.0000,   1.00000,    315.8215
     10.0000,       4.0000,   2.00000,    329.4684
     14.0000,       4.0000,   2.00000,    308.2826
     18.0000,       4.0000,   2.00000,    311.0625
     22.0000,       4.0000,   2.00000,    294.1896
     26.0000,       4.0000,   2.00000,    284.6657
     30.0000,       4.0000,   2.00000,    220.4631
     34.0000,       4.0000,   2.00000,    215.5266
     38.0000,       4.0000,   2.00000,    194.5125
     42.0000,       4.0000,   2.00000,    173.5850
     46.0000,       4.0000,   2.00000,    145.1330
     50.0000,       4.0000,   2.00000,    152.0481
     54.0000,       4.0000,   2.00000,    152.9295
     58.0000,       4.0000,   2.00000,    139.7999
     62.0000,       4.0000,   2.00000,    156.7502
     66.0000,       4.0000,   2.00000,    171.6567
     70.0000,       4.0000,   2.00000,    175.7411
     74.0000,       4.0000,   2.00000,    198.9719
     78.0000,       4.0000,   2.00000,    246.8568
     82.0000,       4.0000,   2.00000,    204.1440
     86.0000,       4.0000,   2.00000,    229.4387
     90.0000,       4.0000,   2.00000,    241.6019
     94.0000,       4.0000,   2.00000,    257.6609
     98.0000,       4.0000,   2.00000,    249.9441
    102.0000,       4.0000,   2.00000,    296.2628
    106.0000,       4.0000,   2.00000,    279.4496
    110.0000,       4.0000,   2.00000,    286.9309
    114.0000,       4.0000,   2.00000,    335.7240
     14.0000,       4.0000,   3.00000,    291.7403
     18.0000,       4.0000,   3.00000,    315.9487
     22.0000,       4.0000,   3.00000,    281.7699
     26.0000,       4.0000,   3.00000,    282.2267
     30.0000,       4.0000,   3.00000,    211.3412
     34.0000,       4.0000,   3.00000,    222.1439
     38.0000,       4.0000,   3.00000,    196.5207
     42.0000,       4.0000,   3.00000,    184.9019
     46.0000,       4.0000,   3.00000,    152.5096
     50.0000,       4.0000,   3.00000,    161.9945
     54.0000,       4.0000,   3.00000,    162.8053
     58.0000,       4.0000,   3.00000,    150.0553
     62.0000,       4.0000,   3.00000,    162.1448
     66.0000,       4.0000,   3.00000,    161.6360
     70.0000,       4.0000,   3.00000,    181.2132
     74.0000,       4.0000,   3.00000,    196.8802
     78.0000,       4.0000,   3.00000,    251.1689
     82.0000,       4.0000,   3.00000,    196.7284
     86.0000,       4.0000,   3.00000,    227.0359
     90.0000,       4.0000,   3.00000,    223.0701
     94.0000,       4.0000,   3.00000,    266.9578
     98.0000,       4.0000,   3.00000,    251.5984
    102.0000,       4.0000,   3.00000,    291.8026
    106.0000,       4.0000,   3.00000,    271.5937
    110.0000,       4.0000,   3.00000,    284.9278
     18.0000,       4.0000,   4.00000,    312.6143
     22.0000,       4.0000,   4.00000,    284.0499
     26.0000,       4.0000,   4.00000,    274.9915
     30.0000,       4.0000,   4.00000,    213.9990
     34.0000,       4.0000,   4.00000,    220.1165
     38.0000,       4.0000,   4.00000,    200.9425
     42.0000,       4.0000,   4.00000,    193.2061
     46.0000,       4.0000,   4.00000,    166.2092
     50.0000,       4.0000,   4.00000,    172.6945
     54.0000,       4.0000,   4.00000,    174.2964
     58.0000,       4.0000,   4.00000,    158.6687
     62.0000,       4.0000,   4.00000,    163.7345
     66.0000,       4.0000,   4.00000,    169.5002
     70.0000,       4.0000,   4.00000,    186.2614
     74.0000,       4.0000,   4.00000,    208.3550
     78.0000,       4.0000,   4.00000,    256.0777
     82.0000,       4.0000,   4.00000,    201.8428
     86.0000,       4.0000,   4.00000,    221.5525
     90.0000,       4.0000,   4.00000,    219.9409
     94.0000,       4.0000,   4.00000,    257.5079
     98.0000,       4.0000,   4.00000,    250.5934
    102.0000,       4.0000,   4.00000,    288.7827
    106.0000,       4.0000,   4.00000,    270.2065
     26.0000,       4.0000,   6.00000,    290.8987
     30.0000,       4.0000,   6.00000,    218.8145
     34.0000,       4.0000,   6.00000,    227.0146
     38.0000,       4.0000,   6.00000,    210.0540
     42.0000,       4.0000,   6.00000,    205.4715
     46.0000,       4.0000,   6.00000,    180.5925
     50.0000,       4.0000,   6.00000,    194.1347
     54.0000,       4.0000,   6.00000,    190.8735
     58.0000,       4.0000,   6.00000,    170.7675
     62.0000,       4.0000,   6.00000,    183.9912
     66.0000,       4.0000,   6.00000,    192.2612
     70.0000,       4.0000,   6.00000,    209.7469
     74.0000,       4.0000,   6.00000,    229.8927
     78.0000,       4.0000,   6.00000,    281.9398
     82.0000,       4.0000,   6.00000,    214.1534
     86.0000,       4.0000,   6.00000,    233.0066
     90.0000,       4.0000,   6.00000,    220.2807
     94.0000,       4.0000,   6.00000,    248.1771
     98.0000,       4.0000,   6.00000,    235.3897
     34.0000,       4.0000,   8.00000,    244.1277
     38.0000,       4.0000,   8.00000,    222.0392
     42.0000,       4.0000,   8.00000,    214.0688
     46.0000,       4.0000,   8.00000,    181.8264
     50.0000,       4.0000,   8.00000,    197.3327
     54.0000,       4.0000,   8.00000,    202.6954
     58.0000,       4.0000,   8.00000,    186.9510
     62.0000,       4.0000,   8.00000,    203.7450
     66.0000,       4.0000,   8.00000,    211.1017
     70.0000,       4.0000,   8.00000,    229.4564
     74.0000,       4.0000,   8.00000,    250.7765
     78.0000,       4.0000,   8.00000,    310.3794
     82.0000,       4.0000,   8.00000,    227.6640
     86.0000,       4.0000,   8.00000,    244.3679
     90.0000,       4.0000,   8.00000,    231.2243
     42.0000,       4.0000,  10.00000,    220.9125
     46.0000,       4.0000,  10.00000,    189.3102
     50.0000,       4.0000,  10.00000,    204.0632
     54.0000,       4.0000,  10.00000,    207.9017
     58.0000,       4.0000,  10.00000,    191.9085
     62.0000,       4.0000,  10.00000,    210.6785
     66.0000,       4.0000,  10.00000,    221.8238
     70.0000,       4.0000,  10.00000,    245.8567
     74.0000,       4.0000,  10.00000,    264.5405
     78.0000,       4.0000,  10.00000,    326.5994
     82.0000,       4.0000,  10.00000,    243.0355
     52.0000,       8.0000,   6.00000,    213.2165
     56.0000,       8.0000,   6.00000,    204.5843
     60.0000,       8.0000,   6.00000,    203.2934
     64.0000,       8.0000,   6.00000,    216.5264
     68.0000,       8.0000,   6.00000,    233.5328
     72.0000,       8.0000,   6.00000,    260.6383
     64.0000,       8.0000,   7.00000,    218.3094
   2.53
REFERENCE MODEL USED
CONSTANT REFERENCE MODEL METHOD
Reference resistivity is
221.754
TOPOGRAPHICAL DATA
2
32
      0.0000     541.5500
      4.0000     541.4300
      8.0000     541.2900
     12.0000     541.0900
     16.0000     540.9700
     20.0000     540.7300
     24.0000     540.4900
     28.0000     540.3300
     32.0000     540.3400
     36.0000     540.2400
     40.0000     540.1500
     44.0000     540.1300
     48.0000     539.9900
     52.0000     539.7300
     56.0000     539.6500
     60.0000     539.6100
     64.0000     539.5000
     68.0000     539.5100
     72.0000     539.3800
     76.0000     539.2300
     80.0000     539.1300
     84.0000     539.0100
     88.0000     538.8900
     92.0000     538.7400
     96.0000     538.6000
    100.0000     538.4300
    104.0000     538.3000
    108.0000     538.1600
    112.0000     538.0500
    116.0000     537.8800
    120.0000     537.8100
    124.0000     537.6500
1
DAMPED FINITE-ELEMENT METHOD USED FOR TOPOGRAPHIC MODELLING WITH DAMPING FACTOR OF 0.75
      -0.00430
     541.40546
      -0.02974
COORDINATES FOR ELECTRODES
       0.00000        0.14460
       4.00000        0.14354
       7.99994        0.12245
      11.99912        0.04138
      15.99912        0.04026
      19.99729       -0.08090
      23.99545       -0.20205
      27.99524       -0.24311
      31.99316       -0.11417
      35.99311       -0.09526
      39.99301       -0.06627
      43.99179        0.03265
      47.99173        0.01157
      51.98923       -0.12964
      55.98904       -0.09065
      59.98827       -0.01173
      63.98825       -0.00278
      67.98618        0.12617
      71.98616        0.11510
      75.98604        0.08400
      79.98599        0.10297
      83.98599        0.10191
      87.98599        0.10085
      91.98587        0.06975
      95.98582        0.04867
      99.98549       -0.00241
     103.98547       -0.01348
     107.98542       -0.03457
     111.98541       -0.02561
     115.98508       -0.07668
     119.98479       -0.02774
     123.98457       -0.06880
Shift matrix
  0    0.0000    2.0000    4.2000    6.6200    9.2820   12.2102   15.4312   18.9743   22.8718   27.1590 
  1    0.1446    0.0030    0.0000    0.0000    0.0000    0.0000    0.0000    0.0000    0.0000    0.0000 
  2    0.1435    0.0030    0.0000    0.0000    0.0000    0.0000    0.0000    0.0000    0.0000    0.0000 
  3    0.1225    0.0032    0.0001    0.0000    0.0000    0.0000    0.0000    0.0000    0.0000    0.0000 
  4    0.0414    0.0019    0.0001    0.0000    0.0000    0.0000    0.0000    0.0000    0.0000    0.0000 
  5    0.0403    0.0019    0.0001    0.0000    0.0000    0.0000    0.0000    0.0000    0.0000    0.0000 
  6   -0.0809   -0.0070   -0.0005    0.0000    0.0000    0.0000    0.0000    0.0000    0.0000    0.0000 
  7   -0.2021   -0.0262   -0.0028   -0.0002    0.0000    0.0000    0.0000    0.0000    0.0000    0.0000 
  8   -0.2431   -0.0351   -0.0042   -0.0004    0.0000    0.0000    0.0000    0.0000    0.0000    0.0000 
  9   -0.1142   -0.0112   -0.0009   -0.0001    0.0000    0.0000    0.0000    0.0000    0.0000    0.0000 
 10   -0.0953   -0.0087   -0.0006    0.0000    0.0000    0.0000    0.0000    0.0000    0.0000    0.0000 
 11   -0.0663   -0.0054   -0.0003    0.0000    0.0000    0.0000    0.0000    0.0000    0.0000    0.0000 
 12    0.0327    0.0016    0.0001    0.0000    0.0000    0.0000    0.0000    0.0000    0.0000    0.0000 
 13    0.0116    0.0006    0.0000    0.0000    0.0000    0.0000    0.0000    0.0000    0.0000    0.0000 
 14   -0.1296   -0.0134   -0.0011   -0.0001    0.0000    0.0000    0.0000    0.0000    0.0000    0.0000 
 15   -0.0906   -0.0082   -0.0006    0.0000    0.0000    0.0000    0.0000    0.0000    0.0000    0.0000 
 16   -0.0117   -0.0007    0.0000    0.0000    0.0000    0.0000    0.0000    0.0000    0.0000    0.0000 
 17   -0.0028   -0.0002    0.0000    0.0000    0.0000    0.0000    0.0000    0.0000    0.0000    0.0000 
 18    0.1262    0.0031    0.0001    0.0000    0.0000    0.0000    0.0000    0.0000    0.0000    0.0000 
 19    0.1151    0.0032    0.0001    0.0000    0.0000    0.0000    0.0000    0.0000    0.0000    0.0000 
 20    0.0840    0.0030    0.0001    0.0000    0.0000    0.0000    0.0000    0.0000    0.0000    0.0000 
 21    0.1030    0.0031    0.0001    0.0000    0.0000    0.0000    0.0000    0.0000    0.0000    0.0000 
 22    0.1019    0.0031    0.0001    0.0000    0.0000    0.0000    0.0000    0.0000    0.0000    0.0000 
 23    0.1009    0.0031    0.0001    0.0000    0.0000    0.0000    0.0000    0.0000    0.0000    0.0000 
 24    0.0698    0.0027    0.0001    0.0000    0.0000    0.0000    0.0000    0.0000    0.0000    0.0000 
 25    0.0487    0.0022    0.0001    0.0000    0.0000    0.0000    0.0000    0.0000    0.0000    0.0000 
 26   -0.0024   -0.0001    0.0000    0.0000    0.0000    0.0000    0.0000    0.0000    0.0000    0.0000 
 27   -0.0135   -0.0009    0.0000    0.0000    0.0000    0.0000    0.0000    0.0000    0.0000    0.0000 
 28   -0.0346   -0.0025   -0.0001    0.0000    0.0000    0.0000    0.0000    0.0000    0.0000    0.0000 
 29   -0.0256   -0.0017   -0.0001    0.0000    0.0000    0.0000    0.0000    0.0000    0.0000    0.0000 
 30   -0.0767   -0.0065   -0.0004    0.0000    0.0000    0.0000    0.0000    0.0000    0.0000    0.0000 
 31   -0.0277   -0.0019   -0.0001    0.0000    0.0000    0.0000    0.0000    0.0000    0.0000    0.0000 
 32   -0.0688   -0.0057   -0.0004    0.0000    0.0000    0.0000    0.0000    0.0000    0.0000    0.0000 
Topography damping parameter
   0.3877
Blocks sensitivity and uncertainity values (with smoothness constrain)
                     Resistivity      
Block No.  Sensitivity  % Uncertainity
     1       0.9476        2.83
     2       1.5317        2.25
     3       2.0548        1.97
     4       2.5648        1.82
     5       2.7211        1.81
     6       3.0265        1.74
     7       3.0691        1.66
     8       3.4838        1.60
     9       3.6621        1.55
    10       3.9967        1.47
    11       4.0318        1.42
    12       4.1869        1.45
    13       4.2906        1.46
    14       4.3149        1.42
    15       4.5048        1.42
    16       4.6083        1.39
    17       4.6412        1.39
    18       4.5798        1.39
    19       4.6325        1.45
    20       4.1894        1.38
    21       3.9185        1.51
    22       3.6366        1.51
    23       3.3390        1.65
    24       3.0108        1.65
    25       2.7360        1.82
    26       2.4068        1.82
    27       1.9563        2.00
    28       1.4904        2.28
    29       0.8805        2.88
    30       0.5277        3.02
    31       0.4952        3.02
    32       0.6515        3.02
    33       0.7996        2.98
    34       0.8388        3.00
    35       0.9870        2.91
    36       0.9684        2.91
    37       1.0872        2.84
    38       1.0714        2.86
    39       1.1834        2.79
    40       1.1841        2.79
    41       1.2493        2.76
    42       1.3282        2.73
    43       1.3048        2.75
    44       1.3639        2.75
    45       1.3398        2.78
    46       1.2961        2.82
    47       1.2683        2.85
    48       1.2747        2.86
    49       1.1872        2.86
    50       1.0823        2.90
    51       1.0544        2.91
    52       0.9444        2.97
    53       0.9128        2.97
    54       0.7976        3.03
    55       0.7567        2.98
    56       0.6299        3.01
    57       0.4962        3.02
    58       0.5308        3.01
    59       0.6130        3.64
    60       0.3701        4.63
    61       0.4522        4.67
    62       0.5065        4.70
    63       0.5733        4.68
    64       0.6115        4.70
    65       0.6702        4.61
    66       0.6949        4.62
    67       0.7568        4.52
    68       0.7731        4.52
    69       0.8213        4.46
    70       0.8640        4.42
    71       0.8614        4.44
    72       0.8935        4.42
    73       0.8755        4.47
    74       0.8330        4.52
    75       0.7871        4.59
    76       0.7723        4.59
    77       0.7396        4.62
    78       0.7039        4.64
    79       0.6610        4.66
    80       0.6003        4.72
    81       0.5562        4.71
    82       0.4922        4.70
    83       0.4442        4.66
    84       0.3735        4.62
    85       0.6288        3.63
    86       0.5537        5.42
    87       0.2610        7.49
    88       0.3052        7.59
    89       0.3457        7.58
    90       0.3941        7.58
    91       0.4358        7.50
    92       0.4677        7.45
    93       0.4995        7.31
    94       0.5281        7.26
    95       0.5681        7.13
    96       0.6076        7.02
    97       0.6317        7.03
    98       0.6374        6.98
    99       0.6287        7.05
   100       0.5850        7.19
   101       0.5239        7.35
   102       0.5030        7.38
   103       0.4786        7.45
   104       0.4659        7.48
   105       0.4340        7.55
   106       0.3894        7.59
   107       0.3515        7.58
   108       0.3113        7.56
   109       0.2954        7.46
   110       0.6130        5.41
   111       0.5178        7.33
   112       0.2320        9.56
   113       0.2701        9.71
   114       0.3005        9.73
   115       0.3153        9.90
   116       0.3266        10.00
   117       0.3452        9.96
   118       0.3796        9.83
   119       0.4411        9.66
   120       0.4984        9.52
   121       0.5393        9.33
   122       0.5613        9.26
   123       0.5408        9.36
   124       0.4754        9.57
   125       0.4175        9.71
   126       0.3678        9.92
   127       0.3266        9.89
   128       0.2887        9.77
   129       0.2553        9.72
   130       0.2402        9.54
   131       0.6012        7.25
   132       0.4955        7.20
   133       0.2431        8.81
   134       0.2486        9.02
   135       0.2490        9.14
   136       0.2648        9.37
   137       0.2999        9.50
   138       0.3481        9.40
   139       0.3967        9.28
   140       0.4374        9.16
   141       0.4606        9.09
   142       0.4541        9.12
   143       0.4170        9.23
   144       0.3661        9.17
   145       0.3129        9.04
   146       0.2622        9.00
   147       0.2277        8.82
   148       0.5087        7.16
   149       0.4774        6.88
   150       0.2353        8.05
   151       0.2478        8.26
   152       0.2684        8.36
   153       0.2943        8.56
   154       0.3253        8.70
   155       0.3537        8.64
   156       0.3708        8.60
   157       0.3687        8.42
   158       0.3475        8.23
   159       0.3133        8.17
   160       0.2758        8.01
   161       0.4877        6.85
   162       0.4610        6.46
   163       0.2554        7.24
   164       0.2648        7.43
   165       0.2821        7.53
   166       0.3015        7.56
   167       0.3135        7.49
   168       0.3136        7.37
   169       0.3037        7.19
   170       0.5006        6.41
   171       0.5314        7.41
   172       0.2857        7.55
   173       0.2940        7.76
   174       0.3086        7.84
   175       0.3190        7.73
   176       0.3236        7.50
   177       0.5728        7.31
Average Sensitivity 1.9759
Model inversion constraint
0
Data inversion constraint
0
INITIAL DAMPING FACTOR  0.150
MINIMUM DAMPING FACTOR  0.015
VERTICAL TO HORIZONTAL FILTER RATIO   1.00
Flatness filter is directly used on model parameters.
Jacobian matrix is recalculated for first 2 iterations only.
Finer mesh used.
Factor to increase damping factor with depth is   1.20
Damping factor is optimised for each iteration
Normal least-sqaures constrain used on data
Normal least-squares constrain used on model
Finite-element method was used in forward modelling.
Logarithm of apparent resistivity values used as inversion parameter.
No limit imposed on range of model resistivity values
Effect of side blocks is severely reduced
Relative change in RMS error for convergence is 1.0000
Minimum change in RMS error for line search is 0.5000
Ratio of maximum number of model blocks to data points 30.00
Factor to increase model depth range is 1.05
Position of electrodes are not rounded to nearest unit electrode spacing.
Position of electrodes for dipole-dipole array are automatically switched
Recalculation of Jacobian matrix is not restarted in quasi-Newton steps.
Standard Gauss-Newton inversion method used
Width of model cells is 1.00 times the unit electrode spacing
REFERENCE MODEL USED
CONSTANT REFERENCE MODEL METHOD
Reference resistivity is 221.7536 with multiplication factor 1.00
Number of nodes between adjacent electrodes is 4


Mean Error 0.0017
Average absolute error 0.0190
Standard deviation of error distribution 0.0253
Error Distribution
      0.0000,      4.0000,  1.00000,   253.86,   286.94, -0.1225   ***
      4.0000,      4.0000,  1.00000,   332.80,   328.05,  0.0144
      8.0000,      4.0000,  1.00000,   299.43,   307.03, -0.0250
     12.0000,      4.0000,  1.00000,   336.93,   336.17,  0.0023
     16.0000,      4.0000,  1.00000,   281.52,   289.17, -0.0268
     20.0000,      4.0000,  1.00000,   300.63,   294.44,  0.0208
     24.0000,      4.0000,  1.00000,   216.39,   220.97, -0.0209
     28.0000,      4.0000,  1.00000,   224.98,   220.35,  0.0208
     32.0000,      4.0000,  1.00000,   180.74,   180.65,  0.0005
     36.0000,      4.0000,  1.00000,   173.22,   172.70,  0.0030
     40.0000,      4.0000,  1.00000,   148.71,   144.09,  0.0316
     44.0000,      4.0000,  1.00000,   149.52,   144.48,  0.0342
     48.0000,      4.0000,  1.00000,   147.79,   141.64,  0.0425
     52.0000,      4.0000,  1.00000,   143.80,   135.94,  0.0562
     56.0000,      4.0000,  1.00000,   156.54,   154.53,  0.0129
     60.0000,      4.0000,  1.00000,   170.89,   168.08,  0.0166
     64.0000,      4.0000,  1.00000,   206.64,   198.28,  0.0413
     68.0000,      4.0000,  1.00000,   202.77,   203.07, -0.0015
     72.0000,      4.0000,  1.00000,   284.24,   257.02,  0.1007   ***
     76.0000,      4.0000,  1.00000,   212.58,   211.17,  0.0066
     80.0000,      4.0000,  1.00000,   269.99,   250.52,  0.0748   ***
     84.0000,      4.0000,  1.00000,   226.85,   227.64, -0.0035
     88.0000,      4.0000,  1.00000,   259.46,   263.52, -0.0156
     92.0000,      4.0000,  1.00000,   244.80,   245.85, -0.0043
     96.0000,      4.0000,  1.00000,   288.61,   293.42, -0.0165
    100.0000,      4.0000,  1.00000,   280.43,   284.44, -0.0142
    104.0000,      4.0000,  1.00000,   303.73,   298.78,  0.0164
    108.0000,      4.0000,  1.00000,   349.00,   332.13,  0.0495
    112.0000,      4.0000,  1.00000,   305.90,   315.82, -0.0319
      0.0000,      4.0000,  2.00000,   325.36,   329.47, -0.0125
      4.0000,      4.0000,  2.00000,   324.21,   308.28,  0.0504
      8.0000,      4.0000,  2.00000,   322.51,   311.06,  0.0361
     12.0000,      4.0000,  2.00000,   303.13,   294.19,  0.0299
     16.0000,      4.0000,  2.00000,   291.91,   284.67,  0.0251
     20.0000,      4.0000,  2.00000,   223.93,   220.46,  0.0156
     24.0000,      4.0000,  2.00000,   214.16,   215.53, -0.0064
     28.0000,      4.0000,  2.00000,   189.74,   194.51, -0.0249
     32.0000,      4.0000,  2.00000,   168.61,   173.58, -0.0291
     36.0000,      4.0000,  2.00000,   139.06,   145.13, -0.0428
     40.0000,      4.0000,  2.00000,   149.06,   152.05, -0.0198
     44.0000,      4.0000,  2.00000,   151.60,   152.93, -0.0087
     48.0000,      4.0000,  2.00000,   137.73,   139.80, -0.0149
     52.0000,      4.0000,  2.00000,   154.80,   156.75, -0.0125
     56.0000,      4.0000,  2.00000,   171.05,   171.66, -0.0036
     60.0000,      4.0000,  2.00000,   178.52,   175.74,  0.0157
     64.0000,      4.0000,  2.00000,   200.58,   198.97,  0.0080
     68.0000,      4.0000,  2.00000,   245.91,   246.86, -0.0038
     72.0000,      4.0000,  2.00000,   203.16,   204.14, -0.0048
     76.0000,      4.0000,  2.00000,   226.86,   229.44, -0.0113
     80.0000,      4.0000,  2.00000,   239.61,   241.60, -0.0083
     84.0000,      4.0000,  2.00000,   254.88,   257.66, -0.0109
     88.0000,      4.0000,  2.00000,   240.36,   249.94, -0.0391
     92.0000,      4.0000,  2.00000,   294.03,   296.26, -0.0076
     96.0000,      4.0000,  2.00000,   275.53,   279.45, -0.0141
    100.0000,      4.0000,  2.00000,   297.72,   286.93,  0.0369
    104.0000,      4.0000,  2.00000,   341.64,   335.72,  0.0175
      0.0000,      4.0000,  3.00000,   289.68,   291.74, -0.0071
      4.0000,      4.0000,  3.00000,   329.91,   315.95,  0.0432
      8.0000,      4.0000,  3.00000,   287.36,   281.77,  0.0196
     12.0000,      4.0000,  3.00000,   292.01,   282.23,  0.0341
     16.0000,      4.0000,  3.00000,   212.14,   211.34,  0.0038
     20.0000,      4.0000,  3.00000,   224.57,   222.14,  0.0108
     24.0000,      4.0000,  3.00000,   193.38,   196.52, -0.0161
     28.0000,      4.0000,  3.00000,   179.93,   184.90, -0.0273
     32.0000,      4.0000,  3.00000,   147.06,   152.51, -0.0364
     36.0000,      4.0000,  3.00000,   155.33,   161.99, -0.0420
     40.0000,      4.0000,  3.00000,   158.08,   162.81, -0.0295
     44.0000,      4.0000,  3.00000,   146.43,   150.06, -0.0245
     48.0000,      4.0000,  3.00000,   160.27,   162.14, -0.0116
     52.0000,      4.0000,  3.00000,   161.76,   161.64,  0.0008
     56.0000,      4.0000,  3.00000,   184.14,   181.21,  0.0160
     60.0000,      4.0000,  3.00000,   198.28,   196.88,  0.0071
     64.0000,      4.0000,  3.00000,   251.20,   251.17,  0.0001
     68.0000,      4.0000,  3.00000,   193.27,   196.73, -0.0178
     72.0000,      4.0000,  3.00000,   220.00,   227.04, -0.0315
     76.0000,      4.0000,  3.00000,   219.48,   223.07, -0.0162
     80.0000,      4.0000,  3.00000,   261.60,   266.96, -0.0203
     84.0000,      4.0000,  3.00000,   246.21,   251.60, -0.0217
     88.0000,      4.0000,  3.00000,   290.08,   291.80, -0.0059
     92.0000,      4.0000,  3.00000,   277.34,   271.59,  0.0209
     96.0000,      4.0000,  3.00000,   278.71,   284.93, -0.0221
      0.0000,      4.0000,  4.00000,   305.70,   312.61, -0.0224
      4.0000,      4.0000,  4.00000,   291.11,   284.05,  0.0246
      8.0000,      4.0000,  4.00000,   280.69,   274.99,  0.0205
     12.0000,      4.0000,  4.00000,   215.81,   214.00,  0.0084
     16.0000,      4.0000,  4.00000,   224.24,   220.12,  0.0186
     20.0000,      4.0000,  4.00000,   202.12,   200.94,  0.0058
     24.0000,      4.0000,  4.00000,   191.52,   193.21, -0.0088
     28.0000,      4.0000,  4.00000,   161.62,   166.21, -0.0280
     32.0000,      4.0000,  4.00000,   167.06,   172.69, -0.0332
     36.0000,      4.0000,  4.00000,   168.14,   174.30, -0.0360
     40.0000,      4.0000,  4.00000,   154.14,   158.67, -0.0290
     44.0000,      4.0000,  4.00000,   162.05,   163.73, -0.0103
     48.0000,      4.0000,  4.00000,   169.55,   169.50,  0.0003
     52.0000,      4.0000,  4.00000,   187.40,   186.26,  0.0061
     56.0000,      4.0000,  4.00000,   211.83,   208.36,  0.0165
     60.0000,      4.0000,  4.00000,   257.65,   256.08,  0.0061
     64.0000,      4.0000,  4.00000,   200.92,   201.84, -0.0046
     68.0000,      4.0000,  4.00000,   216.73,   221.55, -0.0220
     72.0000,      4.0000,  4.00000,   215.37,   219.94, -0.0210
     76.0000,      4.0000,  4.00000,   256.22,   257.51, -0.0050
     80.0000,      4.0000,  4.00000,   252.32,   250.59,  0.0069
     84.0000,      4.0000,  4.00000,   302.30,   288.78,  0.0457
     88.0000,      4.0000,  4.00000,   271.21,   270.21,  0.0037
      0.0000,      4.0000,  6.00000,   283.69,   290.90, -0.0251
      4.0000,      4.0000,  6.00000,   219.60,   218.81,  0.0036
      8.0000,      4.0000,  6.00000,   231.46,   227.01,  0.0194
     12.0000,      4.0000,  6.00000,   214.04,   210.05,  0.0188
     16.0000,      4.0000,  6.00000,   207.48,   205.47,  0.0097
     20.0000,      4.0000,  6.00000,   180.35,   180.59, -0.0014
     24.0000,      4.0000,  6.00000,   192.68,   194.13, -0.0075
     28.0000,      4.0000,  6.00000,   187.14,   190.87, -0.0198
     32.0000,      4.0000,  6.00000,   167.37,   170.77, -0.0201
     36.0000,      4.0000,  6.00000,   181.36,   183.99, -0.0144
     40.0000,      4.0000,  6.00000,   190.72,   192.26, -0.0080
     44.0000,      4.0000,  6.00000,   208.31,   209.75, -0.0069
     48.0000,      4.0000,  6.00000,   231.54,   229.89,  0.0071
     52.0000,      4.0000,  6.00000,   282.14,   281.94,  0.0007
     56.0000,      4.0000,  6.00000,   215.80,   214.15,  0.0077
     60.0000,      4.0000,  6.00000,   232.19,   233.01, -0.0035
     64.0000,      4.0000,  6.00000,   223.72,   220.28,  0.0155
     68.0000,      4.0000,  6.00000,   259.52,   248.18,  0.0447
     72.0000,      4.0000,  6.00000,   243.14,   235.39,  0.0324
      0.0000,      4.0000,  8.00000,   239.10,   244.13, -0.0208
      4.0000,      4.0000,  8.00000,   225.68,   222.04,  0.0163
      8.0000,      4.0000,  8.00000,   220.45,   214.07,  0.0294
     12.0000,      4.0000,  8.00000,   184.98,   181.83,  0.0172
     16.0000,      4.0000,  8.00000,   200.77,   197.33,  0.0173
     20.0000,      4.0000,  8.00000,   204.40,   202.70,  0.0084
     24.0000,      4.0000,  8.00000,   186.18,   186.95, -0.0041
     28.0000,      4.0000,  8.00000,   203.36,   203.74, -0.0019
     32.0000,      4.0000,  8.00000,   208.72,   211.10, -0.0114
     36.0000,      4.0000,  8.00000,   224.91,   229.46, -0.0200
     40.0000,      4.0000,  8.00000,   248.99,   250.78, -0.0071
     44.0000,      4.0000,  8.00000,   307.40,   310.38, -0.0096
     48.0000,      4.0000,  8.00000,   230.38,   227.66,  0.0119
     52.0000,      4.0000,  8.00000,   248.25,   244.37,  0.0158
     56.0000,      4.0000,  8.00000,   234.76,   231.22,  0.0152
      0.0000,      4.0000, 10.00000,   223.45,   220.91,  0.0114
      4.0000,      4.0000, 10.00000,   195.76,   189.31,  0.0335
      8.0000,      4.0000, 10.00000,   211.09,   204.06,  0.0339
     12.0000,      4.0000, 10.00000,   213.80,   207.90,  0.0280
     16.0000,      4.0000, 10.00000,   194.84,   191.91,  0.0152
     20.0000,      4.0000, 10.00000,   214.10,   210.68,  0.0161
     24.0000,      4.0000, 10.00000,   222.34,   221.82,  0.0023
     28.0000,      4.0000, 10.00000,   241.80,   245.86, -0.0166
     32.0000,      4.0000, 10.00000,   264.08,   264.54, -0.0017
     36.0000,      4.0000, 10.00000,   322.25,   326.60, -0.0134
     40.0000,      4.0000, 10.00000,   239.34,   243.04, -0.0153
      0.0000,      8.0000,  6.00000,   216.41,   213.22,  0.0149
      4.0000,      8.0000,  6.00000,   209.06,   204.58,  0.0217
      8.0000,      8.0000,  6.00000,   207.46,   203.29,  0.0203
     12.0000,      8.0000,  6.00000,   220.77,   216.53,  0.0194
     16.0000,      8.0000,  6.00000,   234.91,   233.53,  0.0059
     20.0000,      8.0000,  6.00000,   255.79,   260.64, -0.0188
      4.0000,      8.0000,  7.00000,   218.59,   218.31,  0.0013

Iteration  Time for this iteration  Total Time   RMS Error
     1               1.30               1.30        4.673
     2               0.80               2.09        3.039
     3               0.56               2.66        2.703
     4               0.38               3.03        2.536
     5               0.55               3.58        2.532

RES2DINV ver. 3.56.22
Windows XP Version 5.1
Key ID number is K3-3A8A3A8A-3A8A
