# Supplementary material for: Electrical resistivity tomography data across the Hockai Fault Zone (Ardenne, Belgium)
Source: Data Brief. 2016 Dec 21;11:1–4. doi: 10.1016/j.dib.2016.12.028 (PMC5220259; doi:10.1016/j.dib.2016.12.028)
Supplement: Supplementary file 2 — Supplementary material [file mmc2.zip › output/INV/vecquee05_robust.INV]

C:\__DATA__\__DATA__\Active Faults\HockaiFZ\Donn�es\ERT\working_dir\vecquee05.DAT
      4.0000
7
156
1
0
      6.0000,       4.0000,   1.00000,    253.8637
     10.0000,       4.0000,   1.00000,    332.7969
     14.0000,       4.0000,   1.00000,    299.4349
     18.0000,       4.0000,   1.00000,    336.9330
     22.0000,       4.0000,   1.00000,    281.5242
     26.0000,       4.0000,   1.00000,    300.6341
     30.0000,       4.0000,   1.00000,    216.3921
     34.0000,       4.0000,   1.00000,    224.9755
     38.0000,       4.0000,   1.00000,    180.7356
     42.0000,       4.0000,   1.00000,    173.2212
     46.0000,       4.0000,   1.00000,    148.7136
     50.0000,       4.0000,   1.00000,    149.5169
     54.0000,       4.0000,   1.00000,    147.7939
     58.0000,       4.0000,   1.00000,    143.7996
     62.0000,       4.0000,   1.00000,    156.5371
     66.0000,       4.0000,   1.00000,    170.8875
     70.0000,       4.0000,   1.00000,    206.6445
     74.0000,       4.0000,   1.00000,    202.7688
     78.0000,       4.0000,   1.00000,    284.2442
     82.0000,       4.0000,   1.00000,    212.5820
     86.0000,       4.0000,   1.00000,    269.9911
     90.0000,       4.0000,   1.00000,    226.8520
     94.0000,       4.0000,   1.00000,    259.4551
     98.0000,       4.0000,   1.00000,    244.8009
    102.0000,       4.0000,   1.00000,    288.6110
    106.0000,       4.0000,   1.00000,    280.4341
    110.0000,       4.0000,   1.00000,    303.7319
    114.0000,       4.0000,   1.00000,    349.0026
    118.0000,       4.0000,   1.00000,    305.8953
     10.0000,       4.0000,   2.00000,    325.3629
     14.0000,       4.0000,   2.00000,    324.2072
     18.0000,       4.0000,   2.00000,    322.5084
     22.0000,       4.0000,   2.00000,    303.1308
     26.0000,       4.0000,   2.00000,    291.9131
     30.0000,       4.0000,   2.00000,    223.9340
     34.0000,       4.0000,   2.00000,    214.1579
     38.0000,       4.0000,   2.00000,    189.7381
     42.0000,       4.0000,   2.00000,    168.6141
     46.0000,       4.0000,   2.00000,    139.0571
     50.0000,       4.0000,   2.00000,    149.0650
     54.0000,       4.0000,   2.00000,    151.5996
     58.0000,       4.0000,   2.00000,    137.7330
     62.0000,       4.0000,   2.00000,    154.8024
     66.0000,       4.0000,   2.00000,    171.0463
     70.0000,       4.0000,   2.00000,    178.5237
     74.0000,       4.0000,   2.00000,    200.5780
     78.0000,       4.0000,   2.00000,    245.9090
     82.0000,       4.0000,   2.00000,    203.1625
     86.0000,       4.0000,   2.00000,    226.8583
     90.0000,       4.0000,   2.00000,    239.6127
     94.0000,       4.0000,   2.00000,    254.8787
     98.0000,       4.0000,   2.00000,    240.3557
    102.0000,       4.0000,   2.00000,    294.0341
    106.0000,       4.0000,   2.00000,    275.5296
    110.0000,       4.0000,   2.00000,    297.7172
    114.0000,       4.0000,   2.00000,    341.6353
     14.0000,       4.0000,   3.00000,    289.6791
     18.0000,       4.0000,   3.00000,    329.9065
     22.0000,       4.0000,   3.00000,    287.3594
     26.0000,       4.0000,   3.00000,    292.0147
     30.0000,       4.0000,   3.00000,    212.1417
     34.0000,       4.0000,   3.00000,    224.5657
     38.0000,       4.0000,   3.00000,    193.3751
     42.0000,       4.0000,   3.00000,    179.9252
     46.0000,       4.0000,   3.00000,    147.0597
     50.0000,       4.0000,   3.00000,    155.3265
     54.0000,       4.0000,   3.00000,    158.0751
     58.0000,       4.0000,   3.00000,    146.4263
     62.0000,       4.0000,   3.00000,    160.2744
     66.0000,       4.0000,   3.00000,    161.7579
     70.0000,       4.0000,   3.00000,    184.1422
     74.0000,       4.0000,   3.00000,    198.2779
     78.0000,       4.0000,   3.00000,    251.1969
     82.0000,       4.0000,   3.00000,    193.2663
     86.0000,       4.0000,   3.00000,    220.0033
     90.0000,       4.0000,   3.00000,    219.4753
     94.0000,       4.0000,   3.00000,    261.6002
     98.0000,       4.0000,   3.00000,    246.2086
    102.0000,       4.0000,   3.00000,    290.0779
    106.0000,       4.0000,   3.00000,    277.3384
    110.0000,       4.0000,   3.00000,    278.7110
     18.0000,       4.0000,   4.00000,    305.7039
     22.0000,       4.0000,   4.00000,    291.1104
     26.0000,       4.0000,   4.00000,    280.6888
     30.0000,       4.0000,   4.00000,    215.8146
     34.0000,       4.0000,   4.00000,    224.2406
     38.0000,       4.0000,   4.00000,    202.1163
     42.0000,       4.0000,   4.00000,    191.5221
     46.0000,       4.0000,   4.00000,    161.6244
     50.0000,       4.0000,   4.00000,    167.0576
     54.0000,       4.0000,   4.00000,    168.1353
     58.0000,       4.0000,   4.00000,    154.1396
     62.0000,       4.0000,   4.00000,    162.0500
     66.0000,       4.0000,   4.00000,    169.5457
     70.0000,       4.0000,   4.00000,    187.3962
     74.0000,       4.0000,   4.00000,    211.8283
     78.0000,       4.0000,   4.00000,    257.6506
     82.0000,       4.0000,   4.00000,    200.9232
     86.0000,       4.0000,   4.00000,    216.7261
     90.0000,       4.0000,   4.00000,    215.3741
     94.0000,       4.0000,   4.00000,    256.2232
     98.0000,       4.0000,   4.00000,    252.3202
    102.0000,       4.0000,   4.00000,    302.2953
    106.0000,       4.0000,   4.00000,    271.2114
     26.0000,       4.0000,   6.00000,    283.6949
     30.0000,       4.0000,   6.00000,    219.6017
     34.0000,       4.0000,   6.00000,    231.4581
     38.0000,       4.0000,   6.00000,    214.0376
     42.0000,       4.0000,   6.00000,    207.4844
     46.0000,       4.0000,   6.00000,    180.3456
     50.0000,       4.0000,   6.00000,    192.6812
     54.0000,       4.0000,   6.00000,    187.1406
     58.0000,       4.0000,   6.00000,    167.3699
     62.0000,       4.0000,   6.00000,    181.3577
     66.0000,       4.0000,   6.00000,    190.7213
     70.0000,       4.0000,   6.00000,    208.3055
     74.0000,       4.0000,   6.00000,    231.5363
     78.0000,       4.0000,   6.00000,    282.1405
     82.0000,       4.0000,   6.00000,    215.7998
     86.0000,       4.0000,   6.00000,    232.1920
     90.0000,       4.0000,   6.00000,    223.7236
     94.0000,       4.0000,   6.00000,    259.5162
     98.0000,       4.0000,   6.00000,    243.1363
     34.0000,       4.0000,   8.00000,    239.1035
     38.0000,       4.0000,   8.00000,    225.6807
     42.0000,       4.0000,   8.00000,    220.4541
     46.0000,       4.0000,   8.00000,    184.9784
     50.0000,       4.0000,   8.00000,    200.7729
     54.0000,       4.0000,   8.00000,    204.4037
     58.0000,       4.0000,   8.00000,    186.1800
     62.0000,       4.0000,   8.00000,    203.3648
     66.0000,       4.0000,   8.00000,    208.7171
     70.0000,       4.0000,   8.00000,    224.9070
     74.0000,       4.0000,   8.00000,    248.9942
     78.0000,       4.0000,   8.00000,    307.4002
     82.0000,       4.0000,   8.00000,    230.3790
     86.0000,       4.0000,   8.00000,    248.2484
     90.0000,       4.0000,   8.00000,    234.7566
     42.0000,       4.0000,  10.00000,    223.4499
     46.0000,       4.0000,  10.00000,    195.7633
     50.0000,       4.0000,  10.00000,    211.0892
     54.0000,       4.0000,  10.00000,    213.7954
     58.0000,       4.0000,  10.00000,    194.8432
     62.0000,       4.0000,  10.00000,    214.1040
     66.0000,       4.0000,  10.00000,    222.3382
     70.0000,       4.0000,  10.00000,    241.8009
     74.0000,       4.0000,  10.00000,    264.0809
     78.0000,       4.0000,  10.00000,    322.2524
     82.0000,       4.0000,  10.00000,    239.3404
     52.0000,       8.0000,   6.00000,    216.4069
     56.0000,       8.0000,   6.00000,    209.0623
     60.0000,       8.0000,   6.00000,    207.4571
     64.0000,       8.0000,   6.00000,    220.7679
     68.0000,       8.0000,   6.00000,    234.9075
     72.0000,       8.0000,   6.00000,    255.7886
     64.0000,       8.0000,   7.00000,    218.5911
INVERSION RESULTS
INITIAL RMS ERROR
 22.45
NUMBER OF LAYERS
9
NUMBER OF BLOCKS
177
ITERATION 1
MODEL RESISTIVITY
LAYER 1
29,     2.0000
      8.0000,     323.77
     12.0000,     341.67
     16.0000,     335.61
     20.0000,     356.54
     24.0000,     319.07
     28.0000,     294.31
     32.0000,     221.03
     36.0000,     211.01
     40.0000,     177.90
     44.0000,     161.01
     48.0000,     134.43
     52.0000,     133.83
     56.0000,     131.46
     60.0000,     124.87
     64.0000,     138.97
     68.0000,     154.62
     72.0000,     181.28
     76.0000,     207.66
     80.0000,     261.70
     84.0000,     213.63
     88.0000,     234.89
     92.0000,     233.14
     96.0000,     262.68
    100.0000,     258.41
    104.0000,     300.26
    108.0000,     294.86
    112.0000,     313.25
    116.0000,     350.72
           348.3061
LAYER 2
29,     4.2000
      8.0000,     326.80
     12.0000,     338.97
     16.0000,     339.90
     20.0000,     354.99
     24.0000,     324.11
     28.0000,     291.94
     32.0000,     224.81
     36.0000,     208.11
     40.0000,     177.90
     44.0000,     158.93
     48.0000,     134.77
     52.0000,     132.57
     56.0000,     130.03
     60.0000,     124.84
     64.0000,     137.79
     68.0000,     153.98
     72.0000,     179.46
     76.0000,     209.21
     80.0000,     253.31
     84.0000,     217.94
     88.0000,     230.96
     92.0000,     233.53
     96.0000,     257.87
    100.0000,     259.40
    104.0000,     294.25
    108.0000,     295.03
    112.0000,     314.48
    116.0000,     347.45
           348.8951
LAYER 3
27,     6.6200
     12.0000,     335.90
     16.0000,     342.73
     20.0000,     350.63
     24.0000,     325.78
     28.0000,     287.88
     32.0000,     228.71
     36.0000,     204.27
     40.0000,     177.11
     44.0000,     157.05
     48.0000,     136.44
     52.0000,     132.25
     56.0000,     129.27
     60.0000,     125.82
     64.0000,     136.54
     68.0000,     152.03
     72.0000,     175.38
     76.0000,     205.64
     80.0000,     238.91
     84.0000,     218.97
     88.0000,     225.55
     92.0000,     231.80
     96.0000,     251.23
    100.0000,     258.96
    104.0000,     284.82
    108.0000,     293.00
    112.0000,     315.51
           342.1610
LAYER 4
25,     9.2820
     16.0000,     341.52
     20.0000,     343.47
     24.0000,     323.51
     28.0000,     282.44
     32.0000,     231.20
     36.0000,     202.73
     40.0000,     177.75
     44.0000,     158.53
     48.0000,     140.88
     52.0000,     135.93
     56.0000,     132.55
     60.0000,     129.62
     64.0000,     137.99
     68.0000,     151.37
     72.0000,     171.77
     76.0000,     199.45
     80.0000,     226.48
     84.0000,     216.39
     88.0000,     221.72
     92.0000,     229.88
     96.0000,     247.03
    100.0000,     256.93
    104.0000,     278.94
    108.0000,     289.37
           320.8524
LAYER 5
21,    12.2102
     24.0000,     315.10
     28.0000,     272.42
     32.0000,     241.79
     36.0000,     213.13
     40.0000,     192.78
     44.0000,     176.73
     48.0000,     164.95
     52.0000,     159.37
     56.0000,     155.44
     60.0000,     152.84
     64.0000,     156.12
     68.0000,     163.88
     72.0000,     176.90
     76.0000,     194.76
     80.0000,     211.40
     84.0000,     215.76
     88.0000,     223.44
     92.0000,     233.07
     96.0000,     246.63
    100.0000,     256.96
           279.0402
LAYER 6
17,    15.4312
     32.0000,     261.17
     36.0000,     229.84
     40.0000,     214.05
     44.0000,     201.32
     48.0000,     192.71
     52.0000,     187.16
     56.0000,     182.87
     60.0000,     179.81
     64.0000,     180.26
     68.0000,     184.56
     72.0000,     193.08
     76.0000,     204.73
     80.0000,     216.23
     84.0000,     223.57
     88.0000,     231.73
     92.0000,     239.92
           253.8112
LAYER 7
13,    18.9743
     40.0000,     237.66
     44.0000,     226.78
     48.0000,     220.71
     52.0000,     216.33
     56.0000,     211.34
     60.0000,     207.01
     64.0000,     205.71
     68.0000,     208.16
     72.0000,     214.53
     76.0000,     222.56
     80.0000,     229.88
     84.0000,     235.78
           243.2086
LAYER 8
9,    22.8718
     48.0000,     246.29
     52.0000,     245.88
     56.0000,     238.22
     60.0000,     231.63
     64.0000,     228.76
     68.0000,     230.45
     72.0000,     236.30
     76.0000,     244.05
           246.9790
LAYER 9
7, 
     52.0000,     280.62
     56.0000,     259.83
     60.0000,     248.63
     64.0000,     244.20
     68.0000,     245.81
     72.0000,     253.75
           269.4906
CALCULATED APPARENT RESISTIVITY
      6.0000,       4.0000,   1.00000,    323.5269
     10.0000,       4.0000,   1.00000,    340.7315
     14.0000,       4.0000,   1.00000,    324.9910
     18.0000,       4.0000,   1.00000,    334.5740
     22.0000,       4.0000,   1.00000,    295.6913
     26.0000,       4.0000,   1.00000,    288.5461
     30.0000,       4.0000,   1.00000,    225.4366
     34.0000,       4.0000,   1.00000,    214.3162
     38.0000,       4.0000,   1.00000,    178.7766
     42.0000,       4.0000,   1.00000,    166.5094
     46.0000,       4.0000,   1.00000,    141.1254
     50.0000,       4.0000,   1.00000,    139.9195
     54.0000,       4.0000,   1.00000,    137.1651
     58.0000,       4.0000,   1.00000,    132.1223
     62.0000,       4.0000,   1.00000,    147.4268
     66.0000,       4.0000,   1.00000,    159.3378
     70.0000,       4.0000,   1.00000,    183.5027
     74.0000,       4.0000,   1.00000,    193.4714
     78.0000,       4.0000,   1.00000,    237.1032
     82.0000,       4.0000,   1.00000,    209.6601
     86.0000,       4.0000,   1.00000,    243.5858
     90.0000,       4.0000,   1.00000,    232.2952
     94.0000,       4.0000,   1.00000,    262.6817
     98.0000,       4.0000,   1.00000,    255.5522
    102.0000,       4.0000,   1.00000,    293.6255
    106.0000,       4.0000,   1.00000,    293.5108
    110.0000,       4.0000,   1.00000,    310.9698
    114.0000,       4.0000,   1.00000,    335.3231
    118.0000,       4.0000,   1.00000,    334.5733
     10.0000,       4.0000,   2.00000,    330.8354
     14.0000,       4.0000,   2.00000,    314.3759
     18.0000,       4.0000,   2.00000,    310.6631
     22.0000,       4.0000,   2.00000,    294.1713
     26.0000,       4.0000,   2.00000,    280.6234
     30.0000,       4.0000,   2.00000,    224.7850
     34.0000,       4.0000,   2.00000,    213.5862
     38.0000,       4.0000,   2.00000,    194.2199
     42.0000,       4.0000,   2.00000,    173.4539
     46.0000,       4.0000,   2.00000,    147.2052
     50.0000,       4.0000,   2.00000,    151.7131
     54.0000,       4.0000,   2.00000,    152.0311
     58.0000,       4.0000,   2.00000,    141.1064
     62.0000,       4.0000,   2.00000,    155.9873
     66.0000,       4.0000,   2.00000,    168.9685
     70.0000,       4.0000,   2.00000,    174.4557
     74.0000,       4.0000,   2.00000,    196.8928
     78.0000,       4.0000,   2.00000,    237.0627
     82.0000,       4.0000,   2.00000,    207.6525
     86.0000,       4.0000,   2.00000,    230.5989
     90.0000,       4.0000,   2.00000,    243.6705
     94.0000,       4.0000,   2.00000,    259.0066
     98.0000,       4.0000,   2.00000,    258.0995
    102.0000,       4.0000,   2.00000,    293.2632
    106.0000,       4.0000,   2.00000,    288.5401
    110.0000,       4.0000,   2.00000,    297.1007
    114.0000,       4.0000,   2.00000,    330.4882
     14.0000,       4.0000,   3.00000,    292.8335
     18.0000,       4.0000,   3.00000,    305.9140
     22.0000,       4.0000,   3.00000,    283.7524
     26.0000,       4.0000,   3.00000,    277.4089
     30.0000,       4.0000,   3.00000,    218.5653
     34.0000,       4.0000,   3.00000,    219.4300
     38.0000,       4.0000,   3.00000,    197.7805
     42.0000,       4.0000,   3.00000,    185.0679
     46.0000,       4.0000,   3.00000,    157.2095
     50.0000,       4.0000,   3.00000,    164.1380
     54.0000,       4.0000,   3.00000,    165.1157
     58.0000,       4.0000,   3.00000,    154.4840
     62.0000,       4.0000,   3.00000,    164.8556
     66.0000,       4.0000,   3.00000,    166.0026
     70.0000,       4.0000,   3.00000,    182.9901
     74.0000,       4.0000,   3.00000,    199.3622
     78.0000,       4.0000,   3.00000,    243.6935
     82.0000,       4.0000,   3.00000,    204.3126
     86.0000,       4.0000,   3.00000,    229.3615
     90.0000,       4.0000,   3.00000,    229.8155
     94.0000,       4.0000,   3.00000,    264.6960
     98.0000,       4.0000,   3.00000,    256.7521
    102.0000,       4.0000,   3.00000,    287.7223
    106.0000,       4.0000,   3.00000,    277.2246
    110.0000,       4.0000,   3.00000,    289.7857
     18.0000,       4.0000,   4.00000,    298.1631
     22.0000,       4.0000,   4.00000,    280.9553
     26.0000,       4.0000,   4.00000,    272.6885
     30.0000,       4.0000,   4.00000,    221.3154
     34.0000,       4.0000,   4.00000,    219.2521
     38.0000,       4.0000,   4.00000,    201.4887
     42.0000,       4.0000,   4.00000,    192.6651
     46.0000,       4.0000,   4.00000,    170.0427
     50.0000,       4.0000,   4.00000,    175.8924
     54.0000,       4.0000,   4.00000,    177.8876
     58.0000,       4.0000,   4.00000,    164.6003
     62.0000,       4.0000,   4.00000,    169.1589
     66.0000,       4.0000,   4.00000,    174.6045
     70.0000,       4.0000,   4.00000,    189.1599
     74.0000,       4.0000,   4.00000,    210.0352
     78.0000,       4.0000,   4.00000,    248.7906
     82.0000,       4.0000,   4.00000,    208.5570
     86.0000,       4.0000,   4.00000,    225.7110
     90.0000,       4.0000,   4.00000,    226.2410
     94.0000,       4.0000,   4.00000,    255.0240
     98.0000,       4.0000,   4.00000,    254.3375
    102.0000,       4.0000,   4.00000,    280.5329
    106.0000,       4.0000,   4.00000,    271.6227
     26.0000,       4.0000,   6.00000,    281.3548
     30.0000,       4.0000,   6.00000,    225.4705
     34.0000,       4.0000,   6.00000,    226.6681
     38.0000,       4.0000,   6.00000,    210.4462
     42.0000,       4.0000,   6.00000,    203.0681
     46.0000,       4.0000,   6.00000,    181.7937
     50.0000,       4.0000,   6.00000,    193.4848
     54.0000,       4.0000,   6.00000,    192.3013
     58.0000,       4.0000,   6.00000,    176.0556
     62.0000,       4.0000,   6.00000,    187.2281
     66.0000,       4.0000,   6.00000,    194.8635
     70.0000,       4.0000,   6.00000,    209.5367
     74.0000,       4.0000,   6.00000,    227.9389
     78.0000,       4.0000,   6.00000,    268.8301
     82.0000,       4.0000,   6.00000,    218.0979
     86.0000,       4.0000,   6.00000,    232.1953
     90.0000,       4.0000,   6.00000,    223.7500
     94.0000,       4.0000,   6.00000,    243.1774
     98.0000,       4.0000,   6.00000,    235.7787
     34.0000,       4.0000,   8.00000,    239.2560
     38.0000,       4.0000,   8.00000,    220.1620
     42.0000,       4.0000,   8.00000,    209.8449
     46.0000,       4.0000,   8.00000,    181.6907
     50.0000,       4.0000,   8.00000,    193.6622
     54.0000,       4.0000,   8.00000,    198.5943
     58.0000,       4.0000,   8.00000,    186.7055
     62.0000,       4.0000,   8.00000,    201.6241
     66.0000,       4.0000,   8.00000,    209.6686
     70.0000,       4.0000,   8.00000,    225.9025
     74.0000,       4.0000,   8.00000,    245.7409
     78.0000,       4.0000,   8.00000,    290.4387
     82.0000,       4.0000,   8.00000,    228.5380
     86.0000,       4.0000,   8.00000,    239.6238
     90.0000,       4.0000,   8.00000,    229.2351
     42.0000,       4.0000,  10.00000,    212.3145
     46.0000,       4.0000,  10.00000,    185.4798
     50.0000,       4.0000,  10.00000,    196.9347
     54.0000,       4.0000,  10.00000,    200.5339
     58.0000,       4.0000,  10.00000,    188.3457
     62.0000,       4.0000,  10.00000,    204.5161
     66.0000,       4.0000,  10.00000,    216.1432
     70.0000,       4.0000,  10.00000,    237.3139
     74.0000,       4.0000,  10.00000,    256.4803
     78.0000,       4.0000,  10.00000,    303.0806
     82.0000,       4.0000,  10.00000,    240.8041
     52.0000,       8.0000,   6.00000,    201.7063
     56.0000,       8.0000,   6.00000,    195.9306
     60.0000,       8.0000,   6.00000,    196.1999
     64.0000,       8.0000,   6.00000,    208.5271
     68.0000,       8.0000,   6.00000,    223.9933
     72.0000,       8.0000,   6.00000,    248.0893
     64.0000,       8.0000,   7.00000,    207.9568
   4.67
ITERATION 2
MODEL RESISTIVITY
LAYER 1
29,     2.0000
      8.0000,     321.44
     12.0000,     337.16
     16.0000,     332.35
     20.0000,     352.44
     24.0000,     316.90
     28.0000,     294.05
     32.0000,     219.42
     36.0000,     211.32
     40.0000,     178.35
     44.0000,     162.14
     48.0000,     135.12
     52.0000,     134.69
     56.0000,     132.50
     60.0000,     125.95
     64.0000,     139.84
     68.0000,     155.48
     72.0000,     182.55
     76.0000,     209.19
     80.0000,     265.18
     84.0000,     213.88
     88.0000,     233.60
     92.0000,     231.93
     96.0000,     260.59
    100.0000,     256.61
    104.0000,     297.90
    108.0000,     292.90
    112.0000,     309.38
    116.0000,     343.84
           341.7466
LAYER 2
29,     4.2000
      8.0000,     324.19
     12.0000,     335.29
     16.0000,     336.19
     20.0000,     351.04
     24.0000,     321.55
     28.0000,     292.09
     32.0000,     222.76
     36.0000,     208.85
     40.0000,     178.36
     44.0000,     160.35
     48.0000,     135.39
     52.0000,     133.64
     56.0000,     131.24
     60.0000,     125.94
     64.0000,     138.84
     68.0000,     154.97
     72.0000,     181.02
     76.0000,     210.30
     80.0000,     256.11
     84.0000,     218.33
     88.0000,     230.29
     92.0000,     232.24
     96.0000,     256.40
    100.0000,     257.43
    104.0000,     292.56
    108.0000,     293.02
    112.0000,     310.42
    116.0000,     341.24
           342.1856
LAYER 3
27,     6.6200
     12.0000,     333.23
     16.0000,     338.96
     20.0000,     346.85
     24.0000,     323.05
     28.0000,     288.41
     32.0000,     226.41
     36.0000,     205.50
     40.0000,     177.80
     44.0000,     158.73
     48.0000,     136.76
     52.0000,     133.38
     56.0000,     130.58
     60.0000,     126.86
     64.0000,     137.78
     68.0000,     153.38
     72.0000,     177.44
     76.0000,     207.29
     80.0000,     239.61
     84.0000,     219.38
     88.0000,     225.78
     92.0000,     231.19
     96.0000,     250.72
    100.0000,     257.18
    104.0000,     284.32
    108.0000,     291.49
    112.0000,     311.40
           337.0661
LAYER 4
25,     9.2820
     16.0000,     338.30
     20.0000,     340.36
     24.0000,     321.64
     28.0000,     283.09
     32.0000,     228.77
     36.0000,     204.29
     40.0000,     178.30
     44.0000,     159.78
     48.0000,     140.63
     52.0000,     136.29
     56.0000,     133.17
     60.0000,     130.41
     64.0000,     138.90
     68.0000,     152.94
     72.0000,     174.68
     76.0000,     202.11
     80.0000,     227.34
     84.0000,     218.02
     88.0000,     223.00
     92.0000,     230.09
     96.0000,     247.35
    100.0000,     255.82
    104.0000,     279.32
    108.0000,     288.63
           316.5318
LAYER 5
21,    12.2102
     24.0000,     315.66
     28.0000,     271.35
     32.0000,     239.73
     36.0000,     212.67
     40.0000,     192.45
     44.0000,     176.96
     48.0000,     165.60
     52.0000,     160.64
     56.0000,     157.36
     60.0000,     155.41
     64.0000,     158.20
     68.0000,     165.73
     72.0000,     179.42
     76.0000,     198.55
     80.0000,     214.36
     84.0000,     217.72
     88.0000,     224.50
     92.0000,     233.15
     96.0000,     247.04
    100.0000,     255.81
           279.3080
LAYER 6
17,    15.4312
     32.0000,     258.28
     36.0000,     227.35
     40.0000,     212.58
     44.0000,     201.05
     48.0000,     193.56
     52.0000,     188.95
     56.0000,     185.59
     60.0000,     183.36
     64.0000,     183.72
     68.0000,     187.45
     72.0000,     195.51
     76.0000,     207.11
     80.0000,     218.11
     84.0000,     224.46
     88.0000,     231.66
     92.0000,     238.91
           252.6716
LAYER 7
13,    18.9743
     40.0000,     233.70
     44.0000,     224.38
     48.0000,     219.44
     52.0000,     216.04
     56.0000,     212.37
     60.0000,     209.31
     64.0000,     208.43
     68.0000,     210.40
     72.0000,     215.84
     76.0000,     222.92
     80.0000,     229.46
     84.0000,     234.61
           241.2070
LAYER 8
9,    22.8718
     48.0000,     240.15
     52.0000,     239.89
     56.0000,     234.87
     60.0000,     230.46
     64.0000,     228.55
     68.0000,     229.86
     72.0000,     234.49
     76.0000,     240.79
           243.2312
LAYER 9
7, 
     52.0000,     266.13
     56.0000,     251.60
     60.0000,     243.80
     64.0000,     240.75
     68.0000,     241.93
     72.0000,     247.88
           259.6519
CALCULATED APPARENT RESISTIVITY
      6.0000,       4.0000,   1.00000,    321.1255
     10.0000,       4.0000,   1.00000,    336.7621
     14.0000,       4.0000,   1.00000,    322.4181
     18.0000,       4.0000,   1.00000,    331.2975
     22.0000,       4.0000,   1.00000,    293.3681
     26.0000,       4.0000,   1.00000,    287.8430
     30.0000,       4.0000,   1.00000,    223.9792
     34.0000,       4.0000,   1.00000,    214.7612
     38.0000,       4.0000,   1.00000,    178.9063
     42.0000,       4.0000,   1.00000,    167.4983
     46.0000,       4.0000,   1.00000,    141.8101
     50.0000,       4.0000,   1.00000,    140.8743
     54.0000,       4.0000,   1.00000,    138.1567
     58.0000,       4.0000,   1.00000,    133.1826
     62.0000,       4.0000,   1.00000,    148.4862
     66.0000,       4.0000,   1.00000,    160.4473
     70.0000,       4.0000,   1.00000,    185.0097
     74.0000,       4.0000,   1.00000,    194.3037
     78.0000,       4.0000,   1.00000,    238.9635
     82.0000,       4.0000,   1.00000,    209.7493
     86.0000,       4.0000,   1.00000,    243.1217
     90.0000,       4.0000,   1.00000,    231.6142
     94.0000,       4.0000,   1.00000,    260.9961
     98.0000,       4.0000,   1.00000,    254.0937
    102.0000,       4.0000,   1.00000,    291.1938
    106.0000,       4.0000,   1.00000,    290.9649
    110.0000,       4.0000,   1.00000,    307.2577
    114.0000,       4.0000,   1.00000,    329.9154
    118.0000,       4.0000,   1.00000,    329.1318
     10.0000,       4.0000,   2.00000,    327.2626
     14.0000,       4.0000,   2.00000,    312.1090
     18.0000,       4.0000,   2.00000,    307.5400
     22.0000,       4.0000,   2.00000,    292.1620
     26.0000,       4.0000,   2.00000,    280.1761
     30.0000,       4.0000,   2.00000,    222.9941
     34.0000,       4.0000,   2.00000,    213.5417
     38.0000,       4.0000,   2.00000,    194.4781
     42.0000,       4.0000,   2.00000,    174.1924
     46.0000,       4.0000,   2.00000,    147.7208
     50.0000,       4.0000,   2.00000,    152.4670
     54.0000,       4.0000,   2.00000,    153.1145
     58.0000,       4.0000,   2.00000,    142.2359
     62.0000,       4.0000,   2.00000,    157.0559
     66.0000,       4.0000,   2.00000,    170.1642
     70.0000,       4.0000,   2.00000,    175.4132
     74.0000,       4.0000,   2.00000,    197.5764
     78.0000,       4.0000,   2.00000,    239.0776
     82.0000,       4.0000,   2.00000,    207.6814
     86.0000,       4.0000,   2.00000,    229.8549
     90.0000,       4.0000,   2.00000,    243.3985
     94.0000,       4.0000,   2.00000,    257.8951
     98.0000,       4.0000,   2.00000,    256.5106
    102.0000,       4.0000,   2.00000,    290.9436
    106.0000,       4.0000,   2.00000,    286.5180
    110.0000,       4.0000,   2.00000,    293.9163
    114.0000,       4.0000,   2.00000,    325.4568
     14.0000,       4.0000,   3.00000,    290.1966
     18.0000,       4.0000,   3.00000,    302.9377
     22.0000,       4.0000,   3.00000,    281.9456
     26.0000,       4.0000,   3.00000,    276.8458
     30.0000,       4.0000,   3.00000,    216.5266
     34.0000,       4.0000,   3.00000,    219.0916
     38.0000,       4.0000,   3.00000,    197.6176
     42.0000,       4.0000,   3.00000,    185.8063
     46.0000,       4.0000,   3.00000,    157.3163
     50.0000,       4.0000,   3.00000,    164.7283
     54.0000,       4.0000,   3.00000,    166.0773
     58.0000,       4.0000,   3.00000,    155.6027
     62.0000,       4.0000,   3.00000,    165.8372
     66.0000,       4.0000,   3.00000,    166.5939
     70.0000,       4.0000,   3.00000,    183.7964
     74.0000,       4.0000,   3.00000,    200.0559
     78.0000,       4.0000,   3.00000,    245.6897
     82.0000,       4.0000,   3.00000,    204.2908
     86.0000,       4.0000,   3.00000,    228.5399
     90.0000,       4.0000,   3.00000,    229.1613
     94.0000,       4.0000,   3.00000,    263.5074
     98.0000,       4.0000,   3.00000,    255.2936
    102.0000,       4.0000,   3.00000,    285.8798
    106.0000,       4.0000,   3.00000,    275.7321
    110.0000,       4.0000,   3.00000,    286.9632
     18.0000,       4.0000,   4.00000,    294.7984
     22.0000,       4.0000,   4.00000,    278.7596
     26.0000,       4.0000,   4.00000,    271.9133
     30.0000,       4.0000,   4.00000,    218.9186
     34.0000,       4.0000,   4.00000,    218.7619
     38.0000,       4.0000,   4.00000,    200.9358
     42.0000,       4.0000,   4.00000,    192.9464
     46.0000,       4.0000,   4.00000,    170.0230
     50.0000,       4.0000,   4.00000,    176.1348
     54.0000,       4.0000,   4.00000,    178.6053
     58.0000,       4.0000,   4.00000,    165.4660
     62.0000,       4.0000,   4.00000,    169.5874
     66.0000,       4.0000,   4.00000,    174.9171
     70.0000,       4.0000,   4.00000,    189.8190
     74.0000,       4.0000,   4.00000,    210.5010
     78.0000,       4.0000,   4.00000,    250.6604
     82.0000,       4.0000,   4.00000,    208.3267
     86.0000,       4.0000,   4.00000,    224.6266
     90.0000,       4.0000,   4.00000,    225.1692
     94.0000,       4.0000,   4.00000,    253.2176
     98.0000,       4.0000,   4.00000,    253.1569
    102.0000,       4.0000,   4.00000,    279.0986
    106.0000,       4.0000,   4.00000,    270.3829
     26.0000,       4.0000,   6.00000,    279.4432
     30.0000,       4.0000,   6.00000,    222.2512
     34.0000,       4.0000,   6.00000,    225.4828
     38.0000,       4.0000,   6.00000,    209.2485
     42.0000,       4.0000,   6.00000,    202.7350
     46.0000,       4.0000,   6.00000,    180.9184
     50.0000,       4.0000,   6.00000,    192.9574
     54.0000,       4.0000,   6.00000,    191.9742
     58.0000,       4.0000,   6.00000,    175.7943
     62.0000,       4.0000,   6.00000,    186.8582
     66.0000,       4.0000,   6.00000,    194.5140
     70.0000,       4.0000,   6.00000,    209.5988
     74.0000,       4.0000,   6.00000,    227.6595
     78.0000,       4.0000,   6.00000,    269.8370
     82.0000,       4.0000,   6.00000,    216.9265
     86.0000,       4.0000,   6.00000,    230.0672
     90.0000,       4.0000,   6.00000,    222.0081
     94.0000,       4.0000,   6.00000,    240.9737
     98.0000,       4.0000,   6.00000,    233.9888
     34.0000,       4.0000,   8.00000,    236.9794
     38.0000,       4.0000,   8.00000,    218.0686
     42.0000,       4.0000,   8.00000,    208.6607
     46.0000,       4.0000,   8.00000,    179.8289
     50.0000,       4.0000,   8.00000,    192.0294
     54.0000,       4.0000,   8.00000,    197.2693
     58.0000,       4.0000,   8.00000,    185.6775
     62.0000,       4.0000,   8.00000,    200.4112
     66.0000,       4.0000,   8.00000,    208.3543
     70.0000,       4.0000,   8.00000,    224.9471
     74.0000,       4.0000,   8.00000,    244.2776
     78.0000,       4.0000,   8.00000,    290.1743
     82.0000,       4.0000,   8.00000,    226.4012
     86.0000,       4.0000,   8.00000,    236.6305
     90.0000,       4.0000,   8.00000,    226.6742
     42.0000,       4.0000,  10.00000,    209.8490
     46.0000,       4.0000,  10.00000,    182.8248
     50.0000,       4.0000,  10.00000,    194.5756
     54.0000,       4.0000,  10.00000,    198.5054
     58.0000,       4.0000,  10.00000,    186.6498
     62.0000,       4.0000,  10.00000,    202.3838
     66.0000,       4.0000,  10.00000,    213.8609
     70.0000,       4.0000,  10.00000,    235.3109
     74.0000,       4.0000,  10.00000,    253.9384
     78.0000,       4.0000,  10.00000,    301.7198
     82.0000,       4.0000,  10.00000,    237.6902
     52.0000,       8.0000,   6.00000,    198.6268
     56.0000,       8.0000,   6.00000,    193.2267
     60.0000,       8.0000,   6.00000,    193.5163
     64.0000,       8.0000,   6.00000,    205.5861
     68.0000,       8.0000,   6.00000,    221.0815
     72.0000,       8.0000,   6.00000,    244.8747
     64.0000,       8.0000,   7.00000,    204.5995
   4.78
ITERATION 3
MODEL RESISTIVITY
LAYER 1
29,     2.0000
      8.0000,     312.84
     12.0000,     327.12
     16.0000,     324.99
     20.0000,     347.96
     24.0000,     313.50
     28.0000,     295.49
     32.0000,     214.66
     36.0000,     212.12
     40.0000,     178.56
     44.0000,     164.33
     48.0000,     135.65
     52.0000,     135.77
     56.0000,     134.03
     60.0000,     126.86
     64.0000,     141.06
     68.0000,     156.99
     72.0000,     185.67
     76.0000,     213.61
     80.0000,     277.73
     84.0000,     213.69
     88.0000,     230.74
     92.0000,     228.61
     96.0000,     256.45
    100.0000,     252.03
    104.0000,     294.29
    108.0000,     288.96
    112.0000,     301.08
    116.0000,     333.00
           331.2988
LAYER 2
29,     4.2000
      8.0000,     315.52
     12.0000,     327.21
     16.0000,     328.40
     20.0000,     346.84
     24.0000,     318.11
     28.0000,     294.74
     32.0000,     216.78
     36.0000,     210.68
     40.0000,     178.55
     44.0000,     163.19
     48.0000,     135.66
     52.0000,     135.22
     56.0000,     133.17
     60.0000,     126.88
     64.0000,     140.41
     68.0000,     156.75
     72.0000,     184.69
     76.0000,     213.46
     80.0000,     265.15
     84.0000,     218.87
     88.0000,     228.68
     92.0000,     228.73
     96.0000,     253.18
    100.0000,     252.54
    104.0000,     289.58
    108.0000,     289.03
    112.0000,     301.75
    116.0000,     331.78
           331.4488
LAYER 3
27,     6.6200
     12.0000,     327.77
     16.0000,     332.16
     20.0000,     342.42
     24.0000,     319.62
     28.0000,     292.53
     32.0000,     219.59
     36.0000,     208.45
     40.0000,     178.44
     44.0000,     162.11
     48.0000,     136.00
     52.0000,     135.08
     56.0000,     132.69
     60.0000,     127.57
     64.0000,     139.68
     68.0000,     155.79
     72.0000,     181.78
     76.0000,     211.13
     80.0000,     238.54
     84.0000,     220.00
     88.0000,     226.19
     92.0000,     229.14
     96.0000,     249.97
    100.0000,     252.69
    104.0000,     284.81
    108.0000,     288.84
    112.0000,     302.79
           330.3640
LAYER 4
25,     9.2820
     16.0000,     332.80
     20.0000,     336.72
     24.0000,     320.42
     28.0000,     288.11
     32.0000,     221.51
     36.0000,     208.11
     40.0000,     178.56
     44.0000,     162.11
     48.0000,     138.11
     52.0000,     135.82
     56.0000,     133.22
     60.0000,     130.47
     64.0000,     139.82
     68.0000,     155.77
     72.0000,     181.00
     76.0000,     208.09
     80.0000,     226.32
     84.0000,     221.08
     88.0000,     225.93
     92.0000,     229.82
     96.0000,     248.95
    100.0000,     253.18
    104.0000,     282.69
    108.0000,     288.25
           308.8054
LAYER 5
21,    12.2102
     24.0000,     322.86
     28.0000,     271.89
     32.0000,     235.19
     36.0000,     212.83
     40.0000,     192.39
     44.0000,     178.92
     48.0000,     169.59
     52.0000,     166.73
     56.0000,     165.19
     60.0000,     164.73
     64.0000,     165.63
     68.0000,     171.17
     72.0000,     185.31
     76.0000,     208.18
     80.0000,     221.50
     84.0000,     221.68
     88.0000,     227.08
     92.0000,     233.56
     96.0000,     248.92
    100.0000,     253.28
           282.5490
LAYER 6
17,    15.4312
     32.0000,     254.61
     36.0000,     226.89
     40.0000,     214.42
     44.0000,     207.19
     48.0000,     203.75
     52.0000,     202.15
     56.0000,     201.29
     60.0000,     200.86
     64.0000,     200.85
     68.0000,     201.69
     72.0000,     206.02
     76.0000,     215.46
     80.0000,     224.04
     84.0000,     227.94
     88.0000,     233.18
     92.0000,     238.64
           251.3869
LAYER 7
13,    18.9743
     40.0000,     232.49
     44.0000,     228.83
     48.0000,     227.51
     52.0000,     227.02
     56.0000,     226.87
     60.0000,     226.75
     64.0000,     226.69
     68.0000,     226.78
     72.0000,     227.66
     76.0000,     229.86
     80.0000,     232.98
     84.0000,     235.84
           239.8455
LAYER 8
9,    22.8718
     48.0000,     237.83
     52.0000,     238.05
     56.0000,     239.73
     60.0000,     240.41
     64.0000,     240.48
     68.0000,     240.53
     72.0000,     240.51
     76.0000,     240.40
           240.2711
LAYER 9
7, 
     52.0000,     249.15
     56.0000,     247.06
     60.0000,     246.18
     64.0000,     245.89
     68.0000,     245.90
     72.0000,     246.25
           247.5535
CALCULATED APPARENT RESISTIVITY
      6.0000,       4.0000,   1.00000,    313.7634
     10.0000,       4.0000,   1.00000,    328.8474
     14.0000,       4.0000,   1.00000,    316.3458
     18.0000,       4.0000,   1.00000,    327.4648
     22.0000,       4.0000,   1.00000,    288.6299
     26.0000,       4.0000,   1.00000,    288.6263
     30.0000,       4.0000,   1.00000,    220.0038
     34.0000,       4.0000,   1.00000,    216.2226
     38.0000,       4.0000,   1.00000,    178.3141
     42.0000,       4.0000,   1.00000,    169.4556
     46.0000,       4.0000,   1.00000,    142.4408
     50.0000,       4.0000,   1.00000,    142.2240
     54.0000,       4.0000,   1.00000,    139.7059
     58.0000,       4.0000,   1.00000,    134.4128
     62.0000,       4.0000,   1.00000,    150.3902
     66.0000,       4.0000,   1.00000,    162.5579
     70.0000,       4.0000,   1.00000,    188.8629
     74.0000,       4.0000,   1.00000,    195.8657
     78.0000,       4.0000,   1.00000,    245.3034
     82.0000,       4.0000,   1.00000,    208.9824
     86.0000,       4.0000,   1.00000,    242.8871
     90.0000,       4.0000,   1.00000,    229.4897
     94.0000,       4.0000,   1.00000,    257.9315
     98.0000,       4.0000,   1.00000,    250.3069
    102.0000,       4.0000,   1.00000,    287.0764
    106.0000,       4.0000,   1.00000,    286.2299
    110.0000,       4.0000,   1.00000,    300.1186
    114.0000,       4.0000,   1.00000,    321.5163
    118.0000,       4.0000,   1.00000,    320.1741
     10.0000,       4.0000,   2.00000,    320.6214
     14.0000,       4.0000,   2.00000,    307.5498
     18.0000,       4.0000,   2.00000,    303.3524
     22.0000,       4.0000,   2.00000,    288.9524
     26.0000,       4.0000,   2.00000,    280.9734
     30.0000,       4.0000,   2.00000,    218.8634
     34.0000,       4.0000,   2.00000,    214.1383
     38.0000,       4.0000,   2.00000,    194.9414
     42.0000,       4.0000,   2.00000,    175.8237
     46.0000,       4.0000,   2.00000,    148.2516
     50.0000,       4.0000,   2.00000,    153.8055
     54.0000,       4.0000,   2.00000,    155.3759
     58.0000,       4.0000,   2.00000,    143.8552
     62.0000,       4.0000,   2.00000,    159.3015
     66.0000,       4.0000,   2.00000,    173.0013
     70.0000,       4.0000,   2.00000,    177.1351
     74.0000,       4.0000,   2.00000,    199.0292
     78.0000,       4.0000,   2.00000,    245.7624
     82.0000,       4.0000,   2.00000,    206.8108
     86.0000,       4.0000,   2.00000,    228.1850
     90.0000,       4.0000,   2.00000,    243.1600
     94.0000,       4.0000,   2.00000,    256.1109
     98.0000,       4.0000,   2.00000,    252.8292
    102.0000,       4.0000,   2.00000,    287.8413
    106.0000,       4.0000,   2.00000,    283.1690
    110.0000,       4.0000,   2.00000,    287.4886
    114.0000,       4.0000,   2.00000,    318.1936
     14.0000,       4.0000,   3.00000,    285.2278
     18.0000,       4.0000,   3.00000,    300.5606
     22.0000,       4.0000,   3.00000,    279.4846
     26.0000,       4.0000,   3.00000,    278.2859
     30.0000,       4.0000,   3.00000,    211.6296
     34.0000,       4.0000,   3.00000,    219.8948
     38.0000,       4.0000,   3.00000,    197.7009
     42.0000,       4.0000,   3.00000,    188.3539
     46.0000,       4.0000,   3.00000,    157.4604
     50.0000,       4.0000,   3.00000,    166.4105
     54.0000,       4.0000,   3.00000,    168.6515
     58.0000,       4.0000,   3.00000,    157.6605
     62.0000,       4.0000,   3.00000,    168.4153
     66.0000,       4.0000,   3.00000,    167.8898
     70.0000,       4.0000,   3.00000,    186.0119
     74.0000,       4.0000,   3.00000,    201.8766
     78.0000,       4.0000,   3.00000,    253.0160
     82.0000,       4.0000,   3.00000,    203.4602
     86.0000,       4.0000,   3.00000,    227.2665
     90.0000,       4.0000,   3.00000,    227.6621
     94.0000,       4.0000,   3.00000,    262.4953
     98.0000,       4.0000,   3.00000,    252.6544
    102.0000,       4.0000,   3.00000,    284.1733
    106.0000,       4.0000,   3.00000,    273.5690
    110.0000,       4.0000,   3.00000,    281.5913
     18.0000,       4.0000,   4.00000,    292.6625
     22.0000,       4.0000,   4.00000,    276.7802
     26.0000,       4.0000,   4.00000,    273.4811
     30.0000,       4.0000,   4.00000,    213.9718
     34.0000,       4.0000,   4.00000,    219.4952
     38.0000,       4.0000,   4.00000,    200.9294
     42.0000,       4.0000,   4.00000,    195.3270
     46.0000,       4.0000,   4.00000,    170.7862
     50.0000,       4.0000,   4.00000,    177.7043
     54.0000,       4.0000,   4.00000,    181.4081
     58.0000,       4.0000,   4.00000,    167.4756
     62.0000,       4.0000,   4.00000,    171.1157
     66.0000,       4.0000,   4.00000,    176.3743
     70.0000,       4.0000,   4.00000,    192.3775
     74.0000,       4.0000,   4.00000,    212.7573
     78.0000,       4.0000,   4.00000,    258.3693
     82.0000,       4.0000,   4.00000,    207.6903
     86.0000,       4.0000,   4.00000,    223.1526
     90.0000,       4.0000,   4.00000,    223.2892
     94.0000,       4.0000,   4.00000,    251.1436
     98.0000,       4.0000,   4.00000,    251.7119
    102.0000,       4.0000,   4.00000,    278.6089
    106.0000,       4.0000,   4.00000,    269.1645
     26.0000,       4.0000,   6.00000,    281.1825
     30.0000,       4.0000,   6.00000,    217.1034
     34.0000,       4.0000,   6.00000,    226.3779
     38.0000,       4.0000,   6.00000,    209.1128
     42.0000,       4.0000,   6.00000,    205.0387
     46.0000,       4.0000,   6.00000,    181.0544
     50.0000,       4.0000,   6.00000,    194.3784
     54.0000,       4.0000,   6.00000,    193.6618
     58.0000,       4.0000,   6.00000,    176.2489
     62.0000,       4.0000,   6.00000,    188.1346
     66.0000,       4.0000,   6.00000,    196.0350
     70.0000,       4.0000,   6.00000,    212.4836
     74.0000,       4.0000,   6.00000,    229.9179
     78.0000,       4.0000,   6.00000,    277.8101
     82.0000,       4.0000,   6.00000,    215.5085
     86.0000,       4.0000,   6.00000,    227.8757
     90.0000,       4.0000,   6.00000,    219.9093
     94.0000,       4.0000,   6.00000,    238.8853
     98.0000,       4.0000,   6.00000,    231.6573
     34.0000,       4.0000,   8.00000,    237.3351
     38.0000,       4.0000,   8.00000,    217.3468
     42.0000,       4.0000,   8.00000,    210.2531
     46.0000,       4.0000,   8.00000,    178.3073
     50.0000,       4.0000,   8.00000,    191.6842
     54.0000,       4.0000,   8.00000,    198.0154
     58.0000,       4.0000,   8.00000,    185.7171
     62.0000,       4.0000,   8.00000,    201.2740
     66.0000,       4.0000,   8.00000,    209.1560
     70.0000,       4.0000,   8.00000,    227.0883
     74.0000,       4.0000,   8.00000,    245.4344
     78.0000,       4.0000,   8.00000,    297.5186
     82.0000,       4.0000,   8.00000,    224.1322
     86.0000,       4.0000,   8.00000,    233.7433
     90.0000,       4.0000,   8.00000,    223.9211
     42.0000,       4.0000,  10.00000,    209.5725
     46.0000,       4.0000,  10.00000,    180.5642
     50.0000,       4.0000,  10.00000,    193.6046
     54.0000,       4.0000,  10.00000,    198.4814
     58.0000,       4.0000,  10.00000,    185.9557
     62.0000,       4.0000,  10.00000,    202.1716
     66.0000,       4.0000,  10.00000,    213.6766
     70.0000,       4.0000,  10.00000,    236.6229
     74.0000,       4.0000,  10.00000,    254.0329
     78.0000,       4.0000,  10.00000,    307.9814
     82.0000,       4.0000,  10.00000,    234.2594
     52.0000,       8.0000,   6.00000,    197.2456
     56.0000,       8.0000,   6.00000,    191.9582
     60.0000,       8.0000,   6.00000,    192.1761
     64.0000,       8.0000,   6.00000,    204.4778
     68.0000,       8.0000,   6.00000,    220.5239
     72.0000,       8.0000,   6.00000,    244.3915
     64.0000,       8.0000,   7.00000,    203.0998
   4.74
REFERENCE MODEL USED
CONSTANT REFERENCE MODEL METHOD
Reference resistivity is
221.754
TOPOGRAPHICAL DATA
2
32
      0.0000     541.5500
      4.0000     541.4300
      8.0000     541.2900
     12.0000     541.0900
     16.0000     540.9700
     20.0000     540.7300
     24.0000     540.4900
     28.0000     540.3300
     32.0000     540.3400
     36.0000     540.2400
     40.0000     540.1500
     44.0000     540.1300
     48.0000     539.9900
     52.0000     539.7300
     56.0000     539.6500
     60.0000     539.6100
     64.0000     539.5000
     68.0000     539.5100
     72.0000     539.3800
     76.0000     539.2300
     80.0000     539.1300
     84.0000     539.0100
     88.0000     538.8900
     92.0000     538.7400
     96.0000     538.6000
    100.0000     538.4300
    104.0000     538.3000
    108.0000     538.1600
    112.0000     538.0500
    116.0000     537.8800
    120.0000     537.8100
    124.0000     537.6500
1
DAMPED FINITE-ELEMENT METHOD USED FOR TOPOGRAPHIC MODELLING WITH DAMPING FACTOR OF 0.75
      -0.00430
     541.40546
      -0.02974
COORDINATES FOR ELECTRODES
       0.00000        0.14460
       4.00000        0.14354
       7.99994        0.12245
      11.99912        0.04138
      15.99912        0.04026
      19.99729       -0.08090
      23.99545       -0.20205
      27.99524       -0.24311
      31.99316       -0.11417
      35.99311       -0.09526
      39.99301       -0.06627
      43.99179        0.03265
      47.99173        0.01157
      51.98923       -0.12964
      55.98904       -0.09065
      59.98827       -0.01173
      63.98825       -0.00278
      67.98618        0.12617
      71.98616        0.11510
      75.98604        0.08400
      79.98599        0.10297
      83.98599        0.10191
      87.98599        0.10085
      91.98587        0.06975
      95.98582        0.04867
      99.98549       -0.00241
     103.98547       -0.01348
     107.98542       -0.03457
     111.98541       -0.02561
     115.98508       -0.07668
     119.98479       -0.02774
     123.98457       -0.06880
Shift matrix
  0    0.0000    2.0000    4.2000    6.6200    9.2820   12.2102   15.4312   18.9743   22.8718   27.1590 
  1    0.1446    0.0030    0.0000    0.0000    0.0000    0.0000    0.0000    0.0000    0.0000    0.0000 
  2    0.1435    0.0030    0.0000    0.0000    0.0000    0.0000    0.0000    0.0000    0.0000    0.0000 
  3    0.1225    0.0032    0.0001    0.0000    0.0000    0.0000    0.0000    0.0000    0.0000    0.0000 
  4    0.0414    0.0019    0.0001    0.0000    0.0000    0.0000    0.0000    0.0000    0.0000    0.0000 
  5    0.0403    0.0019    0.0001    0.0000    0.0000    0.0000    0.0000    0.0000    0.0000    0.0000 
  6   -0.0809   -0.0070   -0.0005    0.0000    0.0000    0.0000    0.0000    0.0000    0.0000    0.0000 
  7   -0.2021   -0.0262   -0.0028   -0.0002    0.0000    0.0000    0.0000    0.0000    0.0000    0.0000 
  8   -0.2431   -0.0351   -0.0042   -0.0004    0.0000    0.0000    0.0000    0.0000    0.0000    0.0000 
  9   -0.1142   -0.0112   -0.0009   -0.0001    0.0000    0.0000    0.0000    0.0000    0.0000    0.0000 
 10   -0.0953   -0.0087   -0.0006    0.0000    0.0000    0.0000    0.0000    0.0000    0.0000    0.0000 
 11   -0.0663   -0.0054   -0.0003    0.0000    0.0000    0.0000    0.0000    0.0000    0.0000    0.0000 
 12    0.0327    0.0016    0.0001    0.0000    0.0000    0.0000    0.0000    0.0000    0.0000    0.0000 
 13    0.0116    0.0006    0.0000    0.0000    0.0000    0.0000    0.0000    0.0000    0.0000    0.0000 
 14   -0.1296   -0.0134   -0.0011   -0.0001    0.0000    0.0000    0.0000    0.0000    0.0000    0.0000 
 15   -0.0906   -0.0082   -0.0006    0.0000    0.0000    0.0000    0.0000    0.0000    0.0000    0.0000 
 16   -0.0117   -0.0007    0.0000    0.0000    0.0000    0.0000    0.0000    0.0000    0.0000    0.0000 
 17   -0.0028   -0.0002    0.0000    0.0000    0.0000    0.0000    0.0000    0.0000    0.0000    0.0000 
 18    0.1262    0.0031    0.0001    0.0000    0.0000    0.0000    0.0000    0.0000    0.0000    0.0000 
 19    0.1151    0.0032    0.0001    0.0000    0.0000    0.0000    0.0000    0.0000    0.0000    0.0000 
 20    0.0840    0.0030    0.0001    0.0000    0.0000    0.0000    0.0000    0.0000    0.0000    0.0000 
 21    0.1030    0.0031    0.0001    0.0000    0.0000    0.0000    0.0000    0.0000    0.0000    0.0000 
 22    0.1019    0.0031    0.0001    0.0000    0.0000    0.0000    0.0000    0.0000    0.0000    0.0000 
 23    0.1009    0.0031    0.0001    0.0000    0.0000    0.0000    0.0000    0.0000    0.0000    0.0000 
 24    0.0698    0.0027    0.0001    0.0000    0.0000    0.0000    0.0000    0.0000    0.0000    0.0000 
 25    0.0487    0.0022    0.0001    0.0000    0.0000    0.0000    0.0000    0.0000    0.0000    0.0000 
 26   -0.0024   -0.0001    0.0000    0.0000    0.0000    0.0000    0.0000    0.0000    0.0000    0.0000 
 27   -0.0135   -0.0009    0.0000    0.0000    0.0000    0.0000    0.0000    0.0000    0.0000    0.0000 
 28   -0.0346   -0.0025   -0.0001    0.0000    0.0000    0.0000    0.0000    0.0000    0.0000    0.0000 
 29   -0.0256   -0.0017   -0.0001    0.0000    0.0000    0.0000    0.0000    0.0000    0.0000    0.0000 
 30   -0.0767   -0.0065   -0.0004    0.0000    0.0000    0.0000    0.0000    0.0000    0.0000    0.0000 
 31   -0.0277   -0.0019   -0.0001    0.0000    0.0000    0.0000    0.0000    0.0000    0.0000    0.0000 
 32   -0.0688   -0.0057   -0.0004    0.0000    0.0000    0.0000    0.0000    0.0000    0.0000    0.0000 
Topography damping parameter
   0.3877
Blocks sensitivity and uncertainity values (with smoothness constrain)
                     Resistivity      
Block No.  Sensitivity  % Uncertainity
     1       0.9805        1.46
     2       1.5720        1.11
     3       2.1211        1.42
     4       2.6227        1.04
     5       2.8199        1.77
     6       3.1524        1.31
     7       3.2377        1.71
     8       3.6649        1.55
     9       3.8592        0.35
    10       4.2074        1.53
    11       4.2512        0.67
    12       4.4056        0.94
    13       4.5206        1.31
    14       4.5589        0.35
    15       4.7462        1.29
    16       4.8633        0.94
    17       4.8917        1.37
    18       4.8096        1.15
    19       4.8337        2.13
    20       4.4198        1.81
    21       4.1216        1.32
    22       3.8376        0.61
    23       3.4932        1.58
    24       3.1679        0.91
    25       2.8354        1.67
    26       2.5152        0.42
    27       2.0401        0.96
    28       1.5244        1.11
    29       0.9180        0.58
    30       0.5567        1.36
    31       0.4984        0.83
    32       0.6587        0.99
    33       0.8113        0.98
    34       0.8620        1.21
    35       1.0269        1.23
    36       1.0219        1.65
    37       1.1527        1.52
    38       1.1395        0.34
    39       1.2564        1.39
    40       1.2553        0.72
    41       1.3238        0.80
    42       1.4028        1.09
    43       1.3853        0.35
    44       1.4472        1.16
    45       1.4278        0.91
    46       1.3863        1.40
    47       1.3338        1.14
    48       1.3327        2.64
    49       1.2536        1.28
    50       1.1418        1.43
    51       1.1101        0.58
    52       0.9863        1.31
    53       0.9546        0.58
    54       0.8226        1.04
    55       0.7845        0.39
    56       0.6481        0.77
    57       0.5006        0.95
    58       0.5627        0.55
    59       0.6740        1.30
    60       0.3872        0.98
    61       0.4689        1.82
    62       0.5242        1.14
    63       0.5987        2.01
    64       0.6401        1.92
    65       0.6973        1.63
    66       0.7202        0.95
    67       0.7769        1.54
    68       0.7880        1.85
    69       0.8302        0.93
    70       0.8703        1.36
    71       0.8689        1.65
    72       0.9039        1.48
    73       0.8945        1.22
    74       0.8601        2.22
    75       0.8157        2.20
    76       0.8022        3.68
    77       0.7668        1.21
    78       0.7301        1.88
    79       0.6869        1.13
    80       0.6257        2.05
    81       0.5808        0.70
    82       0.5140        2.24
    83       0.4608        1.30
    84       0.3841        1.14
    85       0.6760        1.67
    86       0.6077        1.06
    87       0.2780        2.31
    88       0.3193        1.64
    89       0.3615        3.19
    90       0.4045        2.52
    91       0.4367        1.96
    92       0.4664        1.43
    93       0.4975        2.11
    94       0.5207        3.68
    95       0.5489        3.07
    96       0.5706        2.88
    97       0.5849        3.41
    98       0.5942        2.29
    99       0.5854        1.45
   100       0.5528        2.85
   101       0.5160        3.11
   102       0.4998        4.27
   103       0.4824        1.31
   104       0.4671        1.97
   105       0.4390        1.65
   106       0.4019        1.48
   107       0.3624        1.19
   108       0.3185        1.37
   109       0.2804        2.29
   110       0.6068        2.80
   111       0.5633        3.78
   112       0.2277        4.86
   113       0.2535        5.29
   114       0.2798        4.97
   115       0.3031        5.82
   116       0.3256        6.00
   117       0.3450        5.28
   118       0.3655        4.28
   119       0.3851        3.52
   120       0.3989        3.43
   121       0.4064        4.30
   122       0.3989        5.42
   123       0.3790        4.56
   124       0.3533        3.75
   125       0.3369        3.17
   126       0.3221        1.58
   127       0.3062        2.46
   128       0.2849        2.97
   129       0.2582        1.59
   130       0.2329        1.40
   131       0.5735        1.45
   132       0.4737        4.70
   133       0.1847        4.14
   134       0.2017        5.02
   135       0.2196        4.74
   136       0.2373        4.21
   137       0.2559        3.70
   138       0.2714        3.17
   139       0.2818        1.83
   140       0.2858        1.90
   141       0.2803        4.08
   142       0.2662        4.83
   143       0.2489        4.39
   144       0.2331        3.22
   145       0.2200        3.32
   146       0.2058        3.31
   147       0.1900        2.54
   148       0.4984        2.67
   149       0.4062        3.12
   150       0.1536        3.52
   151       0.1674        3.04
   152       0.1801        2.95
   153       0.1904        2.97
   154       0.1971        2.08
   155       0.1994        1.96
   156       0.1963        2.84
   157       0.1886        3.72
   158       0.1778        3.62
   159       0.1661        3.20
   160       0.1547        2.98
   161       0.4238        1.94
   162       0.3510        1.20
   163       0.1258        1.20
   164       0.1321        2.90
   165       0.1359        2.30
   166       0.1371        1.82
   167       0.1354        2.05
   168       0.1313        2.99
   169       0.1252        2.48
   170       0.3555        1.95
   171       0.3824        5.13
   172       0.1301        3.86
   173       0.1331        2.73
   174       0.1340        1.79
   175       0.1329        1.91
   176       0.1299        3.44
   177       0.3858        4.42
Average Sensitivity 1.8956
Model inversion constraint
1
Data inversion constraint
0
INITIAL DAMPING FACTOR  0.150
MINIMUM DAMPING FACTOR  0.015
VERTICAL TO HORIZONTAL FILTER RATIO   1.00
Flatness filter is directly used on model parameters.
Jacobian matrix is recalculated after each iteration.
Finer mesh used.
Factor to increase damping factor with depth is   1.20
Damping factor is optimised for each iteration
Normal least-sqaures constrain used on data
Robust constrain used on model with epsilon factor 0.0020
Finite-element method was used in forward modelling.
Logarithm of apparent resistivity values used as inversion parameter.
No limit imposed on range of model resistivity values
Effect of side blocks is severely reduced
Relative change in RMS error for convergence is 1.0000
Minimum change in RMS error for line search is 0.5000
Ratio of maximum number of model blocks to data points 30.00
Factor to increase model depth range is 1.05
Position of electrodes are not rounded to nearest unit electrode spacing.
Position of electrodes for dipole-dipole array are automatically switched
Recalculation of Jacobian matrix is not restarted in quasi-Newton steps.
Standard Gauss-Newton inversion method used
Width of model cells is 1.00 times the unit electrode spacing
REFERENCE MODEL USED
CONSTANT REFERENCE MODEL METHOD
Reference resistivity is 221.7536 with multiplication factor 1.00
Number of nodes between adjacent electrodes is 4


Mean Error 0.0094
Average absolute error 0.0369
Standard deviation of error distribution 0.0474
Error Distribution
      0.0000,      4.0000,  1.00000,   253.86,   313.76, -0.2118   ***
      4.0000,      4.0000,  1.00000,   332.80,   328.85,  0.0119
      8.0000,      4.0000,  1.00000,   299.43,   316.35, -0.0549
     12.0000,      4.0000,  1.00000,   336.93,   327.46,  0.0285
     16.0000,      4.0000,  1.00000,   281.52,   288.63, -0.0249
     20.0000,      4.0000,  1.00000,   300.63,   288.63,  0.0408
     24.0000,      4.0000,  1.00000,   216.39,   220.00, -0.0166
     28.0000,      4.0000,  1.00000,   224.98,   216.22,  0.0397
     32.0000,      4.0000,  1.00000,   180.74,   178.31,  0.0135
     36.0000,      4.0000,  1.00000,   173.22,   169.46,  0.0220
     40.0000,      4.0000,  1.00000,   148.71,   142.44,  0.0431
     44.0000,      4.0000,  1.00000,   149.52,   142.22,  0.0500
     48.0000,      4.0000,  1.00000,   147.79,   139.71,  0.0563
     52.0000,      4.0000,  1.00000,   143.80,   134.41,  0.0675
     56.0000,      4.0000,  1.00000,   156.54,   150.39,  0.0401
     60.0000,      4.0000,  1.00000,   170.89,   162.56,  0.0500
     64.0000,      4.0000,  1.00000,   206.64,   188.86,  0.0900
     68.0000,      4.0000,  1.00000,   202.77,   195.87,  0.0346
     72.0000,      4.0000,  1.00000,   284.24,   245.30,  0.1473   ***
     76.0000,      4.0000,  1.00000,   212.58,   208.98,  0.0171
     80.0000,      4.0000,  1.00000,   269.99,   242.89,  0.1058
     84.0000,      4.0000,  1.00000,   226.85,   229.49, -0.0116
     88.0000,      4.0000,  1.00000,   259.46,   257.93,  0.0059
     92.0000,      4.0000,  1.00000,   244.80,   250.31, -0.0222
     96.0000,      4.0000,  1.00000,   288.61,   287.08,  0.0053
    100.0000,      4.0000,  1.00000,   280.43,   286.23, -0.0205
    104.0000,      4.0000,  1.00000,   303.73,   300.12,  0.0120
    108.0000,      4.0000,  1.00000,   349.00,   321.52,  0.0820
    112.0000,      4.0000,  1.00000,   305.90,   320.17, -0.0456
      0.0000,      4.0000,  2.00000,   325.36,   320.62,  0.0147
      4.0000,      4.0000,  2.00000,   324.21,   307.55,  0.0527
      8.0000,      4.0000,  2.00000,   322.51,   303.35,  0.0612
     12.0000,      4.0000,  2.00000,   303.13,   288.95,  0.0479
     16.0000,      4.0000,  2.00000,   291.91,   280.97,  0.0382
     20.0000,      4.0000,  2.00000,   223.93,   218.86,  0.0229
     24.0000,      4.0000,  2.00000,   214.16,   214.14,  0.0001
     28.0000,      4.0000,  2.00000,   189.74,   194.94, -0.0271
     32.0000,      4.0000,  2.00000,   168.61,   175.82, -0.0419
     36.0000,      4.0000,  2.00000,   139.06,   148.25, -0.0640
     40.0000,      4.0000,  2.00000,   149.06,   153.81, -0.0313
     44.0000,      4.0000,  2.00000,   151.60,   155.38, -0.0246
     48.0000,      4.0000,  2.00000,   137.73,   143.86, -0.0435
     52.0000,      4.0000,  2.00000,   154.80,   159.30, -0.0286
     56.0000,      4.0000,  2.00000,   171.05,   173.00, -0.0114
     60.0000,      4.0000,  2.00000,   178.52,   177.14,  0.0078
     64.0000,      4.0000,  2.00000,   200.58,   199.03,  0.0078
     68.0000,      4.0000,  2.00000,   245.91,   245.76,  0.0006
     72.0000,      4.0000,  2.00000,   203.16,   206.81, -0.0178
     76.0000,      4.0000,  2.00000,   226.86,   228.19, -0.0058
     80.0000,      4.0000,  2.00000,   239.61,   243.16, -0.0147
     84.0000,      4.0000,  2.00000,   254.88,   256.11, -0.0048
     88.0000,      4.0000,  2.00000,   240.36,   252.83, -0.0506
     92.0000,      4.0000,  2.00000,   294.03,   287.84,  0.0213
     96.0000,      4.0000,  2.00000,   275.53,   283.17, -0.0273
    100.0000,      4.0000,  2.00000,   297.72,   287.49,  0.0350
    104.0000,      4.0000,  2.00000,   341.64,   318.19,  0.0711
      0.0000,      4.0000,  3.00000,   289.68,   285.23,  0.0155
      4.0000,      4.0000,  3.00000,   329.91,   300.56,  0.0932
      8.0000,      4.0000,  3.00000,   287.36,   279.48,  0.0278
     12.0000,      4.0000,  3.00000,   292.01,   278.29,  0.0482
     16.0000,      4.0000,  3.00000,   212.14,   211.63,  0.0024
     20.0000,      4.0000,  3.00000,   224.57,   219.89,  0.0210
     24.0000,      4.0000,  3.00000,   193.38,   197.70, -0.0221
     28.0000,      4.0000,  3.00000,   179.93,   188.35, -0.0458
     32.0000,      4.0000,  3.00000,   147.06,   157.46, -0.0683
     36.0000,      4.0000,  3.00000,   155.33,   166.41, -0.0689
     40.0000,      4.0000,  3.00000,   158.08,   168.65, -0.0648
     44.0000,      4.0000,  3.00000,   146.43,   157.66, -0.0739
     48.0000,      4.0000,  3.00000,   160.27,   168.42, -0.0495
     52.0000,      4.0000,  3.00000,   161.76,   167.89, -0.0372
     56.0000,      4.0000,  3.00000,   184.14,   186.01, -0.0101
     60.0000,      4.0000,  3.00000,   198.28,   201.88, -0.0180
     64.0000,      4.0000,  3.00000,   251.20,   253.02, -0.0072
     68.0000,      4.0000,  3.00000,   193.27,   203.46, -0.0514
     72.0000,      4.0000,  3.00000,   220.00,   227.27, -0.0325
     76.0000,      4.0000,  3.00000,   219.48,   227.66, -0.0366
     80.0000,      4.0000,  3.00000,   261.60,   262.50, -0.0034
     84.0000,      4.0000,  3.00000,   246.21,   252.65, -0.0258
     88.0000,      4.0000,  3.00000,   290.08,   284.17,  0.0206
     92.0000,      4.0000,  3.00000,   277.34,   273.57,  0.0137
     96.0000,      4.0000,  3.00000,   278.71,   281.59, -0.0103
      0.0000,      4.0000,  4.00000,   305.70,   292.66,  0.0436
      4.0000,      4.0000,  4.00000,   291.11,   276.78,  0.0505
      8.0000,      4.0000,  4.00000,   280.69,   273.48,  0.0260
     12.0000,      4.0000,  4.00000,   215.81,   213.97,  0.0086
     16.0000,      4.0000,  4.00000,   224.24,   219.50,  0.0214
     20.0000,      4.0000,  4.00000,   202.12,   200.93,  0.0059
     24.0000,      4.0000,  4.00000,   191.52,   195.33, -0.0197
     28.0000,      4.0000,  4.00000,   161.62,   170.79, -0.0551
     32.0000,      4.0000,  4.00000,   167.06,   177.70, -0.0618
     36.0000,      4.0000,  4.00000,   168.14,   181.41, -0.0760
     40.0000,      4.0000,  4.00000,   154.14,   167.48, -0.0830
     44.0000,      4.0000,  4.00000,   162.05,   171.12, -0.0544
     48.0000,      4.0000,  4.00000,   169.55,   176.37, -0.0395
     52.0000,      4.0000,  4.00000,   187.40,   192.38, -0.0262
     56.0000,      4.0000,  4.00000,   211.83,   212.76, -0.0044
     60.0000,      4.0000,  4.00000,   257.65,   258.37, -0.0028
     64.0000,      4.0000,  4.00000,   200.92,   207.69, -0.0331
     68.0000,      4.0000,  4.00000,   216.73,   223.15, -0.0292
     72.0000,      4.0000,  4.00000,   215.37,   223.29, -0.0361
     76.0000,      4.0000,  4.00000,   256.22,   251.14,  0.0200
     80.0000,      4.0000,  4.00000,   252.32,   251.71,  0.0024
     84.0000,      4.0000,  4.00000,   302.30,   278.61,  0.0816
     88.0000,      4.0000,  4.00000,   271.21,   269.16,  0.0076
      0.0000,      4.0000,  6.00000,   283.69,   281.18,  0.0089
      4.0000,      4.0000,  6.00000,   219.60,   217.10,  0.0114
      8.0000,      4.0000,  6.00000,   231.46,   226.38,  0.0222
     12.0000,      4.0000,  6.00000,   214.04,   209.11,  0.0233
     16.0000,      4.0000,  6.00000,   207.48,   205.04,  0.0119
     20.0000,      4.0000,  6.00000,   180.35,   181.05, -0.0039
     24.0000,      4.0000,  6.00000,   192.68,   194.38, -0.0088
     28.0000,      4.0000,  6.00000,   187.14,   193.66, -0.0343
     32.0000,      4.0000,  6.00000,   167.37,   176.25, -0.0517
     36.0000,      4.0000,  6.00000,   181.36,   188.13, -0.0367
     40.0000,      4.0000,  6.00000,   190.72,   196.03, -0.0275
     44.0000,      4.0000,  6.00000,   208.31,   212.48, -0.0199
     48.0000,      4.0000,  6.00000,   231.54,   229.92,  0.0070
     52.0000,      4.0000,  6.00000,   282.14,   277.81,  0.0155
     56.0000,      4.0000,  6.00000,   215.80,   215.51,  0.0014
     60.0000,      4.0000,  6.00000,   232.19,   227.88,  0.0188
     64.0000,      4.0000,  6.00000,   223.72,   219.91,  0.0172
     68.0000,      4.0000,  6.00000,   259.52,   238.89,  0.0828
     72.0000,      4.0000,  6.00000,   243.14,   231.66,  0.0484
      0.0000,      4.0000,  8.00000,   239.10,   237.34,  0.0074
      4.0000,      4.0000,  8.00000,   225.68,   217.35,  0.0376
      8.0000,      4.0000,  8.00000,   220.45,   210.25,  0.0474
     12.0000,      4.0000,  8.00000,   184.98,   178.31,  0.0367
     16.0000,      4.0000,  8.00000,   200.77,   191.68,  0.0463
     20.0000,      4.0000,  8.00000,   204.40,   198.02,  0.0318
     24.0000,      4.0000,  8.00000,   186.18,   185.72,  0.0025
     28.0000,      4.0000,  8.00000,   203.36,   201.27,  0.0103
     32.0000,      4.0000,  8.00000,   208.72,   209.16, -0.0021
     36.0000,      4.0000,  8.00000,   224.91,   227.09, -0.0097
     40.0000,      4.0000,  8.00000,   248.99,   245.43,  0.0144
     44.0000,      4.0000,  8.00000,   307.40,   297.52,  0.0327
     48.0000,      4.0000,  8.00000,   230.38,   224.13,  0.0275
     52.0000,      4.0000,  8.00000,   248.25,   233.74,  0.0602
     56.0000,      4.0000,  8.00000,   234.76,   223.92,  0.0473
      0.0000,      4.0000, 10.00000,   223.45,   209.57,  0.0641
      4.0000,      4.0000, 10.00000,   195.76,   180.56,  0.0808
      8.0000,      4.0000, 10.00000,   211.09,   193.60,  0.0865
     12.0000,      4.0000, 10.00000,   213.80,   198.48,  0.0743
     16.0000,      4.0000, 10.00000,   194.84,   185.96,  0.0467
     20.0000,      4.0000, 10.00000,   214.10,   202.17,  0.0573
     24.0000,      4.0000, 10.00000,   222.34,   213.68,  0.0397
     28.0000,      4.0000, 10.00000,   241.80,   236.62,  0.0216
     32.0000,      4.0000, 10.00000,   264.08,   254.03,  0.0388
     36.0000,      4.0000, 10.00000,   322.25,   307.98,  0.0453
     40.0000,      4.0000, 10.00000,   239.34,   234.26,  0.0215
      0.0000,      8.0000,  6.00000,   216.41,   197.25,  0.0927
      4.0000,      8.0000,  6.00000,   209.06,   191.96,  0.0854
      8.0000,      8.0000,  6.00000,   207.46,   192.18,  0.0765
     12.0000,      8.0000,  6.00000,   220.77,   204.48,  0.0767
     16.0000,      8.0000,  6.00000,   234.91,   220.52,  0.0632
     20.0000,      8.0000,  6.00000,   255.79,   244.39,  0.0456
      4.0000,      8.0000,  7.00000,   218.59,   203.10,  0.0735

Iteration  Time for this iteration  Total Time   RMS Error
     1               1.30               1.30        4.673
     2               0.98               2.28        4.781
     3               1.13               3.40        4.735

RES2DINV ver. 3.56.22
Windows XP Version 5.1
Key ID number is K3-F4B8F4B8-F4B8
